# Supplementary material for: How Machine Learning Methods Helped Find Putative Rye Wax Genes Among GBS Data
Source: Int J Mol Sci. 2020 Oct 12;21(20):7501. doi: 10.3390/ijms21207501 (PMC7593958; doi:10.3390/ijms21207501)
Supplement: Supplementary file 1 [file ijms-21-07501-s001.zip › Table S1.xlsx]

## Sheet: legend
Article title	How machine learning methods helped find putative rye wax genes among GBS data
Authors	Magdalena Góralska1, Jan Bińkowski1, Natalia Lenarczyk1, Anna Bienias1, Agnieszka Grądzielewska2, Ilona Czyczyło-Mysza3, Kamila Kapłoniak3, Stefan Stojałowski1, Beata Myśków1,*
Afiliiation	1 Department of Plant Genetics, Breeding and Biotechnology; West-Pomeranian University of Technology, Szczecin; ul. Słowackiego 17; 71-434 Szczecin; Poland
Afiliiation	2 Institute of Plant Genetics, Breeding and Biotechnology; University of Life Sciences in Lublin; ul. Akademicka, 20-950 Lublin, Poland
Afiliiation	3 Polish Academy of Sciences, The Franciszek Górski Institute of Plant Physiology, Niezapominajek 21; 30-239 Kraków; Poland
Table S1	Segregations of DARTseqs in rye mapping population BK2, assigned to 2R based on literature.

## Sheet: Tab.S1
AlleleID	BK2	BK4	BK5	BK6	BK9	BK10	BK11	BK13	BK14	BK15	BK16	BK17	BK19	BK21	BK23	BK26	BK27	BK29	BK31	BK32	BK35	BK36	BK37	BK38	BK39	BK42	BK43	BK44	BK46	BK47	BK50	BK51	BK53	BK54	BK55	BK56	BK57	BK58	BK61	BK63	BK64	BK67	BK68	BK69	BK70	BK71	BK72	BK75	BK76
5487157_55:C>T	a	h	h	a	h	h	b	a	b	h	h	a	a	a	b	b	h	h	h	b	b	a	a	h	a	h	b	a	a	h	b	b	h	b	h	h	a	h	h	h	h	a	h	h	b	h	b	h	h
3743550_33:A>C	a	h	h	a	a	h	b	a	b	h	h	a	h	a	b	b	h	h	h	b	b	a	a	h	a	a	b	a	h	a	b	b	h	b	b	h	a	h	h	h	a	h	a	b	b	a	b	h	h
3890504_12:A>G	h	h	b	h	h	a	b	a	b	h	a	h	b	h	h	b	h	h	h	h	h	a	h	h	a	h	h	a	h	h	b	b	b	a	a	h	a	h	a	h	b	h	h	a	b	h	a	h	h
3749835_12:T>A	b	a	h	h	a	h	h	b	h	h	h	h	h	h	h	h	b	h	h	a	h	h	h	h	a	h	a	a	a	-	h	h	b	b	a	a	b	b	a	h	a	b	a	a	a	a	b	h	b
5803165_43:G>C	a	h	b	h	a	h	b	a	b	h	h	a	a	a	b	b	h	h	h	b	b	a	a	h	a	h	b	a	h	h	b	b	h	b	h	h	a	h	h	h	h	a	h	h	b	h	b	h	h
3580391_37:C>T	h	h	h	h	h	a	a	h	h	h	b	h	b	a	h	b	h	h	a	a	b	h	h	h	a	h	b	a	h	a	h	b	b	b	h	a	a	h	h	b	b	h	a	h	b	h	b	h	h
3596752_10:G>A	h	h	h	h	h	a	a	h	h	h	b	h	b	a	h	b	h	h	a	h	b	h	h	h	a	h	b	a	h	a	h	h	h	b	h	a	a	h	h	b	b	h	a	b	h	h	b	h	a
5497838_52:C>G	h	h	h	h	h	h	a	a	b	h	b	h	b	a	b	b	h	h	a	h	b	h	a	h	a	h	b	a	h	a	h	h	h	b	h	a	a	h	h	b	b	h	a	b	b	b	b	a	h
3365135_13:C>G	a	h	h	a	h	a	b	a	b	h	h	h	h	a	b	b	h	h	h	h	b	h	a	h	a	h	b	a	h	a	b	h	h	b	h	h	a	h	h	b	b	h	a	b	b	h	b	a	a
3358883_23:T>C	b	h	h	h	a	h	h	b	h	h	h	h	h	h	b	h	b	h	h	a	h	h	h	h	a	h	a	a	h	a	b	h	b	b	a	a	b	b	h	h	a	b	a	a	a	a	b	h	b
5046115_19:G>A	b	h	h	h	a	h	h	b	h	h	h	h	h	h	h	h	b	h	h	a	h	h	h	h	a	h	a	a	h	a	h	h	b	b	h	a	b	b	h	h	a	b	a	a	a	a	b	h	b
3365185_35:T>G	a	h	b	h	h	h	b	a	b	h	h	h	a	h	b	b	h	h	h	h	b	a	a	h	a	h	b	a	h	h	b	b	h	b	h	h	a	h	h	h	h	a	h	h	b	h	b	b	h
3349546_55:C>G	a	h	b	h	h	h	b	a	b	h	h	h	a	a	b	b	h	h	h	h	b	a	a	h	a	h	b	a	h	h	b	b	h	b	h	h	a	h	h	h	h	a	h	h	b	h	b	b	h
5502778_26:C>G	a	h	b	h	h	h	b	a	b	h	h	h	a	a	b	b	h	h	h	h	b	a	a	h	a	h	b	a	h	h	b	b	h	b	h	h	a	h	h	h	h	a	h	h	b	h	b	b	h
3365200_8:T>C	a	h	h	a	a	h	b	a	b	h	h	a	h	a	b	b	h	h	h	b	b	a	a	h	a	h	b	a	h	h	b	b	h	b	h	h	a	h	h	h	h	h	h	b	b	h	b	h	h
5220496_13:T>C	a	h	b	h	a	h	b	a	b	h	h	a	a	a	b	b	h	h	h	b	b	a	a	h	a	h	b	a	a	h	b	b	h	b	h	h	a	h	h	h	h	a	h	h	b	h	b	h	h
3364755_46:C>G	a	h	h	h	h	a	b	a	b	h	h	h	h	a	b	b	h	h	h	h	b	h	a	h	a	a	b	a	h	a	h	h	h	b	h	h	a	h	h	b	b	h	a	b	b	h	b	a	h
3596333_37:G>A	a	h	h	a	a	h	b	a	b	h	h	h	h	a	b	b	h	h	h	b	b	a	a	h	a	h	b	a	h	a	b	b	h	b	h	h	a	h	h	b	b	h	a	b	b	a	b	h	h
3901324_58:G>A	a	h	h	a	a	h	b	a	b	h	h	a	h	a	b	b	h	h	h	b	b	a	a	h	a	h	b	a	h	h	b	b	h	b	h	h	a	h	h	h	h	h	a	b	b	a	b	h	h
3595477_67:A>C	h	h	h	h	h	a	a	h	h	h	b	h	b	a	h	b	h	h	a	h	b	h	h	h	a	h	b	a	h	a	h	h	h	b	h	a	a	a	h	b	b	h	a	b	h	h	b	h	h
3347502_16:C>T	h	h	b	h	h	a	b	a	b	h	a	h	b	h	h	b	h	a	h	h	h	a	h	h	a	h	h	a	h	h	b	b	h	h	a	h	a	h	h	h	b	h	b	h	b	a	h	h	h
3597038_38:C>A	a	h	h	a	h	a	b	a	b	h	h	h	h	a	b	b	h	h	h	h	b	h	a	h	a	h	b	a	h	a	b	b	h	b	h	h	a	h	h	b	b	h	a	b	b	h	b	h	h
5499700_40:A>G	h	h	b	h	h	a	b	a	b	h	a	h	b	h	h	b	b	h	h	h	h	a	b	h	h	b	h	a	a	h	b	b	h	h	a	h	a	h	a	a	h	h	b	h	h	h	a	h	h
3597633_20:G>C	h	h	h	h	h	a	h	a	b	h	h	h	h	a	b	b	h	h	a	h	b	h	a	h	a	h	b	a	h	a	h	h	h	b	h	a	a	h	h	b	b	h	a	b	b	h	b	a	h
3588935_26:T>G	h	h	b	h	b	h	b	a	b	b	a	h	b	a	h	b	b	h	h	h	h	b	b	a	h	b	h	h	a	h	b	a	h	a	a	h	a	h	a	h	h	h	b	a	h	h	a	h	a
3743956_55:C>G	a	h	b	h	h	h	b	a	b	h	h	h	a	a	b	b	h	h	h	h	b	a	a	h	a	h	b	a	h	h	b	b	h	b	h	h	a	h	h	h	h	a	h	h	b	h	b	b	h
3597069_39:A>G	a	h	b	h	a	h	b	a	b	h	h	h	a	a	b	b	h	h	h	b	b	a	a	h	a	h	b	a	h	h	b	b	h	b	h	h	a	h	h	h	h	a	b	h	b	h	b	h	h
3581869_9:A>C	h	h	h	h	h	a	a	h	h	h	b	h	b	a	h	b	h	h	a	a	b	b	h	h	a	h	b	a	h	a	h	h	h	b	h	a	h	h	h	b	b	b	a	h	h	h	b	h	h
3741990_20:A>G	a	h	h	a	a	h	b	a	b	h	h	a	h	a	b	b	h	h	h	b	b	a	a	h	a	h	b	a	h	h	b	b	h	b	h	h	a	h	h	h	h	h	a	b	b	a	b	h	h
3597531_67:T>C	a	h	h	a	h	a	b	a	b	h	h	h	h	a	b	b	h	h	h	b	b	h	a	h	a	h	b	a	h	a	b	h	h	b	h	h	a	h	h	b	b	h	a	b	b	h	b	h	h
3353739_8:A>C	a	h	b	h	a	h	b	a	b	h	h	h	a	a	b	b	h	h	h	b	b	a	a	h	a	h	b	a	h	h	b	b	h	b	h	h	a	h	h	h	h	a	h	h	b	h	b	h	h
3583154_23:C>T	a	h	b	a	a	h	b	a	b	h	h	a	a	a	b	b	h	h	h	b	b	a	a	h	a	h	b	a	h	h	b	b	h	b	h	h	a	h	h	h	h	a	h	h	b	h	b	h	h
3362627_47:C>G	h	h	h	h	a	h	a	b	h	h	b	h	h	a	h	h	h	h	a	a	h	h	h	b	a	h	h	a	h	a	h	b	b	b	a	a	b	b	h	b	a	b	a	a	a	h	b	h	b
3596290_46:A>G	a	h	b	a	a	h	b	a	b	h	h	a	a	a	b	b	h	h	h	b	b	a	a	h	a	h	b	a	h	h	b	b	h	b	h	h	a	h	h	h	h	a	h	h	b	h	b	h	h
3355077_27:T>G	a	h	h	h	h	a	b	a	b	h	h	h	h	a	b	b	h	h	a	h	b	h	a	h	a	h	b	a	h	a	h	h	h	b	h	h	a	h	h	b	b	h	a	b	b	h	b	a	h
5139236_53:A>G	a	h	h	a	a	h	b	a	b	h	h	a	h	a	b	b	h	h	h	b	b	a	a	h	a	h	b	a	h	h	b	b	h	b	h	h	a	h	h	h	h	h	a	b	b	h	b	h	h
5205312_24:T>A	a	h	h	a	a	h	b	a	b	h	h	a	a	a	b	b	h	h	h	b	b	a	a	h	a	h	b	a	h	h	b	b	h	b	h	h	a	h	h	h	h	a	h	h	b	h	b	h	h
3362014_48:T>C	a	h	b	h	a	h	b	a	b	h	h	a	a	a	b	b	h	h	h	b	b	a	a	h	a	h	b	a	h	h	b	b	h	b	h	h	a	h	h	h	h	a	h	h	b	h	b	h	h
3595937_14:C>A	a	h	b	a	a	h	b	a	b	h	h	a	a	a	b	b	h	h	h	b	b	a	a	h	a	h	b	a	h	h	b	b	h	b	h	h	a	h	h	h	h	a	h	h	b	h	b	h	h
3597618_37:G>A	a	h	h	a	a	h	b	a	b	h	h	a	h	a	b	b	h	h	h	b	b	a	a	h	a	h	b	a	h	h	b	b	h	b	h	h	a	h	h	h	h	h	a	b	b	a	b	h	h
3363085_22:A>G	a	h	h	a	a	h	b	a	b	h	h	a	h	a	b	b	h	h	h	h	b	a	a	h	a	h	b	a	h	h	b	b	h	b	h	h	a	h	h	h	h	h	a	b	b	a	b	h	h
3595628_27:C>A	a	h	h	a	a	h	b	a	b	h	h	a	h	a	b	b	h	h	h	b	b	a	a	h	a	h	b	a	h	h	b	b	h	b	h	h	a	h	h	h	h	h	a	b	b	a	b	h	h
3578369_38:C>G	b	h	h	h	a	h	h	b	h	h	h	h	h	h	h	h	b	h	h	a	h	h	h	h	a	h	a	a	h	a	h	h	b	b	a	a	b	b	h	h	a	b	a	a	a	a	b	h	b
3891720_18:A>C	a	h	h	a	a	h	b	a	b	h	h	a	a	a	b	b	h	h	h	b	b	a	a	h	a	h	b	a	h	h	b	b	h	b	h	h	a	h	h	h	h	a	h	h	b	h	b	h	h
5501495_39:C>G	a	h	b	a	a	h	b	a	b	h	h	a	a	a	b	b	h	h	h	b	b	a	a	h	a	h	b	a	h	h	b	b	h	b	h	h	a	h	h	h	h	a	h	h	h	h	b	h	h
3593146_10:C>A	a	h	h	a	a	h	b	a	b	h	h	a	h	a	b	b	h	h	h	b	b	a	a	h	a	h	b	a	h	h	b	b	h	b	h	h	a	h	h	h	h	h	a	b	b	a	b	h	h
3597605_25:G>C	a	h	h	a	a	h	b	a	b	h	h	a	h	a	b	b	h	h	h	b	b	a	a	h	a	h	b	a	h	h	b	b	a	b	h	h	a	h	h	h	h	h	a	b	b	a	b	h	h
7087075_59:C>G	a	h	h	a	h	h	b	a	b	h	h	h	h	a	b	b	h	h	h	b	b	a	a	h	a	h	b	a	h	a	b	h	h	b	h	h	a	h	h	b	b	h	a	b	b	h	b	h	h
3888643_17:C>T	a	h	b	h	a	h	b	a	b	h	h	a	a	a	b	b	h	h	h	h	b	a	a	h	a	h	b	a	h	h	b	b	h	b	h	h	a	h	h	h	h	a	h	h	b	h	b	h	h
3349756_36:G>A	a	h	h	a	a	h	b	a	b	h	h	a	h	a	b	b	h	h	h	b	b	a	a	h	a	h	b	a	h	h	b	b	h	b	h	h	a	h	h	h	h	h	a	b	b	h	b	h	h
3581946_60:C>T	a	h	b	h	a	h	b	a	b	h	h	h	a	a	h	b	h	h	h	b	b	a	a	h	a	h	b	a	h	h	b	b	h	b	h	h	a	h	h	h	h	a	h	h	b	h	b	h	h
3363077_56:T>G	h	h	h	h	h	a	a	a	b	h	b	h	b	a	b	b	h	h	a	h	b	h	a	h	a	h	b	a	h	a	h	h	h	b	h	a	a	h	h	b	b	h	a	b	b	h	b	a	h
3354773_6:G>T	a	h	h	a	a	h	b	a	b	h	h	a	h	a	b	b	h	h	h	b	b	a	a	h	a	h	b	a	h	h	b	b	h	b	h	h	a	h	h	h	h	h	a	b	b	a	b	h	h
5216530_68:A>G	a	h	h	a	h	a	b	a	b	h	h	h	h	a	b	b	h	h	h	h	b	h	a	h	a	h	b	a	h	a	b	h	h	b	h	h	a	h	h	b	b	h	a	b	b	h	b	h	h
3364686_37:G>C	h	h	b	h	b	a	b	a	b	h	a	h	b	h	h	b	b	h	h	h	h	h	b	a	h	b	h	h	a	h	b	h	h	h	a	h	a	h	a	h	h	h	b	h	h	a	a	h	h
3592308_12:A>G	a	h	h	a	h	a	b	a	b	h	h	h	h	a	b	b	h	h	h	h	b	h	a	h	a	h	b	a	h	a	b	h	h	b	h	h	a	h	h	b	b	h	a	b	b	h	b	h	h
3602128_16:T>C	a	h	h	a	a	h	b	a	b	h	h	a	a	a	b	b	h	h	h	b	b	a	a	h	a	h	b	a	h	h	b	b	h	b	h	h	a	h	h	h	h	a	h	h	b	h	b	h	h
3364532_28:C>G	a	h	h	a	a	h	b	a	b	h	h	a	a	a	b	b	h	h	h	b	b	a	a	h	a	h	b	a	h	h	b	b	h	b	h	h	a	h	h	h	h	a	h	h	h	h	b	h	h
3743162_28:G>C	a	h	h	a	a	h	b	a	b	h	h	a	h	a	b	b	h	h	h	b	b	a	a	h	a	h	b	a	h	h	b	b	h	b	h	h	a	h	h	h	h	h	h	b	b	h	b	h	h
3343477_12:G>A	a	h	h	a	a	h	b	a	b	h	h	a	a	a	b	b	h	h	h	b	b	a	a	h	a	h	b	a	h	h	b	b	h	b	h	h	a	h	h	h	h	h	h	h	b	h	b	h	h
3596864_14:T>C	a	h	h	a	a	h	b	a	b	h	h	a	a	a	b	b	h	h	h	b	b	a	a	h	a	h	b	a	h	h	b	b	h	b	h	h	a	h	h	h	h	h	h	h	b	h	b	h	h
3602424_26:T>G	a	h	h	a	h	h	b	a	b	h	h	h	h	a	b	b	h	h	h	b	b	a	a	h	a	h	b	a	h	a	b	h	h	b	h	h	a	h	h	b	b	h	a	b	b	h	b	h	h
3362340_59:G>A	h	h	b	h	h	a	b	a	b	h	a	h	b	h	h	b	h	h	h	h	h	a	h	h	a	h	h	a	h	h	b	b	h	h	a	h	a	h	h	h	b	h	h	h	b	a	h	h	h
3363075_34:G>C	h	h	b	h	h	a	b	a	b	h	a	h	b	h	h	b	h	h	h	h	h	a	h	h	a	h	h	a	h	h	b	b	h	h	a	h	a	h	h	h	b	h	h	h	b	a	h	h	h
4104894_25:T>C	h	h	h	h	h	a	a	h	h	h	b	h	b	a	h	b	h	h	a	h	b	h	h	h	a	h	b	a	h	a	h	h	h	b	h	a	a	h	h	b	b	h	a	b	b	h	b	h	h
4485470_26:T>C	a	h	h	a	a	h	b	a	b	h	h	a	h	a	b	b	h	h	h	h	b	a	a	h	a	h	b	a	h	h	b	b	h	b	h	h	a	h	h	h	h	h	a	b	b	h	b	h	h
3592013_38:T>G	a	h	h	a	a	h	b	a	b	h	h	a	h	a	b	b	h	h	h	b	b	a	a	h	a	h	b	a	h	h	b	b	h	b	h	h	a	h	h	h	h	h	a	b	b	h	b	h	h
3362026_50:T>C	h	h	h	h	h	a	a	a	b	h	b	h	b	a	b	b	h	h	a	h	b	h	a	h	a	h	b	a	h	a	h	h	h	b	h	a	a	h	h	b	b	h	a	b	b	h	b	a	h
3599061_56:G>C	h	h	h	h	h	a	a	h	h	h	b	h	b	a	h	b	h	h	a	a	b	h	h	h	a	h	b	a	h	a	h	h	h	b	h	a	a	h	h	b	b	h	a	h	h	h	b	h	h
3595915_38:C>T	h	h	h	h	h	a	a	a	b	h	b	h	b	a	b	b	h	h	a	h	b	h	a	h	a	h	b	a	h	a	h	h	h	b	h	a	a	h	h	b	b	h	a	b	b	h	b	a	h
3596826_16:C>G	a	h	h	a	h	a	b	a	b	h	h	h	h	a	b	b	h	h	h	h	b	h	a	h	a	h	b	a	h	a	b	h	h	b	h	h	a	h	h	b	b	h	a	b	b	h	b	h	h
5037637_46:C>T	a	h	h	h	h	a	b	a	b	h	h	h	h	a	b	b	h	h	h	h	b	h	a	h	a	h	b	a	h	a	b	h	h	b	h	h	a	h	h	b	b	h	a	b	b	h	b	a	h
3351616_8:C>A	a	h	b	h	a	h	b	a	b	h	h	h	a	a	b	b	h	h	h	b	b	a	a	h	a	h	b	a	h	h	b	b	h	b	h	h	a	h	h	h	h	a	h	h	b	h	b	h	h
3906666_24:T>C	h	h	h	a	a	h	b	a	b	h	h	a	a	a	b	b	h	h	h	b	b	a	a	h	a	h	b	a	h	h	b	b	h	b	h	h	a	h	h	h	h	h	h	h	b	h	b	h	h
3360782_46:T>C	a	h	h	a	h	a	b	a	b	h	h	h	h	a	b	b	h	h	h	h	b	h	a	h	a	h	b	a	h	a	b	h	h	b	h	h	a	h	h	b	b	h	a	b	b	h	b	a	h
4485189_31:A>C	a	h	b	h	h	h	b	a	b	h	h	h	a	h	h	b	h	h	h	h	b	a	a	h	a	h	b	a	h	h	b	b	h	b	a	h	a	h	h	h	b	a	h	h	b	h	h	b	h
3362564_13:G>C	h	h	h	h	a	h	a	b	h	h	b	h	b	a	h	h	h	h	a	a	h	h	h	b	a	h	b	a	h	a	h	b	h	b	a	a	b	b	h	b	a	b	a	h	a	h	b	h	b
3362914_30:T>C	a	h	h	a	a	h	b	a	b	h	h	h	h	a	b	b	h	h	h	b	b	a	a	h	a	h	b	a	h	h	b	b	h	b	h	h	a	h	h	h	h	h	a	b	b	a	b	h	h
3362266_61:G>C	h	h	h	h	a	h	h	b	h	h	h	h	h	h	h	h	b	h	h	a	h	b	h	h	a	h	h	a	h	a	h	h	b	b	a	a	b	b	h	b	a	b	a	a	a	a	b	h	b
3362538_51:C>T	a	h	h	a	h	h	b	a	b	h	h	h	h	a	b	h	h	h	h	b	b	a	a	h	a	h	b	a	h	a	b	h	h	b	h	h	a	h	h	b	b	h	a	b	h	h	b	h	h
5803134_63:T>C	a	h	h	h	h	a	h	a	b	h	h	h	h	a	b	b	h	h	a	h	b	h	a	h	a	h	b	a	h	a	h	h	h	b	h	h	a	h	h	b	b	h	a	b	h	h	b	a	h
3362515_39:C>T	a	h	b	h	h	h	b	a	b	h	h	h	a	h	h	h	h	h	h	h	b	a	a	h	a	h	b	a	h	h	b	b	h	b	a	h	a	h	h	h	h	a	h	h	h	h	b	b	h
5498304_7:T>G	a	h	h	a	h	a	b	a	b	h	h	h	h	a	b	b	h	h	h	h	b	h	a	h	a	h	b	a	h	a	b	h	h	b	h	h	a	h	h	b	b	h	a	b	b	h	b	a	h
3590058_44:A>G	a	h	h	h	h	a	h	a	b	h	h	h	h	a	b	b	h	h	a	h	b	h	a	h	a	h	b	a	h	a	h	h	h	b	h	h	a	h	h	b	b	h	a	b	b	h	b	a	h
3577913_36:C>G	a	h	h	h	h	a	h	a	b	h	h	h	h	a	b	b	h	h	a	h	b	h	a	h	a	h	b	a	h	a	h	h	h	b	h	h	a	h	h	b	b	h	a	b	b	h	b	a	h
3893948_65:G>C	a	h	h	a	h	a	b	a	b	h	h	h	h	a	b	b	h	h	h	h	b	h	a	h	a	h	b	a	h	a	b	h	h	b	h	h	a	h	h	b	b	h	a	b	b	h	b	a	h
5503939_40:T>A	h	h	b	h	h	a	b	a	b	h	a	h	a	h	h	b	h	h	h	h	b	a	h	h	a	a	h	a	h	h	b	b	h	h	a	h	a	h	h	h	b	h	h	h	b	h	h	h	h
3596863_12:C>G	h	h	h	h	a	b	a	b	h	h	b	h	b	a	h	h	h	h	a	a	h	h	h	b	a	h	b	a	h	a	h	b	h	b	a	a	b	b	h	b	a	b	a	h	a	h	b	h	b
3743783_8:A>G	h	h	h	h	h	a	a	a	b	h	b	h	b	a	h	b	h	h	a	h	b	h	h	h	a	h	b	a	h	a	h	h	h	b	h	a	a	h	h	b	b	h	a	b	b	h	b	h	h
3349989_48:A>T	h	h	h	h	h	a	a	h	h	h	b	h	b	a	h	b	h	h	a	a	b	h	h	h	a	h	b	a	h	a	h	h	h	b	h	a	h	h	h	b	b	b	a	h	h	h	b	h	h
3345109_25:C>T	h	h	h	h	a	h	h	b	h	h	b	h	h	a	h	h	b	h	h	a	h	h	h	b	a	h	h	a	h	a	h	h	b	b	a	a	b	b	h	b	a	b	a	a	a	h	b	h	h
3358118_44:C>G	a	h	h	h	h	a	b	a	b	h	h	h	h	a	b	b	h	h	a	h	b	h	a	h	a	h	b	a	h	a	h	h	h	b	h	h	a	h	h	b	b	h	a	b	b	h	b	a	h
4489875_53:G>C	a	h	h	h	h	a	b	a	b	h	h	h	h	a	b	b	h	h	a	h	b	h	a	h	a	h	b	a	h	a	h	h	h	b	h	h	a	h	h	b	b	h	a	b	b	h	b	a	h
3586861_11:G>A	a	h	h	h	h	a	h	h	b	h	h	h	h	a	b	b	h	h	a	h	b	h	a	h	a	h	b	a	h	a	h	h	h	b	h	h	a	h	h	b	b	h	a	b	b	h	b	a	h
3362297_56:C>T	a	h	h	a	h	a	b	a	b	h	h	h	h	a	b	b	h	h	h	h	b	h	a	h	a	h	b	a	h	a	b	h	h	b	h	h	a	h	h	b	b	h	a	b	b	h	b	h	h
5501592_44:T>C	a	h	h	a	h	h	b	a	b	h	h	a	a	a	b	b	h	h	h	h	b	a	a	h	a	h	b	a	h	h	b	b	h	b	h	h	a	h	h	h	h	a	h	h	b	h	b	h	h
3364825_41:G>C	h	h	h	h	a	h	a	h	h	h	b	h	b	a	h	h	h	h	a	h	h	h	h	b	a	h	b	a	h	a	h	b	h	b	a	a	b	h	a	b	h	b	a	h	a	h	b	h	h
3364566_31:T>C	a	h	h	h	h	a	b	a	b	h	h	h	h	a	b	b	h	h	h	h	b	h	a	h	a	h	b	a	h	a	h	h	h	b	h	h	a	h	h	b	b	h	a	b	b	h	b	a	h
3360445_66:T>C	a	h	h	a	h	a	b	a	b	h	h	h	h	a	b	b	h	h	h	b	b	h	a	h	a	h	b	a	h	a	b	h	h	b	h	h	a	h	h	b	b	h	a	b	b	h	b	h	h
3342086_35:C>G	h	h	h	h	h	a	a	h	h	h	b	h	b	a	h	b	h	h	a	a	b	h	h	h	a	h	b	a	h	a	h	h	h	b	h	a	a	h	h	b	b	h	a	h	h	h	b	h	h
3364668_31:T>C	h	h	h	h	a	h	h	b	h	h	h	h	h	h	h	h	b	h	h	a	h	b	h	h	a	h	h	a	h	a	h	h	b	b	a	a	b	b	h	b	a	b	a	a	a	a	b	h	b
3599749_50:C>G	a	h	h	a	h	a	b	a	b	h	h	h	h	a	b	b	h	h	h	h	b	h	a	h	a	h	b	a	h	a	b	h	h	b	h	h	a	h	h	b	b	h	a	b	b	h	b	h	h
4495104_67:C>G	a	h	h	a	h	a	b	a	b	h	h	h	h	a	b	b	h	h	h	b	b	h	a	h	a	h	b	a	h	a	b	h	h	b	h	h	a	h	h	b	b	h	a	b	b	h	b	h	h
3746431_66:A>T	h	a	b	a	h	h	h	h	b	h	h	b	a	h	a	b	h	h	h	a	h	a	b	h	h	h	h	a	h	h	h	b	-	h	a	h	-	h	h	h	b	a	a	a	a	b	h	h	h
3742580_59:G>C	a	h	h	h	a	h	h	a	h	h	h	a	h	b	h	h	h	a	h	h	a	h	b	a	a	a	a	h	h	h	a	b	h	h	h	h	a	h	b	h	a	b	h	h	a	h	h	b	h
4493933_10:C>G	a	h	b	a	h	h	h	h	a	h	h	a	h	b	h	h	h	a	h	h	a	h	b	a	a	h	a	h	a	h	a	b	a	h	h	b	a	b	h	h	a	b	h	h	a	h	h	b	h
3732995_16:C>A	a	a	a	a	a	a	-	a	-	a	a	a	a	a	-	-	a	a	a	-	-	a	a	a	h	a	-	a	a	a	-	-	a	-	a	a	a	a	a	a	a	a	a	-	-	h	-	a	a
7086356_44:T>A	a	a	a	a	a	a	-	a	-	a	a	a	a	a	-	-	a	a	a	-	-	a	a	a	a	a	-	a	a	a	-	-	a	-	a	a	a	a	a	a	a	a	a	a	-	h	-	a	a
3588136_62:C>G	a	a	a	a	a	a	a	a	a	a	a	a	a	a	a	a	a	a	a	a	a	a	a	a	a	a	a	a	a	a	a	a	a	a	a	a	a	a	a	a	a	a	a	a	a	h	a	a	a
5497271_51:T>G	a	a	a	a	a	a	a	a	a	a	a	a	a	a	a	a	a	a	a	a	a	a	a	a	a	a	a	a	a	a	a	a	a	a	a	a	a	a	a	a	a	a	a	a	a	h	a	a	a
6211685_37:C>T	a	a	a	a	a	a	a	a	a	a	a	a	a	a	a	a	a	a	a	a	a	a	a	a	a	a	a	a	a	a	a	a	a	a	a	a	a	a	a	a	a	a	a	a	a	h	a	a	a
3362408_18:C>G	a	a	a	a	a	a	a	a	a	a	a	a	a	a	a	a	a	a	a	a	a	a	a	a	a	a	a	a	a	a	a	a	a	a	a	a	a	a	a	a	a	a	a	a	a	h	a	a	a
5227846_22:G>A	a	a	a	a	a	-	a	-	a	a	-	a	a	a	a	a	a	a	a	a	a	a	a	-	a	a	a	a	a	a	a	-	a	-	a	a	-	-	a	-	a	-	a	a	a	a	-	a	-
3747855_20:T>G	a	a	a	a	a	a	a	-	a	a	-	a	-	a	a	a	a	a	a	a	a	a	a	-	a	a	-	a	a	a	a	-	a	-	a	a	-	-	a	-	a	-	a	a	a	a	-	a	a
3597101_35:C>G	b	b	b	b	b	b	b	b	b	b	b	b	b	b	b	b	b	b	b	b	b	b	b	b	b	b	b	b	b	b	b	b	b	b	b	b	b	b	b	b	b	b	b	b	b	b	b	b	b
3347772_19:A>G	b	b	b	b	b	b	b	b	b	b	b	b	b	b	b	b	b	b	b	b	b	b	b	b	b	b	b	b	b	b	b	b	b	b	b	b	b	b	b	b	b	b	b	b	b	b	b	b	b
3889825_35:C>G	a	a	b	h	a	-	b	a	b	b	a	h	a	a	b	b	h	h	h	b	b	a	a	a	a	a	-	a	h	a	b	b	b	b	-	-	-	-	-	b	-	a	-	a	b	-	-	a	b
3742634_54:T>C	a	h	b	a	a	h	b	a	b	h	h	h	h	a	b	b	h	h	h	b	b	a	a	h	a	h	b	a	a	a	b	b	h	b	a	a	a	h	h	b	b	h	a	b	b	a	b	h	h
3589544_10:A>G	-	b	b	a	a	b	b	a	b	h	b	a	b	a	b	b	b	h	b	b	b	-	a	h	a	b	b	a	h	b	b	b	h	b	h	b	a	h	b	b	b	h	a	b	b	-	b	b	b
3741662_20:G>A	h	b	b	b	h	b	a	b	h	b	a	a	b	a	-	a	h	b	b	a	a	a	-	a	b	a	b	h	a	b	b	b	a	b	-	h	b	b	a	b	b	h	a	b	-	b	b	a	b
3365025_20:A>C	a	h	b	h	a	h	b	a	b	h	h	h	a	a	b	b	h	h	h	b	b	a	a	h	a	h	b	a	h	h	b	b	h	b	h	h	a	h	h	h	h	a	h	h	b	h	b	h	h
3583913_29:C>T	a	h	h	a	a	h	b	a	b	h	h	a	h	a	b	b	h	h	h	b	b	a	a	h	a	h	b	a	h	h	b	b	h	b	h	h	a	h	h	h	h	h	h	b	b	h	b	h	h
3591246_57:G>A	a	h	h	a	a	h	b	a	b	h	h	a	a	a	b	b	h	h	h	b	b	a	a	h	a	h	b	a	a	h	b	b	h	b	h	h	a	h	h	h	h	a	h	b	b	h	b	h	h
3363181_68:T>G	a	h	h	a	h	a	b	a	b	h	h	h	h	a	b	b	h	h	h	h	b	h	a	a	a	h	b	a	h	a	b	h	h	b	h	h	a	h	h	b	b	a	a	b	b	h	b	h	h
3743821_48:T>G	a	h	h	a	a	h	b	a	b	h	h	h	h	a	b	b	h	h	h	b	b	a	a	h	a	h	b	a	h	a	b	b	h	b	h	h	a	h	h	b	h	h	a	b	b	h	b	h	h
3363188_27:A>C	a	h	h	a	h	a	b	a	b	h	h	h	h	a	b	b	h	h	h	h	b	h	a	h	a	h	b	a	h	a	b	h	h	b	h	h	a	h	h	b	b	h	a	b	b	h	b	a	h
3893275_10:G>C	h	h	h	h	h	a	a	a	b	h	b	h	h	a	b	b	h	h	a	h	b	h	a	h	a	h	b	a	h	a	h	h	h	b	h	a	a	h	h	b	b	h	a	b	b	h	b	h	h
3346821_7:C>G	a	h	h	h	h	a	b	a	b	a	a	h	h	a	b	b	a	h	a	h	b	a	a	h	a	h	b	a	h	a	h	h	h	b	a	h	a	h	a	h	b	h	a	b	-	h	-	a	h
3365132_59:C>G	h	h	b	h	b	h	b	a	b	b	a	h	b	a	h	b	b	h	h	h	h	b	b	a	h	b	h	h	a	h	b	a	h	a	a	h	a	h	a	h	h	h	b	a	h	h	a	h	a
3363113_50:A>C	a	h	b	h	h	h	b	a	b	h	h	h	a	a	b	b	h	h	h	h	b	a	a	h	a	h	b	a	h	h	b	b	h	b	h	h	a	h	h	h	h	a	h	h	b	h	b	b	h
3362424_51:T>G	a	h	h	a	a	h	b	a	b	h	h	h	h	a	b	b	h	h	h	b	b	a	a	h	a	h	b	a	h	a	b	b	h	b	h	h	a	h	h	b	h	h	a	b	b	a	b	h	h
3744195_9:G>C	a	h	h	a	a	h	b	a	b	h	h	a	h	a	b	b	h	h	h	b	b	a	a	h	a	h	b	a	h	h	b	b	h	b	h	h	a	a	h	h	h	h	a	b	b	h	b	h	h
3362374_36:T>C	a	h	h	a	h	a	b	a	b	h	h	h	h	a	b	b	h	h	h	h	b	h	a	h	a	b	b	a	h	a	b	h	b	b	h	h	a	h	h	b	b	h	a	b	b	h	b	a	h
3357247_68:T>C	h	h	b	h	b	h	b	a	b	b	a	h	b	a	h	b	b	h	h	h	h	b	b	a	h	b	h	h	a	h	b	a	h	a	a	h	a	h	a	h	h	h	b	a	h	b	a	h	a
3365101_60:A>T	a	h	h	a	h	a	b	a	b	h	h	h	h	a	b	b	h	h	h	h	b	h	a	h	a	h	b	a	h	a	b	h	h	b	h	h	a	h	h	b	b	h	a	b	b	h	b	a	b
3745237_13:A>T	a	h	h	a	a	h	b	a	h	h	h	a	h	a	b	b	h	h	h	b	b	a	a	h	a	h	b	a	h	h	b	b	h	b	h	h	a	h	h	h	h	h	a	b	b	h	b	h	h
3362822_24:A>C	a	h	h	h	h	a	b	a	b	h	h	h	h	a	b	b	h	h	a	h	b	h	a	h	a	h	b	a	h	a	h	h	h	b	h	h	a	h	h	b	b	h	a	b	b	h	b	a	h
3889624_5:G>T	a	h	h	a	a	h	b	a	b	h	h	a	h	a	b	b	h	h	h	b	b	a	a	h	a	h	b	a	h	h	b	b	h	b	h	h	a	h	h	h	h	h	a	b	b	h	b	h	b
3364915_25:A>C	a	h	b	h	a	h	b	a	b	h	h	h	a	a	b	b	h	h	h	b	b	a	a	h	a	h	b	a	h	h	b	b	h	b	h	h	a	h	h	h	h	a	h	h	b	h	b	h	h
3578347_8:G>T	a	h	b	h	a	h	b	a	b	h	h	h	a	a	b	b	h	h	h	b	b	a	a	h	a	h	b	a	h	h	b	b	h	b	h	h	a	h	h	h	h	a	h	h	b	h	b	b	h
4489563_36:G>T	h	h	h	h	h	a	a	a	b	h	b	h	b	a	b	b	h	h	a	h	b	h	a	h	a	h	b	a	h	a	h	h	h	b	h	a	a	h	h	b	b	a	a	b	b	h	b	a	h
4490268_43:G>A	a	h	h	a	a	h	b	a	b	h	h	a	h	a	b	b	h	h	h	b	b	a	a	h	a	h	b	a	h	h	b	b	h	b	h	h	a	h	h	h	h	h	h	b	b	h	b	h	h
5215049_29:G>C	a	h	h	a	h	a	b	a	b	h	h	h	h	a	b	b	h	h	h	h	b	h	a	h	a	h	b	a	h	a	b	h	h	b	h	h	a	h	h	b	b	h	a	b	b	h	b	h	h
3888327_20:A>G	h	h	h	h	a	h	a	b	h	h	b	h	h	a	h	h	h	h	a	a	h	h	h	b	a	h	h	a	h	a	h	h	b	b	a	a	b	b	h	b	a	b	a	a	a	a	b	h	b
3596063_45:A>G	a	h	h	a	a	h	b	a	b	h	h	a	a	a	b	b	h	h	h	b	b	a	a	h	a	h	b	a	h	h	b	b	h	b	h	h	a	h	h	h	h	a	h	h	b	h	b	h	h
3582856_67:G>A	a	h	b	a	a	h	b	a	b	h	h	a	a	a	b	b	h	h	h	b	b	a	a	h	a	h	b	a	h	h	b	b	h	b	h	h	a	h	h	h	h	a	h	h	b	h	b	h	h
7103748_50:G>A	a	h	b	a	a	h	b	a	b	h	h	a	a	a	b	b	h	h	h	b	b	a	a	h	a	h	b	a	h	h	b	b	h	b	h	h	a	h	h	h	h	a	h	h	b	h	b	h	h
3595904_13:C>G	h	h	h	h	a	h	h	b	h	h	h	h	h	h	h	h	b	h	h	a	h	b	h	h	a	h	a	a	h	a	h	h	b	b	a	a	b	b	h	h	a	b	a	a	a	a	b	h	b
3363279_46:G>T	h	h	h	h	h	a	a	h	b	h	b	h	b	a	h	b	h	h	a	h	b	h	h	h	a	h	b	a	h	a	h	h	h	b	h	a	a	h	h	b	b	h	a	b	b	h	b	h	h
3362772_44:G>C	h	h	h	h	h	a	a	a	b	h	b	h	b	h	b	b	h	h	a	h	b	h	a	h	a	h	b	a	h	a	h	h	h	b	h	a	a	h	h	b	b	h	a	b	b	h	b	a	h
3362536_60:A>G	h	h	h	h	a	h	a	h	h	h	b	h	b	a	h	h	h	h	a	a	b	h	h	b	a	h	b	a	h	a	h	b	h	b	h	a	b	h	a	b	h	b	a	h	a	h	b	h	h
3602649_38:T>G	a	h	h	a	a	h	b	a	b	h	h	a	h	a	b	b	h	h	h	b	b	a	a	h	a	h	b	a	h	h	b	b	h	b	h	h	a	h	h	h	h	h	a	b	b	a	b	h	h
3888121_51:A>C	b	h	h	h	a	h	h	b	h	h	h	h	h	h	h	h	b	h	h	a	h	h	h	h	a	h	a	a	h	a	h	h	b	b	a	a	b	b	h	h	a	b	a	a	a	a	b	h	b
3742303_32:C>T	a	h	b	h	a	h	b	a	b	h	h	h	a	a	b	b	h	h	h	b	b	h	a	h	a	h	b	a	h	h	b	b	h	b	h	h	a	h	h	h	h	a	h	h	b	h	b	h	h
3602895_9:C>T	a	h	h	h	h	a	b	a	b	h	h	h	h	a	b	b	h	h	a	h	b	h	a	h	a	h	b	a	h	a	h	h	h	b	h	h	a	h	h	b	b	h	a	b	b	h	b	a	h
3584224_41:C>G	h	h	h	h	h	a	a	a	b	h	b	h	h	a	h	b	h	h	a	h	b	h	h	h	a	h	b	a	h	a	h	h	h	b	h	a	a	h	h	b	b	h	a	b	b	h	b	h	h
5501295_18:G>T	h	h	h	h	a	h	h	b	h	h	b	h	h	h	h	h	b	h	h	a	h	b	h	h	a	h	h	a	h	a	h	h	b	b	a	a	b	b	h	b	a	b	a	a	a	h	b	h	b
3597253_30:G>A	a	h	h	h	a	h	b	a	b	h	h	a	h	a	b	b	h	h	h	b	b	a	a	h	a	h	b	a	h	h	b	b	h	b	h	h	a	h	h	h	h	h	a	b	b	h	b	h	h
3365128_31:T>C	a	h	h	a	a	h	b	a	b	h	h	a	h	a	b	b	h	h	h	b	b	a	a	h	a	h	b	a	h	h	b	b	h	b	h	h	a	h	h	h	h	h	a	b	b	h	b	h	h
4098964_10:C>A	a	h	h	a	h	a	b	a	b	h	h	h	h	a	b	b	h	h	h	h	b	h	a	h	a	h	b	a	h	a	b	h	h	b	h	h	a	h	a	b	b	h	a	b	b	h	b	a	h
3362334_55:T>C	a	h	h	a	a	h	b	a	b	h	h	a	h	a	b	b	h	h	h	b	b	a	a	h	a	h	b	a	h	h	b	b	h	b	h	h	a	h	h	h	h	h	a	b	b	h	b	h	h
3355321_46:C>G	h	h	h	h	h	a	a	h	b	h	b	h	b	a	h	b	h	h	a	h	b	h	h	h	a	h	b	a	h	a	h	h	h	b	h	a	a	h	h	b	b	h	a	b	b	h	b	h	h
3354616_58:T>C	a	h	b	h	h	h	b	a	b	h	h	h	a	h	h	b	h	h	h	h	b	a	a	h	a	h	b	a	h	h	b	b	h	b	a	h	a	h	h	h	b	a	h	h	b	h	h	b	h
3602926_39:A>G	a	h	b	h	a	h	b	a	b	h	h	h	a	a	b	b	h	h	h	b	b	a	a	h	a	h	b	a	h	h	b	b	h	b	h	h	a	h	h	h	h	a	h	h	b	h	b	h	h
3363163_23:G>A	a	h	h	a	h	a	b	a	b	h	h	h	h	a	b	b	h	h	h	h	b	h	a	h	a	h	b	a	h	a	b	h	h	b	h	h	a	h	h	b	b	h	a	b	b	h	b	a	h
3364575_22:C>T	h	h	b	h	h	a	b	a	b	h	a	h	h	h	h	b	h	h	h	h	b	a	h	h	a	h	h	a	h	h	b	b	h	h	a	h	a	h	h	h	b	h	h	h	b	a	h	h	h
3358830_5:A>C	h	h	h	h	h	a	a	a	b	h	b	h	b	a	b	b	h	h	a	h	b	h	a	h	a	h	b	a	h	a	h	h	h	b	h	a	a	h	h	b	b	h	a	b	b	h	b	a	h
3348229_36:C>A	h	h	b	h	b	a	b	a	b	h	a	h	b	h	h	b	b	h	h	h	h	b	b	a	h	b	h	h	a	h	b	a	h	h	a	h	a	h	a	h	h	h	b	h	h	a	a	h	h
3739537_13:T>C	a	h	b	h	a	h	b	a	b	h	h	h	a	a	b	b	h	h	h	h	b	a	a	h	a	h	b	a	h	h	b	b	h	b	h	h	a	h	h	h	h	a	h	h	b	h	b	h	h
5496975_31:G>T	a	h	h	a	a	h	b	a	b	h	h	a	h	a	b	b	h	h	h	b	b	a	a	h	a	h	b	a	h	h	b	b	h	b	h	h	a	h	h	h	h	h	a	b	b	a	b	h	h
3358130_35:G>C	h	h	b	h	b	a	b	a	b	h	a	h	b	h	h	b	b	h	h	h	h	b	b	a	h	b	h	h	a	h	b	a	h	h	a	h	a	h	a	h	h	h	b	h	h	a	a	h	h
3357357_23:G>A	a	h	h	a	a	h	b	a	b	h	h	a	a	a	b	b	h	h	h	b	b	a	a	h	a	h	b	a	h	h	b	b	h	b	h	h	a	h	h	h	h	h	h	h	b	h	b	h	h
3362794_58:T>A	a	h	h	a	h	a	b	a	b	h	h	h	h	a	b	b	h	h	h	h	b	h	a	h	a	h	b	a	h	a	b	h	h	b	h	h	a	h	h	b	b	h	a	b	b	h	b	a	h
3364373_9:A>G	a	h	h	a	h	a	b	a	b	h	h	h	h	a	b	b	h	h	h	h	b	a	a	h	a	h	b	a	h	a	b	h	h	b	h	h	a	h	h	b	b	h	a	b	b	h	b	a	h
3576378_14:G>C	h	h	b	h	h	a	b	a	b	h	a	h	b	h	h	b	h	h	h	h	h	a	h	h	a	h	h	a	h	h	b	b	h	h	a	h	a	h	h	h	b	h	h	h	b	a	h	h	h
3585804_7:C>T	a	h	h	a	a	h	b	a	b	h	h	a	h	a	b	b	h	h	h	b	b	a	a	h	a	h	b	a	h	h	b	b	h	b	h	h	a	h	h	h	h	h	a	b	b	h	b	h	h
3365241_37:A>C	a	h	h	a	a	h	b	a	b	h	h	a	h	a	b	b	h	h	h	b	b	a	a	h	a	h	b	a	h	h	b	b	h	b	h	h	a	h	h	h	h	h	a	b	b	h	b	h	h
3363125_45:T>G	a	h	h	a	a	h	b	a	b	h	h	a	h	a	b	b	h	h	h	b	b	a	a	h	a	h	b	a	h	h	b	b	h	b	h	h	a	h	h	h	h	h	a	b	b	a	b	h	h
5201852_49:A>G	h	h	h	h	h	a	h	a	b	h	h	h	b	a	b	b	h	h	a	h	b	h	a	h	a	h	b	a	h	a	h	h	h	b	h	a	a	h	h	b	b	h	a	b	b	h	b	a	h
3351659_42:C>G	a	h	h	a	h	a	b	a	b	h	h	h	h	a	b	b	h	h	h	h	b	h	a	h	a	h	b	a	h	a	b	h	h	b	h	h	a	h	h	b	b	h	a	b	b	h	b	h	h
3743250_15:T>A	h	h	h	h	a	h	h	b	h	h	b	h	h	h	h	h	b	h	h	a	h	b	h	h	a	h	h	a	h	a	h	h	b	b	a	a	b	b	h	b	a	b	a	a	a	h	b	h	b
3362329_17:G>T	a	h	h	a	a	h	b	a	b	h	h	a	a	a	b	b	h	h	h	b	b	a	a	h	a	h	b	a	h	h	b	b	h	b	h	h	a	h	h	h	h	h	h	h	b	h	b	h	h
4493222_25:A>C	h	h	h	h	h	a	a	h	b	h	b	h	b	a	h	b	h	h	a	h	b	h	h	h	a	h	b	a	h	a	h	h	h	b	h	a	a	h	h	b	b	h	a	b	b	h	b	h	h
3346582_15:A>G	a	h	b	h	h	h	b	a	b	h	h	h	a	h	h	b	h	h	h	h	b	a	a	h	a	h	b	a	h	h	b	b	h	b	a	h	a	h	h	h	b	a	h	h	b	h	h	b	h
3596089_42:T>C	a	h	b	h	h	h	b	a	b	h	h	h	a	h	h	b	h	h	h	h	b	a	a	h	a	h	b	a	h	h	b	b	h	b	h	h	a	h	h	h	h	a	h	h	b	h	b	b	h
3362916_29:G>A	a	h	h	a	a	h	b	a	h	h	h	a	h	a	b	b	h	h	h	b	b	a	a	h	a	h	b	a	h	h	b	b	h	b	h	h	a	h	h	h	h	h	a	b	b	h	b	h	h
3601061_11:C>G	b	h	h	h	a	h	h	h	h	h	h	h	h	h	h	h	b	h	h	a	h	h	h	h	a	h	a	a	h	a	h	h	b	b	a	a	h	b	h	h	a	b	a	a	a	h	b	h	b
3341813_33:A>G	a	h	h	a	h	a	b	a	b	h	h	h	h	a	b	b	h	h	h	h	b	h	a	h	a	h	b	a	h	a	b	h	h	b	h	h	a	h	h	b	b	h	a	b	b	h	b	h	h
3730362_22:A>G	h	h	b	h	b	h	b	a	h	b	a	h	b	h	h	b	b	h	h	h	h	b	b	a	h	b	h	h	a	h	b	a	h	a	a	h	a	h	a	h	h	h	b	a	h	h	a	h	a
3364448_43:C>T	h	h	h	h	a	h	a	h	h	h	b	h	b	a	h	h	h	h	a	a	h	h	h	b	a	h	b	a	h	a	h	b	h	b	a	a	b	h	a	b	h	b	h	h	a	h	b	h	h
3349223_30:G>A	h	h	h	h	a	h	h	b	h	h	h	h	h	h	h	h	b	h	h	a	h	b	h	h	a	h	h	a	h	a	h	h	b	b	a	a	b	b	h	b	a	b	a	a	a	a	b	h	b
3364735_40:A>G	a	h	h	a	h	a	b	a	b	h	h	h	h	a	b	b	h	h	h	h	b	h	a	h	a	h	b	a	h	a	b	h	h	b	h	h	a	h	h	b	b	h	a	b	h	h	b	a	h
3359463_6:T>C	h	h	h	h	a	b	a	b	h	h	b	h	b	a	h	h	h	h	a	a	h	h	h	b	a	h	b	a	h	a	h	b	h	b	a	a	b	b	h	b	a	b	a	h	a	h	b	h	b
3365064_25:A>C	a	h	h	h	h	a	b	a	b	h	h	h	h	a	b	b	h	h	a	h	b	h	a	h	a	h	b	a	h	a	h	h	h	b	h	h	a	h	h	b	b	h	a	b	b	h	b	a	h
3595782_46:G>C	a	h	h	a	h	a	b	a	b	h	h	h	h	a	b	b	h	h	h	h	b	h	a	h	a	h	b	a	h	a	b	h	h	b	h	h	a	h	h	b	b	h	a	b	b	h	b	a	h
3364558_25:C>T	h	h	h	h	a	b	a	b	h	h	b	h	h	a	h	h	h	h	a	a	h	h	h	b	a	h	b	a	h	a	h	b	h	b	a	a	b	b	h	b	a	b	a	h	a	h	b	h	b
3600840_27:G>C	h	h	h	h	h	a	a	h	h	h	b	h	b	a	h	b	h	h	a	a	b	h	h	h	a	h	b	a	h	a	h	h	h	b	h	a	a	h	h	b	b	h	a	h	h	h	b	h	h
3362620_36:C>T	a	h	h	a	h	a	b	a	b	h	h	h	h	a	b	b	h	h	h	b	b	h	a	h	a	h	b	a	h	a	b	h	h	b	h	h	a	h	h	b	b	h	a	b	b	h	b	h	h
3594729_35:T>G	h	h	h	h	a	h	h	b	h	h	h	h	h	h	h	h	b	h	h	a	h	b	h	h	a	h	h	a	h	a	h	h	b	b	a	a	b	b	h	b	a	b	a	a	a	h	b	h	b
3362473_21:A>G	h	h	h	h	h	a	a	h	h	h	b	h	h	a	h	b	h	h	a	a	b	h	h	h	a	h	b	a	h	a	h	h	h	b	h	a	a	h	h	b	b	h	a	h	h	h	b	h	h
5201307_21:C>G	h	h	h	h	b	b	a	h	h	h	a	b	a	h	b	h	a	a	h	h	h	b	a	a	b	h	a	h	h	a	h	h	a	h	h	b	h	a	h	b	h	b	b	b	h	h	h	a	b
6211465_19:C>G	b	h	a	h	h	a	a	b	b	h	b	b	h	h	h	h	h	h	b	h	b	a	h	h	a	h	b	h	h	a	a	h	h	h	b	b	h	a	h	h	h	h	a	h	h	b	h	h	h
3900491_11:T>A	b	h	h	h	h	h	h	a	h	b	a	h	h	h	h	b	b	h	b	h	h	h	h	a	h	h	h	b	a	b	b	a	h	a	-	h	a	h	-	b	h	h	b	a	h	h	a	h	-
3602627_9:C>T	a	a	a	a	a	a	a	a	a	a	a	a	a	a	a	a	a	a	a	a	a	a	a	a	a	a	a	a	a	a	a	a	a	a	a	a	a	a	a	a	a	a	a	a	a	h	a	a	a
3365086_8:A>G	a	a	a	a	a	a	a	a	a	a	a	a	a	a	a	a	a	a	a	a	a	a	a	a	a	a	a	a	a	a	a	a	a	a	a	a	a	a	a	a	a	a	a	a	a	h	a	a	a
5215541_8:C>G	b	b	b	b	-	b	-	b	b	b	b	b	b	-	b	b	b	b	-	-	b	b	b	b	-	-	b	-	-	-	b	b	b	b	-	-	b	b	-	b	b	b	-	b	-	b	b	b	b
3364014_36:G>A	b	b	b	b	-	-	-	b	b	b	b	b	b	b	b	b	b	b	-	-	b	b	b	b	-	b	b	-	b	-	b	b	b	b	b	-	b	b	-	b	b	b	-	b	-	b	b	b	-
3364575_26:C>T	b	b	b	b	b	-	b	-	b	b	-	b	b	b	b	b	b	b	b	b	b	-	b	b	-	b	b	-	b	b	b	b	b	b	-	b	-	b	b	b	b	b	b	b	b	-	b	b	b
3352879	c	c	c	c	c	c	c	c	c	c	-	c	c	c	c	c	c	c	c	c	c	-	-	c	c	c	c	c	c	c	c	c	c	c	c	c	c	c	c	c	c	-	c	c	c	c	c	c	-
3359497	c	c	c	c	c	c	a	c	a	c	c	c	c	a	c	c	c	a	c	c	c	c	a	-	c	c	-	c	c	a	c	c	a	c	a	c	c	a	c	c	c	c	c	c	c	-	c	c	c
3342087	c	c	a	c	c	c	c	c	c	a	c	c	c	-	c	c	c	c	c	c	c	c	c	c	c	c	-	c	c	c	c	c	c	c	c	c	-	c	c	a	c	a	c	c	-	-	c	a	-
3577653	c	a	c	c	c	-	c	c	c	c	c	c	a	c	c	c	c	c	c	c	c	c	c	c	a	c	c	c	c	c	c	c	c	c	c	c	c	c	-	c	a	c	-	c	c	c	-	c	c
3351745	c	c	c	c	c	c	c	a	c	c	a	c	a	c	c	c	c	c	c	c	c	c	-	a	c	c	a	c	c	-	c	a	-	a	c	c	a	a	c	a	c	a	c	c	c	c	a	c	c
3737135	a	c	c	a	c	a	c	a	c	c	c	c	c	a	c	c	c	c	c	c	c	-	a	c	-	c	c	a	c	-	c	c	c	c	c	c	a	c	c	c	c	c	a	c	c	c	c	c	c
3733964	-	c	c	c	c	c	c	a	c	c	a	c	c	c	c	c	c	c	c	c	c	c	-	a	c	c	c	c	a	c	c	a	c	a	a	c	a	c	a	c	c	c	c	-	c	c	a	c	a
3740891	c	c	c	c	c	a	c	a	c	c	a	c	c	c	c	c	c	c	c	c	c	a	c	c	c	c	c	-	a	c	c	c	c	c	a	c	-	c	-	a	c	c	c	c	c	a	a	c	c
3731190	c	c	c	c	c	c	c	a	c	c	a	-	c	c	c	c	c	c	c	c	c	c	c	a	c	c	c	c	a	c	c	a	-	a	-	c	a	c	a	-	c	c	c	a	c	c	a	c	a
3342326	c	c	c	c	c	c	c	c	c	c	a	c	a	c	c	c	c	c	c	c	a	c	c	a	c	c	a	c	c	c	c	a	c	a	c	c	a	c	c	a	c	a	c	c	c	c	a	c	c
3357607	c	a	c	c	a	a	c	c	c	c	a	a	a	c	-	c	a	c	c	c	c	c	c	c	-	c	c	c	c	c	c	c	c	c	c	c	c	c	c	c	c	c	c	c	c	c	a	a	c
3345974	c	c	c	c	c	a	c	a	c	c	a	c	c	c	c	c	c	c	c	c	c	c	c	a	c	c	c	c	a	c	c	c	c	c	a	c	a	c	a	c	c	c	c	-	c	c	a	c	c
3590840	c	c	c	c	c	c	c	a	c	c	a	-	c	c	c	c	c	-	c	-	c	c	c	a	c	c	c	c	a	c	c	a	c	a	a	-	a	c	a	-	c	c	c	a	-	c	a	c	a
3343571	c	c	c	-	c	c	c	a	c	c	a	c	c	c	c	c	c	c	c	c	c	c	c	a	c	c	-	-	a	-	c	a	c	a	a	c	a	c	a	c	c	-	c	a	c	c	a	c	a
3350394	-	c	c	c	c	a	c	a	c	c	a	c	c	c	c	c	c	c	c	c	c	c	c	a	-	c	c	c	a	-	c	a	c	c	a	c	a	c	a	c	c	c	c	c	c	a	a	c	c
3903296	c	c	c	c	c	c	c	a	c	c	a	c	c	a	c	c	c	c	-	c	c	c	c	a	c	c	c	c	a	c	c	a	-	a	a	c	a	c	-	c	c	c	c	a	c	c	a	c	a
3343038	c	-	c	c	c	c	c	a	c	c	a	c	a	c	c	c	c	c	c	c	c	-	c	a	c	-	a	c	c	c	c	a	c	a	c	c	a	a	c	a	c	a	c	-	c	c	a	c	a
3897190	c	c	c	c	c	c	c	a	c	c	a	c	c	c	c	c	c	c	c	c	c	c	c	a	c	c	c	-	a	c	c	a	-	a	a	c	a	-	a	c	c	c	c	a	c	c	a	c	a
3603229	c	c	c	c	c	c	c	a	c	c	a	c	a	c	c	c	c	c	c	c	c	c	c	a	c	c	a	c	c	c	c	a	c	a	c	c	a	a	-	a	c	a	c	c	c	-	a	c	a
3741069	c	c	c	-	c	c	c	a	c	c	a	c	c	c	c	c	c	c	c	c	c	c	c	a	c	c	c	c	a	c	c	a	c	a	a	c	a	c	a	c	c	-	c	a	c	c	a	c	a
3351669	c	c	c	c	c	c	c	a	c	c	a	c	c	-	-	c	c	c	c	c	c	c	c	a	-	c	-	-	a	c	c	a	c	a	a	c	a	c	a	-	c	-	c	a	c	c	a	c	a
3601784	c	c	c	c	c	a	c	a	c	c	a	c	c	c	c	c	c	c	c	c	c	c	c	a	c	c	-	-	a	c	c	a	c	c	a	c	a	c	a	c	c	c	c	c	c	c	a	c	-
3737391	c	c	c	c	c	c	c	a	c	c	a	c	c	c	c	c	c	c	-	c	c	c	c	a	-	c	c	c	a	-	c	a	-	a	a	c	a	c	a	c	c	c	c	a	c	c	a	c	a
5216902	c	c	c	c	c	c	c	a	c	c	a	c	c	c	c	c	c	c	c	c	-	c	c	a	c	c	c	c	a	c	c	a	c	a	a	-	a	c	a	c	c	-	c	a	c	c	a	-	a
3354692	c	c	c	c	c	c	c	a	c	c	a	c	c	c	c	c	c	c	c	c	-	c	c	a	c	c	-	-	a	c	c	a	c	a	a	c	a	c	a	-	c	c	c	a	c	a	a	c	a
5045973	c	c	c	c	c	a	c	a	c	-	a	c	c	c	c	c	c	c	c	c	c	-	c	a	c	c	c	-	a	-	c	-	c	-	a	-	a	c	a	c	c	-	c	-	c	a	a	c	c
3598488	c	c	c	c	c	a	c	a	c	c	a	c	c	c	c	c	c	c	c	c	c	c	c	a	c	c	c	-	a	c	c	a	c	c	a	c	a	c	a	c	c	c	c	-	-	c	a	c	c
4484603	c	c	c	c	c	a	a	c	c	c	c	c	c	a	c	c	c	-	a	c	c	-	c	c	a	c	c	a	c	a	-	c	c	c	-	-	a	c	-	c	c	c	a	c	c	c	c	-	c
3346599	c	c	c	c	c	a	c	a	c	c	a	c	c	c	c	c	c	c	c	c	c	c	c	a	c	c	c	c	a	-	c	a	-	c	a	c	a	c	a	c	c	c	c	c	c	c	a	c	c
3346429	-	c	c	c	c	c	c	a	c	c	a	c	c	c	c	c	c	c	c	c	c	c	c	a	c	c	c	c	a	c	c	a	c	a	a	c	a	c	a	c	-	-	c	a	-	c	a	c	a
3735501	-	c	c	c	c	c	c	a	c	c	a	c	c	c	c	c	c	c	c	c	-	c	c	a	c	c	-	c	a	c	c	a	c	a	a	c	a	c	a	c	c	c	c	a	-	c	a	c	a
3900491	c	c	c	c	c	c	c	a	c	c	a	c	c	c	c	c	c	c	c	c	c	c	c	a	c	c	c	-	a	c	c	a	c	a	a	c	a	c	a	c	c	c	c	a	c	c	a	c	a
3359600	c	c	c	c	c	c	c	a	c	c	a	c	c	c	c	c	c	c	c	c	c	c	c	a	c	c	c	c	a	c	c	a	c	a	a	c	a	c	a	c	c	c	c	a	-	a	a	c	a
3348229	c	c	c	c	c	a	c	a	c	c	a	c	c	c	c	c	c	c	c	c	c	c	c	a	c	c	c	c	a	c	c	a	-	c	a	c	a	c	a	c	c	c	c	c	c	a	a	c	c
3885496	c	c	c	c	c	c	c	a	c	c	a	c	c	-	c	c	c	c	c	c	-	c	c	a	c	c	c	c	a	c	c	a	c	a	a	-	a	c	a	-	c	-	c	a	c	c	a	-	a
3585553	c	a	c	c	a	a	a	c	c	c	a	a	a	c	c	c	a	c	c	c	c	c	c	c	c	-	-	c	c	-	c	c	c	c	c	c	c	c	c	c	c	c	c	c	a	c	a	a	-
3350395	-	c	c	c	c	a	a	c	c	c	c	c	c	a	c	c	c	c	a	a	c	c	c	c	a	c	c	a	c	a	c	-	c	c	-	a	c	-	c	c	c	c	a	c	c	c	c	c	c
3357400	c	c	c	c	c	a	c	a	c	c	a	c	c	c	c	c	c	c	c	c	c	c	c	c	c	c	c	c	a	c	c	c	c	c	a	c	a	c	a	a	c	c	c	c	c	a	a	c	c
3591324	-	c	c	c	c	a	a	c	c	c	c	c	c	a	c	c	c	-	a	c	c	c	c	c	a	c	c	a	c	a	c	-	c	c	-	a	a	c	c	c	c	c	a	c	c	c	c	c	-
3593082	c	c	c	c	c	a	a	c	c	c	c	c	c	a	c	c	c	c	a	c	c	c	c	c	a	c	c	a	c	a	c	c	c	c	c	a	a	c	-	c	c	c	a	c	c	c	c	c	c
3354923	c	c	c	c	c	c	c	a	c	c	a	c	c	c	c	c	c	c	c	c	c	c	-	a	-	c	c	c	a	c	c	a	c	a	a	c	a	c	a	c	c	c	c	a	-	c	a	c	a
3748548	c	c	c	c	c	c	c	a	c	c	a	c	c	c	c	c	c	c	c	c	c	c	c	a	-	c	c	c	a	c	c	a	-	a	a	c	a	c	a	c	c	c	c	a	c	c	a	c	a
3735688	c	c	c	c	c	c	c	a	c	c	a	c	c	c	c	c	c	c	c	c	c	c	c	a	c	c	c	c	a	c	c	a	c	a	a	c	a	c	a	-	c	-	c	a	c	c	a	-	a
3355047	c	c	c	c	c	a	a	c	c	c	c	c	c	a	c	c	c	c	a	c	c	c	c	c	a	c	c	a	c	a	c	c	-	c	c	a	a	c	-	c	c	c	a	c	c	c	c	c	c
3355269	c	c	c	c	c	a	a	c	c	c	c	c	c	a	c	c	c	c	a	c	c	-	c	c	a	c	c	a	c	a	c	-	c	c	c	a	a	c	c	c	c	c	a	c	c	c	c	c	c
3596971	c	c	c	c	c	a	a	-	c	c	c	c	c	a	c	c	c	-	a	c	c	c	c	-	a	c	c	a	c	a	c	c	-	-	c	a	a	c	c	c	c	c	a	c	c	-	c	-	c
3359925	c	c	c	c	c	c	c	a	c	c	a	c	c	c	c	c	c	c	c	c	c	c	c	a	c	c	c	c	a	c	c	a	c	a	a	c	a	c	a	c	c	-	c	a	c	c	a	c	a
3347693	c	c	c	c	c	a	c	a	c	c	a	c	c	c	c	c	c	c	c	c	c	c	c	a	c	c	c	c	a	-	c	a	-	c	a	c	a	c	a	c	c	c	c	c	c	a	a	c	c
3598286	c	c	c	-	c	a	c	a	c	-	a	c	c	c	-	c	c	c	c	c	c	c	-	a	c	c	c	-	a	-	c	a	c	c	a	c	a	c	a	c	c	c	c	c	c	a	a	c	c
3351848	c	c	c	c	c	a	c	a	c	c	a	c	a	c	-	c	c	c	c	c	c	a	c	c	a	-	c	a	-	c	c	c	c	c	a	c	a	c	c	c	c	c	c	c	c	c	c	c	c
3578084	c	c	c	c	a	a	a	c	c	c	c	c	c	a	c	-	c	c	a	a	c	c	c	-	a	c	c	a	c	a	c	c	-	c	c	a	c	c	c	c	c	c	a	-	c	c	c	c	c
3584554	-	-	c	c	a	a	a	c	c	c	c	c	c	a	c	c	c	c	a	a	c	c	-	c	a	c	c	a	c	a	c	c	-	c	c	a	c	c	c	c	c	c	a	c	c	c	c	c	-
3361114	c	c	c	c	c	c	c	a	c	c	a	c	c	c	c	c	c	c	c	c	c	c	c	a	c	c	c	c	a	c	c	a	c	a	a	c	a	-	a	c	c	c	c	a	c	c	a	-	a
3741610	-	c	c	c	c	c	a	c	a	c	c	c	c	a	c	c	c	a	c	c	-	c	a	a	c	c	a	c	a	a	c	-	a	c	c	c	c	a	c	c	c	c	-	c	c	c	a	-	c
3352319	c	c	c	c	c	a	c	a	c	c	a	c	c	c	c	c	c	c	c	c	c	a	-	c	a	c	c	a	c	c	c	c	-	-	a	c	a	c	c	c	c	c	c	c	c	a	c	c	c
3361209	c	c	c	c	c	a	a	c	c	c	c	c	c	a	c	c	c	c	a	a	c	c	c	c	a	c	c	a	c	a	c	c	c	c	c	a	c	c	c	c	c	c	a	c	c	c	c	c	c
3748595	c	c	c	c	c	a	c	a	c	-	a	c	a	c	c	c	c	c	c	c	c	a	c	c	a	-	c	a	c	c	c	c	c	c	a	c	a	c	c	c	c	c	c	-	c	c	c	-	-
3350155	c	c	c	c	c	a	a	c	c	c	c	c	c	a	c	c	c	c	a	c	c	c	c	c	a	-	c	a	c	a	c	c	c	c	c	-	a	-	c	c	c	c	a	c	c	c	c	c	c
3359350	c	c	c	c	c	c	c	a	c	c	a	c	c	c	-	c	c	c	c	c	a	c	c	a	c	c	-	-	a	c	c	a	c	a	a	c	a	-	a	c	c	a	c	a	c	a	a	-	a
7100072	c	c	c	c	c	c	c	a	c	c	a	-	c	c	c	c	c	c	c	c	c	c	c	a	c	c	c	c	a	c	c	a	c	a	a	-	a	c	a	c	c	c	c	a	-	c	a	-	a
3347240	a	c	c	c	c	c	c	a	c	c	c	c	a	c	c	c	c	c	c	c	c	a	a	c	a	c	c	a	c	c	c	c	c	c	a	c	a	c	c	c	c	a	c	c	c	c	c	c	c
5201715	a	c	c	c	c	c	c	a	c	c	c	c	a	c	c	c	c	c	c	c	c	a	a	c	a	c	c	a	-	c	c	c	c	c	a	-	a	c	-	c	c	a	-	c	c	c	c	c	c
3358540	-	c	c	c	c	a	a	c	c	c	c	c	c	a	c	c	c	c	a	a	c	c	-	-	a	c	c	a	-	a	-	c	-	c	c	a	-	c	c	c	c	-	a	c	c	c	c	c	c
3594000	c	c	c	c	c	a	c	c	c	c	a	c	c	c	c	c	c	c	c	c	-	c	c	c	c	c	c	c	a	c	a	-	c	a	c	c	c	c	a	-	-	c	c	a	c	c	a	c	a
3893193	c	c	c	c	c	a	a	-	c	c	c	c	c	a	c	c	c	c	a	c	c	c	c	c	a	c	c	a	c	a	c	-	c	c	c	a	a	c	c	c	c	c	a	c	c	c	c	-	c
3364480	c	c	-	c	c	a	a	c	c	c	c	c	c	a	c	c	c	c	a	c	c	c	-	c	a	c	c	a	c	a	c	-	c	c	c	a	a	c	-	c	c	c	a	c	c	c	c	-	c
3598476	c	c	c	c	a	a	a	c	c	c	c	c	c	a	c	c	c	-	a	a	c	-	c	c	a	-	c	a	c	a	c	c	c	c	c	a	c	c	c	c	c	c	a	c	c	c	c	-	c
3884552	c	c	c	c	c	a	a	c	c	c	c	c	c	a	-	c	c	c	a	a	c	c	c	c	a	-	c	a	c	a	c	c	c	c	c	a	a	c	c	c	c	c	a	c	c	c	c	c	c
3894173	c	c	-	c	a	a	a	-	-	-	c	c	c	a	c	c	c	-	a	a	c	c	c	c	a	c	c	a	c	a	c	c	c	c	-	a	c	c	c	c	c	c	a	-	c	c	c	-	c
3352553	c	-	c	c	c	a	c	a	c	c	a	c	c	c	c	c	c	c	c	-	c	c	c	a	-	c	c	-	a	-	c	a	-	a	a	c	a	c	a	c	-	c	c	a	c	-	a	-	a
3597713	c	c	c	c	c	a	c	a	c	c	a	c	c	c	c	c	c	c	c	c	c	c	c	a	c	c	c	c	a	-	c	a	c	c	a	-	a	c	a	c	c	c	c	c	c	a	a	c	c
3591281	a	c	c	c	c	c	c	a	c	c	c	c	a	c	c	c	c	c	c	c	c	a	a	c	a	c	c	a	c	c	c	c	-	c	a	-	a	c	-	c	c	a	c	c	c	c	c	c	c
3578426	c	c	c	c	a	a	a	c	c	c	c	c	c	a	c	c	c	c	a	a	c	c	c	c	a	c	c	a	c	a	c	c	c	c	c	a	c	c	c	c	c	c	a	-	c	c	c	-	c
3585736	c	-	c	c	c	a	a	c	c	c	c	c	c	a	c	c	c	c	a	c	c	c	c	c	a	-	c	a	c	a	c	c	c	c	c	a	a	c	c	c	c	c	a	c	c	c	c	c	c
3342797	c	c	c	c	c	a	a	c	c	c	c	c	c	a	c	c	c	c	a	c	c	c	c	c	a	c	c	a	c	a	c	c	-	c	-	a	a	-	c	c	c	c	a	c	c	c	c	c	c
3348982	c	c	c	c	c	a	a	c	c	c	c	c	c	a	c	c	c	c	a	c	c	c	c	c	a	c	c	a	c	a	c	c	-	c	c	a	a	c	-	c	c	c	a	c	c	-	c	c	c
3345768	c	c	c	c	c	a	a	c	c	c	c	c	c	a	c	c	c	c	a	c	c	c	c	c	a	c	c	a	c	a	c	c	c	c	c	a	a	c	c	c	c	c	a	c	c	c	c	-	c
3353709	c	c	c	c	c	a	a	c	c	c	c	c	c	a	c	c	c	c	a	c	c	c	c	-	a	c	c	a	c	a	c	c	c	c	c	a	a	c	-	c	c	c	a	c	c	c	c	c	c
3590484	a	c	c	c	c	c	c	a	c	c	c	c	a	c	c	c	c	c	c	-	c	a	a	c	a	c	c	a	c	c	c	c	c	c	a	c	a	c	c	c	c	a	c	c	c	c	c	c	c
3343761	c	c	c	c	c	a	a	c	c	c	c	c	c	a	c	c	c	c	a	c	c	c	-	-	a	c	c	a	c	a	c	c	c	c	-	a	a	c	c	c	c	c	a	c	c	c	c	-	-
3343822	c	c	-	c	c	a	a	c	c	c	c	c	c	a	c	c	c	c	a	c	c	c	c	c	a	-	c	a	c	a	c	c	-	c	c	a	a	c	-	c	c	c	a	c	c	c	c	c	c
3354777	c	c	c	c	c	a	c	a	c	c	a	c	c	c	c	c	c	c	c	c	c	a	c	c	a	c	c	a	c	c	c	c	c	c	a	-	a	c	c	c	c	c	c	c	c	a	c	c	c
3358112	c	c	c	c	c	a	a	c	c	c	c	c	c	a	c	c	c	c	a	-	c	c	-	-	a	-	c	a	c	a	c	c	c	c	-	a	a	c	c	c	c	c	a	c	c	-	c	-	c
3600902	c	c	c	c	a	a	a	c	c	c	c	c	c	a	c	c	c	c	a	a	c	c	-	c	a	c	c	a	c	a	c	c	c	c	-	a	c	c	c	c	c	c	a	c	-	c	c	-	-
3735324	c	c	c	c	c	a	a	c	c	c	c	c	c	a	c	c	c	c	a	c	c	c	c	-	a	c	c	a	c	a	c	c	c	c	c	a	a	-	c	c	c	c	a	c	c	c	c	c	c
3890565	c	c	c	c	c	a	a	c	c	c	c	c	c	a	c	c	c	-	a	a	c	c	c	c	a	-	c	a	c	a	c	c	c	c	c	a	a	c	c	c	c	c	a	c	c	c	c	-	c
3348162	c	c	c	c	c	a	a	c	c	c	c	c	c	a	c	c	c	c	a	c	c	c	-	c	a	c	c	a	c	a	c	-	c	c	-	a	a	c	c	c	c	c	a	c	c	c	c	c	-
3591446	c	c	c	c	a	c	c	c	c	c	c	c	c	a	c	c	c	c	a	a	c	c	-	c	a	c	c	a	-	a	-	c	c	c	a	a	c	c	c	c	a	c	a	a	a	c	c	c	c
3576378	c	c	c	c	c	a	c	a	c	c	a	c	c	c	c	c	c	c	c	c	c	a	c	c	a	c	-	a	c	c	c	c	c	c	a	-	a	-	c	c	c	c	c	c	c	c	c	-	c
3346582	a	c	c	c	c	c	c	a	c	c	c	c	a	c	c	c	c	c	c	c	c	a	a	-	a	-	c	a	c	c	c	c	c	c	a	c	a	-	-	c	c	a	-	-	c	c	c	c	c
3897947	a	c	c	c	c	c	c	a	c	c	c	c	a	c	c	c	c	c	c	c	c	a	a	-	a	c	c	a	c	c	c	c	c	c	a	c	a	-	c	-	c	a	c	c	c	-	-	c	c
3341782	c	-	c	c	a	c	a	c	c	c	c	c	c	a	c	c	c	c	a	a	c	c	-	c	a	c	c	a	c	a	c	c	c	c	a	-	c	c	c	c	a	c	a	c	a	c	c	c	c
3347243	c	c	c	c	c	a	a	-	c	c	c	c	c	a	c	c	c	c	a	c	c	c	c	c	a	-	c	a	c	a	c	c	c	c	c	a	a	-	c	c	c	c	a	c	c	-	c	-	c
3351061	c	c	c	c	c	a	c	a	c	c	a	c	c	c	c	c	c	c	c	a	c	c	c	a	c	c	c	c	a	-	-	a	c	-	a	c	a	c	a	-	c	c	c	c	a	a	a	c	-
3352205	c	c	c	c	c	a	a	c	c	c	c	c	c	a	-	c	c	c	a	c	c	c	c	c	a	c	c	a	-	a	-	c	c	c	-	a	a	c	c	c	c	c	a	c	c	-	c	-	-
3600840	c	c	c	c	c	a	a	c	c	c	c	c	c	a	c	c	c	c	a	a	c	c	c	-	a	c	c	a	c	a	-	c	c	c	c	a	a	c	-	c	c	-	a	c	-	c	c	c	c
3734498	c	c	c	c	c	a	a	-	c	c	c	c	c	a	c	c	-	-	a	c	c	c	c	-	a	-	c	a	-	a	c	c	c	c	c	a	a	c	c	c	c	c	a	c	c	c	c	-	-
5210059	c	c	c	c	a	c	c	c	c	c	c	c	c	c	c	c	c	c	c	a	c	c	c	c	a	c	c	a	c	a	c	c	c	c	a	a	c	c	c	c	a	c	a	a	a	c	c	c	c
5795989	c	c	c	c	c	a	a	c	c	c	c	c	c	a	c	c	c	c	a	a	c	c	c	c	a	c	c	a	c	a	-	c	c	c	c	a	a	c	-	c	c	c	a	-	-	c	c	c	c
3356237	-	c	c	c	-	a	a	-	c	c	c	c	c	a	c	c	-	c	a	c	c	c	c	-	a	c	c	a	-	a	c	c	c	c	-	a	a	-	-	c	c	c	a	c	c	-	c	c	c
3358381	c	-	c	c	c	a	c	a	c	c	a	c	c	c	c	c	c	c	c	c	c	a	c	c	-	c	-	a	a	-	c	c	c	c	a	-	a	c	a	a	c	c	c	-	-	-	a	c	-
3586827	c	c	c	c	c	a	a	c	c	-	c	c	c	a	c	c	c	c	a	c	c	c	-	-	a	-	c	a	c	a	c	c	c	c	c	a	a	c	-	c	c	c	a	c	c	c	c	c	c
3365132	c	c	c	c	c	c	c	a	c	c	a	c	c	a	c	c	c	c	c	c	c	c	c	a	c	c	-	-	a	c	c	a	-	a	a	c	a	c	a	c	c	-	c	a	c	c	a	-	a
3359958	c	c	c	c	a	c	a	c	c	c	c	c	c	a	c	c	c	c	a	a	c	c	c	c	a	c	c	a	c	a	c	c	c	c	a	a	c	c	-	c	a	c	a	c	a	-	c	c	c
4484632	c	c	c	c	c	a	a	c	c	c	c	c	c	a	c	c	c	c	a	c	c	-	c	c	a	-	c	a	-	a	c	c	c	c	c	a	a	-	-	c	c	c	a	c	c	c	c	c	c
5201307	c	c	c	c	c	c	a	c	c	c	a	c	a	c	c	c	a	a	c	c	c	c	a	a	c	c	a	c	c	a	c	c	a	-	c	c	c	a	c	c	-	c	c	c	c	-	c	a	c
3345447	c	c	c	c	a	c	a	c	c	c	c	c	c	a	c	c	c	c	a	a	c	c	c	c	a	c	c	a	c	a	c	c	c	c	a	a	c	c	c	c	a	c	a	c	a	c	c	-	c
3600965	c	c	c	c	c	c	c	a	c	c	a	c	c	c	c	c	c	c	c	c	c	c	c	a	c	c	c	c	a	c	c	a	c	a	a	-	a	c	a	-	c	c	c	a	c	c	a	c	a
3886089	c	c	c	c	a	c	a	c	c	c	c	c	c	a	c	c	c	c	a	a	c	c	c	c	a	-	c	a	c	a	c	c	c	c	a	a	c	c	a	c	c	c	a	c	a	c	c	c	c
3348831	c	c	c	c	c	a	a	c	c	c	c	c	c	a	c	c	c	c	a	c	c	c	c	c	a	c	c	a	c	a	c	-	c	c	c	a	a	c	c	c	c	c	a	c	c	c	c	c	c
3358954	-	c	c	c	c	a	a	c	c	c	c	-	c	a	c	c	c	-	a	c	c	c	-	c	a	c	c	a	c	a	c	-	c	c	-	a	a	c	-	c	c	c	a	c	c	c	c	-	c
3746893	c	c	c	c	c	a	a	c	c	c	c	a	c	a	c	c	-	c	a	c	c	c	c	c	a	c	c	a	c	a	-	c	c	c	-	a	a	-	c	c	c	c	a	c	c	c	c	c	-
3893425	c	c	c	c	c	a	a	-	c	c	c	c	c	a	-	c	c	c	a	c	c	c	c	c	a	-	c	a	c	a	-	-	c	c	-	a	a	c	c	c	c	c	a	c	c	c	c	c	c
4492561	c	c	c	c	c	a	c	a	c	c	a	c	c	c	c	c	c	c	c	c	c	a	c	c	a	c	c	a	-	c	c	c	c	c	a	c	a	-	a	-	c	c	-	c	c	c	a	c	c
5207374	a	c	c	c	c	c	c	a	c	c	c	c	a	-	c	c	c	c	c	c	c	a	a	c	a	c	c	a	-	c	c	c	c	c	a	c	a	c	c	c	c	a	c	c	c	c	-	c	c
3342436	a	c	c	c	c	c	c	a	c	c	c	c	a	c	c	c	c	c	c	c	c	a	a	c	a	c	c	a	c	c	c	c	c	c	a	c	a	c	-	c	c	a	c	c	c	-	c	c	-
3353146	c	c	c	c	c	a	a	a	c	c	c	c	c	a	c	c	c	c	a	c	c	c	c	c	a	c	c	a	c	a	-	c	-	c	c	a	a	c	-	c	c	c	a	c	c	c	c	-	c
5207913	c	c	c	c	c	a	a	c	c	c	c	c	c	a	c	c	c	c	a	c	c	c	-	c	a	c	c	a	c	a	c	c	c	c	c	a	a	-	c	c	c	c	a	c	c	c	c	c	c
7415478	c	c	c	c	a	c	a	c	c	c	c	c	c	a	c	c	-	c	a	a	c	c	c	c	a	c	c	a	c	a	c	c	c	c	-	a	c	c	a	c	c	c	a	c	a	c	c	c	c
3593962	c	c	c	c	a	a	a	c	c	c	c	c	c	a	c	c	c	c	a	a	c	c	c	c	a	c	c	a	-	a	c	c	c	c	-	a	c	c	a	c	c	c	a	-	a	-	c	c	c
3345922	c	c	c	c	c	a	c	a	c	c	c	-	c	a	c	c	c	c	a	c	c	-	a	c	a	c	c	a	c	a	c	-	c	c	c	a	a	c	c	c	c	c	a	c	c	c	c	a	c
3362192	c	c	c	c	c	a	a	c	c	c	c	c	c	a	c	c	c	c	a	c	c	c	c	c	a	-	c	a	c	a	c	c	c	c	-	a	a	c	c	c	c	c	a	c	c	c	c	c	-
3350857	c	c	c	c	c	a	a	c	c	c	c	c	c	a	c	c	c	-	a	a	c	c	c	c	a	c	c	a	c	a	c	c	c	c	-	a	-	c	c	c	c	c	a	c	-	c	c	c	c
3346949	c	c	c	c	c	a	a	c	c	c	c	c	c	a	c	c	c	c	a	c	c	c	c	c	a	-	c	a	c	a	c	c	c	c	c	a	a	-	c	c	c	c	a	c	-	c	c	c	c
3577352	c	c	c	-	c	a	c	a	c	c	c	c	c	a	c	c	c	c	a	c	c	-	a	c	a	c	c	a	c	a	c	c	c	c	c	a	a	c	c	c	c	c	-	c	c	-	c	a	c
3578930	c	c	c	-	a	c	c	c	c	c	c	c	c	c	c	c	c	c	c	a	c	c	-	c	a	c	c	a	c	a	-	c	c	c	a	a	c	c	c	c	a	c	a	a	a	c	c	c	c
3583401	a	c	c	c	c	c	c	a	c	-	c	c	a	c	c	c	-	c	c	-	c	a	a	c	a	c	c	a	c	-	c	c	c	c	a	c	a	c	c	-	c	a	c	c	c	c	c	c	c
3890967	-	c	c	c	c	a	a	a	c	c	c	-	c	a	c	c	c	c	a	c	c	-	a	c	a	c	c	a	c	a	c	c	c	c	c	a	a	c	c	c	c	c	a	c	c	c	c	a	-
3589114	c	c	c	c	c	a	a	c	c	c	c	c	c	a	c	c	c	c	a	a	c	c	-	c	a	c	c	a	c	a	c	c	c	c	c	a	a	c	c	c	c	-	a	c	c	c	c	c	-
3589901	c	c	c	c	a	c	a	c	c	c	c	c	c	a	c	c	c	c	a	a	c	c	c	c	a	-	c	a	c	a	c	c	c	c	a	a	c	c	-	c	a	c	a	-	a	c	c	c	c
3345712	c	-	c	c	a	c	a	c	c	c	c	c	c	a	-	c	c	c	a	a	c	c	c	c	a	c	c	a	c	a	c	c	c	c	c	a	c	c	a	c	c	c	a	c	a	c	c	-	c
3597336	c	c	c	c	c	a	a	c	c	c	c	c	c	a	c	c	c	c	a	c	c	c	c	c	a	c	c	a	c	a	c	c	c	c	c	a	a	c	c	c	c	c	a	c	c	c	c	c	c
6209783	a	c	c	c	c	c	c	a	c	c	c	c	a	c	c	c	c	c	c	c	c	a	a	-	a	c	c	a	c	c	c	c	-	c	a	c	a	c	c	c	c	a	c	-	c	c	c	c	-
3343299	c	c	c	c	c	a	a	a	c	c	c	c	c	a	c	c	-	c	a	c	c	c	c	c	a	c	c	a	c	a	c	c	c	c	c	a	a	c	c	c	c	c	a	c	c	c	c	c	c
3357785	c	c	c	c	a	c	a	c	c	c	c	c	c	a	-	c	c	c	a	a	c	c	c	c	a	c	c	a	-	a	c	c	c	c	a	a	c	c	-	c	-	c	a	c	a	-	c	c	-
3357833	a	c	c	c	-	a	c	a	c	c	c	c	c	a	c	c	c	c	a	c	c	c	a	c	a	c	c	a	c	a	c	c	c	c	c	c	a	c	c	c	-	c	a	c	c	-	c	a	c
3580353	c	c	c	c	a	c	a	c	c	-	c	c	c	a	c	c	c	c	a	a	c	c	c	c	a	-	c	a	c	a	c	c	c	c	a	a	c	-	a	c	c	c	a	-	a	c	c	c	c
3744162	c	-	c	c	a	c	a	c	c	c	c	c	c	a	c	c	c	c	a	a	c	c	-	c	a	c	c	a	-	a	c	-	-	c	a	a	c	c	-	c	a	c	a	-	a	c	c	c	c
3892142	c	c	c	c	c	a	c	a	c	c	a	c	c	c	c	c	c	c	c	-	-	a	c	c	a	-	-	a	-	c	c	c	-	-	a	-	a	-	c	c	c	-	c	c	c	a	c	c	c
3730121	a	c	c	a	c	a	c	a	c	c	c	c	c	a	c	c	c	c	-	c	c	c	a	c	a	c	c	a	-	a	c	c	c	c	-	c	a	c	c	c	c	-	a	c	c	-	c	c	-
3344164	c	c	c	c	a	c	a	c	c	c	c	c	c	a	c	c	c	c	a	a	c	c	c	c	a	c	c	a	c	a	c	c	-	c	a	a	c	c	-	c	a	c	a	c	a	c	c	c	c
3344371	a	c	c	a	c	a	c	a	c	c	c	c	c	a	c	c	c	c	c	c	c	c	a	c	a	c	c	a	c	a	c	c	c	c	c	-	a	c	c	c	c	c	a	c	c	c	c	c	c
3909727	c	c	c	c	a	c	-	c	c	c	c	c	c	c	c	c	c	c	c	a	c	c	c	c	a	c	c	a	c	a	c	c	c	c	a	a	c	c	c	c	a	c	a	a	a	c	c	c	c
3362100	a	c	c	c	c	a	c	a	c	c	a	c	a	c	c	c	c	c	c	c	c	a	a	c	a	-	c	a	-	c	c	c	c	c	a	-	a	c	c	c	c	a	c	c	c	c	c	c	c
3576937	c	c	c	c	c	a	a	a	c	c	c	c	c	a	c	c	c	c	a	c	c	c	c	c	a	c	c	a	c	a	c	c	c	c	c	a	a	c	c	c	c	c	a	c	c	c	c	c	c
3343524	c	c	c	-	a	c	a	c	c	c	c	-	c	a	c	c	c	c	a	a	c	c	c	c	-	c	-	a	-	a	-	c	c	c	a	a	c	c	-	c	a	c	a	c	a	c	c	c	c
3599991	c	c	c	c	a	a	a	c	c	c	c	c	c	a	c	c	c	c	a	a	c	c	c	c	a	c	c	a	-	a	c	c	c	c	-	a	c	c	c	c	c	c	a	c	a	c	c	c	c
3736460	c	c	c	c	c	a	a	-	c	c	c	c	c	a	c	c	c	-	a	c	c	c	c	c	a	c	c	a	-	a	c	-	c	c	c	a	a	c	c	c	c	c	a	c	c	c	c	-	c
3361137	-	c	c	c	a	c	c	c	c	c	c	c	c	c	c	c	c	c	c	a	c	c	c	-	a	c	c	a	c	a	c	-	c	c	a	a	c	c	-	c	a	c	a	a	a	a	c	c	c
3576620	a	c	c	a	c	a	c	a	c	c	c	c	c	a	c	c	c	c	c	c	c	c	a	c	a	c	c	a	c	a	c	c	c	c	-	-	a	-	c	c	c	-	a	c	c	c	c	c	-
3750112	a	c	c	c	c	a	c	a	c	c	c	c	c	a	c	c	c	c	a	c	c	c	a	-	a	c	c	a	-	a	-	c	c	c	c	c	a	c	c	c	c	c	a	c	c	c	c	a	c
3359139	a	c	c	c	c	c	c	a	c	c	c	c	a	a	c	c	c	c	c	c	c	a	a	c	a	c	c	a	c	c	c	c	c	c	c	c	a	c	c	c	c	a	c	-	c	-	c	c	c
3594407	c	c	c	c	a	c	a	c	c	c	c	c	c	a	c	c	c	c	a	a	c	c	c	c	a	-	c	a	c	a	-	c	c	c	a	a	c	c	c	c	a	c	a	c	a	c	c	c	c
3739814	c	c	c	c	c	a	c	a	c	c	a	c	c	c	c	c	c	c	c	c	c	a	c	-	a	c	c	a	c	c	c	c	c	c	a	-	a	c	c	c	c	c	c	c	c	a	c	c	c
3344659	c	c	c	c	c	a	c	a	c	c	c	c	c	a	c	c	c	c	a	c	c	-	a	c	a	c	c	a	c	a	c	c	c	c	-	a	a	c	c	c	c	-	a	c	c	c	c	a	c
3346617	a	c	c	a	c	a	c	a	c	c	c	c	c	a	c	c	c	c	c	c	c	c	a	c	a	c	c	a	-	a	c	c	c	c	c	c	a	c	c	c	c	-	a	c	c	c	c	c	c
3360013	a	c	c	c	c	c	c	a	c	c	c	c	a	c	-	c	c	c	c	c	c	a	a	-	a	c	c	a	c	c	c	c	c	c	a	-	a	c	c	c	c	a	c	-	c	c	c	c	c
3578950	a	c	c	a	c	a	c	a	c	c	c	c	c	a	c	c	c	c	c	c	c	c	a	c	a	c	c	a	c	a	c	-	-	c	c	c	a	c	c	c	c	c	a	c	c	c	c	c	c
5226708	c	c	c	c	a	c	a	c	c	c	c	c	c	a	c	c	c	c	a	a	c	c	c	c	a	-	c	a	c	a	c	c	c	c	a	a	c	c	c	c	c	c	a	c	a	c	c	c	c
3354348	a	c	c	a	c	a	c	a	c	c	c	c	c	a	c	c	c	c	c	c	c	-	a	c	a	c	c	a	c	a	c	c	c	c	c	c	a	c	-	c	c	c	a	c	c	c	c	c	c
3341813	a	c	c	a	c	a	c	a	c	c	c	c	c	a	c	c	c	c	c	c	c	c	-	c	a	c	c	a	c	a	c	c	c	c	c	c	a	c	c	c	c	c	a	c	c	c	c	c	c
3341960	c	-	c	c	a	c	a	c	c	c	c	a	c	a	-	c	c	c	a	a	-	c	c	c	a	-	c	a	c	a	c	c	-	c	a	a	c	c	c	c	a	c	a	c	a	c	c	c	c
3344189	c	c	c	c	c	a	c	a	c	-	a	c	c	c	c	c	c	c	c	c	c	a	c	-	a	c	c	a	c	-	c	c	c	-	a	-	a	c	a	c	c	c	c	c	c	a	a	c	c
3345011	a	c	-	a	-	a	c	a	c	c	c	c	c	a	c	c	c	c	c	-	c	c	a	c	a	c	c	a	c	a	c	c	c	c	c	c	a	c	-	c	c	-	a	c	c	c	c	c	c
3351734	c	c	c	c	a	c	a	c	c	c	c	c	c	a	c	c	c	c	a	a	c	c	c	c	a	c	c	a	c	a	c	c	c	c	a	a	c	c	c	c	a	c	a	c	a	c	c	c	c
3354255	c	c	c	-	a	c	a	c	c	c	c	c	c	a	c	c	c	c	a	a	c	c	-	c	a	c	c	a	c	a	c	c	c	c	a	a	c	c	a	c	c	c	a	c	a	c	c	c	-
3345170	a	c	c	c	c	-	c	a	c	c	c	c	a	c	c	c	c	c	c	c	c	a	a	c	a	c	c	a	c	c	c	c	c	c	c	-	a	c	c	c	c	a	c	c	c	c	c	c	-
3884834	a	c	c	a	c	a	c	a	c	-	c	c	c	a	c	c	c	c	c	c	c	c	a	-	a	c	c	a	c	a	c	-	c	c	c	c	a	-	-	c	c	c	a	c	c	c	c	c	c
3351624	c	c	c	c	a	c	a	c	c	c	c	c	c	a	c	c	c	c	a	a	c	c	c	c	a	c	c	a	c	a	c	c	c	c	a	a	c	c	c	c	a	c	a	c	a	c	c	c	c
5206451	c	c	c	c	c	a	a	a	c	c	c	c	c	a	c	c	c	c	a	c	c	c	a	c	a	c	c	a	c	a	c	c	-	c	c	a	a	c	c	c	c	c	a	c	c	c	c	c	c
3348790	c	c	c	c	a	c	a	c	c	c	c	c	c	a	c	c	c	c	a	a	c	c	c	c	a	c	c	a	c	a	c	c	c	c	a	a	c	c	c	c	a	c	a	c	a	c	c	c	c
3360791	c	c	c	c	a	c	a	c	c	c	c	c	c	a	c	c	c	c	a	a	c	c	c	c	a	c	c	a	c	a	c	c	c	c	a	a	c	c	a	c	c	c	a	c	a	c	c	c	c
3347794	a	c	c	c	c	a	c	a	c	c	c	c	c	a	c	c	c	c	a	c	c	c	a	c	a	c	c	a	c	a	c	c	c	c	c	c	a	c	c	c	c	c	a	c	c	c	c	a	-
3351576	a	c	c	c	c	a	c	a	c	c	c	c	c	a	c	c	c	c	a	c	c	c	a	c	a	c	c	a	c	a	-	c	c	c	c	c	a	c	c	c	c	c	a	c	c	-	c	a	c
3354332	a	c	c	c	c	c	c	a	c	c	c	c	a	c	c	c	-	c	c	c	c	a	a	c	a	c	c	a	c	c	c	c	-	c	a	c	a	c	c	c	c	a	-	c	c	c	c	c	c
3361011	a	c	c	a	c	a	c	a	c	c	c	c	c	a	c	c	c	c	c	c	c	c	a	c	a	c	c	a	c	a	c	c	c	c	c	c	a	-	c	c	c	c	a	c	c	c	c	c	c
3583147	a	c	c	c	c	a	c	a	c	c	a	c	a	c	c	c	a	c	-	c	c	a	a	c	a	c	c	a	c	c	c	c	c	c	a	c	a	-	c	c	c	a	c	c	c	c	c	c	-
3739468	c	c	c	c	a	c	a	c	c	c	c	c	c	a	c	c	c	c	a	a	c	c	c	c	a	c	c	a	c	a	c	c	c	c	a	-	c	c	-	c	a	c	a	c	a	c	c	c	c
3742091	a	c	c	a	c	a	c	a	c	-	c	c	c	a	c	c	c	c	c	c	c	c	a	c	a	c	c	a	c	a	c	-	c	c	c	c	a	-	c	c	c	c	a	c	c	c	c	c	c
4485364	a	c	c	a	-	a	c	a	c	c	c	-	c	a	c	c	c	c	-	c	c	c	a	-	a	c	c	a	-	a	c	c	c	c	c	-	a	c	c	c	c	c	a	c	c	c	c	c	-
3750777	c	-	c	c	a	c	a	c	c	c	c	-	c	a	c	c	c	c	a	a	c	c	a	c	a	c	c	a	c	a	c	c	c	c	c	a	c	c	a	c	c	c	a	a	a	c	c	c	-
4484753	c	c	c	c	c	a	a	c	c	c	c	c	c	a	c	c	c	c	a	a	c	c	c	c	a	c	c	a	c	a	c	-	c	c	c	a	a	c	c	c	c	c	a	c	c	c	c	c	-
4487462	a	c	c	c	c	c	c	a	c	a	c	c	a	c	c	c	-	c	c	c	c	a	a	-	a	c	c	a	-	-	c	c	c	c	a	c	a	c	c	c	c	a	c	c	c	c	c	c	c
3357012	a	c	-	a	c	a	c	a	c	c	c	c	c	a	c	c	c	c	c	c	c	c	a	c	a	c	c	a	c	a	c	c	c	c	-	c	a	c	-	c	c	c	a	c	c	c	c	c	c
5220654	-	c	c	c	-	a	a	a	c	c	c	c	c	a	c	c	c	c	a	c	c	c	a	-	a	c	c	a	c	a	c	c	c	c	-	a	a	c	-	c	c	c	a	c	c	c	c	a	c
3350707	c	c	c	c	c	a	a	a	c	c	c	c	c	a	c	c	-	c	a	c	c	c	a	c	-	-	c	a	c	a	c	c	c	c	c	a	a	-	c	c	c	c	a	c	c	c	c	a	c
3596642	c	c	c	c	a	c	c	c	c	c	c	c	c	c	c	c	c	c	c	a	c	c	c	c	a	-	c	a	c	a	c	c	c	c	a	a	c	c	c	c	a	c	a	a	a	c	c	c	c
3750489	c	c	c	c	c	a	c	a	c	c	c	c	c	a	c	c	c	c	a	c	c	c	a	c	a	c	c	a	c	a	-	-	c	c	c	a	a	-	c	c	c	c	a	c	c	c	c	a	c
3345703	a	c	c	-	c	a	c	a	c	c	c	c	c	a	c	c	c	c	c	c	c	-	a	c	a	c	c	a	c	a	-	c	c	c	c	c	a	c	c	c	c	-	a	c	c	-	c	a	c
3354962	c	c	c	c	c	a	a	a	c	c	c	c	c	a	c	c	c	c	a	c	c	c	c	-	a	-	c	a	-	a	c	c	c	c	c	a	a	c	-	c	c	c	a	c	c	-	c	c	c
3358186	a	c	c	a	c	a	c	a	c	c	c	c	c	a	c	c	c	c	c	c	c	c	a	c	-	c	c	a	c	a	c	c	c	c	c	-	a	c	c	c	c	c	-	c	c	c	c	c	c
3351659	a	c	c	a	c	a	c	a	c	c	c	c	c	a	c	c	c	c	c	c	c	-	a	-	a	c	c	a	c	a	c	-	c	c	c	c	a	-	c	c	c	c	a	c	c	c	c	c	-
3900135	c	-	-	c	c	a	-	a	c	c	c	c	-	a	c	c	c	-	a	c	c	c	a	c	a	c	c	a	-	a	c	-	c	c	c	a	a	c	c	c	c	-	a	c	c	c	c	a	c
5206335	c	c	c	c	c	c	c	c	a	c	c	a	a	c	c	c	-	c	c	c	c	a	c	a	c	c	a	c	a	c	c	c	c	c	c	c	c	c	c	c	c	c	c	c	a	a	-	c	c
3356615	a	c	c	c	c	c	c	a	c	c	c	c	a	c	c	c	c	c	c	c	c	a	a	c	a	c	c	a	-	-	c	c	-	c	a	c	a	c	c	c	-	a	c	c	c	-	c	c	c
3358199	a	c	c	a	c	a	c	a	c	c	c	c	c	a	c	c	c	c	c	c	c	c	a	c	a	-	c	a	c	a	c	c	c	c	c	c	a	c	c	c	c	c	a	c	c	c	c	c	c
5138747	c	c	c	c	c	a	a	c	c	c	c	c	c	a	c	c	c	c	a	c	c	c	c	c	a	c	c	a	c	a	c	c	a	c	-	a	a	c	-	c	c	c	a	c	c	-	c	-	c
5221514	-	c	c	-	c	a	a	a	c	c	c	c	c	a	c	c	c	c	a	c	c	c	a	-	a	c	c	a	-	a	c	c	-	c	c	a	a	c	c	c	c	-	a	c	c	c	c	c	c
3579476	c	c	c	c	-	a	a	a	c	c	c	c	c	a	c	c	c	c	a	c	c	c	a	c	a	c	c	a	-	a	c	c	c	c	-	a	a	c	c	c	c	c	-	c	c	c	c	a	-
3343899	-	c	c	c	a	c	a	c	c	c	c	c	c	a	c	c	c	c	a	a	-	c	c	c	a	c	c	a	c	a	c	c	c	c	a	a	c	c	c	c	a	c	a	c	a	c	c	c	c
3347220	a	c	c	c	c	a	c	a	c	c	c	c	c	a	c	c	c	c	a	c	c	-	a	c	a	-	c	a	c	a	-	c	c	c	c	c	a	c	c	c	c	c	a	c	c	c	c	a	c
3348417	a	-	c	c	c	a	c	a	c	c	c	c	c	a	c	c	c	c	a	c	c	c	a	c	a	c	c	a	c	a	c	c	-	c	-	-	a	-	c	c	c	c	a	c	c	c	c	a	c
3356164	a	c	c	a	c	a	c	a	c	c	c	c	c	a	c	c	c	c	c	c	c	c	a	-	a	-	c	a	c	a	c	c	c	c	c	c	a	c	c	c	c	c	a	c	c	c	c	a	c
3576724	c	c	c	c	a	c	c	c	c	-	c	c	c	c	c	c	c	c	c	a	c	c	c	c	-	c	a	a	-	a	c	c	c	c	a	a	c	c	c	c	a	c	a	a	a	a	c	c	c
4091894	c	c	c	c	a	c	c	c	c	-	c	c	c	c	c	c	c	c	c	a	c	c	c	-	a	c	-	a	c	a	-	c	c	c	a	a	c	c	c	c	a	c	a	a	a	a	c	c	c
5214736	c	c	c	c	a	c	a	c	c	c	c	c	c	a	c	c	c	c	a	a	c	c	-	c	a	c	c	a	c	a	c	c	c	c	a	a	c	c	-	c	a	c	a	-	a	c	c	c	c
5220173	a	c	c	a	c	a	c	a	c	c	c	c	c	a	c	c	c	c	c	c	c	c	a	c	a	-	c	a	c	a	c	c	c	c	-	-	a	c	c	c	c	-	a	c	c	c	c	a	c
3343137	a	c	c	c	c	c	c	a	c	c	c	c	a	a	c	c	c	c	c	c	c	a	a	c	a	c	c	a	-	c	c	c	c	c	-	c	a	c	c	-	-	a	-	-	c	c	c	c	c
3585854	c	a	c	c	c	a	c	c	c	c	a	c	c	c	c	c	c	a	c	c	c	a	c	c	c	c	c	a	a	a	a	-	c	-	-	c	c	c	c	c	-	a	c	a	c	-	c	a	c
3732337	a	c	c	a	c	a	c	a	c	c	c	c	c	a	c	c	c	c	c	c	c	c	a	c	a	c	c	a	c	a	c	-	-	c	c	c	a	c	c	c	c	c	a	c	c	c	c	c	c
3892586	a	c	c	a	c	a	c	a	c	c	c	c	c	a	c	c	c	c	c	c	c	c	a	c	a	c	c	a	c	a	c	c	c	c	c	c	a	c	c	c	c	c	a	c	c	c	c	c	-
4486260	c	c	c	c	a	c	a	c	c	c	c	c	c	a	a	c	c	c	a	a	c	c	c	c	a	c	c	a	c	a	c	c	c	c	a	a	c	c	c	c	a	c	a	c	a	-	c	c	c
5201050	c	c	c	c	a	c	c	c	c	c	c	c	c	c	c	c	c	c	c	a	c	c	-	c	-	c	c	a	c	a	c	c	c	c	a	a	c	c	c	c	a	c	a	a	a	a	c	c	c
3358519	c	-	c	c	a	a	a	-	c	c	c	c	c	a	c	c	c	c	a	a	c	c	-	c	a	c	c	a	c	a	c	c	c	c	c	a	c	c	a	c	-	c	a	-	a	c	c	c	-
3357807	c	c	c	c	a	c	a	c	c	c	c	c	c	a	c	c	c	c	a	a	-	c	c	c	a	c	c	a	c	a	c	c	c	c	a	a	c	c	c	c	a	c	a	a	a	c	c	c	c
3346796	a	c	c	a	c	a	c	a	c	c	c	c	c	a	c	c	c	c	c	c	c	c	a	c	a	c	c	a	c	a	c	c	c	c	c	c	a	c	c	c	c	c	a	c	c	c	c	c	c
3360702	c	c	c	c	c	a	a	a	c	c	c	c	c	a	c	c	c	c	a	c	c	c	a	c	a	-	c	a	c	a	c	c	-	c	c	a	a	c	c	c	c	c	a	c	c	c	c	a	c
3737094	c	c	c	c	c	-	-	a	c	c	a	c	c	c	-	c	c	c	c	a	c	c	c	a	c	c	a	-	a	c	a	a	c	a	a	a	a	c	a	c	c	c	c	a	-	c	a	-	a
5207459	c	c	c	c	c	a	a	a	c	c	c	c	c	a	c	c	c	c	a	c	c	c	a	-	a	-	c	a	c	a	c	-	c	c	c	a	a	c	c	c	c	c	-	-	c	c	c	-	c
4098964	a	c	c	a	c	a	c	a	c	c	c	c	c	a	c	c	c	c	c	c	c	c	a	c	a	c	c	a	-	a	c	c	c	c	c	c	a	c	a	c	c	c	a	c	c	-	c	a	c
4103900	c	c	c	c	a	c	c	c	c	c	c	c	-	c	c	c	c	c	c	a	c	c	-	c	-	c	a	a	-	a	c	c	c	c	a	a	c	c	c	c	a	c	a	a	a	a	c	c	c
3343305	c	c	c	c	a	c	a	c	c	c	c	c	c	a	c	c	-	c	a	a	c	c	c	c	a	-	c	a	c	a	c	c	c	c	a	a	c	c	-	c	a	c	a	-	a	c	c	c	c
3598236	a	c	c	c	c	c	c	a	c	c	c	c	a	c	c	c	c	c	c	c	c	a	a	c	a	c	c	a	c	c	c	c	-	c	c	-	a	c	-	c	c	a	c	c	c	c	c	c	c
3601747	c	c	c	c	a	c	c	c	c	c	c	c	c	c	c	c	c	c	c	a	c	c	c	c	a	c	c	a	c	a	c	c	c	c	a	-	c	c	c	c	a	c	a	a	a	a	c	-	c
3347137	c	c	c	c	a	c	c	c	c	c	c	c	c	c	c	c	c	c	c	a	c	c	c	c	a	-	-	a	-	a	-	c	c	c	a	a	c	c	c	c	a	c	a	a	a	a	c	c	c
3883595	c	c	-	c	c	a	a	a	c	c	c	c	c	a	c	c	c	c	a	c	c	-	a	-	a	-	c	a	c	a	c	c	c	c	c	a	a	c	c	c	c	c	a	c	-	c	c	a	-
3342801	c	c	c	c	a	c	c	c	c	c	c	c	c	c	-	c	c	c	c	a	c	c	c	c	a	c	a	a	c	a	-	c	c	c	a	a	c	c	c	c	a	c	a	-	a	a	c	c	c
3576271	c	c	c	a	a	c	a	c	c	c	c	c	c	a	c	c	c	c	a	a	c	c	a	c	a	c	c	a	c	a	c	c	c	c	a	a	c	c	c	c	a	c	a	c	a	c	c	-	c
3737052	a	c	c	c	c	a	c	a	c	c	c	c	-	a	c	c	c	c	a	c	c	c	a	c	a	c	c	a	c	a	c	c	-	c	c	c	a	c	c	c	-	c	a	c	c	c	c	a	-
4494148	c	c	c	-	a	c	-	c	c	c	c	c	c	c	c	c	c	c	c	a	c	c	-	c	a	-	c	a	c	a	c	-	c	c	a	a	c	c	c	c	a	c	a	a	a	a	c	c	c
3905156	c	c	c	c	c	a	c	a	c	c	c	c	c	a	c	c	c	c	a	c	c	c	a	c	a	c	c	a	c	a	c	c	c	c	c	a	a	c	c	c	c	c	a	c	c	c	c	a	c
3344035	a	c	c	a	c	a	c	a	c	c	c	c	c	a	c	c	c	c	c	c	c	c	a	c	a	-	c	a	c	a	c	c	c	c	c	c	a	c	c	c	c	c	a	c	c	c	c	a	c
3352943	a	c	c	a	-	a	c	a	c	c	c	c	-	a	c	c	-	c	c	c	c	c	a	c	a	c	c	a	-	a	c	c	c	c	-	-	a	c	-	c	c	c	a	c	c	c	c	a	c
3736048	a	c	c	a	-	a	c	a	c	c	c	c	c	a	c	c	c	c	c	c	c	c	a	c	a	-	c	a	-	a	c	c	c	c	-	c	a	c	c	c	c	c	a	c	c	c	c	a	c
3345074	c	c	c	-	a	-	c	c	c	c	c	c	-	c	c	c	c	c	c	a	c	c	c	c	a	-	a	a	c	a	c	-	c	c	a	a	c	c	c	c	a	c	a	a	a	a	c	c	c
3358274	a	c	c	c	c	a	c	a	c	c	c	c	c	a	c	c	c	c	a	c	c	c	a	-	a	c	c	a	c	a	c	c	c	c	c	c	a	c	c	c	c	c	a	c	c	c	c	a	-
3906809	c	c	c	c	c	c	c	a	c	c	a	c	c	c	c	c	c	c	c	c	c	c	c	a	c	c	-	c	a	c	c	a	c	a	a	c	a	c	a	c	c	c	c	a	c	c	a	c	a
5225586	-	c	c	a	c	a	a	a	c	c	c	c	c	a	c	c	c	-	a	c	c	-	a	c	a	c	c	a	c	a	c	-	c	c	c	a	a	c	c	c	c	c	a	c	c	c	c	a	c
3349986	a	c	c	a	c	a	c	a	c	c	c	c	c	a	c	c	c	c	c	c	c	c	a	-	a	c	c	a	c	a	c	c	c	c	-	-	a	-	c	c	c	c	a	c	c	c	c	a	c
3358474	-	-	c	-	a	c	a	c	c	-	c	c	c	a	c	c	c	c	a	a	c	c	-	c	a	c	c	a	c	a	c	c	-	c	a	a	c	c	c	c	a	c	a	-	a	a	c	c	c
5216487	-	a	c	c	a	c	c	c	c	-	c	c	c	c	c	c	c	c	c	a	c	c	c	-	a	c	c	a	c	a	c	-	c	c	a	a	c	c	c	c	a	c	a	a	a	a	c	-	c
3599087	a	c	c	c	c	c	c	a	c	-	-	-	a	a	c	c	c	c	c	c	c	a	a	-	a	c	c	a	c	c	c	c	c	c	-	c	a	c	c	c	c	a	c	c	c	c	c	c	c
4102102	a	c	c	c	a	c	c	a	c	c	c	c	a	a	c	c	c	c	c	c	c	a	a	c	a	c	c	a	c	c	c	c	c	c	-	-	a	c	c	c	c	-	c	c	c	c	c	c	c
3345716	a	c	c	c	a	c	c	a	c	c	c	c	a	a	c	c	c	c	c	c	c	a	a	c	a	c	c	a	c	-	c	c	-	c	c	-	a	c	c	c	c	a	c	c	c	c	c	c	c
3359012	a	c	c	c	c	a	c	a	c	c	c	-	-	a	c	c	c	-	a	c	c	c	a	c	a	c	c	a	-	a	c	c	c	c	-	-	a	c	c	c	c	c	a	c	c	c	c	a	-
3592474	c	c	c	c	a	c	a	c	c	c	c	c	c	a	c	c	-	c	a	a	c	-	c	c	a	-	c	a	c	a	c	c	c	c	a	a	c	c	c	c	a	c	a	c	a	-	c	c	c
3363277	a	c	c	c	c	a	c	a	c	c	c	c	c	a	c	c	c	c	a	c	c	c	a	c	a	c	c	-	c	a	c	a	c	c	c	c	a	c	-	c	c	c	a	c	c	c	c	a	c
3352807	-	c	c	c	a	c	-	c	c	c	c	c	c	c	c	c	c	c	c	a	c	c	c	c	a	-	a	a	c	a	-	-	c	c	a	a	c	c	c	c	-	c	a	a	a	a	c	c	c
3356757	c	c	c	c	a	c	c	c	c	c	c	c	c	c	c	c	c	c	c	a	c	c	c	-	a	c	a	a	c	a	c	c	c	c	a	a	c	c	-	c	a	c	a	a	a	-	c	c	c
3350329	c	c	c	c	c	a	a	c	c	c	c	c	c	a	c	c	c	c	a	a	c	c	c	c	a	c	c	a	c	a	c	c	c	c	c	a	a	c	c	c	c	c	a	c	c	c	c	-	c
3348500	a	c	c	c	a	c	c	a	c	c	c	a	c	c	c	c	c	a	c	c	a	c	c	a	a	a	a	c	c	c	a	c	c	c	c	c	a	-	c	c	a	c	c	-	c	c	c	-	c
5225600	a	c	c	a	c	a	c	a	c	c	c	c	c	a	c	c	c	c	c	c	c	a	a	c	a	c	c	a	c	a	c	c	c	c	c	c	a	c	c	c	c	c	a	c	c	-	c	c	c
3346581	c	c	c	c	c	a	c	a	c	c	c	c	c	a	c	c	c	c	a	c	c	c	a	c	a	c	c	a	c	a	-	c	c	c	c	a	a	-	c	c	c	c	a	c	c	-	c	a	c
3353327	-	-	c	c	a	c	a	c	c	c	c	c	c	a	c	c	c	c	a	a	c	c	-	c	a	-	c	a	-	a	c	c	c	c	a	a	c	c	c	c	a	-	a	-	a	c	c	c	c
3582904	a	c	-	a	c	a	c	a	c	c	c	c	c	a	c	c	c	c	c	c	c	c	a	c	a	c	c	a	-	a	c	c	c	c	-	-	a	-	-	c	c	c	a	c	c	c	c	c	c
3899756	a	c	c	a	c	a	c	a	c	c	c	c	c	a	c	c	c	c	c	c	c	c	a	c	a	c	c	a	c	a	c	c	c	c	c	c	a	c	c	c	c	c	a	c	c	c	c	c	-
3361753	c	c	c	c	a	c	c	c	c	c	c	c	c	c	c	c	c	c	c	a	c	c	c	c	a	c	c	a	c	a	-	c	c	c	a	a	c	c	c	c	a	c	a	a	a	a	c	c	c
3747728	c	c	c	c	a	c	a	c	c	c	c	c	c	a	c	-	-	c	a	a	c	c	c	c	a	c	c	a	-	a	c	c	c	c	a	a	c	c	c	c	a	c	a	a	a	c	c	-	c
3900238	a	c	c	a	c	c	c	a	c	c	c	c	c	a	c	c	c	c	c	c	c	a	a	c	a	c	c	a	c	a	c	c	c	c	c	c	a	c	c	c	c	c	a	c	c	c	c	c	c
3351709	c	c	c	c	c	a	a	a	c	c	c	c	c	a	c	c	c	c	a	c	c	c	a	c	a	-	c	a	c	a	c	c	c	c	c	a	a	c	c	c	c	c	a	c	c	-	c	a	c
3888327	c	c	c	c	a	c	a	c	c	c	c	c	c	a	c	c	c	c	a	a	c	c	c	c	a	c	-	a	-	a	-	c	c	c	a	a	c	c	-	c	a	c	a	a	a	a	c	c	c
3349249	c	c	c	c	a	c	c	c	c	c	c	c	c	c	c	c	c	c	c	a	c	c	c	c	a	c	c	a	c	a	c	-	c	c	a	a	c	c	c	c	a	c	a	a	a	a	c	c	c
3748786	a	c	c	c	a	c	c	a	c	c	c	c	a	a	c	c	c	c	c	c	c	a	a	c	a	c	c	a	-	-	c	c	c	c	c	c	a	c	c	c	c	a	c	-	c	-	c	-	c
3738145	a	c	c	c	c	a	c	a	c	c	c	c	c	a	c	c	c	c	a	c	c	c	a	c	a	c	c	a	c	a	c	c	-	c	-	c	a	c	c	c	c	-	a	c	c	c	c	a	c
5034645	c	c	c	c	a	c	c	c	c	c	c	c	c	c	c	c	c	c	c	a	c	c	c	c	a	c	a	a	c	a	-	c	c	c	a	a	c	c	c	c	a	c	a	a	a	a	c	c	c
3353538	a	c	c	a	c	a	c	a	c	c	c	c	c	a	c	c	c	c	c	c	c	c	a	c	a	c	c	a	-	a	c	c	c	c	c	c	a	c	-	c	c	c	a	c	c	c	c	c	c
3598377	-	c	c	c	c	a	a	a	c	c	c	c	c	a	c	c	c	c	a	c	c	c	a	c	a	c	c	a	c	a	-	-	-	c	c	a	a	c	c	c	c	c	a	c	c	-	c	-	-
3591411	-	c	c	c	a	c	a	c	c	c	c	c	c	a	c	c	c	-	a	a	c	c	-	c	a	c	c	a	c	a	c	c	c	c	a	a	c	c	c	c	a	c	a	a	a	a	c	c	c
3589401	c	c	c	c	a	c	c	c	c	c	c	c	c	c	c	c	c	c	c	a	c	c	c	c	a	c	a	a	c	a	c	c	c	c	a	a	c	c	c	c	a	c	a	a	a	a	c	c	c
5226966	c	c	-	c	c	a	a	a	c	c	c	c	c	a	c	c	c	c	a	c	c	-	a	-	a	c	c	a	-	a	c	-	-	c	c	a	a	-	c	c	c	-	a	-	c	c	c	a	-
3595685	c	c	c	c	c	a	a	c	c	c	c	c	c	a	c	c	c	c	a	c	c	c	c	c	a	c	c	a	c	a	-	c	c	c	c	a	a	-	c	c	c	c	a	c	c	c	c	c	c
3342116	a	-	c	c	a	c	c	a	c	-	c	c	a	a	c	c	c	c	c	c	c	a	a	c	a	c	c	a	c	-	c	c	c	c	c	-	a	-	c	c	c	a	c	-	c	c	c	c	c
3579010	a	c	c	c	a	c	c	a	c	c	c	c	a	a	c	c	c	c	c	c	c	a	a	c	a	c	c	a	c	c	c	c	c	c	c	c	a	c	c	-	c	a	c	c	c	c	c	c	c
3748033	c	-	c	c	a	c	a	c	c	-	c	c	c	a	c	c	-	c	a	a	c	c	c	c	a	-	c	a	c	a	c	c	-	c	a	a	c	c	c	c	a	c	a	c	a	c	c	c	c
3901853	c	-	-	-	a	c	c	c	c	c	c	c	c	c	c	c	c	c	c	a	c	c	-	-	a	-	a	a	c	a	c	-	c	c	a	a	c	c	c	c	a	c	a	a	a	a	c	c	c
3355094	-	c	c	c	a	c	c	c	c	c	c	c	c	c	c	c	c	c	c	a	c	c	-	c	a	-	a	a	c	a	c	c	c	c	a	a	c	c	c	c	a	c	a	a	a	a	c	c	c
3341941	a	c	c	a	c	a	c	a	c	c	c	c	-	a	c	c	c	c	c	c	c	a	a	-	a	-	c	a	c	a	c	c	c	c	-	-	a	-	c	c	c	c	a	c	c	c	c	c	c
3588323	a	c	c	a	a	c	c	a	c	c	c	a	-	a	c	c	c	c	c	c	c	a	a	c	-	c	c	a	c	c	c	c	c	c	c	c	a	c	c	c	c	-	c	c	c	c	c	c	c
5203066	a	c	c	a	c	a	c	a	c	c	c	c	c	a	c	c	c	c	c	-	c	c	a	-	a	-	c	a	-	a	c	c	c	c	c	c	a	c	c	c	c	c	a	c	c	-	c	a	c
3352354	a	-	c	c	a	c	c	a	c	c	c	c	a	a	c	c	-	c	-	c	c	a	a	c	a	c	c	a	c	c	c	c	c	c	c	c	a	c	c	c	c	a	c	c	c	c	c	-	c
3355309	c	c	c	c	a	c	c	c	c	c	c	c	c	c	-	c	c	c	c	a	c	c	-	c	a	c	a	a	c	a	-	c	c	c	a	a	c	c	c	c	a	c	a	a	a	a	c	c	c
3356551	c	c	c	c	a	c	c	c	c	c	c	c	c	c	c	c	c	c	c	a	-	c	c	c	a	c	a	a	c	a	c	-	c	c	a	a	c	c	c	c	a	c	a	a	a	a	c	c	c
3357495	a	c	c	c	c	c	c	a	c	c	c	c	a	a	c	c	c	c	c	c	c	a	a	c	a	c	c	a	-	-	c	c	c	c	c	c	a	c	-	c	c	a	c	c	c	-	c	c	c
3735130	a	c	c	a	c	a	c	a	c	c	c	c	c	a	c	c	c	-	c	c	c	a	a	c	a	c	c	a	-	a	c	c	c	c	c	c	a	-	c	c	c	-	a	c	-	c	c	c	c
3749539	a	c	c	c	a	c	c	a	c	c	c	c	a	a	c	c	c	c	c	c	c	a	a	c	a	-	c	a	-	-	c	c	c	c	c	c	a	-	c	c	c	a	c	-	c	-	c	c	-
3884469	c	c	c	c	a	c	c	c	c	c	c	c	c	c	c	c	c	c	c	a	c	c	c	c	a	c	c	a	c	a	c	c	c	a	a	a	c	c	c	c	a	c	a	a	a	a	c	c	c
3747932	a	c	c	a	c	a	c	a	c	c	c	c	c	a	c	c	c	c	-	c	c	c	a	c	a	c	c	a	c	a	c	c	-	c	c	c	a	c	c	c	c	c	a	c	c	-	c	a	c
5497890	a	c	c	a	c	c	c	a	c	c	c	c	c	a	c	c	c	c	c	c	c	a	a	c	a	-	c	a	-	a	c	c	c	c	c	-	a	c	c	c	c	-	a	c	c	-	c	-	c
3342986	a	c	c	c	a	c	c	a	c	c	c	c	a	a	c	c	c	c	c	c	c	a	a	c	a	c	c	a	c	c	c	c	-	c	c	c	a	c	c	c	c	a	-	c	c	c	c	c	-
3601436	-	-	c	c	a	-	c	c	c	c	c	c	c	c	c	c	c	c	c	a	c	c	-	-	a	c	a	a	-	a	c	c	c	c	a	a	c	c	c	c	a	c	a	a	a	a	c	c	c
3355335	c	c	c	c	c	a	a	a	c	c	c	c	c	a	c	c	c	c	a	c	c	c	a	-	a	c	c	a	-	a	c	c	c	-	-	a	a	c	c	c	c	c	a	c	c	-	c	c	c
3355562	a	c	c	c	c	a	c	a	c	c	c	c	c	a	c	c	c	c	a	c	c	c	a	-	a	c	c	a	c	a	c	-	c	c	c	c	a	c	c	c	c	c	a	c	c	-	c	a	c
3731178	a	c	c	-	a	c	c	a	c	c	c	c	a	a	c	c	c	c	c	c	c	a	a	-	a	c	c	a	-	c	c	c	c	c	c	-	a	c	c	c	c	a	c	c	c	c	c	c	c
3739880	a	c	c	a	c	a	c	a	c	c	c	c	c	a	c	c	c	c	c	c	c	-	a	c	a	c	c	a	c	a	c	-	c	c	-	c	a	-	c	c	c	c	a	c	c	c	c	c	-
3352238	a	c	c	c	a	c	c	a	c	c	c	c	a	a	c	c	c	c	c	c	c	a	a	c	a	c	c	a	c	c	c	c	c	c	-	-	a	c	c	c	c	a	c	c	c	c	c	-	c
3580235	c	c	c	c	a	c	c	c	c	c	c	c	c	c	c	c	c	c	c	a	c	c	c	c	a	c	c	a	-	a	c	c	c	c	a	a	c	c	c	c	a	c	a	a	a	c	c	c	c
3739654	c	c	c	c	a	c	a	c	-	c	c	-	c	a	c	a	c	c	a	a	c	c	c	c	a	c	-	a	c	a	c	c	c	c	a	a	c	c	c	c	a	c	a	a	a	c	c	c	c
3346723	a	c	c	c	a	c	c	a	c	c	-	c	a	a	c	c	c	c	c	c	c	a	a	c	a	c	c	a	c	-	c	c	c	c	-	c	a	c	c	c	-	a	c	c	c	c	c	c	c
3349876	a	c	c	c	a	c	c	a	c	c	c	c	a	a	c	c	c	c	c	c	c	a	a	c	a	c	c	a	c	c	c	c	c	c	c	c	a	c	c	c	c	a	c	c	c	-	c	-	c
3360134	a	-	c	a	c	a	c	a	c	c	c	c	c	a	c	c	c	c	-	c	c	c	a	c	a	c	c	a	-	a	c	-	c	c	c	c	a	c	c	c	c	c	a	c	c	-	c	a	-
3362229	a	c	c	c	a	c	c	a	c	c	-	c	a	a	c	c	c	c	c	c	c	a	a	c	a	c	c	a	c	c	c	c	-	c	-	c	a	-	c	c	c	a	c	c	c	c	c	c	c
3583385	c	c	c	c	a	c	c	c	c	c	c	c	c	c	c	c	c	c	c	a	c	c	-	c	a	c	a	a	-	a	c	c	c	c	a	a	c	c	c	-	a	c	a	a	a	a	c	c	c
3889882	c	c	c	c	a	c	c	c	c	c	c	c	c	c	c	c	c	c	c	a	c	c	c	c	a	c	c	a	c	a	c	c	c	a	a	a	c	c	c	c	a	c	a	a	a	a	c	c	c
5042018	c	c	c	c	a	c	c	c	c	c	c	c	c	c	-	c	c	c	c	a	c	c	c	-	a	c	a	a	-	a	c	c	c	c	a	a	c	c	c	-	a	c	a	a	a	a	c	-	c
3594466	-	c	c	c	a	c	c	c	c	c	c	c	c	c	c	c	c	c	-	a	c	c	c	c	a	c	a	a	-	a	c	c	c	c	a	a	c	c	c	c	a	c	a	a	a	a	c	c	c
3888121	c	c	c	c	a	c	c	c	-	c	c	c	c	c	c	c	c	c	c	a	-	c	c	c	a	-	a	a	-	a	c	c	c	c	a	a	c	c	-	c	a	c	a	a	a	a	c	c	c
3904236	a	c	c	c	a	c	c	a	c	c	c	c	a	a	c	c	c	c	c	c	c	a	a	c	a	c	c	a	c	c	c	c	c	c	c	c	a	c	c	c	c	a	c	c	c	c	c	c	-
3343060	a	-	c	a	a	c	c	a	c	c	c	c	c	a	c	c	c	c	c	c	c	a	a	c	a	c	c	a	c	a	c	c	c	c	c	c	a	c	c	c	c	c	a	c	c	a	c	c	c
3361229	c	c	c	c	a	c	c	c	c	c	c	c	c	c	c	c	c	c	c	a	c	c	c	c	a	c	a	a	c	a	c	c	c	c	a	a	c	c	c	c	a	c	a	a	a	a	c	c	c
3346276	-	c	c	c	a	c	a	c	c	c	c	c	c	a	-	c	c	c	a	a	c	c	-	c	a	c	c	a	c	a	c	c	-	c	a	a	c	c	a	c	c	c	a	c	a	c	c	c	-
3602926	a	c	c	c	a	c	c	a	c	c	c	c	a	a	c	c	c	c	c	c	c	a	a	c	a	c	c	a	-	c	c	c	c	c	-	c	a	-	-	-	c	a	c	c	c	c	c	-	c
3579223	c	c	c	c	a	c	c	c	c	c	c	c	c	c	c	c	c	c	c	a	c	c	c	c	a	c	a	a	-	a	c	c	c	c	a	a	c	c	c	c	a	c	a	a	a	a	c	-	c
5214370	c	c	c	c	a	c	-	c	-	c	c	c	c	c	c	c	c	c	c	a	c	c	c	-	a	-	a	a	-	a	c	c	c	c	a	a	-	c	c	c	a	c	a	a	a	a	c	c	c
3359022	c	c	c	c	a	c	c	c	-	c	-	c	c	c	-	c	c	c	c	a	c	c	-	c	a	c	a	a	-	a	c	c	c	c	a	a	c	c	c	-	a	c	a	a	a	a	c	c	c
3358312	c	c	c	c	a	c	a	c	c	c	c	c	c	a	c	c	c	c	a	a	c	c	c	c	a	c	c	a	-	a	-	c	c	c	a	a	c	c	a	c	c	c	a	-	a	c	c	c	c
3345881	a	c	c	c	a	c	c	a	c	c	c	c	a	a	c	c	c	c	c	c	c	a	a	c	a	c	c	a	c	c	c	c	c	c	-	c	a	c	-	c	c	a	c	-	c	c	c	c	-
3739955	a	c	c	c	a	c	c	a	c	c	c	c	a	a	c	c	c	c	c	c	c	a	a	c	a	c	c	a	c	c	c	c	c	c	c	c	a	c	-	c	c	a	c	c	c	c	c	c	c
3588537	a	c	c	c	a	c	c	a	c	-	c	c	a	a	c	c	c	c	c	c	c	a	a	-	a	-	c	a	-	-	c	c	c	c	c	c	a	-	c	-	c	a	c	c	c	c	c	c	c
5214199	a	c	c	c	a	a	c	a	c	c	c	a	-	-	c	c	c	a	c	c	a	c	c	a	a	a	a	c	c	a	a	c	c	a	c	c	a	c	c	c	a	c	c	-	-	c	c	a	c
3584817	c	c	c	c	a	c	c	c	c	c	c	c	c	c	c	-	c	c	c	a	c	c	c	c	a	-	a	a	c	a	c	-	c	c	a	a	c	c	c	c	a	c	a	a	a	a	c	c	c
5207951	a	c	c	c	a	c	c	a	c	c	c	c	a	a	c	c	c	c	c	c	c	a	a	c	a	c	c	a	c	-	c	c	c	c	c	-	a	c	c	c	c	a	c	c	c	c	c	c	c
5215541	c	c	c	c	a	c	a	c	c	c	c	c	c	a	a	c	c	c	a	a	c	c	c	c	a	a	c	a	a	a	c	c	c	c	a	a	c	-	a	c	c	c	a	c	a	-	c	-	-
5222863	a	c	c	c	a	-	c	a	c	c	c	a	a	a	c	c	c	c	c	c	c	a	a	c	a	c	c	a	-	c	c	c	c	c	-	-	a	c	c	c	c	a	-	-	c	c	c	c	c
3342756	c	c	c	c	c	a	c	a	c	-	c	c	c	a	c	c	c	c	a	c	c	-	a	c	a	-	c	a	c	a	c	c	c	c	c	a	a	-	c	c	c	c	a	c	c	c	c	a	c
3343004	a	c	c	c	a	c	c	a	c	c	c	c	a	a	c	c	c	c	c	c	c	a	a	-	a	c	c	a	-	c	c	c	c	c	c	c	a	c	c	c	c	a	c	c	c	-	c	c	c
3602925	a	c	c	a	a	c	c	a	c	c	c	a	c	a	c	c	c	c	-	c	c	-	a	c	a	-	c	a	c	c	c	c	-	c	c	c	a	c	c	-	c	c	a	c	c	c	c	c	c
4495617	a	c	c	c	a	c	c	a	c	c	c	c	a	a	c	c	c	c	-	c	c	a	a	c	a	c	c	a	c	c	c	c	c	c	c	c	a	-	c	c	-	a	c	c	c	-	c	c	-
3587556	a	c	c	a	a	c	c	a	c	c	c	a	c	a	c	c	c	c	c	c	c	a	a	c	a	c	c	a	-	c	c	c	c	c	-	-	a	c	c	c	c	-	a	c	c	-	c	c	c
3362524	a	c	c	a	a	c	c	a	c	c	c	a	-	a	c	c	c	c	c	c	c	a	a	c	a	-	c	a	c	c	c	c	c	c	-	c	a	-	c	c	c	c	a	c	c	c	c	c	c
3739537	a	c	c	c	a	c	c	a	c	c	c	c	a	a	c	c	c	c	c	c	c	a	a	c	a	c	c	a	c	c	c	c	c	c	c	c	a	c	c	c	c	a	c	c	c	c	c	c	c
3575942	a	c	-	a	a	c	c	a	c	c	c	a	c	a	c	c	c	c	c	c	c	a	a	c	a	c	c	a	-	c	c	c	c	c	c	c	a	c	-	c	c	c	a	c	c	c	c	-	c
3599370	a	c	c	a	a	c	c	a	c	c	c	a	c	a	c	c	c	c	c	c	c	a	a	c	a	c	c	a	-	c	c	c	c	c	c	c	a	c	-	c	c	-	a	c	c	c	c	c	c
5036739	a	-	c	a	a	c	c	a	c	c	c	a	c	a	c	c	c	c	c	c	c	a	a	c	a	c	c	a	c	c	c	c	-	c	c	c	a	c	c	c	c	c	a	c	c	a	c	c	-
3742741	a	c	c	a	c	c	c	a	c	c	c	c	c	a	c	c	c	c	-	c	c	a	a	c	a	c	c	a	c	a	c	c	c	c	c	c	a	c	c	c	c	c	a	c	c	c	c	c	c
4495585	a	c	c	a	a	c	c	a	c	c	c	a	a	a	c	c	c	c	c	c	c	a	a	-	-	c	c	a	-	c	c	c	c	c	c	c	a	c	c	c	c	c	c	c	c	-	c	c	c
3592930	a	c	c	a	a	c	c	a	c	c	c	a	c	a	c	c	c	c	c	c	c	a	a	c	a	c	c	a	c	c	c	c	c	c	c	c	a	c	c	c	c	c	a	c	c	c	c	c	-
3343828	a	-	c	a	a	c	c	a	c	c	c	a	c	a	c	c	c	c	c	c	c	a	a	c	a	c	c	a	c	c	c	c	c	c	c	c	a	c	c	c	c	c	a	c	c	c	c	c	c
3345740	a	c	c	a	a	c	c	a	c	c	c	a	c	a	c	c	c	c	c	c	c	a	a	c	a	c	c	a	c	-	c	c	c	c	c	c	a	c	c	c	c	c	a	c	c	c	c	c	c
3360650	a	c	c	c	a	c	c	a	c	c	c	c	a	a	c	c	c	c	c	c	c	a	a	c	a	-	c	a	c	c	c	c	-	c	-	c	a	c	c	c	c	a	c	c	c	c	c	c	c
3580432	a	c	c	c	a	c	c	a	c	c	c	a	a	a	c	c	c	-	c	c	c	a	a	c	a	-	c	a	c	-	c	c	c	c	-	c	a	c	c	c	c	a	c	c	c	c	c	c	-
3593989	a	c	c	a	a	c	c	a	c	c	c	a	c	a	c	c	-	c	c	c	c	a	a	c	a	c	-	a	-	-	c	c	c	c	c	c	a	c	c	c	-	c	a	c	c	-	c	c	c
3730075	a	-	c	c	a	c	c	a	c	c	c	c	a	a	c	c	c	c	c	c	c	a	a	c	a	c	c	a	c	-	c	c	c	c	c	c	a	c	c	c	c	a	-	-	c	c	c	c	c
3747265	a	c	c	a	a	c	c	a	c	c	c	a	c	a	c	c	c	c	c	c	c	a	a	-	a	c	c	a	c	-	c	c	c	c	-	c	a	c	c	-	c	c	a	c	c	c	c	c	c
4491878	a	c	c	a	a	c	c	a	c	c	c	c	c	a	c	c	c	c	c	c	c	a	a	c	a	c	c	a	-	a	c	c	c	c	c	c	a	c	-	c	c	c	a	c	c	-	c	-	c
3349481	a	c	c	a	a	c	c	a	c	c	c	a	a	a	c	c	c	c	c	c	c	a	a	c	a	-	c	a	-	c	c	c	c	c	c	c	a	c	c	c	c	c	c	c	c	c	c	c	-
3886755	a	c	c	a	a	c	c	a	c	c	c	c	c	a	c	c	c	c	c	c	c	a	a	c	a	c	c	a	c	a	c	c	c	c	c	c	a	c	c	c	c	c	a	c	c	a	c	c	c
3731628	a	c	c	a	a	c	c	a	c	c	c	a	c	a	c	c	c	c	c	c	c	a	a	c	a	c	c	a	c	-	c	c	c	c	c	c	a	c	c	c	c	c	a	c	c	c	c	c	c
4485641	a	c	c	a	a	c	c	a	c	c	-	a	c	a	c	c	c	-	c	c	c	a	a	c	a	c	c	a	c	-	c	c	c	c	c	c	a	-	-	c	c	c	c	c	c	c	c	c	c
3905808	a	c	c	a	a	c	c	a	c	c	c	a	a	a	c	c	c	c	c	c	c	a	a	c	a	c	c	a	c	c	c	c	c	c	c	c	a	c	c	c	c	a	c	c	c	c	c	c	c
3582578	a	c	c	a	a	c	c	a	c	c	c	a	c	a	c	c	c	c	c	c	c	a	a	-	a	c	c	a	c	c	c	c	c	c	c	c	a	c	c	c	c	c	a	c	c	c	c	c	c
3750794	a	c	c	a	a	c	c	a	c	c	c	a	a	a	c	c	c	c	c	c	c	a	a	-	a	c	c	a	-	c	c	c	c	c	c	-	a	c	c	c	-	c	c	-	c	c	c	c	c
5202667	a	c	c	a	a	c	c	a	c	c	c	a	-	a	c	c	c	c	c	c	c	a	a	c	a	c	c	a	c	c	c	c	c	c	c	-	a	c	c	c	c	c	a	c	c	a	c	c	c
3350892	a	-	c	c	a	c	c	a	c	c	c	c	a	a	c	c	c	c	c	c	c	a	a	c	a	-	c	a	c	-	c	c	-	c	-	c	a	-	c	-	c	a	-	c	c	c	c	c	c
5486466	a	c	c	a	a	c	c	a	c	c	c	c	c	a	c	c	c	c	c	c	c	a	a	c	a	c	c	a	c	a	c	c	-	c	c	-	a	c	c	c	c	c	a	c	c	a	c	c	c
3581968	a	c	c	a	a	-	c	a	c	c	c	a	a	a	c	c	c	c	c	c	c	a	a	c	a	c	c	a	c	c	c	c	-	c	c	-	a	c	c	-	c	c	c	c	c	-	c	c	c
3576120	a	c	c	a	a	c	c	a	c	c	c	a	c	a	c	c	c	c	c	c	c	a	a	c	a	-	c	a	-	c	c	c	c	c	-	c	a	-	c	c	c	c	a	c	c	c	c	c	c
3736501	a	c	c	a	a	c	c	a	c	c	c	a	a	a	c	c	c	c	c	c	c	a	a	-	a	-	c	a	c	c	c	c	c	c	c	c	a	-	c	c	c	c	-	c	c	c	c	c	c
5216702	a	c	c	a	a	c	c	a	c	c	c	c	c	a	c	c	c	c	c	c	c	a	a	c	a	c	c	a	c	a	c	c	-	c	c	c	a	c	c	c	c	c	a	c	c	a	c	c	c
3732915	a	c	c	a	a	c	c	a	c	c	c	a	a	a	c	c	c	c	c	c	c	a	a	c	a	c	c	a	c	c	c	c	c	c	c	c	a	c	c	c	-	a	c	c	c	c	c	-	c
3740546	a	c	c	a	a	c	c	a	c	c	c	a	a	a	c	c	c	c	c	c	c	a	a	c	a	-	c	a	c	-	c	c	c	c	c	-	a	c	-	c	-	a	c	c	c	-	c	c	c
3350176	a	c	c	a	a	c	c	a	c	c	c	a	c	a	c	c	c	c	c	c	c	a	a	c	a	c	c	a	c	c	c	c	c	c	c	-	a	c	c	c	c	c	a	c	c	a	c	c	c
3588566	a	c	c	a	a	c	c	a	c	c	c	a	a	a	c	c	c	c	c	c	c	a	a	c	a	c	c	a	c	c	c	c	c	c	c	c	a	c	c	c	c	a	c	c	c	c	c	c	c
3736330	a	c	c	a	a	c	c	a	c	c	c	a	c	a	c	c	c	c	c	c	c	a	a	c	a	c	c	a	c	-	c	c	-	c	-	c	a	c	c	c	c	c	a	c	c	c	c	c	c
3349101	a	c	c	a	a	c	c	a	c	c	c	a	c	a	c	c	c	c	c	c	c	a	a	-	a	-	c	a	c	-	c	c	c	c	c	c	a	c	c	c	c	c	a	c	c	-	c	c	c
3595302	a	c	c	a	a	c	c	a	c	c	c	a	c	a	c	c	c	c	c	c	c	a	a	c	a	c	c	a	-	c	c	c	c	c	-	c	a	c	c	c	c	c	-	c	c	-	-	-	c
3749032	a	c	c	a	a	c	c	a	c	c	c	a	a	a	c	c	c	c	c	c	c	a	a	c	a	c	c	a	c	c	c	c	-	c	c	c	a	-	c	c	c	c	c	c	c	c	c	c	-
3897970	a	c	c	a	a	c	c	a	c	c	c	c	-	a	c	c	c	c	c	c	c	a	a	c	a	c	c	a	-	a	c	c	c	c	c	c	a	-	c	c	c	-	a	c	c	a	c	-	-
3900058	a	c	c	a	a	c	c	a	c	c	c	a	c	a	c	c	c	c	c	c	c	a	a	c	a	c	c	a	c	a	c	c	c	c	c	c	a	c	-	c	-	c	a	c	c	a	c	c	c
3344349	a	-	c	a	a	c	c	a	c	c	c	a	a	a	c	c	c	c	c	c	c	a	a	c	a	c	c	a	-	-	c	c	-	c	c	c	a	c	c	-	c	c	c	c	c	c	c	c	c
3578687	a	c	c	a	a	c	c	a	c	c	c	a	a	a	c	c	-	c	c	c	c	a	a	c	a	c	c	a	c	c	c	c	c	c	c	c	a	-	c	c	c	a	c	c	c	c	c	-	c
3344376	a	c	c	a	a	-	c	a	c	c	c	a	c	a	c	c	c	c	c	c	c	a	a	c	a	c	c	a	c	-	c	c	-	c	c	c	a	c	c	c	-	c	a	c	c	c	c	c	c
3345530	a	c	c	a	a	c	c	a	c	c	c	a	a	a	c	c	c	c	c	c	c	a	a	c	a	-	c	a	-	c	c	c	c	c	c	c	a	c	c	c	c	a	c	-	c	c	c	-	c
3359781	a	c	c	a	a	c	c	a	c	c	c	a	a	a	c	c	c	c	c	c	c	a	a	c	a	-	c	a	c	c	c	c	c	c	c	-	a	c	c	c	c	a	c	c	c	c	c	c	c
3344305	a	c	c	a	a	c	c	a	c	c	c	a	a	a	c	c	-	-	c	c	c	a	a	c	a	c	c	a	c	c	c	c	c	c	c	c	a	c	c	-	c	-	c	-	-	c	c	c	c
3747207	a	c	c	c	a	c	c	a	c	c	c	a	a	a	c	c	c	c	c	c	c	a	a	c	a	c	c	a	c	c	c	c	c	c	c	c	a	c	c	c	c	a	-	c	c	c	c	c	c
3593428	a	c	c	a	a	c	c	a	c	c	c	a	c	a	c	c	c	c	c	c	c	a	a	c	a	c	c	a	c	-	c	c	c	c	c	c	a	-	c	-	c	-	c	c	c	c	c	c	c
3353637	a	c	c	a	a	c	c	a	c	c	c	a	c	a	c	c	c	c	c	c	c	a	a	c	a	c	c	a	c	c	c	c	c	c	c	c	a	c	c	c	c	c	a	c	c	a	c	c	c
3731299	a	c	c	a	a	c	c	a	c	c	c	a	a	a	c	c	c	c	c	c	c	a	a	c	a	-	c	a	c	-	c	c	-	c	c	c	a	c	c	c	c	a	c	c	c	c	c	c	c
3343282	a	c	c	a	a	c	c	a	c	c	c	a	a	a	c	c	c	c	c	c	c	a	a	c	a	c	c	a	c	c	c	c	c	c	c	c	a	c	-	-	c	c	c	c	c	c	c	c	c
3347774	a	c	c	a	a	-	c	a	c	c	c	a	c	a	c	c	c	c	c	c	c	a	a	c	a	c	c	a	c	c	c	c	c	c	c	c	a	c	c	c	c	c	a	c	c	a	c	c	c
3595952	a	c	c	a	a	c	c	a	c	c	c	a	a	a	c	c	c	c	c	c	c	a	a	-	a	c	c	a	c	-	c	c	c	c	c	c	a	c	c	-	-	c	-	c	c	c	c	c	c
3599840	a	c	c	c	a	c	c	a	c	c	c	a	a	a	c	c	c	c	c	c	c	a	a	-	a	c	c	a	c	c	c	c	c	c	c	c	a	c	c	c	c	a	c	c	c	c	c	c	c
3359121	a	c	c	a	a	c	c	a	c	c	c	a	c	a	c	c	c	-	c	c	c	a	a	-	a	-	c	a	-	c	c	c	c	c	c	c	a	c	c	c	c	c	a	c	c	c	c	c	c
3587813	a	c	c	a	a	c	c	a	c	c	c	a	a	a	c	c	c	c	c	c	c	a	a	c	a	c	c	a	c	c	c	c	c	c	-	c	a	c	c	c	c	a	c	c	c	c	c	c	-
3577243	a	c	c	a	a	c	c	a	c	c	c	a	a	a	c	c	c	c	c	c	c	a	a	c	a	-	c	a	c	c	c	c	c	c	c	c	a	-	c	-	c	a	c	c	c	c	c	c	-
3351366	a	-	c	a	a	c	c	a	c	c	c	c	c	a	c	c	c	c	c	c	c	a	a	-	a	c	c	a	c	a	c	c	c	c	-	c	a	c	-	c	c	c	a	c	c	a	c	c	c
3353415	a	c	c	a	a	c	c	a	c	c	c	a	a	a	c	c	c	c	c	c	c	a	a	-	a	c	c	a	c	c	c	-	-	c	c	c	a	c	c	c	c	a	-	c	c	-	c	-	c
3354922	a	c	c	a	a	c	c	a	c	c	c	a	a	a	c	c	c	c	c	c	c	a	a	c	a	c	c	a	c	-	c	c	c	c	c	c	a	c	c	c	c	a	c	c	c	c	c	c	c
3577663	a	c	c	a	a	c	c	a	c	c	c	a	a	a	c	c	c	c	c	c	c	a	a	c	a	c	c	a	c	c	c	c	c	c	c	c	a	c	c	c	c	a	c	c	c	c	c	c	c
3593554	a	c	-	a	a	-	c	a	c	c	c	a	a	a	c	c	c	c	c	c	c	a	a	c	a	-	c	a	c	c	c	c	c	c	c	c	a	c	-	c	c	a	c	c	c	-	-	-	c
3597605a	a	c	c	a	a	c	c	a	c	c	c	a	c	a	c	c	c	c	c	c	c	a	a	c	a	c	c	a	c	c	c	c	-	c	c	c	a	c	-	-	c	c	a	c	c	a	c	c	c
5228441	a	c	c	a	a	c	c	a	c	c	c	a	a	a	c	c	c	c	c	c	c	a	a	c	a	c	c	a	-	c	c	c	c	c	c	c	a	c	c	c	c	a	-	c	c	-	c	c	c
3341949	a	c	c	a	a	c	c	a	c	c	-	a	a	a	c	c	c	c	c	c	c	a	a	c	a	c	c	a	c	c	c	c	-	c	c	c	a	-	c	c	-	c	-	c	c	c	c	c	c
3736010	a	c	c	a	a	c	c	a	c	c	c	a	a	a	c	c	c	c	c	c	c	a	a	c	a	c	c	a	-	c	c	c	c	c	c	c	a	c	c	c	c	-	c	c	c	c	c	-	-
3885519	a	c	c	a	a	c	c	a	c	c	c	a	c	a	c	c	c	c	c	c	c	a	a	c	a	c	c	a	c	a	c	c	c	c	c	-	a	a	-	c	-	c	a	c	c	a	c	-	c
3362378	a	c	c	a	a	c	c	a	c	c	c	a	a	a	c	c	c	c	c	c	c	a	a	c	a	c	c	a	c	-	c	c	c	c	-	c	a	-	c	-	c	c	c	c	c	c	c	c	c
3364270	a	c	c	a	a	c	c	a	c	c	c	a	a	a	c	c	c	c	c	c	c	a	a	c	a	c	c	a	c	c	c	c	-	c	c	c	a	c	-	c	c	a	c	c	c	c	c	c	c
5217557	a	c	c	a	a	c	c	a	c	c	c	a	a	a	c	c	c	c	c	c	c	a	a	c	a	c	c	a	-	c	c	c	c	c	c	c	a	c	c	c	c	a	c	c	c	c	c	c	c
3589280	a	c	c	a	a	-	c	a	c	c	c	a	a	a	c	c	c	c	c	c	c	a	a	c	a	c	c	a	c	c	c	c	c	c	c	c	a	c	c	c	c	a	c	c	c	c	c	c	c
3582477	a	c	a	a	a	c	c	a	c	c	c	a	a	a	c	c	c	c	c	c	c	a	a	c	a	c	c	a	-	c	c	c	c	c	-	-	a	c	c	c	c	c	c	c	c	-	c	c	c
3586348	a	c	c	a	a	c	c	a	c	c	c	c	c	a	c	c	c	c	c	c	c	a	a	a	a	c	c	a	c	a	c	c	c	c	-	c	a	c	c	c	-	c	a	c	c	a	c	c	-
3589056	a	c	c	a	a	c	c	a	c	c	c	a	a	a	c	c	c	c	c	c	c	a	a	c	a	c	c	a	c	c	c	c	c	c	c	c	a	c	c	c	c	c	c	c	c	-	c	c	c
3352820	a	c	c	a	a	c	c	a	c	c	c	a	a	a	c	c	c	c	c	c	c	a	a	-	a	c	c	a	c	c	c	c	c	c	c	c	a	c	c	c	c	a	c	c	c	c	c	c	c
3364635	a	c	c	a	a	c	c	a	c	c	c	a	a	a	c	c	c	c	c	c	c	a	a	c	a	c	c	a	c	c	c	c	c	c	c	c	a	c	c	c	c	a	c	c	c	c	c	c	c
3737943	a	c	c	a	a	c	c	a	c	c	c	a	a	a	c	c	-	c	c	c	c	a	a	c	a	c	c	a	c	c	c	c	-	c	c	-	a	c	c	c	c	a	c	-	c	c	c	c	-
3361079	a	c	c	a	a	c	c	a	c	c	c	a	a	a	c	c	c	c	c	c	c	a	a	c	a	c	c	-	c	c	c	c	c	c	c	c	a	c	c	c	c	c	c	c	c	-	c	c	c
5206256	a	c	c	a	a	c	c	a	c	c	c	c	c	a	c	c	c	c	c	c	c	a	a	c	a	c	c	a	-	a	c	c	c	c	-	c	a	a	-	c	c	c	a	c	c	a	c	c	c
3351506	c	c	-	c	a	c	c	c	c	c	c	c	c	c	c	c	c	c	c	a	c	c	-	-	a	c	a	a	c	a	c	c	c	c	a	a	c	c	-	c	a	c	a	a	a	c	c	c	c
3730643	a	c	c	a	a	c	c	a	c	c	-	a	a	a	c	c	c	c	c	c	c	a	a	-	a	-	c	a	-	-	c	c	c	c	-	-	a	c	c	c	c	a	c	-	c	c	c	c	c
3597729	a	c	c	a	a	c	c	a	c	c	c	a	a	a	c	c	c	c	c	c	c	a	a	-	a	c	c	a	c	c	c	c	-	c	c	c	a	c	c	c	c	a	c	c	c	c	c	-	-
3750476	a	c	c	a	a	c	c	a	c	c	c	a	a	a	c	c	c	c	c	c	c	a	a	c	a	c	c	a	-	c	c	c	c	c	c	-	a	c	c	c	-	c	-	c	c	c	c	c	-
3361694	a	-	c	a	a	c	c	a	c	-	c	a	a	a	c	c	c	c	c	c	c	a	a	c	a	c	c	a	c	-	c	c	c	c	c	-	a	-	c	-	c	a	c	c	c	c	c	c	c
3732784	a	c	c	a	a	c	c	a	c	c	c	a	a	a	c	c	c	c	c	c	c	a	a	-	a	c	c	a	c	c	c	c	c	c	-	c	a	-	c	c	-	a	c	c	c	c	c	c	c
3737502	a	c	c	c	a	c	c	a	c	c	c	a	a	a	c	c	c	c	-	c	c	a	a	-	a	c	c	a	c	c	c	c	c	c	-	c	a	c	c	c	c	a	c	c	c	c	c	c	c
3899906	a	a	-	a	a	a	c	a	c	c	c	a	c	a	c	c	c	c	c	c	c	a	a	c	a	c	c	a	c	-	c	c	c	c	c	-	a	c	a	c	c	c	c	c	c	c	c	c	c
3355326	a	c	c	c	a	c	c	a	c	c	c	a	a	a	c	c	c	c	c	c	c	a	a	c	a	c	c	a	a	-	c	c	c	c	c	c	a	c	c	c	c	a	c	c	c	c	c	c	c
5488201	a	c	c	a	a	c	c	a	c	c	c	a	a	a	c	c	c	c	c	c	c	a	a	c	a	c	c	a	c	c	c	c	c	c	c	c	a	c	c	c	c	a	c	c	c	c	c	c	c
3347047	a	a	a	a	a	a	a	a	a	a	a	a	a	a	a	a	a	a	a	a	a	a	a	a	a	a	a	a	a	a	a	a	a	a	a	a	a	a	a	a	a	a	a	a	a	-	a	a	a
3347118	a	a	a	a	a	a	a	a	a	a	a	a	a	a	a	a	a	a	a	a	a	a	a	a	a	a	a	a	a	a	a	a	a	a	a	a	a	a	a	a	a	a	a	a	a	-	a	a	a
3581432	a	a	a	a	a	a	a	a	a	a	a	a	a	a	a	a	a	a	a	a	a	a	a	a	a	a	a	a	a	a	a	a	a	a	a	a	a	a	a	a	a	a	a	a	a	-	a	a	a
3598655	a	a	a	a	a	a	a	a	a	a	a	a	a	a	a	a	a	a	a	a	a	a	a	a	a	a	a	a	a	a	a	a	a	a	a	a	a	a	a	a	a	a	a	a	a	-	a	a	a
3731067	a	a	a	a	a	a	a	a	a	a	a	a	a	a	a	a	a	a	a	a	a	a	a	a	a	a	a	a	a	a	a	a	a	a	a	a	a	a	a	a	a	a	a	a	a	-	a	a	a
3739375	a	a	a	a	a	a	a	a	a	a	a	a	a	a	a	a	a	a	a	a	a	a	a	a	a	a	a	a	a	a	a	a	a	a	a	a	a	a	a	a	a	a	a	a	a	-	a	a	a
4499828	a	a	a	a	a	a	a	a	a	a	a	a	a	a	a	a	a	a	a	a	a	a	a	a	a	a	a	a	a	a	a	a	a	a	a	a	a	a	a	a	a	a	a	a	a	-	a	a	a
3345133	a	a	a	a	a	a	a	a	a	a	a	a	a	a	a	a	a	a	a	a	a	a	a	a	a	a	a	a	a	a	a	a	a	a	a	a	a	a	a	a	a	a	a	a	a	a	a	a	a
3350542	a	a	a	a	a	a	a	a	a	a	a	a	a	a	a	a	a	a	a	a	a	a	a	a	a	a	a	a	a	a	a	a	a	a	a	a	a	a	a	a	a	a	a	a	a	a	a	a	a
3582355	d	d	d	d	d	d	d	d	d	-	d	-	b	d	d	d	d	d	d	d	b	d	d	-	d	d	-	d	d	d	d	d	d	-	d	d	-	d	d	b	d	d	d	d	d	d	-	d	d
5209302	d	d	d	d	d	d	d	d	d	d	d	d	d	b	d	d	d	d	d	d	d	d	d	d	d	d	d	d	d	d	d	b	d	-	d	d	d	d	d	d	d	b	d	d	d	b	d	b	d
5486309	d	d	d	d	d	d	b	d	b	d	d	d	d	d	-	b	d	d	d	b	b	d	d	-	d	d	-	d	d	d	-	-	d	b	d	d	d	d	d	-	d	d	d	d	b	-	-	d	d
3353368	d	d	d	d	d	d	d	-	d	d	b	d	d	d	d	d	b	d	d	d	d	d	-	-	d	d	d	d	d	d	d	d	-	b	d	d	-	b	d	-	d	b	d	d	d	d	b	d	-
3889647	d	d	d	d	d	d	b	d	b	d	d	d	d	d	-	b	d	d	d	b	-	d	d	d	d	d	-	d	d	d	-	b	d	b	d	d	d	d	d	b	d	d	d	-	b	d	-	-	d
3591025	d	d	d	d	d	d	b	d	b	d	d	d	d	d	-	-	d	d	d	b	b	d	d	d	d	d	b	d	d	d	b	-	d	b	d	d	d	d	d	d	d	d	d	b	b	d	-	d	d
3590103	d	d	d	d	d	d	-	d	b	d	d	d	d	d	b	b	d	d	d	b	b	d	d	-	d	d	-	d	d	d	-	d	d	-	d	d	d	d	d	-	b	d	d	b	b	d	b	d	d
3588896	d	d	b	d	d	d	-	d	b	d	d	d	d	d	b	-	d	d	d	-	b	d	d	d	d	d	b	d	d	d	b	b	d	b	-	d	d	-	d	-	d	d	d	d	b	d	b	d	d
3363749	d	d	d	d	d	d	d	d	b	d	d	b	d	d	d	b	d	d	d	d	d	b	b	d	d	d	d	d	d	d	d	d	b	d	d	d	b	d	d	d	b	-	d	d	d	b	d	-	d
3580150	d	d	d	d	d	d	d	d	d	d	d	d	d	d	d	d	d	-	d	d	d	d	d	d	d	d	d	d	d	d	d	d	d	-	d	-	-	-	d	-	-	-	d	-	d	-	d	d	d
3586810	d	d	d	d	d	d	-	b	d	-	d	d	d	d	-	d	b	d	d	d	d	b	-	d	d	d	d	d	d	d	d	-	b	b	d	d	b	b	d	b	d	b	d	d	d	d	b	d	b
3584542	d	d	d	d	d	d	b	d	b	d	d	d	d	d	b	b	d	d	d	b	b	d	d	d	d	d	b	d	d	d	b	b	d	b	-	d	d	-	d	-	d	d	d	d	b	-	b	d	d
3592835	b	d	d	d	d	d	d	b	b	d	b	b	d	d	d	d	d	d	b	d	b	d	d	d	d	d	b	-	-	d	d	-	d	-	b	b	d	d	d	d	d	-	d	d	-	b	d	d	d
3594664	d	d	d	d	d	d	b	d	b	-	d	d	d	d	b	b	d	d	d	b	b	d	d	-	d	d	b	d	-	-	b	b	d	b	d	-	d	d	-	d	d	d	-	d	b	d	b	d	d
3346396	d	d	d	d	d	d	b	d	b	d	d	d	d	d	b	b	d	d	d	b	b	d	d	d	d	d	b	d	d	-	b	b	d	b	-	d	d	d	d	-	d	d	d	d	b	-	b	-	d
3348658	d	d	d	d	d	d	b	d	b	d	d	d	d	d	b	b	d	d	d	b	b	d	d	d	d	-	-	d	-	d	-	b	d	b	d	-	d	d	d	-	d	d	d	b	b	d	-	d	d
3354912	d	d	d	-	b	d	d	d	d	d	d	b	d	d	b	d	d	d	d	d	d	b	d	d	d	b	d	-	d	d	d	d	d	d	d	b	d	d	d	b	d	b	b	b	d	b	d	d	b
3346205	d	d	d	d	d	d	b	d	b	d	-	d	d	d	b	b	d	d	d	b	b	d	d	-	d	-	b	d	d	d	b	b	d	b	d	d	d	d	d	d	-	d	d	-	-	d	b	d	-
3347479	d	d	d	d	d	d	b	d	b	b	d	d	d	d	b	b	d	d	d	b	b	d	d	d	d	-	b	d	d	d	b	b	d	b	d	b	d	d	d	d	-	d	d	d	b	d	b	d	-
3355125	d	-	d	d	d	d	b	d	b	d	d	d	d	d	b	b	d	d	d	b	b	d	d	-	d	-	b	d	d	-	b	b	d	b	d	d	d	d	d	d	d	d	-	d	b	d	b	d	d
3600952	d	d	d	d	d	d	b	d	b	d	d	d	d	d	b	b	d	d	d	b	b	d	d	d	d	d	b	d	d	d	b	b	d	b	d	d	d	d	d	d	-	d	d	d	b	d	b	d	d
3899032	d	d	d	-	d	d	d	b	d	-	-	d	d	d	d	d	b	d	d	d	d	b	d	d	d	d	d	d	d	d	-	d	b	b	d	d	b	b	d	b	d	b	d	d	d	d	b	d	b
3597605b	d	-	d	d	d	d	b	d	b	d	d	d	d	d	b	b	-	d	-	b	b	d	d	d	d	d	b	d	-	-	b	b	d	b	d	d	d	d	-	d	d	d	d	b	-	d	b	d	d
3576641	d	d	d	d	d	d	b	d	b	d	-	d	d	d	b	b	d	d	-	b	b	d	d	d	d	d	b	d	d	d	b	b	d	b	d	-	d	d	d	d	d	d	d	b	b	-	b	d	d
5201791	d	d	d	d	d	d	b	d	b	d	d	d	d	d	b	b	d	d	d	b	b	d	d	d	d	d	b	d	d	-	b	b	d	b	d	d	d	d	d	d	d	d	d	d	b	d	b	d	d
3595770	d	d	d	d	d	d	b	d	b	d	d	d	d	d	b	b	d	d	d	b	b	d	-	d	d	d	b	d	-	d	b	b	d	b	d	d	d	d	d	-	-	d	d	d	b	d	b	d	d
3749576	d	d	d	d	d	d	b	d	b	d	d	d	d	d	b	b	d	d	d	b	b	d	d	-	d	-	b	d	d	d	b	b	d	b	-	-	d	d	d	d	-	-	d	d	b	-	b	d	-
4499555	d	d	d	d	d	d	b	d	b	d	d	d	d	d	b	b	d	b	d	b	b	d	d	-	d	d	b	d	d	d	b	b	d	b	d	d	d	-	d	d	-	d	d	b	b	d	b	d	-
5211412	d	d	d	d	d	d	b	d	b	d	d	d	d	d	b	b	d	d	d	b	b	d	d	d	d	d	b	d	d	d	b	b	d	b	-	d	d	-	d	d	d	d	d	b	-	d	b	d	d
5499982	d	d	d	d	d	d	b	d	b	d	d	d	d	d	b	b	d	d	d	b	b	d	d	d	d	d	b	d	d	d	b	b	d	b	-	-	d	d	-	-	d	d	d	d	b	-	b	-	d
5042413	d	d	d	d	d	d	b	d	b	d	d	d	d	d	b	b	d	d	d	b	b	d	d	d	d	d	b	d	d	d	b	b	d	b	d	-	d	-	d	-	d	d	d	b	b	-	b	d	d
3747907	d	d	d	d	d	d	-	b	d	d	d	d	d	d	d	d	b	d	d	d	d	b	d	d	d	-	-	d	d	d	d	d	-	b	d	d	b	b	d	b	d	b	d	d	d	d	b	d	-
3733642	d	d	d	d	d	d	b	d	b	d	d	d	d	d	b	b	d	d	d	b	b	d	d	d	d	d	b	d	d	d	b	b	-	b	d	d	d	d	-	d	d	d	d	d	b	d	b	-	d
3589720	d	-	d	d	d	d	b	d	b	d	d	d	d	d	b	b	d	d	d	b	b	d	d	d	d	d	b	d	d	-	b	b	-	b	d	d	d	d	d	d	d	d	-	-	b	d	b	d	d
3740601	d	d	d	d	d	d	b	d	b	d	d	d	d	d	b	b	d	-	d	b	b	d	d	d	d	d	b	d	-	d	b	b	d	b	-	-	d	d	-	-	d	d	-	d	b	-	b	d	d
3749173	d	d	d	d	d	d	b	d	b	d	d	d	d	d	b	b	d	d	d	b	b	d	d	d	d	d	b	d	d	d	b	b	d	b	d	d	d	-	d	-	d	d	d	-	b	d	b	-	d
3903882	d	d	d	d	d	d	b	d	b	d	d	d	d	d	b	b	d	d	d	b	b	d	d	-	d	d	b	d	d	d	b	b	d	b	d	d	d	d	-	d	d	d	d	d	b	d	b	d	-
5205312	d	-	d	d	d	d	b	d	b	d	d	d	d	d	b	b	d	d	d	b	b	d	d	-	d	d	b	d	d	-	b	b	d	b	d	d	d	d	-	-	d	d	d	d	b	-	b	d	d
3896169	d	d	b	d	d	d	b	d	b	d	d	d	d	d	b	b	d	d	d	b	b	d	d	-	d	d	b	d	d	d	b	b	-	b	d	-	d	-	-	-	d	d	-	d	b	d	b	d	d
3583907	d	d	d	d	d	d	b	d	b	d	d	d	d	d	b	b	d	d	d	b	b	d	d	d	d	-	b	d	d	d	b	b	d	b	d	d	d	-	d	d	-	d	d	-	b	-	b	d	d
3736537	d	d	-	d	d	d	b	d	b	d	d	d	d	d	b	b	d	d	d	b	b	d	d	d	d	d	b	d	d	d	b	b	-	b	d	d	d	d	d	-	-	d	d	-	b	-	b	-	d
3358122	d	d	b	d	d	d	b	d	b	d	d	d	d	d	b	b	d	d	d	b	b	d	d	d	d	d	b	d	d	d	b	b	d	b	d	d	d	d	-	d	d	d	d	-	b	-	b	-	d
3602712	d	d	d	d	d	d	b	d	b	-	d	d	d	d	b	b	d	-	d	b	b	d	d	d	d	d	b	d	d	d	b	b	-	b	-	d	d	d	d	d	d	d	d	b	b	d	b	d	d
3346029	d	d	b	d	d	d	b	d	b	d	d	d	d	d	b	b	d	d	d	b	b	d	d	-	d	d	b	d	d	d	b	b	d	b	d	d	d	d	d	d	d	d	d	d	-	d	b	d	d
3352778	d	d	d	d	d	d	d	b	d	d	d	d	d	d	d	d	b	d	d	d	d	b	d	-	d	-	d	d	-	d	-	d	b	b	d	d	b	b	d	b	d	b	d	d	d	d	b	d	b
3591754	d	d	d	d	d	d	d	b	d	d	d	d	d	d	d	d	b	d	d	d	d	b	d	d	d	-	d	d	d	d	d	d	b	b	d	d	b	b	d	b	d	b	d	d	d	d	b	d	b
3344507	d	d	d	d	d	d	b	d	b	d	d	d	d	d	b	b	d	d	d	b	b	d	d	d	d	d	b	d	d	d	b	b	d	b	d	d	d	-	-	d	d	-	d	b	b	d	b	d	d
3344647	d	d	d	d	d	d	b	d	b	d	d	d	d	d	b	b	d	d	d	b	b	d	d	d	d	d	b	d	d	d	b	b	d	b	d	d	d	d	d	d	d	d	d	b	b	d	b	d	d
3357499	d	d	d	d	d	d	b	d	b	d	d	d	d	d	b	b	d	d	d	b	b	d	d	d	d	d	b	d	d	d	b	b	d	b	d	d	d	-	-	d	d	d	d	d	b	d	b	d	d
3736285	d	d	d	d	d	d	b	d	b	d	d	d	d	d	b	b	d	d	d	b	b	d	d	-	d	-	b	d	d	d	b	b	d	b	d	-	d	-	d	d	d	d	d	-	b	-	b	d	d
4485016	d	d	d	d	d	d	d	b	d	d	d	d	d	d	d	d	b	d	d	d	d	b	d	d	d	d	d	d	d	d	d	d	b	b	d	d	b	b	-	b	d	b	d	d	d	-	b	-	-
3350383	d	-	d	d	d	d	b	d	b	d	d	d	d	d	b	b	d	d	d	b	b	d	d	-	d	d	b	d	d	d	b	b	d	b	d	-	-	d	d	-	-	-	d	d	b	d	b	-	d
3352641	d	d	d	d	d	d	b	d	b	d	-	d	d	d	b	b	-	d	d	b	b	d	d	-	d	d	b	d	d	d	b	b	-	b	d	-	d	d	d	d	d	-	d	-	b	d	b	d	d
3355924	d	d	d	d	d	d	b	d	b	d	-	d	d	d	b	b	d	d	d	b	b	d	d	d	d	d	b	d	d	d	b	b	d	b	d	-	d	d	d	d	d	d	d	-	b	-	b	d	-
3361279	d	d	d	d	d	d	b	d	b	d	d	d	d	d	b	b	d	d	d	b	b	d	d	d	d	d	b	d	d	d	b	b	d	b	-	-	d	d	d	d	d	d	d	-	b	d	b	-	d
3737478	d	-	-	d	d	-	b	d	b	d	d	d	d	d	b	b	d	d	d	b	b	d	d	d	d	-	b	d	d	-	b	b	-	b	-	d	d	d	d	d	d	-	-	-	b	d	b	d	-
5226438	d	d	d	d	d	d	b	d	b	d	d	d	d	d	b	b	d	d	d	b	b	d	d	-	d	-	b	d	d	d	b	b	d	b	d	d	d	d	d	d	d	d	d	d	b	d	b	d	d
3739070	d	d	-	d	d	d	b	d	b	d	d	d	d	d	b	b	d	d	d	d	b	d	d	d	d	d	b	d	d	d	b	d	d	b	d	d	d	d	d	-	b	d	d	b	-	d	b	d	d
3342846	d	-	d	d	d	-	b	d	b	d	d	d	d	d	b	b	d	d	d	b	b	d	d	d	d	d	b	d	-	-	b	b	d	b	d	d	d	d	d	-	d	d	d	b	b	d	b	d	-
3736785	d	d	d	d	d	d	b	d	b	d	d	d	d	d	b	b	d	d	-	b	b	d	d	d	d	-	b	d	d	d	b	b	d	b	-	d	d	d	d	-	d	d	d	b	b	d	b	d	d
3749900	d	d	d	d	d	d	b	d	b	d	d	d	d	d	b	b	d	d	d	b	b	d	d	d	d	-	b	d	-	-	b	b	d	b	d	-	d	d	d	d	d	-	d	b	b	d	b	d	-
5221760	d	d	d	d	d	d	b	d	b	d	d	d	d	d	b	b	d	d	d	b	b	d	d	-	d	d	b	d	d	d	b	b	d	b	d	d	d	-	d	d	-	d	b	d	b	d	b	d	d
3589389	d	d	d	d	d	d	b	d	b	d	d	d	d	d	b	b	d	d	d	b	b	d	d	d	d	-	b	d	-	d	b	b	-	b	d	d	d	d	d	d	-	d	-	d	b	d	b	d	-
3362141	d	d	d	d	d	d	d	b	d	d	d	d	d	d	d	d	b	d	d	d	d	b	d	-	d	d	d	d	d	d	-	-	b	b	d	d	b	b	d	b	d	b	d	d	d	d	b	d	b
3589015	d	d	d	d	d	d	d	d	b	d	d	d	d	d	b	b	d	d	d	d	b	d	d	d	d	-	b	d	d	d	d	d	-	b	d	-	d	-	d	b	b	d	d	b	-	d	b	d	d
3343167	d	-	d	d	d	d	b	d	b	d	d	d	d	d	b	b	d	b	d	b	b	d	d	d	d	-	b	d	-	d	b	b	d	b	-	d	d	d	d	d	d	d	d	d	b	d	b	-	d
3358793	d	d	b	d	d	d	b	d	b	d	d	d	d	d	b	b	d	d	d	b	b	d	d	d	d	d	b	d	-	d	b	b	d	b	d	d	d	d	d	d	d	d	-	d	b	d	b	d	d
3891720	d	d	d	d	d	d	b	d	b	d	d	d	d	d	b	b	d	d	d	b	b	d	d	d	d	d	b	d	d	d	b	b	-	b	-	-	d	d	d	d	d	d	d	d	b	d	b	d	d
3883246	d	d	d	d	d	d	b	d	b	d	d	d	d	d	b	b	d	-	d	d	b	d	d	d	d	d	b	d	d	d	d	d	d	b	d	d	d	d	d	b	b	-	d	b	-	d	b	d	-
3582254	d	d	d	d	d	d	b	d	b	d	d	d	d	d	b	b	d	d	d	b	b	d	d	d	d	-	b	d	-	d	b	b	d	b	-	d	d	-	-	-	d	d	d	-	b	d	b	d	d
3742299	d	d	d	d	d	d	b	d	b	-	d	d	d	d	b	b	d	d	d	b	b	d	d	d	d	d	b	d	d	d	b	b	d	b	d	d	d	d	d	d	d	d	d	b	b	d	b	-	-
3349429	d	d	b	-	d	d	b	d	b	d	-	d	d	d	b	b	d	-	-	b	b	d	d	d	d	-	b	d	-	d	b	-	-	b	d	d	d	d	d	d	-	d	d	d	b	d	b	-	d
3356344	d	d	b	d	d	d	b	d	b	d	d	d	d	d	b	b	d	d	d	b	b	d	d	d	d	d	b	d	d	-	b	b	-	b	d	d	d	d	d	-	d	d	d	d	b	d	b	d	-
3731038	d	d	b	d	d	d	b	d	b	d	d	d	d	d	b	b	d	d	d	b	b	d	d	d	d	d	b	d	d	d	b	b	d	b	d	d	d	d	-	d	d	d	d	d	b	d	b	d	-
3891106	d	d	d	d	d	d	b	d	b	d	d	d	d	d	b	b	d	d	-	b	b	d	d	d	d	-	b	d	d	d	b	b	-	b	d	-	d	d	d	d	d	d	d	b	b	-	b	d	-
3342781	d	d	d	d	d	d	b	d	b	d	d	d	d	d	b	b	d	d	d	b	b	d	d	d	d	d	b	d	d	d	b	b	d	b	d	d	d	d	d	d	d	-	d	b	b	d	b	-	d
3348786	d	-	d	d	d	d	b	d	b	d	-	d	d	d	b	b	d	d	d	b	b	d	d	d	d	d	b	d	d	d	b	b	d	b	d	d	d	-	d	d	d	d	-	-	b	d	b	-	d
3597664	d	d	d	d	d	d	b	d	b	d	d	d	d	d	b	b	d	d	d	b	b	d	d	d	d	d	b	d	d	d	b	b	d	b	d	d	d	d	-	d	d	d	d	-	b	d	b	d	d
5039264	d	d	d	d	d	d	b	d	b	d	d	d	d	d	b	b	d	d	d	b	b	d	d	-	d	d	b	d	-	d	b	b	d	b	-	-	d	d	d	d	d	d	d	-	b	-	b	-	d
4485470	d	d	d	d	d	d	b	d	b	d	d	d	d	d	b	b	d	d	d	b	b	d	d	d	d	-	b	d	d	d	b	b	-	b	d	d	d	d	-	d	d	d	d	b	b	d	b	d	d
5226185	d	d	d	d	d	d	d	b	d	d	d	d	d	d	d	d	b	d	d	d	d	b	d	d	d	d	d	d	d	d	d	d	b	b	d	d	b	b	-	b	d	b	d	d	d	d	b	d	b
3345940	d	d	d	d	d	d	d	b	-	d	d	d	d	d	d	d	b	d	d	d	d	b	d	-	d	d	-	d	d	d	d	d	b	b	d	d	b	b	d	b	d	b	d	d	d	d	b	d	b
3360968	d	d	b	d	d	d	b	d	b	d	d	d	d	d	b	b	-	d	-	b	b	d	d	-	-	-	b	d	d	-	b	b	-	b	d	d	d	d	d	-	d	-	d	d	b	d	b	d	d
3586456	-	-	d	d	d	d	d	b	d	d	d	d	d	d	d	d	b	d	-	d	d	b	-	-	d	d	d	d	d	d	-	-	b	b	d	d	b	b	d	b	d	b	d	d	d	d	b	d	b
3597413	d	d	d	d	d	d	b	d	b	d	d	d	d	d	b	b	d	d	d	b	b	d	d	d	d	d	b	d	d	d	b	b	d	b	d	d	d	d	-	d	d	d	d	b	b	d	b	d	d
3901094	b	d	d	d	d	d	d	b	d	d	d	d	d	d	d	d	b	-	d	d	d	d	d	d	d	d	d	d	-	d	d	d	b	b	d	d	b	b	d	d	d	b	d	d	d	d	b	-	b
3349756	d	d	d	d	d	d	b	d	b	d	d	d	d	d	b	b	d	d	d	b	b	d	d	d	d	d	b	d	d	d	b	b	d	b	d	-	d	d	-	d	d	d	d	b	b	d	b	d	-
3582441	d	d	d	d	d	d	b	d	b	-	-	d	d	d	b	b	d	d	d	b	b	d	d	-	d	d	b	d	-	d	b	b	-	b	d	-	d	d	-	d	d	-	d	b	b	d	b	-	d
5215365	d	d	d	d	d	d	b	d	b	d	d	d	d	d	b	b	-	d	d	b	b	d	d	d	d	d	b	d	d	d	b	b	d	b	d	-	d	d	d	d	-	-	d	b	b	d	b	d	d
3583552	d	d	b	d	d	d	b	d	b	d	d	d	d	d	b	b	d	-	d	b	b	d	d	-	d	-	b	d	d	d	b	b	d	b	-	d	d	d	-	d	d	d	d	-	-	d	b	-	d
3585843	d	d	d	d	d	d	b	d	b	d	d	d	d	d	b	b	d	d	d	b	b	-	d	d	d	d	b	d	d	d	b	-	d	b	-	d	d	d	d	b	b	d	d	b	-	-	b	d	d
3730991	d	d	d	d	d	d	d	b	d	d	d	d	d	d	d	d	b	d	d	d	d	b	d	d	d	-	d	d	-	d	d	d	b	b	d	d	b	b	d	b	d	b	d	d	d	d	b	-	b
4487403	b	d	d	d	d	d	d	b	d	d	d	d	-	d	d	-	b	d	d	d	d	d	d	d	d	d	d	d	d	d	d	-	b	b	d	d	b	b	d	d	d	b	d	d	d	-	b	d	b
3346004	d	-	b	d	d	d	b	d	b	d	d	d	d	d	b	b	-	d	d	b	b	d	d	-	d	-	b	d	d	d	b	b	d	b	d	d	d	d	d	d	d	d	-	d	b	-	b	d	d
3350722	d	d	b	d	d	d	b	d	b	d	d	d	d	d	b	b	d	d	d	b	b	d	d	d	d	d	b	d	d	d	b	b	d	b	-	d	d	d	d	d	d	d	-	d	b	d	b	d	d
3361072	d	d	b	d	d	d	b	d	b	d	d	d	d	d	b	b	d	d	d	b	b	d	d	-	d	d	b	d	-	d	b	b	d	b	d	d	d	d	-	d	d	d	d	d	b	d	b	d	d
3737854	d	d	b	d	d	d	b	d	b	d	d	d	d	d	b	b	d	d	d	b	b	d	d	d	d	d	b	d	d	d	b	b	d	b	-	-	d	d	-	d	d	d	d	d	b	-	b	d	d
3901942	d	d	d	d	d	d	b	d	b	d	d	d	d	d	b	b	d	d	d	b	b	d	d	d	d	d	b	d	-	d	b	b	d	b	d	d	d	d	-	d	d	d	d	b	b	d	b	-	d
3360162	d	d	d	d	d	d	b	d	b	d	d	d	d	d	b	b	d	d	d	d	b	d	d	-	d	d	b	d	-	d	b	d	d	b	-	d	d	d	d	b	b	d	d	b	-	-	b	d	d
3360955	d	d	d	d	d	d	d	b	d	d	d	d	d	d	d	d	b	d	d	d	d	b	d	d	d	d	d	d	d	d	d	-	b	b	d	d	b	b	-	b	d	b	d	d	d	d	b	d	b
3361234	d	d	d	d	d	d	d	b	d	d	d	d	d	d	d	d	b	d	d	d	d	b	d	d	d	d	d	d	d	d	d	d	b	b	d	d	b	b	-	b	d	b	d	d	d	d	b	d	b
3730230	d	d	d	d	d	d	d	b	d	d	d	d	d	d	d	d	b	d	d	d	d	b	d	-	d	d	d	d	d	d	-	d	b	b	d	d	b	b	d	b	d	b	d	d	d	d	b	d	b
4487214	d	d	d	d	d	d	d	b	d	d	d	d	d	d	d	d	b	d	d	d	d	b	d	d	d	d	-	d	d	d	-	d	b	b	d	d	b	b	d	b	d	b	d	d	d	d	b	d	b
3602451	d	d	b	d	d	d	b	d	b	d	d	d	d	d	b	b	d	d	d	b	b	d	d	-	d	d	b	d	d	d	b	b	d	b	d	d	d	d	d	d	d	d	-	-	b	d	b	d	-
3741450	d	d	b	d	d	d	b	d	b	d	d	d	d	d	b	b	d	d	d	b	b	d	d	d	d	d	b	d	d	d	b	b	d	b	-	d	d	d	d	d	-	d	d	d	b	d	b	d	d
3904889	d	d	d	d	d	d	d	d	b	d	d	d	d	d	b	b	d	d	d	d	b	d	d	d	d	d	b	d	-	d	d	-	d	b	d	d	d	d	d	b	b	d	d	b	-	-	b	d	-
5499757	d	-	d	d	d	d	d	d	b	d	b	d	-	d	d	-	d	d	d	d	b	d	-	d	d	d	b	d	d	d	-	d	d	b	d	d	d	d	d	b	b	d	d	b	b	d	b	d	d
3583908	b	d	d	b	d	d	d	b	b	d	b	b	d	d	d	d	d	d	b	d	b	d	d	d	d	d	b	d	d	d	d	d	d	d	b	b	b	d	d	d	d	d	d	d	d	b	d	d	d
3741990	d	d	-	d	d	d	b	d	b	-	d	d	d	d	b	b	d	d	d	b	b	d	d	-	d	-	b	d	d	-	b	b	-	b	d	d	d	d	d	d	-	-	d	b	b	d	b	-	d
3749155	d	d	d	d	d	d	b	d	b	d	d	d	d	d	b	b	d	d	d	b	b	d	d	d	d	-	b	d	-	-	b	b	-	b	d	-	d	-	d	d	d	d	-	d	b	-	b	d	d
4486503	d	d	b	d	d	d	b	d	b	d	d	d	d	d	b	b	d	d	-	b	b	d	d	d	d	d	b	d	d	d	b	b	d	b	-	b	d	d	d	d	-	d	-	-	b	-	b	-	d
3346806	d	d	d	d	d	d	b	d	b	d	d	d	d	d	b	b	d	d	d	d	b	d	d	d	d	-	b	d	d	d	-	d	d	b	d	-	d	d	d	b	b	d	d	b	b	d	b	-	d
3591057	d	d	b	d	b	d	b	d	b	b	d	d	b	d	d	b	b	d	d	d	d	d	b	d	d	b	-	d	d	d	b	d	d	d	d	d	d	d	d	d	d	d	-	d	d	d	d	d	d
4497130	d	d	d	d	d	d	b	d	b	-	d	d	d	d	b	b	d	d	d	b	b	d	d	-	d	d	b	d	d	d	b	d	-	b	-	-	d	d	d	b	b	-	d	b	b	d	b	-	d
3597676	d	d	d	d	d	d	b	d	b	d	d	d	d	d	b	b	d	d	d	b	b	d	d	d	d	d	b	d	d	-	b	b	-	b	-	d	d	-	d	d	d	d	d	d	b	d	b	d	d
3350209	d	d	d	d	d	d	b	d	b	-	d	d	d	d	b	b	d	d	-	d	b	-	d	-	d	d	b	d	d	d	b	d	d	b	-	d	d	d	d	b	b	d	d	b	b	d	b	d	d
3353144	d	d	d	d	d	d	b	d	b	d	d	d	d	d	b	b	d	-	-	d	b	d	d	d	d	-	b	d	d	d	d	d	d	b	d	d	d	d	d	b	b	d	d	b	b	-	b	d	d
3905472	d	d	d	d	d	d	b	d	b	d	d	d	d	d	b	b	d	d	d	b	b	d	d	d	d	d	b	d	-	d	b	b	d	b	d	d	d	-	d	d	d	d	-	b	b	d	b	d	d
3346513	d	d	d	d	d	d	d	d	b	d	d	d	d	d	b	b	d	d	d	d	b	d	d	d	d	d	b	d	d	d	d	d	d	b	d	d	d	d	d	b	b	d	d	b	-	-	b	d	d
3735990	d	d	d	d	d	d	b	d	b	d	d	d	d	d	b	b	d	d	d	b	b	d	d	-	d	d	b	d	d	d	b	b	-	b	d	d	d	d	d	d	d	d	d	b	-	d	b	d	d
5219425	d	d	d	d	d	d	b	d	b	d	d	d	d	d	b	b	d	d	d	b	b	d	d	d	d	d	b	d	d	d	b	b	d	b	d	d	d	d	d	d	d	d	d	b	b	d	b	d	d
3589577	b	-	d	d	d	d	d	b	d	d	d	-	d	d	d	d	b	d	d	d	-	d	d	d	d	d	d	d	d	d	d	d	b	b	d	d	b	b	d	d	d	b	d	d	d	d	b	d	b
3731622	d	d	d	d	d	d	b	d	b	d	d	d	d	d	b	b	d	d	d	d	b	d	d	d	d	d	b	d	d	d	d	d	d	b	d	d	d	d	d	b	b	d	d	b	b	-	b	d	d
4487521	d	d	-	d	d	d	b	d	b	d	d	d	d	d	b	b	d	d	d	d	b	d	d	-	d	d	b	d	d	d	b	d	-	b	d	d	d	d	d	b	b	d	d	b	b	d	b	d	d
3576499	d	d	b	d	d	d	b	d	b	d	d	d	d	d	b	b	d	d	d	b	b	d	d	d	d	d	b	d	-	d	b	b	d	b	d	-	d	-	-	d	d	d	d	d	b	-	b	d	d
3344260	d	-	d	d	d	d	b	d	b	d	d	d	d	d	b	b	-	d	d	d	b	-	d	-	d	d	-	d	-	d	b	-	-	b	d	d	d	d	d	b	b	d	d	b	b	d	b	d	d
3731412	d	d	b	d	d	d	b	d	b	d	-	d	d	d	b	b	d	d	d	b	b	d	d	d	d	d	b	d	d	-	b	b	d	b	d	d	d	d	d	d	d	d	d	d	b	d	b	d	d
4489962	d	d	d	d	d	d	b	d	b	d	d	d	d	d	b	b	d	d	d	b	b	d	d	d	d	d	b	d	d	d	b	b	d	b	d	d	d	d	-	d	-	d	d	b	b	d	b	-	d
3361314	d	d	b	d	d	d	b	d	b	d	d	d	d	d	b	b	d	d	-	b	b	d	d	d	d	-	b	d	d	d	b	b	d	b	d	-	d	-	-	d	d	d	d	-	b	d	b	d	d
3581523	d	d	d	d	d	d	b	d	b	d	d	d	d	d	b	b	d	d	-	b	b	d	d	d	d	-	b	d	d	d	b	b	-	b	d	-	d	d	-	-	d	d	d	b	b	d	-	-	d
3583762	d	d	b	d	d	d	b	d	b	d	-	d	d	d	b	b	d	d	d	b	b	d	d	d	d	d	b	d	d	d	b	b	d	b	-	d	d	d	d	d	d	d	-	d	b	-	b	d	-
4487607	d	d	d	d	d	d	b	d	b	d	d	d	d	d	b	b	d	d	d	b	b	d	d	d	d	d	b	d	d	d	b	b	d	b	d	d	d	d	d	-	d	-	d	b	b	-	b	d	d
7463457	d	d	d	d	d	d	b	d	b	d	d	d	d	d	b	b	d	d	d	b	b	d	d	d	d	d	b	d	-	d	b	b	d	b	d	-	d	-	d	d	d	d	d	b	b	d	b	d	d
3355124	d	d	d	d	d	d	b	d	b	d	d	d	d	d	b	b	d	d	d	d	b	d	d	d	d	-	b	d	d	d	b	-	d	b	-	-	d	d	d	b	b	d	d	b	b	-	b	d	d
3585873	d	d	d	d	d	d	b	d	b	-	d	d	d	d	b	b	d	d	d	b	b	d	d	d	d	d	b	d	d	d	b	d	-	b	d	d	d	d	d	b	b	-	d	b	b	d	b	d	d
5757704	d	-	b	d	d	d	b	d	b	d	d	d	d	d	b	b	d	d	d	b	b	d	d	d	d	d	b	d	d	d	b	b	d	b	d	d	d	d	d	d	d	d	d	d	-	d	b	-	d
3358118	d	d	d	d	d	d	b	d	b	d	d	d	d	d	b	b	d	d	d	d	b	d	d	d	d	d	b	d	d	d	d	d	d	b	d	d	d	d	d	b	b	d	d	b	b	d	b	d	-
3602955	d	d	d	d	d	d	b	d	b	d	d	d	d	d	b	b	d	d	d	b	b	d	d	d	d	-	b	d	-	d	b	d	d	b	d	d	d	d	d	b	b	d	d	b	b	d	b	d	d
5046302	d	d	b	d	d	d	b	d	b	d	d	d	d	d	b	b	d	d	d	b	b	d	d	d	d	d	b	d	d	d	b	b	d	b	d	d	d	d	d	d	d	d	d	d	b	d	b	-	d
5201043	b	d	d	d	d	d	d	b	d	d	d	d	d	d	d	d	b	d	d	d	d	d	d	d	d	d	d	d	-	d	d	d	b	b	d	d	b	b	-	d	d	b	d	-	d	d	b	d	b
3587817	d	d	b	d	d	d	b	d	b	d	d	d	d	d	b	b	d	d	d	b	b	d	d	d	d	d	b	d	d	d	b	b	d	b	-	-	d	d	-	d	d	d	d	d	b	d	b	-	d
3736503	d	d	b	d	d	d	b	d	b	d	d	d	d	d	b	b	d	d	d	b	b	d	d	d	d	d	b	d	d	d	b	b	d	b	d	d	-	-	d	d	d	d	d	d	b	d	b	d	d
3891626	d	d	d	d	d	d	b	d	b	d	d	d	-	d	b	b	d	d	d	b	b	d	d	-	d	-	b	d	d	d	b	b	-	b	d	d	d	d	d	d	d	d	-	b	b	d	b	-	d
3745694	d	d	d	d	d	d	d	b	d	d	d	d	d	d	d	d	b	d	d	d	d	b	-	d	d	d	d	d	d	d	d	-	b	b	d	d	b	b	d	b	d	b	d	d	d	d	b	d	b
4485777	d	d	b	d	d	d	b	d	b	d	d	d	b	d	d	d	d	d	d	d	d	d	b	d	d	d	d	d	-	d	d	b	d	d	d	d	d	b	d	b	b	-	d	d	d	b	d	-	-
7086356	d	d	d	d	d	d	b	d	b	d	d	d	d	d	b	b	d	d	d	b	b	d	d	-	d	d	b	d	d	d	b	b	d	b	d	d	d	d	d	d	d	d	d	d	b	d	b	d	d
3351158	d	d	d	d	d	d	d	d	b	d	d	d	d	d	b	b	d	d	d	d	b	-	d	d	d	d	b	d	d	d	d	d	d	b	d	d	d	d	-	b	b	d	d	b	b	d	b	d	d
3360782	d	d	d	d	d	d	b	d	b	d	d	d	d	d	b	b	d	-	d	d	b	-	d	d	d	-	b	d	-	d	b	d	d	b	d	d	d	d	d	b	b	d	d	b	b	d	b	d	d
3587518	d	d	b	-	d	d	b	d	b	d	d	d	d	d	b	b	-	d	d	b	b	d	d	d	d	d	b	d	d	d	b	b	d	b	-	-	d	-	d	d	-	d	d	-	b	d	b	-	d
3750840	d	d	d	d	d	d	b	d	b	d	d	d	d	d	b	b	d	d	d	b	b	d	d	d	d	d	b	d	d	d	b	b	d	b	-	d	d	d	b	-	d	d	d	d	b	d	b	-	d
3886083	d	d	d	d	d	d	d	b	d	d	d	d	d	d	d	d	b	d	d	d	d	b	d	d	d	d	-	d	-	d	d	d	b	b	d	d	b	b	d	d	d	b	d	d	d	d	b	d	b
3891459	d	d	d	d	d	d	d	b	d	-	d	d	d	d	d	d	b	d	d	d	d	b	d	d	d	b	d	d	d	d	d	-	b	b	d	d	b	b	d	b	d	b	d	d	d	d	b	d	b
4484519	d	d	d	d	d	d	d	b	d	b	d	d	d	d	d	d	b	-	d	d	d	b	d	d	d	d	d	d	d	d	d	d	b	b	d	d	b	b	d	b	d	b	d	d	d	d	b	d	b
4495358	d	d	d	d	d	d	d	d	b	d	d	-	d	d	b	b	d	-	d	d	b	d	d	d	d	d	b	d	-	d	d	-	-	b	d	d	d	d	d	b	b	d	d	b	b	-	b	d	d
3342764	d	d	b	d	d	d	b	d	b	d	d	d	d	d	b	b	d	d	d	b	b	d	d	d	d	d	b	d	d	-	b	b	d	b	-	d	d	d	-	d	d	d	d	d	b	d	b	d	d
3346373	d	d	b	d	d	d	b	d	b	d	d	d	d	d	b	b	d	d	d	b	b	d	d	d	d	d	b	d	d	d	b	b	d	b	d	d	d	d	d	d	d	d	d	d	b	d	b	d	d
3589080	d	d	d	d	d	d	b	d	b	d	d	d	d	d	b	b	d	d	d	b	b	d	d	-	d	d	b	d	d	d	b	b	d	b	d	d	d	-	d	d	-	-	d	b	b	-	b	d	d
3733693	d	d	b	d	d	d	b	d	b	d	d	d	d	d	b	b	d	d	d	b	b	d	d	d	d	d	b	d	d	d	b	b	d	b	-	d	d	-	d	d	-	d	-	-	b	d	b	-	d
3341880	d	-	d	d	d	d	b	d	b	d	d	d	d	d	b	b	d	d	d	d	b	-	d	d	d	d	b	d	d	d	d	-	-	b	-	d	d	d	d	b	b	-	d	b	b	d	b	d	-
3342703	d	d	-	d	d	d	d	d	b	d	d	d	d	d	b	b	-	d	d	d	b	d	d	-	d	d	b	d	d	d	d	d	d	b	d	d	d	d	d	b	b	d	d	b	b	d	b	d	d
3343997	d	d	d	d	d	d	b	d	b	d	d	d	d	d	b	b	d	d	d	d	b	d	d	d	d	d	b	d	d	d	d	d	d	b	d	d	d	d	d	b	b	d	d	b	b	d	b	d	d
3344883	d	d	d	d	d	d	b	d	b	-	d	d	d	d	b	b	-	d	d	d	b	d	d	-	d	d	b	d	d	d	d	d	d	b	d	d	d	d	d	b	b	d	d	b	b	d	b	d	d
3577509	d	d	d	d	d	d	d	b	d	d	d	d	d	d	d	d	b	d	d	d	d	b	d	d	d	d	d	d	d	d	-	d	b	b	d	d	b	b	d	d	d	b	d	d	d	d	b	d	b
3583458	-	-	d	d	d	d	d	b	d	-	d	d	d	d	d	d	b	d	d	d	d	b	-	-	d	-	d	d	d	d	d	d	b	b	d	d	b	b	d	b	d	b	d	d	d	d	b	d	b
3591388	d	d	d	d	d	d	b	d	b	d	d	d	d	d	b	b	d	d	d	d	b	-	d	d	d	-	b	d	d	d	d	d	d	b	d	d	d	d	d	b	b	-	d	b	b	d	b	d	d
3597546	d	d	d	d	d	d	b	d	b	d	d	d	d	d	b	b	d	d	d	b	b	d	d	d	d	-	b	d	d	d	b	b	d	b	d	d	d	d	d	b	d	-	d	b	b	d	b	d	d
3892017	d	-	d	d	d	b	b	d	b	d	d	d	d	d	b	b	d	d	d	b	b	d	d	-	d	d	b	d	d	d	b	b	d	b	d	d	d	d	d	d	d	d	d	d	b	d	b	d	-
3905213	d	-	d	d	d	d	b	d	b	d	d	d	d	d	b	b	d	d	d	b	b	d	d	d	d	d	b	d	d	d	b	-	d	b	d	d	d	d	d	b	b	d	d	b	b	d	b	d	d
3351485	d	d	d	d	d	d	d	d	b	b	d	d	d	d	b	b	d	d	d	d	b	d	d	d	d	d	b	d	-	d	d	d	d	b	d	d	d	-	-	b	b	d	d	b	b	d	b	d	d
3354748	d	d	d	d	d	d	d	d	d	d	b	d	b	d	-	d	d	d	d	d	b	d	d	b	d	d	b	d	d	d	d	b	d	b	d	d	b	d	d	b	d	b	d	d	d	d	b	d	d
3584603	d	d	d	d	d	d	b	d	b	d	d	d	-	d	b	b	d	d	d	b	b	d	d	d	d	d	b	d	d	-	b	b	-	b	d	-	d	-	d	-	d	-	-	b	b	d	b	-	d
3352761	d	d	b	d	d	d	b	d	b	d	d	d	d	d	b	b	-	d	d	b	b	d	d	-	d	d	b	d	-	d	b	b	d	b	-	-	d	d	d	-	d	d	d	-	b	d	b	-	-
3360445	d	d	d	d	d	d	b	d	b	d	d	d	d	d	b	b	d	d	d	b	b	d	d	d	d	d	b	d	d	d	b	d	d	b	d	d	d	-	d	b	b	d	d	b	b	d	b	d	d
3595989	d	d	d	d	d	d	d	d	b	d	d	d	d	d	b	b	d	d	d	d	b	-	d	-	d	d	b	d	-	d	d	d	-	b	d	d	d	d	d	b	b	-	d	b	-	d	b	d	d
5215547	d	d	d	d	d	d	b	d	b	d	d	d	d	d	b	b	d	d	d	b	b	d	d	-	d	d	b	d	d	d	b	b	d	b	-	-	d	d	d	d	d	d	d	b	b	d	b	d	d
3352776	d	d	b	d	d	d	b	d	b	d	d	d	d	d	b	b	d	d	d	b	b	d	d	d	d	d	b	d	d	d	b	b	d	b	d	-	d	d	-	d	d	d	d	d	b	d	b	d	d
3577718	d	d	d	d	d	d	d	d	b	d	d	d	d	d	b	b	d	d	d	d	b	d	d	d	d	d	b	d	d	d	d	d	d	b	d	d	d	-	d	b	b	-	d	b	b	d	b	d	d
3582328	d	d	d	d	d	d	b	d	b	d	d	d	d	d	b	b	d	d	d	d	b	d	d	-	d	d	b	d	d	d	d	d	d	b	d	-	d	-	-	b	b	d	d	b	b	d	b	d	d
3583533	d	d	d	d	d	d	b	d	b	d	d	d	d	d	b	b	d	d	d	b	b	d	d	d	d	-	b	d	d	d	b	d	d	b	-	d	d	d	d	b	b	-	d	b	b	-	b	d	d
3583816	d	d	b	d	d	d	b	d	b	d	d	d	d	d	b	b	d	-	d	b	b	d	d	-	d	d	b	d	d	d	b	b	d	b	d	d	d	-	d	-	d	d	-	-	b	d	b	-	d
3596617	d	d	-	d	d	d	b	d	b	d	d	d	d	d	b	b	d	d	d	b	b	d	d	-	d	d	b	d	d	d	b	-	d	b	d	d	d	d	d	b	b	d	d	b	b	d	b	-	d
3732026	d	d	b	d	d	d	b	d	b	d	d	d	d	d	b	b	d	d	d	b	b	d	d	d	d	d	b	d	d	d	b	b	d	b	d	d	d	d	-	d	d	d	d	d	b	d	b	d	d
5216213	d	d	d	d	d	d	b	d	b	d	d	d	-	d	b	b	d	d	d	d	b	d	d	d	d	d	b	d	-	d	b	d	d	b	d	d	d	d	-	b	b	d	d	b	b	d	b	d	d
3889783	d	d	d	d	d	d	b	d	b	d	d	d	d	d	b	b	d	d	d	d	b	d	d	d	d	d	b	d	d	d	b	d	d	b	-	d	d	d	-	b	b	d	d	b	b	-	b	d	-
3351692	d	d	-	d	d	d	d	d	b	d	d	d	d	d	b	b	d	d	d	d	b	d	d	d	d	d	b	d	-	d	d	-	-	-	d	d	d	d	d	b	b	d	d	b	b	d	b	d	d
3577282	d	d	d	d	d	d	b	d	b	d	d	d	d	d	b	b	d	d	d	d	b	d	d	-	d	d	b	d	d	d	b	d	-	b	d	-	d	d	-	b	b	-	d	b	b	d	b	d	d
3358323	d	d	d	d	d	d	b	d	b	d	d	d	d	d	b	b	d	d	d	b	b	d	d	d	d	-	b	d	d	d	-	d	d	b	d	d	d	d	d	b	b	d	d	b	b	d	b	d	d
3593415	d	d	d	d	d	d	d	b	d	d	b	d	d	d	d	d	b	d	d	d	d	d	d	b	d	d	d	d	d	d	d	d	b	b	d	d	b	b	-	b	d	b	d	d	d	-	b	d	b
3601333	d	d	d	d	d	d	b	d	b	d	d	d	d	d	b	b	d	d	d	d	b	d	d	-	d	d	b	d	-	d	b	-	d	b	d	-	d	d	d	b	b	d	d	b	b	d	b	d	d
3738436	d	d	d	d	d	d	b	d	b	-	d	-	d	d	b	b	d	d	d	b	b	d	d	d	d	-	b	d	d	d	b	d	d	b	d	d	d	d	-	b	b	d	d	b	b	d	b	d	-
3349435	d	d	b	d	d	d	b	d	b	-	d	d	d	d	b	b	d	d	d	b	b	d	d	d	d	d	b	d	-	-	b	b	d	b	-	d	d	d	d	d	d	d	d	d	b	d	b	d	d
3576906	d	d	d	d	d	d	d	d	b	d	b	d	b	d	b	b	d	d	d	d	b	-	d	d	d	d	b	d	d	d	d	d	d	b	-	d	d	d	d	b	b	d	d	b	-	d	-	d	d
3588452	d	d	d	d	d	d	d	b	d	-	b	d	b	d	d	d	d	d	d	d	d	d	d	b	d	d	b	d	d	d	d	b	d	b	d	d	b	b	d	b	d	b	d	d	d	-	-	d	b
3734189	b	d	d	-	d	d	d	b	d	-	b	d	-	d	d	d	b	d	d	d	d	d	d	-	d	d	d	d	d	-	d	d	b	b	d	d	b	b	d	d	d	b	d	d	d	d	b	d	b
3585319	d	d	b	d	d	d	b	d	b	d	d	d	d	d	b	b	d	d	d	-	b	d	d	-	d	d	b	d	-	d	b	b	d	b	d	d	d	d	d	d	d	d	d	d	b	d	b	b	-
3747855	d	d	d	d	d	d	d	b	d	d	b	d	b	d	d	d	d	d	d	d	d	d	d	b	d	d	b	d	d	d	d	b	d	b	d	d	b	b	d	b	d	b	d	-	d	-	b	d	d
3892624	d	d	d	d	d	d	b	d	b	-	d	d	d	d	b	b	d	d	d	b	b	d	d	d	d	d	b	d	d	d	b	b	d	b	-	d	d	-	-	d	d	d	d	b	-	d	b	-	-
3341901	-	-	d	d	d	-	d	b	d	d	d	d	d	d	d	d	b	d	-	d	d	b	d	d	d	d	d	d	-	d	d	-	b	b	d	d	b	b	d	d	d	b	d	d	d	d	b	d	b
3356706	d	d	b	d	b	d	b	d	b	b	d	d	b	d	-	b	b	d	d	d	d	d	-	d	d	b	d	d	d	-	-	d	-	d	d	d	d	d	d	d	-	d	b	d	d	d	d	d	-
3586861	d	d	d	d	d	d	d	d	b	d	d	d	d	d	b	b	d	d	d	d	b	d	d	d	d	d	b	d	d	d	d	-	-	b	-	d	d	d	-	b	b	d	d	b	b	d	b	d	-
3593253	d	-	d	d	d	d	b	d	b	d	d	d	d	d	b	b	d	d	-	b	b	d	d	d	d	d	b	d	d	-	b	b	-	b	b	d	d	d	d	d	d	d	d	b	b	d	b	d	d
5138196	d	d	d	d	d	d	b	d	b	d	d	d	d	d	b	b	d	d	d	b	b	d	d	d	d	d	b	d	d	d	b	b	-	b	-	d	d	d	-	d	d	d	d	b	b	d	b	d	d
3341806	-	d	d	d	d	d	d	b	d	d	d	d	d	d	d	-	b	d	d	d	d	b	-	d	d	d	d	d	d	d	d	d	b	b	d	d	b	b	d	d	d	b	d	d	d	d	b	d	b
3740913	d	d	b	d	d	d	b	d	b	d	d	d	d	d	d	b	d	d	d	d	b	d	d	d	d	d	b	d	d	d	b	b	d	b	d	d	d	-	d	d	b	d	d	d	b	d	-	b	d
5222034	d	d	d	d	d	d	d	d	b	d	d	d	b	d	b	b	d	d	d	d	b	-	d	d	d	d	b	d	d	d	d	-	d	b	d	d	d	d	d	b	b	d	d	b	b	-	b	-	d
3359302	d	d	d	d	d	d	b	d	b	-	d	d	d	d	b	b	d	d	d	b	b	d	d	-	d	d	b	d	-	-	b	b	d	b	-	d	d	d	-	d	-	d	d	b	b	d	b	d	-
3733646	d	-	d	d	d	d	b	d	b	d	d	d	d	d	b	b	d	d	d	b	b	d	d	-	d	d	b	d	-	d	b	b	d	b	d	d	d	d	d	b	d	d	d	b	-	-	b	d	d
3347912	d	d	d	d	d	d	b	d	b	d	d	d	d	d	b	b	d	d	d	-	b	d	d	d	d	d	b	d	d	d	b	d	d	b	d	-	d	d	-	b	b	-	d	b	b	d	b	d	d
3348662	d	d	-	d	d	d	b	d	b	d	d	d	d	d	b	b	d	d	d	d	b	d	d	-	d	-	b	d	-	d	b	d	d	b	d	d	d	-	d	b	b	d	d	b	b	d	b	d	d
3360199	d	d	d	d	d	d	b	d	b	d	d	d	d	d	b	b	d	d	d	b	b	d	d	d	d	d	b	d	d	-	b	b	-	b	-	d	d	d	-	d	-	d	-	d	b	b	b	d	d
5204294	d	d	d	d	d	d	d	b	d	d	d	d	d	d	d	d	b	d	d	d	d	b	d	d	d	d	d	d	d	d	d	d	b	b	d	d	b	b	-	b	d	b	d	d	d	-	b	d	b
3342222	d	d	b	d	d	d	b	d	b	-	d	d	d	d	b	b	d	d	d	b	b	d	d	d	d	d	b	d	d	-	b	b	d	b	d	d	d	d	d	d	d	d	d	d	b	d	b	d	d
3343337	d	d	-	d	d	d	b	d	b	d	d	d	-	d	b	b	d	d	d	d	b	-	d	d	d	-	b	d	d	d	b	d	d	b	-	d	d	-	d	b	b	d	d	b	b	-	b	-	d
3357875	d	d	d	d	d	d	b	d	b	-	d	d	d	d	b	b	d	d	d	d	b	-	d	-	d	-	b	d	-	d	b	d	d	b	d	-	d	d	d	b	b	-	d	b	b	d	b	d	d
3580496	d	d	d	d	d	d	d	d	d	d	b	d	b	d	d	b	d	d	d	d	b	d	d	-	d	-	b	d	d	d	d	d	d	b	-	d	d	d	-	b	b	d	d	d	d	d	b	d	d
3583716	d	d	d	d	d	d	d	d	b	-	d	d	d	d	b	b	-	-	d	d	b	d	d	d	d	-	b	d	-	d	-	-	d	b	d	d	d	d	d	b	b	d	d	b	b	d	b	d	d
3586142	d	d	d	d	d	d	d	b	d	d	b	d	d	d	d	d	b	d	d	d	d	b	-	d	d	b	d	d	-	d	d	d	b	b	d	d	b	b	-	b	d	b	d	d	d	d	b	d	b
3593075	d	d	d	d	d	d	d	d	b	d	d	d	d	d	b	b	d	d	d	d	b	d	d	d	d	d	b	d	-	d	d	b	d	b	-	d	d	d	-	b	b	d	d	b	b	d	b	d	d
3886374	d	d	d	d	d	d	d	d	d	-	b	d	b	d	d	d	d	d	d	d	d	d	d	b	d	d	b	d	d	d	d	b	d	b	d	d	b	d	d	b	d	b	d	d	d	d	b	d	d
3591008	d	d	d	d	-	d	b	d	b	d	d	d	d	d	b	b	d	-	d	b	b	d	d	-	d	d	b	d	d	d	b	-	d	b	d	-	d	d	-	b	b	-	d	b	b	d	b	d	d
4498504	d	d	b	d	d	d	b	d	b	d	d	d	d	d	b	b	d	d	d	b	b	d	d	d	d	d	b	d	d	d	b	b	-	b	-	-	d	d	d	d	d	d	-	d	b	-	b	d	d
3345243	d	d	b	d	d	d	b	d	b	d	d	d	d	d	b	b	d	d	d	b	b	d	d	d	d	-	b	d	d	d	b	b	d	b	-	-	d	d	d	d	d	d	d	d	b	d	b	-	d
3358345	d	-	d	d	d	d	b	d	b	-	d	d	d	d	b	b	-	d	d	d	b	-	d	-	d	d	b	d	-	d	b	-	d	b	d	d	d	d	d	b	b	d	d	b	b	d	b	d	d
3600995	b	d	d	d	d	d	d	b	d	d	d	d	d	d	d	d	b	d	d	d	d	d	d	d	d	-	d	d	d	d	d	d	b	b	d	d	b	b	-	d	d	b	d	d	d	d	b	-	b
3602492	b	d	d	d	b	d	b	d	d	b	d	b	d	d	d	d	b	d	d	d	d	d	d	b	d	d	b	d	d	d	-	d	d	b	d	d	d	b	b	d	d	d	d	-	d	d	d	-	d
3897904	d	d	d	d	d	d	b	d	b	d	d	d	d	d	b	b	d	d	d	b	b	d	d	d	d	d	b	d	d	d	b	b	d	b	-	-	d	d	d	b	-	d	d	b	b	d	b	d	d
3889278	d	d	d	d	d	d	b	d	b	d	d	d	d	d	b	b	d	d	d	b	b	d	d	d	d	d	b	d	d	d	b	b	d	b	-	d	d	d	d	b	d	d	d	b	b	d	b	d	d
5200246	d	d	d	d	d	d	d	b	d	d	d	d	d	d	-	d	b	d	d	d	d	b	d	d	d	d	d	d	d	d	-	-	b	b	d	d	b	b	-	b	d	b	d	d	d	d	b	d	b
5219842	d	d	d	d	d	d	d	b	d	d	b	d	d	d	d	d	b	d	d	d	d	b	d	d	d	-	d	d	d	d	d	-	b	b	d	d	b	b	-	b	d	b	d	d	d	d	b	d	b
3355887	d	d	d	d	d	d	d	b	d	d	b	d	b	d	d	d	d	d	d	d	d	-	d	b	d	d	b	d	d	d	d	b	d	b	d	d	b	b	d	b	d	b	d	d	d	d	b	d	b
3584793	d	d	d	d	d	d	d	d	b	d	d	d	b	d	b	b	d	d	d	d	b	d	d	d	d	d	b	d	d	d	d	-	-	b	d	d	d	d	d	b	b	-	d	b	b	d	b	d	d
4485789	d	d	d	d	d	d	d	d	d	d	b	d	b	d	d	b	d	d	d	d	b	d	-	d	d	-	b	d	d	d	d	d	d	b	-	d	d	d	d	b	b	d	d	-	d	d	b	d	d
5492765	d	d	d	d	d	d	d	b	d	d	b	d	b	d	d	d	d	d	d	d	d	d	d	b	d	d	b	d	d	d	-	b	d	b	d	d	b	b	d	b	d	b	d	d	d	d	b	d	b
3587358	d	d	d	d	d	d	d	d	d	d	b	d	b	d	d	b	d	d	d	d	b	d	d	-	d	d	b	d	d	d	d	d	d	b	d	d	d	d	d	b	b	b	d	d	d	d	b	d	d
3346155	d	d	d	d	d	d	d	d	b	-	d	d	d	d	b	b	d	d	d	d	b	d	d	d	d	d	b	d	-	d	d	-	d	b	d	d	d	d	d	b	b	d	d	b	b	d	b	d	-
3353244	d	d	d	d	d	d	d	d	b	d	d	d	d	d	b	b	d	d	d	d	b	d	d	d	d	d	b	d	d	d	d	d	d	b	-	d	d	d	d	b	b	d	d	b	b	d	b	d	d
3596479	d	d	b	d	d	d	b	d	b	d	d	d	d	d	b	b	d	d	d	b	b	d	d	d	d	d	b	d	d	d	b	b	d	b	d	d	d	d	d	d	d	d	d	d	b	d	b	d	d
3343342	d	d	b	d	d	d	b	d	b	d	d	d	d	d	b	b	d	d	d	-	b	d	d	d	d	d	b	d	-	d	b	b	d	b	d	d	d	d	d	-	d	d	-	d	-	d	b	b	d
3360243	d	d	b	d	d	d	b	d	b	d	d	d	d	d	b	b	d	d	d	b	b	d	d	d	d	d	b	d	d	d	b	b	d	b	d	d	d	d	d	d	d	d	d	d	b	d	b	d	d
3897360	d	d	d	d	d	d	d	d	d	d	b	-	b	d	d	b	d	d	d	d	b	d	d	d	d	-	b	d	d	d	d	d	d	b	d	d	d	-	d	b	b	d	d	d	-	d	b	-	d
3342471	d	-	d	d	d	d	d	d	d	d	b	d	b	d	d	b	d	d	d	d	b	d	d	d	d	d	b	d	d	d	d	d	d	b	-	d	d	d	-	b	b	b	d	d	d	d	b	d	d
3341848	d	d	d	d	d	d	b	d	b	d	d	d	d	d	b	b	d	d	d	d	b	d	d	d	d	d	b	d	-	d	b	d	d	b	d	-	d	d	d	b	b	d	d	b	b	-	b	d	d
3343791	d	-	d	d	d	d	b	d	b	d	d	d	d	d	b	b	d	d	d	-	b	-	d	-	d	d	b	d	d	d	b	d	d	b	d	d	d	d	d	b	b	d	d	b	b	d	b	d	-
3597394	d	d	d	d	d	d	d	b	-	d	d	d	d	d	d	d	b	d	d	d	d	b	d	d	d	-	d	d	-	d	-	-	b	b	d	d	b	b	d	-	d	b	d	d	d	d	b	d	b
3356012	d	d	d	d	d	d	d	d	b	d	b	d	b	d	b	b	d	d	d	d	b	d	d	d	d	d	b	d	d	d	d	d	d	b	d	d	d	d	d	b	b	d	d	b	-	d	b	d	d
3581041	d	d	d	-	d	d	d	d	b	d	b	d	b	d	b	b	d	d	d	d	b	d	d	d	d	-	b	d	d	d	d	d	d	b	d	d	d	d	-	b	b	d	d	b	b	d	b	d	d
3579199	d	d	b	d	d	d	b	d	b	d	d	d	d	d	b	b	-	d	d	b	b	d	d	d	d	-	b	d	-	d	b	b	d	b	-	-	d	d	d	-	d	d	d	d	b	-	b	d	d
3738546	d	d	d	d	d	d	b	d	b	d	d	d	d	d	b	b	d	d	d	b	b	d	d	-	d	d	b	d	d	d	b	b	d	b	d	d	d	d	-	d	d	d	d	b	b	d	b	d	d
3732127	d	d	d	d	d	d	b	d	b	d	d	d	d	d	b	b	d	d	d	d	b	d	d	d	d	d	b	d	d	d	b	-	d	b	d	d	d	d	d	b	b	-	d	b	b	d	b	d	d
5210113	b	d	d	d	d	d	d	b	-	d	d	d	d	d	d	d	b	d	d	d	d	d	d	d	d	-	d	d	d	d	-	d	b	b	d	d	b	b	d	d	d	b	d	d	d	d	b	d	b
5503956	d	d	d	d	d	d	b	d	b	d	d	d	d	d	b	b	d	-	d	b	b	d	d	d	d	d	b	d	d	d	b	-	d	b	d	d	d	d	d	b	b	d	d	b	b	d	b	d	d
7410668	d	d	b	d	d	-	b	d	b	d	d	d	d	d	b	b	d	d	d	b	b	d	d	d	d	d	b	d	d	-	b	b	d	b	d	d	d	d	-	d	-	d	d	d	b	d	b	d	d
3355202	d	d	d	d	d	d	d	b	d	d	b	d	d	d	d	d	b	-	d	d	-	b	-	d	d	d	d	d	d	d	d	d	b	b	d	d	b	b	-	b	d	b	d	d	d	d	b	d	b
3355589	d	d	b	d	-	d	b	d	b	d	d	d	d	d	b	b	d	d	d	d	b	d	d	-	d	d	b	d	d	d	b	b	d	b	d	d	d	-	d	d	d	d	d	-	b	d	b	b	-
3359943	d	-	d	d	d	b	d	b	d	d	b	d	b	d	d	d	d	d	d	d	d	d	-	b	d	d	b	d	d	d	-	b	d	b	d	d	b	b	d	b	d	b	d	d	d	d	b	d	b
3593815	d	-	-	d	d	d	d	b	d	d	-	d	d	d	d	d	b	d	d	d	d	b	-	d	d	-	d	d	d	d	d	d	b	b	d	d	b	b	-	d	d	b	d	d	d	d	b	d	b
3731877	d	d	d	d	d	d	b	d	b	d	d	d	d	d	b	b	d	d	d	d	b	d	d	-	d	d	b	d	d	d	b	d	d	b	d	d	d	d	d	b	b	d	d	b	b	d	b	-	d
3904875	d	d	b	-	d	d	b	d	b	d	-	d	d	d	b	b	d	d	d	d	b	d	d	d	d	-	b	d	-	d	b	b	d	b	d	-	d	-	d	d	-	d	d	d	b	-	b	b	d
3349989	d	d	d	d	d	d	d	d	d	d	b	d	b	d	d	b	d	d	d	d	b	d	d	d	d	d	b	d	d	d	d	d	d	b	d	d	d	d	d	b	b	b	d	-	-	d	b	d	d
3346112	d	-	b	d	d	-	b	d	b	d	d	d	d	d	b	b	d	d	d	b	b	d	d	d	d	d	b	d	-	d	b	b	d	b	d	d	d	d	-	d	-	d	d	d	b	d	b	-	d
3344606	d	d	b	d	d	d	b	d	b	d	d	d	d	d	b	b	-	d	-	b	b	d	d	-	d	-	b	d	d	-	b	b	d	b	d	-	d	d	-	d	d	d	d	d	b	d	b	-	-
3581007	d	d	d	d	d	d	d	-	d	d	b	d	b	d	d	b	d	d	d	d	b	d	-	d	d	d	b	d	d	d	-	d	d	b	d	d	d	-	d	b	b	d	d	d	d	d	b	-	d
3601959	d	d	d	-	b	d	b	d	b	d	d	d	d	d	b	b	d	d	d	d	b	-	d	-	d	d	b	d	d	d	-	d	d	b	d	d	d	d	-	b	b	-	d	b	b	d	b	d	-
3732765	d	d	b	d	d	d	b	d	b	d	d	d	d	d	b	b	d	d	-	b	b	d	-	d	-	d	b	d	d	-	b	b	-	b	d	d	d	d	-	d	d	d	d	d	-	d	b	-	d
3342798	d	d	d	d	d	d	d	d	d	d	b	d	b	d	d	b	d	d	d	d	b	d	-	d	d	d	b	-	-	d	d	d	-	b	d	d	d	-	d	b	b	d	d	-	d	d	b	d	d
3360131	d	d	d	d	d	d	b	d	b	d	d	d	d	d	b	b	d	d	d	d	b	d	d	-	d	-	b	d	d	d	b	d	d	b	d	d	d	d	d	b	b	d	d	b	b	d	b	d	d
3589514	d	d	b	d	d	d	b	d	b	d	d	d	d	d	b	b	d	d	d	b	b	d	d	d	d	d	b	d	d	-	b	b	d	b	d	d	d	d	d	d	d	d	d	d	b	d	b	d	d
4487986	d	d	d	d	d	d	d	b	d	d	b	d	b	d	d	d	-	d	d	d	d	d	d	b	d	d	b	d	d	d	-	b	d	b	d	d	b	b	d	b	d	b	d	d	d	d	b	-	b
3342772	d	d	d	d	d	d	d	d	b	-	b	-	b	d	b	b	d	d	d	d	b	d	d	d	d	d	b	d	d	d	d	-	-	b	d	d	d	d	d	b	b	d	d	b	b	d	b	d	-
3345908	d	d	b	d	d	d	b	d	b	d	d	d	d	d	b	b	d	d	d	-	b	d	d	-	d	-	b	d	d	-	b	b	d	b	d	d	d	d	d	d	d	d	d	-	b	d	b	b	d
3600080	d	d	d	d	d	d	d	d	b	d	b	d	b	d	b	b	-	d	d	d	b	d	d	d	d	d	b	d	d	d	-	d	d	b	-	d	d	-	d	b	b	-	d	b	b	d	b	d	d
5216329	d	d	d	d	d	d	d	b	d	d	b	d	d	d	d	d	b	d	d	d	d	d	d	b	d	b	d	d	d	d	d	d	b	b	d	d	b	b	-	b	d	b	d	d	d	-	b	d	b
3343737	d	d	b	d	d	d	b	d	b	d	d	d	d	d	b	b	d	d	d	d	b	d	d	d	d	d	b	d	d	d	b	b	d	b	d	-	d	d	d	-	d	d	d	d	b	d	b	b	d
3353688	-	d	d	d	d	d	d	d	b	d	d	d	d	d	b	b	d	d	d	d	b	d	d	d	d	d	b	d	d	d	d	-	-	b	d	d	d	d	d	b	b	d	d	b	b	d	b	d	d
3347582	d	d	d	d	d	d	d	b	d	d	b	d	b	d	d	d	d	d	d	d	d	d	d	b	d	-	b	d	d	d	d	b	d	b	d	d	b	b	d	b	d	b	d	d	d	d	b	d	b
3352423	d	d	d	d	d	d	d	b	d	d	d	-	d	d	d	d	b	d	d	d	d	b	-	d	d	d	d	d	d	d	d	d	b	b	d	d	b	b	d	d	d	b	d	d	d	d	b	d	b
3353097	d	d	d	d	d	d	d	d	b	d	d	d	d	d	b	b	d	d	d	d	b	d	d	d	d	d	b	d	-	d	d	d	d	b	d	d	d	d	d	b	b	d	d	b	b	d	b	d	d
3364078	d	d	d	d	d	d	d	d	-	d	b	d	b	d	d	b	d	d	d	d	b	d	d	d	d	d	b	d	d	d	-	d	d	b	d	d	d	d	d	b	b	d	d	-	d	d	b	-	d
3599302	d	d	d	d	d	d	d	b	d	d	b	d	b	d	d	d	d	d	d	d	d	d	d	b	d	-	b	d	d	d	-	b	d	b	d	d	b	b	-	b	d	b	d	-	d	d	b	d	b
3887080	d	-	d	d	d	d	b	d	b	d	d	d	d	d	b	b	d	d	d	-	b	d	d	d	d	d	b	d	d	d	b	-	d	b	-	-	d	d	d	b	b	d	d	b	b	d	b	d	-
3343156	d	d	b	d	d	d	b	d	b	d	d	d	d	d	d	b	d	d	d	d	b	d	d	-	d	d	b	d	-	d	b	b	-	b	d	d	d	-	d	d	b	d	d	-	b	d	d	b	d
3734563	b	d	d	d	d	d	d	d	d	d	d	d	d	b	d	d	d	d	d	d	d	-	d	d	d	d	d	-	d	d	d	d	d	d	-	b	d	d	b	d	b	d	-	b	-	b	-	-	d
3737311	d	d	d	d	d	b	d	b	d	d	b	d	b	d	d	d	d	d	d	d	d	d	d	b	d	d	b	d	d	d	d	b	d	b	d	d	b	b	d	b	d	b	d	d	d	d	b	d	b
3887239	d	d	b	d	d	d	b	d	b	d	d	d	d	d	b	b	d	d	-	b	b	d	d	d	d	d	b	d	d	d	b	b	d	b	d	d	d	-	-	d	d	d	d	d	b	-	b	b	d
5503939	d	d	b	d	d	d	b	d	b	d	d	d	d	-	d	b	d	d	d	-	b	d	d	d	d	d	d	d	d	d	b	b	d	d	d	-	d	d	d	d	b	d	d	d	b	-	-	d	d
3342760	d	-	-	d	d	d	b	d	b	d	d	d	d	d	b	b	d	d	d	d	b	d	d	d	d	d	b	d	d	d	b	-	d	b	-	d	d	d	-	b	b	d	d	b	b	-	b	d	-
3345864	d	d	d	d	d	d	b	d	b	d	d	d	d	d	b	b	d	d	d	d	b	d	d	d	d	-	b	-	d	d	b	d	d	b	d	d	d	d	-	b	b	d	d	b	b	d	b	d	d
3348167	d	d	d	d	-	d	d	d	b	d	b	d	b	d	b	b	d	d	d	d	b	-	d	-	d	d	b	d	d	d	d	-	d	b	d	d	d	d	d	b	b	d	d	b	b	d	b	d	d
3348880	-	d	d	d	d	d	d	d	b	d	d	d	d	d	b	b	d	d	d	-	b	d	d	d	d	d	b	d	-	d	-	-	d	b	-	d	d	d	d	b	b	d	d	b	b	-	b	d	d
3588246	d	d	d	d	d	d	b	d	b	d	d	d	d	d	b	b	d	d	d	d	b	d	d	-	d	d	b	d	d	d	b	d	d	b	-	-	d	d	-	b	b	-	d	b	b	-	b	-	d
3599592	d	d	b	d	d	d	b	d	b	d	d	d	d	d	d	b	d	d	d	d	b	d	d	d	d	d	b	d	d	d	b	b	d	b	d	-	d	d	-	d	b	d	d	-	b	d	d	b	d
3734897	d	d	b	d	d	d	b	d	b	d	d	-	d	d	b	b	d	-	d	b	b	d	d	-	d	d	b	d	d	-	b	b	d	b	d	d	d	-	d	d	d	d	-	-	b	d	b	b	d
3896550	d	d	d	d	d	d	d	b	d	d	b	d	b	d	d	d	d	d	d	d	d	d	d	b	d	d	b	d	d	d	-	b	d	b	d	d	b	b	d	b	d	b	d	-	d	-	b	d	b
3742023	d	d	b	d	d	d	b	d	b	-	d	d	d	d	d	b	d	d	d	d	b	d	d	d	d	d	b	d	d	d	b	b	-	b	d	d	d	d	d	d	b	d	d	-	b	d	d	b	d
3885132	d	d	b	d	d	d	b	d	b	d	d	d	d	d	b	b	d	d	d	d	b	d	d	d	d	d	b	d	d	-	b	b	d	b	d	d	d	d	d	d	d	d	d	d	b	d	b	b	d
5493843	d	d	b	d	d	d	b	d	b	d	d	d	d	d	d	b	d	d	d	d	b	d	d	d	d	d	b	d	-	d	b	b	d	b	d	-	d	d	-	d	b	d	d	-	b	d	d	b	d
3345212	d	-	b	d	d	d	b	d	b	d	d	d	d	d	d	b	d	d	d	d	b	d	d	d	d	d	b	d	d	-	b	b	d	b	d	d	d	d	d	d	b	d	d	d	b	d	d	b	d
3358607	d	d	d	d	d	d	d	d	-	d	b	d	b	d	d	b	d	d	d	d	b	d	d	d	d	-	b	d	d	d	-	d	d	b	d	d	d	-	d	b	b	d	d	b	d	d	b	d	d
3360278	d	d	b	d	d	d	b	d	b	d	d	d	d	d	d	b	d	d	d	d	b	d	d	d	d	d	b	d	d	d	b	b	d	b	d	d	d	d	d	-	b	d	d	d	b	d	d	b	d
3584776	d	d	d	d	d	d	b	d	b	d	d	d	d	d	b	b	d	d	-	d	b	d	d	d	d	d	b	d	d	d	b	-	-	b	d	d	d	d	d	b	b	d	d	b	b	d	b	d	-
3730366	d	d	b	d	d	d	b	d	b	d	d	d	d	d	b	b	d	d	d	b	b	d	d	d	d	d	b	d	-	d	b	b	d	b	d	d	d	d	-	-	d	d	d	-	b	d	b	b	d
5213893	d	d	-	d	d	d	d	d	b	d	b	d	b	d	b	b	d	d	d	d	b	d	d	-	d	d	b	d	d	d	-	-	-	b	-	d	d	-	-	b	b	d	d	b	b	d	b	d	d
3343962	d	-	d	d	d	d	-	d	b	d	d	d	d	d	b	b	d	d	d	d	b	-	d	d	d	d	b	d	-	d	d	d	d	b	d	d	d	d	d	b	b	d	d	b	b	-	b	d	-
3344990	d	d	d	d	d	d	b	d	b	d	-	d	d	d	b	b	d	d	d	d	b	d	d	d	d	d	b	d	-	d	b	-	-	b	d	d	d	d	-	b	b	d	d	b	b	d	b	d	d
3348217	d	-	-	d	d	d	b	d	b	b	d	d	d	d	b	b	d	d	d	b	b	d	d	d	d	d	b	d	d	d	b	b	d	b	-	d	d	d	d	d	-	d	d	b	b	d	b	d	-
3576363	d	d	b	-	d	d	b	d	b	-	d	d	d	d	b	b	-	d	d	b	b	d	d	-	d	d	b	d	d	d	b	b	d	b	d	-	d	d	-	d	d	d	-	-	b	d	b	b	d
3902505	d	d	b	d	d	d	b	d	b	d	d	d	d	d	b	b	d	d	-	d	b	d	d	d	d	-	b	d	-	d	b	b	d	b	d	d	d	-	-	-	d	d	d	d	b	d	b	b	d
3886764	d	d	d	d	d	d	b	d	b	d	d	d	d	d	b	b	d	d	d	d	b	d	d	d	d	d	b	d	d	-	b	-	d	b	d	d	d	d	d	b	b	d	d	b	-	d	b	-	d
3581365	d	d	b	d	-	d	b	d	b	d	d	d	d	d	b	b	d	-	d	d	b	d	d	-	d	d	b	d	d	d	b	b	d	b	-	-	d	d	d	d	d	d	d	-	b	-	b	b	d
4486517	d	d	b	d	d	d	b	d	b	d	d	d	d	d	b	b	d	-	d	d	b	d	d	d	d	d	b	d	d	d	b	b	d	b	-	-	d	d	d	d	d	d	d	d	b	d	b	b	d
3342608	d	-	b	-	d	d	b	d	b	d	d	d	d	d	d	b	d	d	d	d	b	d	d	d	d	d	b	d	-	-	b	b	-	b	d	d	d	d	d	d	d	d	d	d	b	d	b	b	-
3350783	d	d	d	d	d	d	d	d	b	d	b	d	b	d	b	b	-	-	d	d	b	d	d	d	d	d	b	d	d	d	d	d	d	b	-	d	d	d	d	b	b	d	d	b	b	d	b	d	d
3352337	-	d	d	d	d	d	d	d	b	d	d	d	d	d	b	b	d	b	d	d	b	d	d	-	d	d	b	d	d	d	d	-	d	b	d	d	d	d	d	b	b	d	d	b	b	d	b	d	d
3360799	d	d	b	d	d	d	b	d	b	d	d	d	d	d	-	b	d	d	d	-	b	d	d	-	d	d	b	d	d	d	b	b	d	b	d	d	d	d	d	d	d	d	d	d	b	d	-	b	d
3578109	-	d	b	d	d	d	b	d	b	d	d	d	d	d	d	b	d	d	d	d	b	d	-	d	d	d	d	d	d	d	b	b	-	d	d	d	d	d	d	d	b	d	d	d	b	d	d	d	d
3586445	d	d	-	d	d	b	d	b	d	d	b	d	b	d	d	d	d	d	d	d	d	d	d	b	d	d	b	d	d	d	d	b	-	b	d	d	b	b	d	b	d	b	d	d	d	d	b	d	b
3599756	d	d	d	d	d	d	d	d	b	d	b	d	b	d	b	b	d	d	d	d	b	-	d	-	d	d	b	d	d	d	d	d	d	b	d	d	d	-	d	b	b	-	d	b	-	d	b	d	d
5757056	d	d	d	d	d	d	d	d	b	d	d	d	d	d	b	b	d	d	d	d	b	d	d	d	d	d	b	d	d	d	d	d	d	b	-	d	d	d	d	b	b	d	d	b	-	d	b	d	d
3357471	d	d	d	d	d	d	d	d	b	-	b	d	b	d	d	b	d	d	d	d	b	d	-	d	d	-	b	d	d	d	d	d	d	b	d	d	d	d	d	b	b	-	d	b	b	d	b	d	d
3355295	d	d	d	d	d	d	b	d	b	d	d	d	d	d	b	b	-	d	-	-	b	d	d	-	d	d	b	d	b	d	b	d	d	b	d	d	d	d	d	b	b	d	d	b	-	d	b	d	-
3359018	d	d	d	d	-	d	d	d	d	d	b	d	b	d	d	b	d	b	d	d	b	d	d	d	d	-	b	d	-	d	d	d	d	b	-	d	d	d	d	b	b	b	d	d	-	-	b	-	d
3343162	d	d	d	d	d	d	d	b	d	d	b	d	d	d	d	d	d	d	d	d	d	d	d	b	d	d	d	d	-	d	-	b	b	b	d	d	b	b	d	b	d	b	d	d	d	-	b	d	b
3348195	d	d	d	d	d	d	d	d	b	d	b	d	b	d	b	b	d	d	d	d	b	d	d	d	d	d	b	d	d	d	d	d	d	b	d	d	d	d	d	b	b	d	d	b	b	d	b	d	-
3353671	d	d	d	d	d	d	d	d	b	d	b	d	b	d	b	b	d	d	d	d	b	d	d	d	d	d	b	d	d	d	d	d	-	b	d	d	d	-	d	b	b	-	d	b	b	d	b	d	d
3355077	d	d	d	d	d	d	b	d	b	d	d	d	b	d	b	b	d	d	d	d	b	d	d	-	d	d	b	d	d	d	d	-	-	b	d	d	d	d	d	b	b	d	d	b	b	d	b	d	d
3355487	d	d	d	d	d	b	d	b	d	d	b	-	b	d	d	d	d	d	d	d	d	d	d	b	d	d	b	d	d	d	d	b	d	b	d	d	b	b	d	b	d	b	d	-	d	d	b	d	b
3356466	d	d	d	d	d	d	d	d	d	d	b	d	b	d	d	b	d	d	d	d	b	-	d	d	d	d	b	d	d	d	-	d	d	b	d	d	d	-	d	b	b	d	d	d	-	d	b	d	d
3359348	d	d	b	d	d	d	b	d	b	d	d	d	d	d	b	b	d	d	d	-	b	d	d	d	d	d	b	d	d	-	b	b	d	b	d	d	d	d	-	d	-	d	-	-	b	d	b	b	d
3577990	d	d	b	d	d	d	b	d	b	d	d	d	d	d	b	b	d	d	-	b	b	d	d	-	d	-	b	d	d	-	b	b	d	b	d	d	d	d	-	d	d	d	d	d	b	d	b	b	d
3737657	d	-	d	d	d	d	d	b	d	b	b	d	d	d	d	d	b	d	d	d	d	d	d	b	d	-	d	d	d	d	d	d	b	b	d	d	b	b	d	b	d	b	d	d	d	d	b	d	b
7086399	d	d	d	d	d	d	d	b	d	d	d	d	d	d	d	d	b	d	d	d	d	b	d	d	d	d	d	d	d	d	d	d	b	b	d	d	b	b	d	b	d	b	d	d	d	d	b	d	b
3352188	d	d	d	d	-	d	d	d	b	-	b	d	b	d	d	b	d	d	d	d	b	d	d	d	d	d	b	d	-	d	d	d	d	b	d	d	d	d	-	b	b	d	d	b	b	d	b	d	d
3349795	d	d	b	d	d	d	b	d	b	d	d	d	d	d	b	b	d	d	d	d	b	d	d	d	d	d	b	d	d	d	b	b	d	b	-	d	d	d	d	d	d	d	d	d	b	d	b	b	d
3741415	d	d	d	d	d	d	d	d	d	d	b	d	b	d	d	b	d	d	d	d	b	d	d	d	d	d	b	d	d	d	d	d	d	b	d	d	d	d	d	b	b	d	d	d	d	d	b	d	d
3343046	d	-	b	d	d	d	b	d	b	d	d	d	d	d	b	b	d	d	d	d	b	d	d	-	d	d	b	d	d	d	b	b	-	b	-	-	d	d	-	d	d	d	d	-	b	-	b	b	d
3346643	d	-	d	d	d	d	d	d	b	d	b	d	b	d	b	b	d	d	d	d	b	d	d	-	d	d	b	d	d	d	d	d	d	b	-	d	d	-	d	b	b	-	d	b	b	d	b	d	d
3602405	d	d	d	d	d	d	d	d	b	d	b	-	b	d	b	b	d	d	d	d	b	d	d	-	d	d	b	d	d	d	d	d	-	b	-	d	d	d	d	b	b	-	d	b	b	-	b	d	d
4494491	d	d	b	d	d	d	b	d	b	d	d	d	d	d	b	b	d	d	d	d	b	d	d	-	d	d	b	d	-	-	b	b	d	b	d	d	d	d	d	d	d	d	d	-	b	d	b	b	-
3730731	d	d	d	d	d	d	b	d	b	d	d	d	d	d	b	b	d	d	-	d	b	-	d	d	d	-	b	d	-	d	b	-	d	b	-	-	d	d	-	b	b	d	d	b	b	d	b	d	d
3354436	d	d	b	d	d	d	b	d	b	d	d	d	d	d	b	b	d	d	d	d	b	d	-	d	d	d	b	d	d	d	b	b	-	b	d	d	d	d	d	d	d	d	d	d	b	d	b	b	d
3355266	d	d	b	d	b	d	b	d	b	b	d	d	b	d	d	b	b	-	d	d	d	b	d	d	d	b	d	d	d	d	b	-	d	d	d	-	d	-	d	d	d	d	-	d	d	d	d	d	d
3736752	d	d	d	d	d	d	d	d	b	d	b	d	b	d	d	b	d	d	d	d	b	d	d	d	d	d	b	d	d	d	-	d	-	b	d	d	d	d	d	b	b	d	d	b	b	d	b	d	d
4487317	d	d	b	d	d	d	b	d	b	d	d	d	d	d	d	b	d	d	d	d	b	d	d	d	d	-	d	d	d	d	b	b	-	-	d	d	d	d	d	d	b	d	-	-	b	d	d	d	d
3345461	d	d	d	d	d	d	d	d	b	d	b	d	b	d	b	b	d	d	d	d	b	d	d	d	d	d	b	d	d	d	d	-	d	b	-	d	d	d	d	b	b	d	d	b	b	d	b	d	d
3586025	d	d	d	d	d	d	d	d	b	d	b	d	b	d	b	b	d	d	d	d	b	d	d	-	d	-	b	d	d	d	d	d	d	b	d	d	d	d	d	b	b	d	d	b	b	d	b	d	d
3742212	d	d	b	d	d	d	b	d	b	d	d	d	d	d	b	b	d	d	d	b	b	d	d	d	d	d	b	d	d	d	b	b	d	b	-	-	d	-	-	d	d	d	d	d	b	d	b	b	d
3732315	d	d	b	d	d	d	b	d	b	d	d	d	d	d	b	b	d	d	d	b	b	d	d	d	d	d	b	d	d	d	b	b	d	b	-	d	d	d	d	b	d	d	d	d	b	d	b	d	d
3900257	d	d	b	d	d	d	b	d	b	d	d	d	d	d	d	b	d	d	d	d	b	d	d	d	d	d	b	d	d	d	b	b	d	b	d	b	d	d	d	d	b	d	d	-	b	-	d	b	d
3357925	d	d	d	d	d	d	d	d	b	d	b	d	b	d	d	b	d	d	d	d	b	d	d	d	d	d	b	d	d	d	d	d	d	b	d	d	d	-	d	b	b	d	d	b	b	d	b	d	d
3747292	d	d	d	d	d	d	d	d	b	d	b	d	b	d	d	b	d	d	d	d	b	d	d	d	d	d	b	d	d	d	d	d	-	b	d	d	d	d	d	b	b	d	d	b	b	d	b	d	d
3583178	d	d	b	d	d	d	b	d	b	d	d	d	d	d	b	b	d	d	d	b	b	d	d	-	d	-	b	d	d	d	b	b	d	b	-	d	d	d	d	d	d	d	-	-	b	d	b	b	d
3360493	d	d	d	d	d	d	b	d	b	d	d	-	d	d	b	b	d	d	-	d	b	d	d	d	d	d	b	d	d	d	b	-	d	b	d	b	d	d	-	b	b	-	d	b	b	d	b	d	d
3896816	d	b	d	d	d	d	b	d	b	d	d	d	d	d	b	b	d	d	d	d	b	d	d	-	d	d	b	d	d	-	b	d	d	b	d	d	d	d	d	b	b	d	d	b	b	d	b	d	d
5487394	d	d	-	d	d	d	b	d	b	d	d	d	d	d	b	b	d	d	d	b	b	d	d	-	d	-	b	d	d	-	b	b	-	b	d	d	d	d	d	d	d	d	d	b	b	d	b	d	-
5497927	d	d	b	d	d	d	b	d	b	d	d	d	d	d	b	b	d	d	d	-	b	d	d	d	d	d	b	d	-	-	b	b	d	b	d	d	d	d	d	d	-	d	d	-	b	-	b	b	d
7468122	d	d	b	d	d	d	b	b	d	d	d	d	d	d	d	d	d	d	d	d	d	d	b	d	d	d	d	d	d	b	d	d	d	d	d	d	d	d	d	b	b	d	d	d	d	b	d	b	d
3903920	d	d	d	d	d	d	b	d	b	d	d	d	d	d	b	b	d	d	d	d	b	d	d	d	d	d	b	d	d	d	b	d	d	b	d	-	d	d	d	b	b	d	d	b	b	d	b	d	d
3353297	d	d	d	d	d	d	d	d	b	b	b	d	b	d	b	b	d	d	d	d	b	d	d	d	d	d	b	d	-	d	d	d	d	b	d	d	d	d	-	b	b	d	d	b	b	d	b	d	-
3733099	d	-	b	d	d	d	b	d	b	d	d	d	d	d	b	b	d	d	d	b	b	d	d	-	d	d	b	d	d	d	b	b	d	b	d	d	d	d	d	d	d	d	d	d	b	-	b	d	d
3748599	d	d	d	d	d	d	d	b	d	d	b	d	d	d	d	d	b	d	d	d	d	d	-	b	d	d	d	d	-	d	d	d	b	b	d	d	b	b	d	b	d	b	d	d	d	d	b	d	b
5042267	d	d	d	d	d	d	d	b	d	d	b	d	d	d	d	d	b	d	d	d	d	b	d	d	d	d	-	d	d	d	d	d	b	b	d	d	b	b	-	b	d	b	d	d	d	d	b	d	b
7411415	d	-	b	d	d	d	b	d	b	d	d	d	d	d	b	b	d	d	d	b	b	d	d	-	d	d	b	d	-	-	b	b	-	b	d	d	d	d	d	d	-	d	-	d	b	d	b	-	d
3349680	d	b	d	d	d	d	d	b	d	d	d	d	d	d	d	d	b	d	d	d	d	b	d	d	d	d	d	d	d	d	d	-	b	b	d	d	b	b	d	b	d	b	d	d	d	d	b	d	b
3889921	d	d	d	d	d	d	d	d	b	d	b	d	b	d	d	b	d	d	d	d	b	d	d	d	d	d	b	d	d	d	d	d	d	b	-	d	d	-	d	b	b	-	d	b	b	d	b	d	d
4487448	d	d	-	-	d	d	d	-	b	-	b	d	b	d	d	b	d	d	d	d	b	d	d	d	d	d	b	d	-	d	-	d	d	b	d	d	d	d	-	b	b	d	d	b	b	d	b	-	d
3343575	d	d	d	d	d	d	d	d	b	d	b	d	b	d	d	b	d	d	d	d	b	d	d	d	d	d	b	d	d	d	-	d	d	b	-	d	d	d	-	b	b	d	d	b	b	d	b	d	-
3730988	d	-	b	-	d	d	b	d	b	b	d	d	d	d	d	b	d	d	d	d	b	d	-	-	d	d	b	d	d	-	b	b	-	b	d	-	d	-	d	-	b	d	d	-	b	d	d	b	d
5222577	d	d	d	d	d	d	b	d	b	d	d	d	d	d	b	b	d	d	d	d	b	d	d	d	d	d	b	d	d	d	b	d	d	b	d	-	d	d	d	b	b	-	d	b	b	d	b	d	d
3749432	d	d	d	d	-	d	d	-	d	d	b	d	b	d	d	b	d	d	d	d	b	-	d	-	d	d	b	d	d	d	d	d	d	b	-	d	d	-	d	b	b	-	d	b	b	d	b	d	-
3357663	d	b	-	d	d	d	d	d	d	d	b	d	b	d	d	b	d	d	d	d	b	d	d	-	d	d	b	d	d	d	d	-	d	b	-	d	-	d	d	b	b	b	d	d	-	d	b	d	d
3343290	d	d	b	d	d	d	b	d	b	d	d	d	b	d	d	b	-	d	d	d	d	d	d	-	d	d	d	d	d	d	b	b	d	d	d	-	d	-	d	d	b	d	d	d	b	d	d	d	d
3362456	d	d	d	d	d	d	d	d	d	d	b	d	b	d	-	b	d	d	d	d	b	d	-	d	d	d	b	d	d	d	-	d	-	b	-	d	d	-	d	b	b	d	d	b	b	-	b	d	d
4485712	d	d	d	d	d	d	b	d	b	d	d	d	d	d	b	b	d	d	d	d	b	d	d	d	d	d	b	d	d	d	b	b	d	b	d	d	d	d	d	b	b	-	d	b	b	d	b	d	-
3747775	d	d	d	d	d	d	d	d	b	d	b	d	b	d	d	b	d	d	d	d	b	d	d	d	d	d	b	d	d	d	d	d	-	b	d	d	d	d	d	b	b	d	d	b	b	-	b	-	d
3909716	d	d	b	-	-	d	b	d	b	d	d	d	d	d	b	b	d	d	d	d	b	d	d	-	d	d	b	d	-	d	b	b	d	b	d	d	d	d	d	-	d	d	d	d	b	-	b	b	d
3741973	d	d	b	d	d	d	b	d	b	d	d	d	d	d	b	b	d	d	d	b	b	-	d	-	d	d	b	d	-	d	b	b	-	b	d	d	d	d	d	-	d	d	d	-	b	-	b	d	-
5138901	d	d	b	d	d	d	b	d	b	d	d	d	d	d	d	b	d	d	d	d	b	d	d	d	d	d	b	d	d	d	b	b	d	b	d	-	d	d	d	d	b	d	d	d	b	-	d	b	d
3360554	d	d	b	d	d	d	b	d	b	d	d	d	d	d	b	b	d	d	d	d	b	d	d	-	d	d	b	d	d	-	b	b	-	b	d	d	d	d	d	d	d	d	d	d	b	d	b	b	-
3742030	b	d	d	d	b	d	d	d	d	d	d	d	d	b	d	d	d	d	d	d	d	d	d	d	d	d	d	d	d	-	d	d	d	-	b	b	d	-	b	-	b	d	b	b	-	d	d	d	d
3584935	d	d	b	d	d	d	b	d	b	d	d	d	b	d	d	b	d	d	d	d	d	d	d	d	d	d	d	d	-	d	b	b	d	d	d	d	d	d	d	-	d	d	-	d	b	d	d	d	d
5226078	d	d	b	d	d	d	b	d	b	d	d	d	b	d	d	b	d	d	d	d	d	d	d	d	d	d	-	d	d	d	b	b	d	-	d	d	d	d	d	d	d	-	d	d	b	d	d	d	d
3346342	d	d	d	d	d	d	d	d	b	d	b	d	b	d	d	b	d	d	d	d	b	d	-	d	d	d	b	d	-	d	d	d	d	b	d	d	d	-	d	b	b	d	d	b	b	d	b	d	-
5217841	d	d	b	d	d	d	b	d	b	d	d	d	d	d	b	b	d	d	d	b	b	d	d	d	d	d	b	d	d	d	b	b	d	b	d	d	d	d	-	-	d	d	d	-	b	d	b	d	-
3884167	d	d	d	d	d	d	d	d	b	d	b	d	b	d	b	b	-	-	d	d	b	-	d	d	d	-	b	d	-	d	-	d	d	b	-	d	d	-	-	b	b	d	d	b	b	d	b	-	d
3734787	d	d	b	d	d	d	b	d	b	d	d	d	d	-	d	b	d	d	d	d	b	d	d	d	d	d	b	d	d	d	b	b	d	b	d	d	d	d	d	d	b	d	d	-	b	d	d	b	-
3355985	d	d	b	d	d	d	b	d	b	d	d	d	d	d	d	b	d	d	d	d	b	d	d	d	d	d	b	d	d	d	b	b	d	b	d	-	d	d	-	-	b	d	-	d	b	d	d	b	d
5226785	d	d	d	d	d	d	d	b	d	d	b	d	d	d	d	d	d	d	d	d	d	d	d	b	d	d	d	d	d	d	-	b	b	b	d	d	b	b	b	b	d	b	d	d	d	d	b	d	b
3734985	d	d	b	d	b	d	b	d	b	b	d	d	b	d	-	b	b	d	d	d	d	b	b	d	d	b	d	d	d	d	b	d	d	d	d	d	d	d	d	d	d	d	b	d	d	d	d	d	d
3357934	d	d	b	d	d	d	b	d	b	d	d	d	d	d	b	b	d	d	d	d	b	d	d	-	d	-	b	d	d	d	b	b	-	b	-	d	d	-	d	d	-	d	d	d	b	d	b	b	d
3731212	d	d	b	d	d	b	b	d	b	-	-	d	d	d	b	b	d	d	d	b	b	d	d	d	-	d	b	d	d	d	b	b	d	b	d	d	d	d	d	d	d	d	d	d	b	d	b	d	b
5207664	d	d	d	d	d	d	d	d	b	-	b	d	b	d	d	b	d	d	d	d	b	d	d	-	d	d	b	d	d	d	d	d	d	b	d	d	d	d	d	b	b	-	d	b	b	d	b	d	d
3906611	d	d	b	d	-	d	b	d	b	d	d	d	b	d	-	b	d	d	d	d	d	d	d	-	d	d	d	d	d	d	b	b	d	d	d	d	d	d	d	d	d	d	d	d	b	d	d	d	d
4104894	d	d	d	d	d	d	d	d	d	d	b	d	b	d	d	b	d	d	d	d	b	d	d	d	d	d	b	d	d	d	d	d	d	b	d	d	d	d	d	b	b	d	d	b	b	-	b	d	d
16501693	d	d	d	d	d	d	d	b	d	d	b	d	b	d	d	d	d	d	d	d	d	d	d	b	d	d	b	d	d	d	d	b	d	b	d	d	b	b	d	b	d	b	d	d	d	d	b	d	b
3584688	-	d	b	-	b	d	b	d	b	b	d	d	b	d	d	b	b	d	d	d	d	b	-	d	d	b	d	d	d	d	-	d	-	d	d	d	d	d	d	-	d	-	b	-	-	d	d	-	-
4488641	d	d	d	d	d	d	d	d	d	d	b	d	b	d	d	b	d	d	d	d	b	d	d	-	d	d	b	d	-	d	d	-	d	b	d	d	d	d	-	b	b	d	d	b	d	d	b	d	d
3735743	b	d	d	b	d	d	d	d	d	d	d	d	d	d	d	b	b	d	b	d	d	d	d	-	d	d	d	d	d	b	d	d	d	-	b	d	d	d	b	d	d	-	b	d	d	d	d	d	b
3355711	d	d	d	d	d	d	d	d	b	d	b	d	b	d	b	b	-	d	d	d	b	d	d	d	d	d	b	d	d	d	d	-	d	b	d	d	d	-	d	b	b	-	d	b	b	d	b	d	-
7410825	b	d	d	d	d	d	d	b	d	d	d	d	d	d	d	d	b	-	d	d	d	d	d	d	d	d	d	d	d	d	d	d	b	b	d	d	b	b	d	d	d	b	d	d	d	d	b	d	b
3364501	d	d	b	d	d	d	b	d	b	d	d	d	d	d	b	b	d	d	d	b	b	d	d	d	d	d	b	d	-	-	b	b	d	b	-	-	d	d	d	d	d	d	d	d	b	d	b	d	d
3347805	d	d	b	d	d	d	b	d	b	d	d	d	b	d	d	b	d	d	d	d	d	d	d	-	d	d	d	d	d	d	b	b	d	-	d	-	d	d	-	d	b	d	d	-	b	d	d	d	-
3350524	d	d	b	d	d	d	b	d	b	d	d	-	b	d	d	b	d	-	d	d	d	d	d	d	d	d	-	d	d	d	b	b	d	-	d	d	d	d	d	-	b	d	-	d	b	d	d	d	d
3591106	d	d	b	d	d	d	b	d	b	d	d	d	b	d	d	b	d	d	d	d	d	d	d	d	d	d	d	d	d	d	b	b	d	d	d	d	d	-	d	d	b	d	d	d	b	d	d	-	d
5219514	d	d	d	d	d	d	d	d	d	-	b	d	b	d	d	b	d	d	d	d	b	d	d	d	d	d	b	d	d	d	-	b	d	b	d	d	d	d	d	b	b	b	d	d	d	d	b	d	d
3347360	d	d	b	d	d	d	b	d	b	d	d	d	b	d	d	b	d	d	d	d	d	d	d	d	d	d	d	d	d	d	b	b	d	d	d	d	d	d	d	d	b	d	d	d	b	d	d	d	d
3589376	d	d	b	d	d	d	b	d	b	d	d	d	b	-	d	b	d	d	d	d	d	d	d	d	d	d	d	d	-	d	b	b	d	-	d	d	d	-	d	-	b	d	d	d	b	d	d	-	d
3350504	d	d	d	d	d	d	d	d	b	d	b	d	b	d	d	b	d	d	d	d	b	d	d	d	d	d	b	d	d	d	-	d	d	b	d	d	d	d	d	b	b	d	d	b	b	-	b	d	d
5226440	d	d	d	d	d	d	d	d	d	d	b	d	b	d	d	b	d	d	d	d	b	d	d	d	d	d	b	d	-	d	d	d	d	b	-	d	d	d	d	b	b	d	d	b	-	d	b	-	-
3584060	d	d	d	d	d	b	d	b	-	-	b	d	b	d	d	d	d	d	d	d	d	-	d	b	d	-	b	d	d	d	d	b	d	b	d	d	b	b	-	b	-	b	d	d	d	-	b	-	b
3346934	d	d	d	-	d	d	d	d	d	d	b	d	b	d	d	d	d	d	d	d	b	d	d	b	d	d	b	d	d	d	-	b	-	b	d	d	b	d	d	b	d	b	d	-	d	-	b	d	d
3601362	d	d	b	d	d	d	b	d	b	d	d	d	b	d	d	b	d	d	d	d	d	d	d	d	d	-	-	d	d	d	b	b	d	-	d	d	d	d	d	d	-	d	-	d	b	d	d	-	d
4486237	d	d	d	d	d	d	d	d	d	-	b	d	b	d	d	d	-	d	d	d	b	d	d	b	d	-	b	d	d	d	d	b	d	b	-	d	b	d	d	b	d	b	d	d	d	-	b	-	d
7465374	d	d	d	d	d	d	b	d	b	d	d	d	d	d	b	b	b	d	d	b	b	d	d	-	d	d	b	d	d	d	b	-	d	b	-	d	d	d	d	b	b	d	d	b	b	d	b	-	d
3344494	d	d	b	d	b	d	b	d	b	d	d	d	b	d	d	b	b	d	d	d	d	d	b	d	d	b	d	-	d	-	b	d	b	d	d	d	d	-	d	d	d	-	b	d	d	d	d	d	d
3349142	d	d	b	d	b	d	b	d	b	d	d	d	b	d	d	b	b	d	d	d	d	d	b	d	d	b	d	d	d	d	b	d	b	d	d	d	d	d	d	d	d	d	b	d	d	d	d	d	d
3354838	d	d	b	d	b	d	b	d	b	b	d	d	b	d	d	b	b	d	d	d	d	b	b	d	d	b	-	-	d	-	b	d	d	d	d	d	d	-	d	-	d	-	b	d	d	d	d	d	d
3748253	d	d	b	d	d	d	b	d	b	d	d	d	d	d	d	b	d	d	d	d	b	d	d	d	d	d	d	d	d	d	b	b	d	-	d	d	d	d	d	d	b	-	-	d	b	d	d	d	d
3887333	d	-	b	d	-	d	b	d	b	b	d	d	d	d	d	b	d	d	-	d	b	d	d	d	d	d	b	d	d	-	b	b	d	b	d	-	d	d	d	d	b	d	d	d	b	d	d	b	d
3588587	d	d	b	d	b	d	b	d	b	b	d	d	b	d	d	b	b	d	d	d	d	b	b	d	d	b	d	d	d	d	b	d	-	d	d	d	d	d	d	d	-	d	b	d	-	d	d	d	d
3342301	d	d	d	d	d	d	d	-	d	d	b	d	b	d	d	d	d	d	d	d	b	d	d	b	d	d	b	d	-	d	d	b	d	b	-	d	b	d	d	b	b	b	d	d	d	-	b	d	-
3359334	d	d	b	d	b	d	b	d	b	b	d	d	b	d	d	-	b	d	d	d	d	b	b	d	d	b	d	d	d	d	-	d	d	d	d	d	d	d	d	d	d	d	b	d	d	b	d	d	d
3738022	d	-	b	d	b	d	b	d	b	d	d	d	b	d	d	b	b	d	d	d	d	b	b	d	d	b	d	d	d	d	b	d	-	d	d	d	d	d	d	d	d	d	b	-	d	d	d	d	-
3342103	d	-	b	-	b	d	b	d	b	b	d	d	b	d	d	b	b	d	d	d	d	b	b	d	-	b	d	-	d	-	b	d	-	d	d	d	d	d	d	d	d	-	-	d	d	d	d	d	d
3590753	d	d	b	d	b	d	b	d	b	d	d	d	b	d	d	b	b	d	d	d	d	-	b	-	d	b	d	d	d	d	b	d	b	-	d	d	d	d	d	d	d	-	b	d	d	d	d	-	d
3593390	d	d	b	d	d	d	b	d	b	-	d	d	b	d	d	b	d	d	d	d	d	d	d	d	d	-	d	d	d	d	b	b	d	d	d	d	d	d	d	d	-	d	d	d	b	d	d	d	-
3361546	d	d	b	d	d	d	b	d	b	-	d	d	b	d	d	b	d	d	d	d	d	d	d	-	d	d	-	d	d	d	b	b	d	d	d	d	d	d	d	d	d	d	d	d	b	-	d	d	d
3350212	d	d	d	d	d	d	d	d	d	d	b	d	b	d	d	d	d	d	d	d	b	d	d	b	d	d	b	d	-	d	d	b	d	b	d	d	b	d	d	b	b	b	d	d	d	d	b	d	d
3590539	d	d	b	d	b	d	b	d	b	b	d	d	b	-	d	b	b	d	d	d	d	b	b	d	d	b	d	-	d	d	b	d	d	d	d	-	d	d	d	d	d	d	b	d	d	d	d	d	d
3733771	b	d	d	b	d	d	d	d	d	d	d	d	d	d	d	b	b	d	b	d	d	d	d	d	d	d	d	-	d	b	-	-	-	d	b	d	d	d	b	d	d	d	b	d	d	d	d	d	b
5791902	d	d	b	d	b	d	b	d	b	b	d	d	b	d	d	b	b	d	d	d	d	b	b	d	-	b	-	d	d	-	b	d	d	d	d	d	d	d	d	d	d	d	b	d	d	-	d	d	d
3748678	d	d	d	d	d	d	b	d	b	d	d	d	d	d	b	b	d	d	b	b	b	d	d	b	d	d	b	d	d	d	b	b	d	b	d	-	d	d	d	b	b	d	d	b	b	d	b	-	-
3600515	d	d	b	d	d	d	b	d	b	d	d	d	b	d	d	b	d	d	d	d	d	d	d	-	d	-	-	d	-	d	b	b	-	d	d	d	d	d	d	d	b	d	d	d	b	d	d	-	d
5208530	d	d	b	d	d	d	b	d	b	d	d	d	b	d	d	b	b	d	d	d	d	d	b	d	d	b	d	d	d	d	b	b	d	d	d	d	d	d	d	d	-	d	b	d	-	d	d	-	d
5201545	d	d	b	d	b	d	b	d	b	b	d	d	b	d	d	b	b	d	d	d	d	b	b	d	d	b	d	d	d	d	b	d	d	d	d	d	d	d	d	-	d	-	b	d	d	d	d	d	d
3352667	d	d	b	d	b	d	b	d	b	d	d	d	b	d	d	b	-	d	-	d	d	d	-	d	d	d	d	d	d	d	b	b	d	-	d	d	d	d	-	d	b	d	d	d	b	d	d	d	d
3744532	d	d	d	d	d	d	d	d	d	d	b	d	b	d	d	d	d	d	d	d	b	d	d	d	d	d	b	d	-	d	d	b	d	b	-	d	b	d	d	b	b	b	d	d	d	d	b	d	d
3355035	d	d	b	d	b	d	b	d	b	d	d	d	b	d	d	b	b	d	d	d	d	d	b	d	d	b	d	d	d	d	b	d	b	d	d	d	d	d	d	d	d	d	b	d	d	d	d	d	d
3365346	d	d	b	d	d	d	b	d	b	d	d	-	b	-	d	b	d	d	d	d	d	d	-	d	d	d	-	d	d	d	b	b	d	-	d	d	d	-	d	d	b	d	d	d	b	d	d	d	d
3352876	d	d	b	d	b	d	b	d	b	b	d	d	b	d	d	b	b	d	d	d	d	b	b	d	d	b	d	d	d	d	b	d	d	d	d	d	d	d	d	d	d	d	b	d	d	d	d	d	d
3903455	d	d	b	d	b	d	b	d	b	b	d	d	b	d	d	b	b	d	d	d	d	b	b	d	d	b	-	d	d	d	b	d	d	d	d	d	d	d	d	d	d	d	b	d	d	d	d	d	d
5217151	b	d	d	b	d	d	d	d	d	d	b	d	d	d	d	b	b	d	b	d	d	d	-	d	d	d	d	-	d	b	d	d	d	-	b	d	d	d	b	d	d	d	b	d	d	d	d	d	b
3579108	-	d	d	d	d	d	d	d	d	d	b	-	b	d	d	d	d	d	d	d	b	d	-	b	d	d	b	d	d	d	d	b	-	b	-	d	b	-	d	b	b	b	d	-	-	d	b	-	d
3582770	d	-	b	d	b	d	b	d	b	b	d	d	b	d	d	b	b	d	d	d	d	b	b	d	-	b	d	-	d	d	b	d	-	d	d	-	d	d	d	d	-	d	b	d	d	d	d	d	d
3347999	-	d	b	d	b	d	b	d	b	b	d	d	b	d	d	b	b	d	d	d	d	b	b	d	-	b	d	d	d	-	b	d	d	d	d	-	d	d	d	d	d	-	b	d	d	d	d	d	d
3359170	d	d	b	-	b	d	b	d	b	b	d	d	b	d	d	b	b	d	d	d	d	b	b	d	d	b	d	d	d	d	b	d	d	d	d	d	d	-	d	-	-	d	b	d	d	b	d	-	d
3735390	d	d	d	d	d	d	b	d	b	d	d	d	d	d	b	b	d	d	d	d	b	b	d	-	d	d	b	d	d	d	b	d	-	b	d	-	d	d	d	b	b	d	d	b	b	d	b	d	b
3343518	-	-	d	d	d	d	d	d	-	d	b	d	b	d	d	d	d	d	d	d	b	d	d	b	d	-	b	d	-	d	-	b	d	b	-	d	b	d	-	b	b	b	d	d	d	d	b	d	d
3355238	d	d	b	d	b	d	b	d	b	b	d	d	b	d	d	b	b	d	d	d	d	b	b	d	d	b	-	d	d	d	b	d	d	d	d	d	d	d	d	d	d	d	b	d	d	d	d	d	d
3353098	-	-	b	d	b	d	b	d	b	b	d	d	b	d	d	b	b	d	d	d	d	b	b	d	d	b	-	d	d	d	b	d	d	d	d	d	d	d	d	d	d	d	b	d	d	d	d	d	d
3357952	d	d	b	d	b	d	b	d	b	b	d	d	b	d	d	b	b	d	d	d	d	b	b	d	d	b	-	-	d	d	b	d	-	d	d	d	d	d	d	-	d	d	b	d	-	d	d	-	d
3739786	d	d	d	d	d	-	d	d	b	d	d	d	b	d	b	b	d	d	d	d	b	d	d	d	d	d	b	d	d	d	d	d	d	b	d	b	d	d	d	b	b	d	-	b	b	d	b	-	d
3750763	d	-	b	d	b	d	b	d	b	b	d	d	b	d	d	b	b	d	d	d	d	b	b	d	d	b	d	d	d	d	b	d	-	d	d	d	d	d	d	d	-	d	b	d	d	b	d	d	d
3347654	d	d	b	d	b	d	b	d	b	b	d	d	b	d	d	b	b	d	d	d	d	b	b	d	d	b	-	-	d	d	b	d	d	d	d	d	d	-	d	d	d	d	b	d	d	d	d	-	d
3344797	d	d	b	d	b	d	b	d	b	b	d	d	b	d	d	b	b	d	d	d	d	b	b	d	d	b	d	d	d	d	b	d	d	d	d	d	d	d	d	d	d	d	b	d	d	b	d	d	d
3740021	d	-	b	d	d	d	b	d	b	-	d	d	b	d	d	b	b	d	d	d	d	d	b	d	d	b	-	d	d	d	b	d	b	-	d	d	d	d	d	d	-	d	b	d	d	d	d	-	d
3748375	-	d	b	d	b	d	b	d	b	b	d	d	b	d	d	b	b	d	-	d	d	b	b	d	d	b	d	d	d	-	b	d	d	d	d	d	d	d	d	d	d	d	b	d	d	b	d	d	d
5217961	d	d	d	d	d	d	d	d	b	d	b	d	b	d	d	b	d	d	d	d	b	d	d	d	d	-	b	d	d	d	d	d	d	b	d	d	d	-	d	b	b	d	d	b	b	d	b	d	d
3358250	d	d	b	d	b	d	b	d	b	b	d	d	b	d	d	b	b	d	d	d	d	b	b	d	d	b	d	d	d	d	b	d	d	d	d	d	d	d	d	d	d	d	b	d	d	b	d	d	d
3591786	d	d	b	d	d	d	b	d	b	d	d	d	b	d	d	b	b	d	d	d	d	d	b	d	d	b	-	d	d	d	b	d	b	d	d	d	d	-	d	d	d	-	b	d	-	-	d	d	d
3890504	d	d	b	d	d	d	b	d	b	d	d	d	b	d	d	b	d	d	d	d	d	d	d	d	d	d	d	d	d	d	b	b	b	d	d	-	d	d	d	d	b	-	d	-	b	d	d	d	d
3584265	-	d	b	d	b	d	b	d	b	b	d	d	b	d	d	b	b	d	d	d	d	b	b	d	d	b	d	d	d	d	b	d	d	d	d	-	d	d	d	-	-	d	b	d	d	b	d	d	d
3593241	d	d	b	d	b	d	b	d	b	b	d	d	b	d	-	b	b	d	d	d	d	b	b	d	d	b	-	d	d	d	b	d	d	-	d	d	d	d	d	-	d	-	b	d	d	b	d	d	d
3748265	d	d	b	d	b	d	b	d	b	b	d	d	b	d	-	b	b	d	d	d	d	b	b	d	d	b	d	-	d	d	b	d	d	d	d	d	d	-	d	d	d	-	b	d	d	b	d	d	d
3749993	d	d	b	d	b	d	b	d	b	b	d	d	b	d	d	b	b	d	d	d	d	b	b	d	d	b	d	-	d	d	b	d	d	d	d	d	d	d	d	d	d	d	b	d	-	b	d	d	d
5038101	d	d	b	d	b	b	d	b	d	d	d	b	d	d	b	b	b	d	d	d	d	b	d	d	b	d	d	-	d	d	b	-	d	b	d	d	d	d	d	-	d	b	d	b	d	d	d	d	d
3352297	d	d	b	d	b	d	b	d	b	b	d	d	b	d	d	b	b	d	d	d	-	b	b	d	d	b	d	d	d	-	b	d	-	d	d	d	d	d	d	d	d	-	b	d	d	d	d	d	d
3359355	d	d	b	-	d	d	d	d	d	-	b	-	b	d	d	d	-	d	d	d	b	d	-	b	d	d	b	d	d	d	d	b	d	b	d	d	b	-	d	b	b	b	d	d	d	d	b	d	d
4486687	d	d	b	b	d	d	-	-	d	b	d	d	d	b	-	d	d	d	d	d	d	d	d	d	d	d	-	-	d	d	d	d	d	b	d	d	b	b	d	b	d	b	d	d	b	b	d	b	b
5036864	d	d	b	d	b	d	b	d	b	b	d	d	b	d	d	b	b	d	d	d	d	b	b	d	d	b	d	d	d	d	b	d	d	d	d	d	d	d	d	-	d	d	b	d	d	-	d	-	d
3741031	d	d	b	d	d	d	b	d	b	d	d	d	b	d	d	b	b	d	d	d	d	d	b	d	d	b	d	d	d	d	b	d	b	d	d	d	d	-	d	d	d	d	b	-	-	d	d	d	d
3587528	d	d	b	d	b	d	b	d	b	b	d	d	b	d	d	b	b	d	d	d	-	b	b	d	d	b	d	d	d	d	b	d	-	d	d	-	d	d	d	d	-	d	b	d	d	-	d	d	d
3742101	d	d	b	d	d	d	b	d	b	d	d	d	b	d	d	b	b	d	d	d	d	-	b	d	-	b	d	d	d	-	b	d	b	d	d	d	d	-	d	d	d	-	b	-	d	d	d	d	d
3346627	d	d	b	d	b	d	b	d	b	b	d	d	b	d	d	b	b	d	d	d	d	b	b	d	d	b	-	d	d	d	b	d	d	d	d	-	d	-	d	d	d	d	b	d	-	-	d	d	d
3346176	d	d	b	d	b	-	b	d	b	b	d	d	b	d	d	b	b	d	d	d	d	b	b	d	d	b	-	d	d	-	b	d	d	d	d	d	d	d	d	-	d	d	b	d	d	d	d	d	d
3349706	d	d	b	d	b	d	b	d	b	b	d	d	b	d	d	b	b	d	d	d	d	b	b	d	d	b	d	d	d	d	b	d	d	d	d	d	d	d	d	d	d	d	b	d	d	b	d	d	d
5209665	d	d	b	d	d	d	b	d	b	d	d	d	b	d	b	b	b	d	-	-	d	d	b	d	d	b	-	d	d	d	b	d	b	d	d	d	d	d	d	d	d	d	b	-	-	d	d	d	d
3588951	d	d	b	-	b	d	b	d	b	b	d	d	b	-	d	b	b	d	d	-	d	b	b	d	d	b	d	d	d	d	b	d	d	d	d	-	d	-	d	-	-	-	b	d	-	b	d	d	d
3595103	d	-	b	d	b	d	b	d	b	b	d	d	b	d	d	b	b	d	d	d	d	b	b	d	-	b	d	d	d	d	b	d	-	d	d	d	d	-	d	d	d	d	b	d	d	b	d	d	d
3349314	d	d	b	-	d	d	d	d	d	-	b	d	b	d	d	d	d	d	d	d	b	d	d	b	d	-	b	d	d	d	d	b	d	b	d	d	b	d	-	b	b	b	d	d	d	d	b	d	d
3894206	d	d	b	d	b	b	d	b	d	d	d	b	d	d	b	b	b	d	d	d	d	b	d	d	b	d	d	d	d	d	b	d	d	b	d	d	d	d	d	d	d	b	-	b	d	-	d	d	d
3349326	-	d	b	d	b	d	b	d	b	b	d	d	b	d	d	b	b	d	d	d	d	b	b	d	-	b	d	d	d	d	b	-	d	d	d	-	d	-	d	d	d	d	b	d	d	d	d	d	d
3345945	d	d	d	d	d	d	d	-	d	-	b	d	b	d	d	d	d	-	d	d	b	d	-	b	d	-	b	d	d	-	d	b	d	b	d	d	b	d	d	b	b	b	d	d	d	d	b	d	b
3358741	d	d	b	d	b	d	b	d	b	d	d	d	b	d	d	b	b	d	d	d	-	b	b	d	d	b	-	d	d	d	b	d	d	d	d	-	d	d	d	b	d	-	b	-	d	d	d	-	-
3342391	d	d	b	b	d	d	b	d	d	b	d	b	d	d	b	-	d	d	d	d	b	-	d	b	d	b	d	d	b	d	d	d	b	d	d	d	d	b	d	b	b	-	d	b	b	d	d	d	d
3346044	b	b	b	b	b	d	d	b	d	d	d	d	d	d	d	b	d	d	d	b	b	b	d	d	b	d	d	-	b	-	b	-	-	b	b	d	b	d	d	b	d	b	d	b	d	d	d	d	d
3345296	b	b	b	b	b	-	d	b	d	d	d	d	d	d	d	b	d	d	d	b	b	b	d	d	b	-	d	d	b	-	b	-	d	b	b	d	b	d	d	b	d	b	d	b	-	-	d	d	d
3599597	b	b	b	b	b	b	b	b	b	b	b	b	b	b	b	b	b	b	b	b	b	b	b	b	b	b	b	b	b	b	b	b	b	b	b	b	b	b	b	b	b	b	b	b	b	-	b	b	b
3345338	b	b	b	b	b	b	b	b	b	b	b	b	b	b	b	b	b	b	b	b	b	b	b	b	b	b	b	b	b	b	b	b	b	b	b	b	b	b	b	b	b	b	b	b	b	b	b	b	b
3346084	b	b	b	b	b	b	b	b	b	b	b	b	b	b	b	b	b	b	b	b	b	b	b	b	b	b	b	b	b	b	b	b	b	b	b	b	b	b	b	b	b	b	b	b	b	b	b	b	b
3348928	b	b	b	b	b	b	b	b	b	b	b	b	b	b	b	b	b	b	b	b	b	b	b	b	b	b	b	b	b	b	b	b	b	b	b	b	b	b	b	b	b	b	b	b	b	b	b	b	b
3352699	b	b	b	b	b	b	b	b	b	b	b	b	b	b	b	b	b	b	b	b	b	b	b	b	b	b	b	b	b	b	b	b	b	b	b	b	b	b	b	b	b	b	b	b	b	b	b	b	b
3353729	b	b	b	b	b	b	b	b	b	b	b	b	b	b	b	b	b	b	b	b	b	b	b	b	b	b	b	b	b	b	b	b	b	b	b	b	b	b	b	b	b	b	b	b	b	b	b	b	b
3354308	b	b	b	b	b	b	b	b	b	b	b	b	b	b	b	b	b	b	b	b	b	b	b	b	b	b	b	b	b	b	b	b	b	b	b	b	b	b	b	b	b	b	b	b	b	b	b	b	b
3354464	b	b	b	b	b	b	b	b	b	b	b	b	b	b	b	b	b	b	b	b	b	b	b	b	b	b	b	b	b	b	b	b	b	b	b	b	b	b	b	b	b	b	b	b	b	b	b	b	b
3577692	b	b	b	b	b	b	b	b	b	b	b	b	b	b	b	b	b	b	b	b	b	b	b	b	b	b	b	b	b	b	b	b	b	b	b	b	b	b	b	b	b	b	b	b	b	b	b	b	b
3593886	b	b	b	b	b	b	b	b	b	b	b	b	b	b	b	b	b	b	b	b	b	b	b	b	b	b	b	b	b	b	b	b	b	b	b	b	b	b	b	b	b	b	b	b	b	b	b	b	b
3599274	b	b	b	b	b	b	b	b	b	b	b	b	b	b	b	b	b	b	b	b	b	b	b	b	b	b	b	b	b	b	b	b	b	b	b	b	b	b	b	b	b	b	b	b	b	b	b	b	b
3731892	b	b	b	b	b	b	b	b	b	b	b	b	b	b	b	b	b	b	b	b	b	b	b	b	b	b	b	b	b	b	b	b	b	b	b	b	b	b	b	b	b	b	b	b	b	b	b	b	b
3737011	b	b	b	b	b	b	b	b	b	b	b	b	b	b	b	b	b	b	b	b	b	b	b	b	b	b	b	b	b	b	b	b	b	b	b	b	b	b	b	b	b	b	b	b	b	b	b	b	b
3740867	b	b	b	b	b	b	b	b	b	b	b	b	b	b	b	b	b	b	b	b	b	b	b	b	b	b	b	b	b	b	b	b	b	b	b	b	b	b	b	b	b	b	b	b	b	b	b	b	b
3730418	b	b	d	d	b	d	d	b	d	d	d	d	b	b	d	b	d	d	b	d	d	d	d	d	d	-	d	b	d	d	d	d	b	-	d	b	d	d	b	-	b	d	-	-	d	b	d	b	d
[truncated: 135 more columns]
