# Supplementary material for: How Machine Learning Methods Helped Find Putative Rye Wax Genes Among GBS Data
Source: Int J Mol Sci. 2020 Oct 12;21(20):7501. doi: 10.3390/ijms21207501 (PMC7593958; doi:10.3390/ijms21207501)
Supplement: Supplementary file 1 [file ijms-21-07501-s001.zip › Table S2.xlsx]

## Sheet: legend
Article title	How machine learning methods helped find putative rye wax genes among GBS data
Authors	Magdalena Góralska1, Jan Bińkowski1, Natalia Lenarczyk1, Anna Bienias1, Agnieszka Grądzielewska2, Ilona Czyczyło-Mysza3, Kamila Kapłoniak3, Stefan Stojałowski1, Beata Myśków1.*
Afiliiation	1 Department of Plant Genetics, Breeding and Biotechnology; West-Pomeranian University of Technology, Szczecin; ul. Słowackiego 17; 71-434 Szczecin; Poland
Afiliiation	2 Institute of Plant Genetics, Breeding and Biotechnology; University of Life Sciences in Lublin; ul. Akademicka, 20-950 Lublin, Poland
Afiliiation	3 Polish Academy of Sciences, The Franciszek Górski Institute of Plant Physiology, Niezapominajek 21; 30-239 Kraków; Poland
Table S2	Segregations of DARTseqs in rye mapping population BK2, not assigned to chromosomes based on literature.

## Sheet: Tab.S2
AlleleID	BK2	BK4	BK5	BK6	BK9	BK10	BK11	BK13	BK14	BK15	BK16	BK17	BK19	BK21	BK23	BK26	BK27	BK29	BK31	BK32	BK35	BK36	BK37	BK38	BK39	BK42	BK43	BK44	BK46	BK47	BK50	BK51	BK53	BK54	BK55	BK56	BK57	BK58	BK61	BK63	BK64	BK67	BK68	BK69	BK70	BK71	BK72	BK75	BK76
3362585_26:T>C	-	a	-	b	a	-	a	a	-	b	-	-	-	b	a	a	-	-	-	a	b	-	a	a	-	a	-	a	a	-	a	a	-	a	a	a	-	-	a	b	-	-	a	-	-	b	-	-	-
31722699_53:G>C	a	h	b	b	a	a	h	b	a	b	a	b	-	-	b	b	h	a	a	h	b	a	h	b	b	h	h	h	a	a	a	a	h	b	-	a	h	b	b	h	h	a	h	a	b	b	-	a	b
31722908_40:T>C	-	-	b	h	b	b	a	b	a	a	-	b	a	a	b	b	b	a	b	h	h	b	-	a	b	a	a	b	h	a	-	b	a	-	a	-	h	a	b	-	a	-	h	-	b	a	-	h	h
4490474_42:A>C	a	h	b	b	a	a	a	h	a	h	a	b	a	h	b	b	h	a	a	a	b	h	-	b	b	h	a	-	a	a	a	-	a	h	h	-	a	a	h	a	b	a	a	a	-	a	a	a	b
7070270_20:G>A	b	a	a	b	h	a	h	-	h	b	b	h	a	b	-	b	b	h	b	a	h	a	b	a	a	a	-	a	-	b	b	a	a	-	b	a	h	a	b	-	a	h	-	a	-	a	b	-	-
31722674_28:C>T	a	h	b	b	a	h	h	a	a	h	a	b	a	b	b	h	h	a	a	h	b	a	h	b	b	h	b	h	a	a	a	h	h	h	a	-	a	h	a	-	h	-	b	a	b	a	a	a	b
3346575_59:A>G	a	-	-	b	a	-	b	h	a	b	a	-	a	-	b	b	a	a	a	b	b	h	-	b	b	h	b	h	a	a	a	a	-	b	h	h	h	b	-	a	-	-	a	a	-	-	-	a	-
3364375_38:T>C	b	a	b	a	a	b	a	h	b	h	-	b	a	h	-	h	a	h	h	h	b	b	-	h	b	b	a	h	a	-	h	-	-	b	b	b	-	a	a	b	a	b	-	b	-	b	-	a	b
7467539_26:G>A	a	h	b	a	a	h	b	h	b	a	a	h	b	a	a	h	a	h	h	a	h	-	b	h	a	h	b	a	b	h	b	b	a	a	a	h	h	b	a	b	b	h	a	a	a	b	-	-	h
7103555_46:C>A	h	a	h	b	a	h	a	a	b	a	b	h	a	h	a	a	h	b	h	b	a	-	a	h	h	h	a	h	b	b	h	b	a	b	b	b	a	b	-	h	b	a	b	a	b	b	-	a	a
5497400_40:G>C	b	b	b	b	b	h	a	b	a	h	h	h	h	a	h	b	h	a	h	b	b	b	a	a	b	h	a	h	b	a	b	h	h	b	b	a	-	a	-	b	h	b	a	b	h	h	b	h	a
31722920_12:C>T	b	a	b	b	a	a	h	h	h	b	a	a	a	b	b	h	a	h	a	b	h	-	h	b	a	h	b	-	h	b	a	-	h	h	-	b	b	-	-	b	a	-	b	b	h	-	-	a	b
5799704_29:T>A	a	h	b	-	b	h	h	h	a	b	b	a	h	b	h	a	h	h	h	a	h	a	-	a	-	a	-	a	a	b	b	b	a	b	a	b	b	b	a	b	a	b	a	a	b	-	a	-	b
7575598_46:T>C	-	b	h	a	b	a	h	b	h	-	a	b	b	b	h	b	h	b	b	b	a	b	a	h	b	a	a	b	a	-	-	a	-	a	b	b	b	-	a	a	a	h	a	a	b	a	a	b	a
3745765_22:C>T	h	h	b	b	a	a	b	a	a	b	a	b	a	h	b	b	h	h	a	h	b	b	h	b	b	a	a	h	b	a	a	h	h	b	-	h	h	b	a	a	a	a	b	a	b	b	b	a	b
31722887_9:A>G	-	b	b	b	-	a	a	a	a	h	h	a	a	a	h	b	h	a	b	b	b	-	a	a	h	h	h	h	b	b	b	b	b	b	b	-	b	a	-	b	a	b	a	b	h	-	b	b	h
7086722_58:A>G	b	h	a	h	h	a	h	h	h	b	b	h	a	b	a	b	b	b	b	a	h	a	h	h	a	a	a	h	a	-	b	a	h	h	b	h	a	a	b	b	a	a	b	-	a	h	b	a	b
3745443_52:C>G	b	a	b	b	a	a	h	h	h	b	a	a	a	h	a	h	a	h	h	-	a	h	b	a	h	a	a	b	a	-	a	-	b	h	b	-	b	b	-	b	a	-	b	-	h	b	a	a	a
31722661_39:G>T	b	a	a	h	h	a	h	a	h	b	b	h	a	b	a	b	b	h	b	a	b	a	b	-	-	a	a	h	a	b	-	a	h	-	b	a	h	-	b	b	a	b	b	a	a	a	a	a	b
31722771_18:T>G	b	h	a	h	h	a	h	a	b	b	b	h	h	-	a	b	b	a	b	a	h	a	h	h	a	a	a	h	a	b	-	a	h	h	b	h	b	a	b	b	a	a	-	h	a	a	a	a	b
31722663_5:A>G	b	a	b	b	a	a	h	h	h	b	a	a	a	h	h	h	a	h	h	b	h	a	h	h	h	h	b	b	a	h	-	b	h	b	-	-	b	a	h	b	h	-	-	-	b	b	a	a	-
3744048_17:T>C	b	a	h	b	h	a	b	b	a	b	b	b	a	b	h	a	h	h	h	a	h	a	b	a	h	a	a	a	a	b	-	b	a	b	h	b	a	-	h	a	h	b	a	h	b	a	a	b	a
3908804_31:A>T	a	h	b	b	a	b	h	h	a	a	a	b	a	h	b	h	h	a	a	a	b	a	a	b	b	b	h	h	a	a	a	h	a	b	h	h	h	b	h	h	a	a	a	a	b	a	a	a	b
5492341_21:G>T	b	h	h	b	h	a	b	b	a	b	b	b	a	b	a	a	h	b	a	a	h	a	b	a	h	h	h	a	h	h	a	b	a	b	h	b	a	a	b	h	h	b	a	h	b	a	a	b	a
3906344_28:G>A	b	a	b	b	a	a	a	a	h	b	a	a	a	b	b	h	a	h	a	b	a	h	h	h	a	b	a	b	a	h	a	b	b	a	b	b	b	b	h	-	h	b	b	b	b	b	a	a	b
3742780_47:G>C	a	h	b	b	a	a	b	h	a	h	a	b	a	h	b	b	h	a	a	h	b	h	-	b	b	-	h	b	a	a	a	b	h	a	a	h	h	h	h	h	h	a	b	-	b	b	h	a	b
3737273_34:C>G	h	b	h	b	h	a	a	a	a	h	h	a	a	a	h	h	h	a	b	b	h	b	a	h	h	-	a	b	b	b	h	b	b	h	b	a	b	a	a	b	a	h	a	h	b	a	b	a	b
31722642_34:C>T	a	h	b	a	a	h	b	h	b	a	a	-	-	a	a	b	a	h	h	a	a	-	b	h	h	-	h	a	h	h	b	b	a	h	a	a	h	b	b	b	b	a	a	a	a	a	-	h	b
31723119_19:T>C	h	a	b	b	a	a	h	a	a	h	a	b	a	a	b	b	h	a	a	a	b	h	b	b	-	h	h	a	a	a	a	h	a	a	h	b	a	h	a	a	h	a	a	a	b	h	h	a	b
7070328_20:T>C	a	h	b	b	h	b	h	h	a	b	h	a	b	b	h	a	a	h	h	h	h	a	h	a	a	a	a	b	a	h	-	h	a	h	a	h	b	b	a	b	a	b	a	h	b	b	a	b	b
31722794_66:T>C	b	h	b	b	b	h	a	b	a	h	h	h	h	a	h	b	b	a	h	b	b	b	a	a	b	b	a	h	b	a	b	h	a	b	-	-	a	-	a	-	b	-	a	-	h	b	h	h	a
5498807_28:C>G	b	b	a	h	b	a	h	b	h	h	a	h	-	b	a	b	h	b	b	b	h	a	b	h	h	-	h	b	a	h	a	h	b	a	b	b	b	a	-	b	-	a	h	a	h	-	-	b	a
5221034_41:G>C	h	h	b	b	h	h	h	h	a	b	h	a	h	b	a	a	h	a	h	h	h	a	h	a	h	a	h	h	a	a	a	b	a	b	a	a	b	b	a	b	a	b	a	b	h	b	-	b	b
5047347_37:A>G	b	h	a	h	h	a	h	h	h	b	b	h	a	h	a	b	b	b	b	a	h	a	h	h	a	a	a	h	a	b	b	a	h	h	b	h	a	a	b	b	a	-	b	-	b	a	a	a	b
31722885_52:A>C	b	a	b	b	b	h	a	b	a	h	h	h	h	a	h	b	b	a	h	b	b	b	a	a	b	h	-	h	b	a	-	h	h	b	-	b	b	a	a	b	a	b	h	b	h	h	b	b	a
5498333_47:A>G	b	h	a	h	h	a	b	h	h	b	b	b	h	h	a	b	b	b	b	a	h	a	a	h	a	-	a	-	a	b	b	a	h	b	-	a	b	a	b	b	a	h	b	b	a	a	h	a	b
31722979_35:A>G	a	h	b	b	a	b	h	b	a	h	a	b	a	a	-	h	a	a	a	h	b	-	a	b	b	h	a	a	a	a	a	h	a	-	h	h	-	h	b	-	h	-	a	a	b	a	-	a	b
31722831_21:A>G	b	b	b	b	b	a	a	h	a	h	h	h	a	a	h	b	a	a	b	b	b	b	a	a	-	h	h	a	b	a	b	b	b	b	b	a	b	a	a	b	h	-	a	b	h	h	a	h	a
3738878_68:T>G	a	h	b	b	a	a	a	h	a	b	a	b	a	h	b	b	h	a	a	h	b	b	b	-	b	a	a	-	a	a	a	h	h	a	-	h	h	b	-	-	-	a	-	a	b	-	-	-	b
31722918_16:C>T	b	b	a	h	h	a	h	h	h	b	b	h	a	h	a	b	b	h	b	a	h	-	h	b	a	a	a	h	a	b	b	a	a	h	b	a	-	a	b	-	a	a	b	b	a	-	h	a	b
3741618_52:T>A	b	h	h	b	h	a	b	b	a	b	b	b	a	b	h	a	h	h	a	a	h	a	b	h	a	a	h	a	a	h	a	-	a	b	h	b	a	h	a	a	a	b	a	h	b	a	a	h	a
31722892_8:A>G	a	h	b	a	a	h	b	b	-	a	a	a	b	a	a	h	a	a	h	a	h	-	b	h	a	b	h	a	-	h	-	b	a	b	a	a	a	b	-	-	b	-	a	a	a	-	-	h	h
3364431_67:A>G	b	h	a	h	h	a	h	h	h	b	b	h	a	h	a	b	b	h	b	a	h	a	a	h	a	a	a	b	a	b	b	a	h	-	b	b	a	a	b	b	a	b	b	a	a	a	h	a	b
3746333_15:A>G	b	h	a	h	h	a	h	b	h	b	b	a	b	b	a	b	b	a	b	a	h	-	h	a	a	-	a	a	a	-	b	a	h	b	b	h	a	a	-	b	a	a	-	-	a	-	a	a	b
5500228_23:G>C	a	h	b	a	a	h	b	a	b	a	a	h	b	a	a	h	a	h	h	a	h	a	b	b	h	b	h	a	h	-	a	b	a	h	-	-	a	b	-	b	b	b	a	-	a	b	-	h	h
5212122_22:T>G	a	a	a	a	a	-	a	b	h	h	-	h	a	a	a	h	h	h	a	a	h	h	a	b	a	h	a	a	h	a	h	b	a	b	a	a	b	b	h	b	a	b	a	h	a	a	b	h	b
5501655_31:C>T	h	h	b	b	b	h	h	h	a	b	b	a	a	b	h	a	h	h	h	h	h	a	h	a	h	a	h	b	-	h	b	h	a	b	a	h	b	b	a	b	-	-	a	b	h	-	a	b	b
3748413_14:G>C	b	b	h	b	a	a	a	b	b	b	b	b	h	a	b	h	b	a	h	a	h	a	b	b	a	-	-	b	a	b	-	-	b	h	b	b	b	a	-	b	a	b	-	b	h	h	b	b	-
3907393_26:T>G	a	h	b	b	a	a	h	h	a	h	a	b	a	h	b	b	h	a	a	h	b	h	h	-	-	h	h	h	a	a	a	h	h	h	h	h	h	h	h	h	a	a	b	a	b	b	-	-	b
31723108_15:C>A	h	h	b	h	b	b	a	b	a	h	h	b	a	a	h	b	b	a	h	h	h	b	a	a	b	h	a	h	b	a	-	h	h	b	a	a	h	-	-	h	h	b	h	b	h	h	h	h	a
31722709_66:T>C	h	b	a	a	b	a	h	b	h	b	h	b	h	h	h	b	b	b	h	h	a	a	h	a	a	h	h	b	a	b	b	h	b	b	b	h	a	b	a	b	a	a	b	a	b	a	h	a	h
3745728_23:A>G	b	a	b	b	a	h	a	h	h	h	a	a	a	a	a	h	a	h	a	h	h	b	b	h	h	b	h	b	a	h	b	b	a	h	b	b	b	b	a	-	h	b	b	b	a	b	a	a	h
31722646_67:G>A	h	h	b	b	a	h	h	h	h	b	a	b	a	a	b	b	h	a	a	h	b	h	h	b	b	b	h	h	h	a	a	h	h	h	h	a	h	b	b	b	b	h	a	a	b	h	h	h	b
31722850_35:A>G	a	h	b	b	a	h	h	h	a	h	a	-	a	h	b	h	h	a	a	h	b	h	h	b	b	a	a	h	a	a	a	h	h	-	b	b	h	a	h	-	h	-	b	a	h	a	a	a	b
31723007_28:A>G	b	h	a	h	h	a	h	h	b	b	b	h	h	h	a	b	b	h	b	a	h	a	h	h	a	-	a	b	a	b	b	a	h	b	b	-	-	a	b	b	a	h	b	h	a	a	h	a	b
3590702_39:C>G	h	a	b	b	a	h	a	a	b	a	b	h	a	h	a	a	h	b	h	b	a	h	a	a	h	h	a	h	b	b	h	b	a	b	h	b	a	b	-	-	-	b	b	a	b	-	b	a	a
31722877_63:T>C	b	h	a	h	h	a	h	h	h	b	b	h	a	h	a	b	b	h	b	a	h	a	b	h	a	a	a	b	a	b	b	-	h	h	b	a	h	a	b	b	a	a	b	h	a	b	-	a	b
31722923_22:C>T	h	h	b	h	b	b	a	b	a	h	h	b	a	b	b	b	h	a	h	h	a	-	a	a	b	h	a	h	h	a	-	h	a	b	b	h	h	a	-	a	h	b	-	b	a	a	-	b	h
3900022_32:T>A	a	h	b	a	a	h	b	h	b	a	a	h	b	a	a	h	a	h	h	a	h	-	b	b	h	h	b	a	h	a	h	b	a	b	a	h	h	b	a	b	b	h	a	a	a	b	h	h	a
31722857_5:T>C	a	h	b	b	a	a	a	h	a	h	a	b	a	h	b	b	h	a	a	h	b	-	a	b	b	h	h	h	a	-	a	a	h	-	b	h	b	b	h	b	b	a	h	a	b	h	h	a	b
31722834_20:G>C	h	h	b	b	a	a	h	h	a	b	a	b	a	h	b	b	h	a	a	h	b	a	h	b	b	h	h	a	a	a	a	a	h	a	h	b	h	b	h	h	h	a	h	a	b	-	h	a	b
31722829_9:G>T	-	a	a	h	b	a	h	h	h	b	h	b	a	h	b	h	b	a	h	-	a	a	h	b	h	a	b	h	a	a	b	b	h	b	h	h	a	b	b	a	b	a	h	b	h	h	a	-	b
31723056_27:C>A	b	h	a	h	h	a	h	a	h	b	b	h	h	a	a	b	b	h	b	a	h	a	a	h	a	a	a	h	a	b	b	a	-	h	b	h	a	a	b	b	a	a	b	b	a	a	b	a	-
3361109_65:C>T	h	a	h	b	a	h	a	a	b	a	h	h	a	h	a	a	h	b	h	b	a	-	a	h	a	h	a	a	b	b	-	b	a	b	h	-	-	b	-	a	h	b	b	a	b	b	h	a	-
31722712_23:G>A	b	b	h	h	b	a	b	b	h	h	a	a	b	-	h	b	h	a	b	b	h	-	h	h	h	-	h	b	a	h	a	h	b	a	h	b	h	a	-	a	b	a	-	a	h	h	-	-	a
5788976_30:C>G	b	b	h	b	h	h	a	a	a	h	h	a	a	a	h	b	h	a	b	b	h	b	a	a	h	h	h	h	b	b	h	b	b	b	b	h	b	a	a	b	b	-	-	h	h	b	b	h	h
7069625_5:C>T	b	h	a	h	h	a	h	h	h	b	b	h	a	h	a	b	b	h	b	a	h	a	h	h	a	a	a	h	a	b	b	a	h	h	b	h	h	a	b	b	a	h	b	h	a	h	h	a	b
4104940_17:C>T	b	h	a	b	h	a	h	h	a	b	b	h	h	h	a	b	b	h	b	h	h	a	h	h	a	a	a	h	a	b	b	a	h	h	b	h	h	a	b	h	a	h	b	h	a	h	h	b	b
3908827_29:C>G	b	a	b	b	h	h	b	h	b	h	a	h	a	h	b	h	-	h	b	h	h	h	b	a	h	h	h	h	h	b	h	b	b	h	b	b	b	a	h	b	h	b	b	b	h	b	a	a	b
4092483_17:C>T	b	h	a	h	h	a	h	h	a	b	b	h	a	h	a	b	b	h	b	h	h	a	h	-	a	a	a	h	a	b	b	a	h	h	b	h	h	a	b	-	a	h	b	h	a	a	b	h	b
3599832_48:G>A	h	h	b	b	a	a	h	h	a	b	a	b	a	h	b	b	h	a	a	h	b	h	h	b	b	h	h	a	h	a	h	h	h	a	h	b	h	b	h	h	h	a	a	a	b	h	h	a	b
31722658_18:G>A	a	h	b	b	a	a	a	h	a	b	a	b	a	h	b	b	h	a	a	h	b	h	h	b	b	h	h	h	h	a	a	h	a	h	h	h	h	b	h	h	h	a	h	a	b	h	h	a	b
7467858_27:A>G	b	h	a	b	h	h	h	a	a	h	h	h	a	h	a	b	b	h	b	h	h	a	h	a	h	a	a	h	a	b	h	h	h	h	-	a	h	a	b	h	a	h	b	a	a	a	h	a	b
31722919_42:C>G	a	h	h	a	a	h	b	a	b	h	h	a	a	a	b	b	h	h	h	b	b	-	a	h	a	h	b	a	h	h	-	b	h	b	-	h	a	h	-	b	h	-	h	b	b	h	b	h	b
5803280_63:A>G	b	h	a	b	h	a	-	b	b	a	h	b	a	-	h	h	h	h	b	h	b	a	b	b	a	a	-	a	a	a	a	h	h	h	b	b	h	a	b	h	a	b	a	a	-	b	-	h	b
3906742_9:G>T	b	b	b	b	b	h	a	b	a	h	h	h	a	a	-	b	h	a	-	b	b	b	a	a	b	h	a	-	b	a	b	h	b	b	b	h	b	a	h	b	a	b	a	b	a	a	h	a	a
31722901_58:G>C	h	h	b	h	b	b	a	b	a	h	h	b	h	a	h	b	b	a	h	h	h	b	a	a	b	h	a	h	h	a	b	h	a	b	a	-	h	a	-	h	-	b	a	b	a	a	a	b	h
4490361_26:T>C	a	h	b	h	b	h	h	h	a	b	-	a	a	a	b	b	b	h	b	b	a	h	b	a	a	b	a	-	a	h	h	-	a	-	h	-	a	h	b	h	b	-	a	b	a	a	h	b	h
5802944_33:A>T	h	h	b	h	b	b	a	b	a	h	h	b	h	a	h	b	b	a	h	h	h	b	a	a	b	-	a	h	b	a	b	h	a	b	b	-	b	-	-	h	a	b	b	-	b	h	a	-	h
3362079_29:T>C	b	a	a	a	b	a	h	h	a	b	b	h	a	h	a	b	b	h	b	a	h	a	h	h	a	a	a	b	a	-	b	a	h	a	b	h	h	a	b	-	a	h	-	h	a	a	b	h	b
31722894_30:C>G	b	h	h	b	h	a	b	b	a	b	b	b	a	b	h	a	h	h	h	a	h	a	b	a	h	h	h	a	h	b	a	b	a	b	h	b	a	b	h	a	h	b	a	a	b	a	a	h	a
5498658_14:G>A	b	a	b	b	a	a	a	h	h	h	a	a	a	h	h	h	a	h	h	h	h	a	b	h	a	b	a	b	h	b	b	b	h	b	b	b	b	b	-	b	a	b	b	b	a	-	a	a	a
5498276_60:G>T	h	h	b	b	h	h	h	h	h	b	a	a	h	h	h	a	h	h	h	h	h	a	h	a	a	a	b	h	a	h	h	b	a	b	a	b	b	b	a	b	h	b	a	b	a	b	a	h	b
5499907_13:A>G	h	h	h	h	h	a	a	a	b	h	b	h	b	a	b	b	h	h	a	h	b	a	a	h	a	h	b	a	h	a	b	h	h	b	h	a	a	h	a	b	b	h	a	b	b	h	b	a	h
31722701_62:G>C	h	h	b	b	h	h	a	h	h	b	a	a	b	a	a	a	h	h	h	a	a	a	h	a	h	a	h	h	a	b	-	a	a	b	a	h	h	b	-	-	h	b	a	b	h	b	h	a	b
31722654_55:C>A	b	h	a	h	h	a	h	h	h	b	b	a	a	h	a	b	b	a	b	a	b	a	h	h	a	a	a	h	a	b	b	a	h	a	b	h	b	a	-	b	a	-	b	a	a	a	a	a	b
5501775_68:G>C	a	h	b	a	a	h	b	h	b	a	a	h	b	a	a	h	a	h	h	a	h	a	b	h	h	h	h	a	a	h	h	b	h	a	a	h	h	b	-	b	b	h	a	a	a	a	b	b	h
7467013_15:A>G	b	b	b	b	b	h	a	b	a	h	h	h	a	a	h	b	h	a	b	b	b	b	a	a	b	h	b	b	b	h	b	-	b	b	b	a	b	a	a	-	h	-	a	b	h	h	h	b	a
4489643_20:C>A	b	h	a	b	h	a	h	h	a	h	b	h	h	h	a	b	b	h	b	h	b	a	h	h	h	a	a	h	a	b	h	a	h	h	b	h	h	a	b	h	a	h	b	h	a	a	a	b	b
31722974_12:T>G	b	h	a	h	h	a	a	b	b	h	h	b	a	-	a	b	b	a	b	h	b	-	a	h	a	h	b	h	a	a	a	h	h	h	b	b	a	h	-	a	h	h	a	h	a	a	-	-	h
7467584_48:T>A	a	h	b	h	a	h	b	a	b	b	h	a	a	a	b	b	h	h	h	b	b	a	a	b	a	h	b	a	h	h	-	b	b	-	h	b	a	h	h	-	h	a	h	a	b	h	b	h	h
3908371_5:C>T	a	h	b	b	a	h	h	h	a	h	a	b	a	h	b	b	h	a	a	h	b	h	h	b	b	h	h	a	a	a	a	h	h	h	h	b	h	h	-	a	h	a	h	a	b	h	a	a	b
7086696_6:T>G	h	h	b	h	b	b	a	b	a	h	h	b	a	h	b	b	h	a	h	h	h	b	a	a	b	h	a	h	h	a	b	a	a	-	h	a	h	a	h	b	a	b	b	b	a	a	b	a	h
31722783_14:G>A	a	h	b	h	a	h	b	a	b	h	h	a	a	a	b	b	h	h	h	b	b	a	a	a	a	h	b	a	h	b	b	b	b	b	h	a	a	b	-	a	h	a	a	h	b	b	-	a	h
28856905_53:T>A	b	a	b	b	a	a	h	h	b	h	a	a	a	h	b	a	a	h	b	a	h	a	b	h	a	a	a	b	b	b	h	b	b	h	b	b	b	h	h	b	h	b	b	-	h	-	-	a	b
31722782_62:T>C	b	a	b	b	a	a	b	a	h	b	a	a	a	h	h	h	a	a	a	b	h	h	-	b	h	a	a	-	h	a	h	b	a	a	b	b	-	b	h	-	h	-	b	b	a	b	a	a	a
5221034_36:C>T	h	h	b	b	h	h	h	h	a	b	h	a	a	b	h	a	h	h	h	h	h	a	a	a	h	a	a	h	a	h	a	b	a	b	a	a	b	-	a	-	h	b	a	b	h	b	-	b	b
7104089_26:C>G	a	h	b	h	b	b	a	b	a	h	h	b	h	a	b	b	h	a	h	h	h	b	-	a	-	h	a	h	h	a	b	b	a	b	a	h	a	a	h	h	h	b	a	b	b	a	b	b	a
3743960_12:T>G	a	h	h	a	a	h	b	a	b	h	h	a	a	a	b	b	h	h	h	b	b	a	a	a	-	h	b	a	h	a	b	b	h	b	h	h	a	h	a	a	a	a	h	a	b	h	b	b	h
31722915_16:A>G	a	h	b	a	a	h	b	h	b	a	a	h	b	a	a	h	a	h	h	a	h	a	b	h	h	a	b	a	h	h	a	b	a	h	a	h	h	b	-	b	b	b	a	a	a	h	-	a	a
3582659_18:C>A	b	h	h	b	h	a	b	b	a	b	b	b	a	b	h	a	h	b	a	a	h	a	b	a	b	-	h	a	h	h	a	-	a	b	b	b	a	h	h	h	h	b	a	b	b	a	a	h	a
3363093_38:A>G	b	h	a	b	a	-	h	h	a	b	a	h	a	h	a	b	b	a	b	h	h	a	b	h	h	a	a	-	a	b	a	h	-	a	a	a	a	h	b	a	a	b	b	a	a	-	b	a	a
5499113_19:A>T	h	h	b	h	b	b	a	b	a	h	a	b	a	h	b	h	h	a	h	h	h	b	a	a	b	h	a	h	h	a	a	h	a	b	-	b	h	a	h	h	h	b	b	b	b	h	h	-	h
3909720_29:C>T	b	h	h	b	h	a	b	b	a	b	b	b	a	b	h	a	h	h	h	a	h	a	b	h	h	h	h	a	h	b	a	b	a	b	h	b	a	h	h	h	h	b	a	h	b	a	a	h	-
3907307_68:G>C	b	h	a	h	h	a	h	h	h	b	b	h	a	h	a	b	b	h	b	a	h	a	h	h	a	a	a	h	a	-	b	a	b	h	b	b	-	a	b	b	a	h	b	a	a	h	h	a	-
4490718_49:T>C	b	a	b	b	a	a	h	h	h	h	a	a	a	h	b	h	a	h	h	b	h	h	h	a	h	b	h	b	h	h	a	b	b	a	b	b	b	b	b	b	h	b	b	b	h	b	a	a	b
3905986_39:T>A	b	h	a	h	h	a	h	h	h	b	b	b	h	h	a	b	b	h	b	a	h	a	b	h	a	-	a	h	a	b	b	a	h	h	b	h	a	a	b	b	a	h	b	a	a	h	h	h	b
3363167_54:T>A	a	h	b	b	a	a	h	h	a	b	a	-	a	h	-	b	h	a	a	h	b	h	h	b	b	h	a	h	h	a	a	h	a	a	h	h	h	b	h	h	h	a	h	a	b	h	h	a	b
4092938_45:C>G	b	h	a	h	h	a	h	h	a	b	b	h	h	h	a	b	b	h	b	h	h	a	h	h	a	a	a	h	a	b	b	a	h	b	b	a	h	a	-	b	a	-	b	b	a	h	b	h	b
7092102_9:C>A	a	h	b	b	a	a	h	h	a	b	a	b	a	h	b	b	h	a	a	h	b	h	h	b	b	h	h	h	h	a	a	h	h	h	h	h	h	b	h	h	h	a	h	a	b	h	a	a	b
7414264_19:G>C	a	a	b	b	a	b	h	h	a	h	a	b	a	h	b	b	h	a	a	h	b	h	h	b	b	a	b	h	a	a	a	h	h	h	h	a	b	h	h	h	h	a	h	a	b	h	h	a	b
7466752_36:G>A	h	h	b	h	b	b	a	b	a	h	h	b	h	a	h	b	b	a	h	h	h	b	a	a	b	h	a	h	h	a	b	h	a	b	h	h	h	a	b	a	h	b	h	b	h	h	a	h	h
31722753_9:T>C	b	a	h	h	h	a	h	b	h	b	b	b	h	a	a	h	b	h	h	h	a	a	b	b	a	a	b	-	h	a	b	-	b	b	a	b	h	h	-	-	a	-	a	-	b	b	a	b	b
28856762_26:A>G	b	b	h	b	h	a	b	b	a	b	b	b	a	b	h	a	h	h	h	a	h	a	b	h	h	h	a	a	h	h	a	b	a	-	b	b	a	h	a	-	h	-	a	h	b	a	a	h	a
5788789_5:G>C	a	h	b	a	h	a	h	a	h	b	h	h	h	b	b	h	a	a	h	a	b	a	b	h	h	h	b	h	a	h	a	h	b	h	a	a	b	h	a	b	b	h	b	b	b	b	h	a	h
5498857_38:C>G	b	h	a	h	h	a	h	h	h	b	b	h	a	h	a	b	b	h	b	a	h	a	h	h	a	a	a	h	a	b	b	a	h	h	b	b	h	a	b	b	a	h	b	h	a	a	h	a	b
7103773_22:A>G	a	h	h	a	a	h	b	a	b	h	h	a	a	a	b	b	h	h	h	b	b	a	a	h	a	a	b	a	h	h	b	b	h	b	a	b	a	h	b	a	b	h	h	h	b	a	b	h	h
31722801_22:T>C	a	h	b	a	a	h	b	h	b	a	a	h	b	a	a	h	a	h	h	a	h	a	b	h	h	h	h	a	a	a	h	b	a	a	a	b	h	b	b	b	b	b	a	a	a	b	h	h	h
5501573_52:C>T	a	h	b	a	a	h	b	h	b	a	a	h	b	a	a	h	a	h	h	a	h	a	b	a	h	h	h	a	h	h	-	b	a	h	a	-	h	b	a	b	b	h	a	a	a	b	a	h	h
31722883_46:A>G	a	h	b	h	a	h	b	a	b	h	h	a	a	a	b	b	a	a	h	b	b	a	a	h	a	h	b	a	h	h	b	b	h	b	b	b	a	a	-	-	a	a	b	a	b	h	-	-	h
5497054_21:G>A	a	h	b	a	a	h	b	h	b	a	a	b	b	a	a	h	a	a	h	a	h	a	b	h	h	h	h	a	a	b	h	h	a	h	a	h	h	b	h	b	b	a	b	a	a	b	b	b	a
31722695_20:G>C	b	a	b	b	a	a	h	h	h	h	a	a	a	h	a	h	a	h	h	b	h	-	b	h	a	h	h	b	h	h	b	b	b	a	b	-	b	b	b	b	h	b	b	b	h	b	-	a	h
7103609_7:A>G	b	h	a	h	h	a	h	h	a	b	b	a	h	h	a	b	b	h	b	a	h	a	h	b	-	a	a	h	a	b	b	a	h	h	b	h	a	a	b	a	a	h	b	h	a	a	h	a	b
3597233_39:T>C	b	a	a	h	b	a	h	h	h	b	h	b	a	h	b	a	b	h	a	h	a	a	a	b	h	h	b	h	h	a	-	b	h	b	h	h	a	-	b	a	h	a	a	b	b	a	a	b	h
5789074_5:T>C	b	a	b	h	h	a	h	h	b	h	a	a	a	h	b	h	a	h	h	h	h	h	h	h	h	h	a	b	h	h	a	h	b	b	b	b	b	a	h	-	h	b	b	b	h	b	a	a	b
3909888_11:T>C	a	h	b	b	a	a	h	h	a	a	a	b	a	h	b	b	h	a	a	h	b	h	-	b	b	h	h	b	a	a	a	-	a	h	h	b	h	a	h	h	h	a	b	a	b	a	h	a	-
5497437_35:C>G	a	h	b	h	h	h	h	h	a	b	h	a	h	b	h	a	a	a	h	h	h	a	h	a	h	a	h	h	a	h	a	h	h	-	a	a	b	h	a	b	h	b	a	b	b	b	b	b	b
7414152_30:T>C	a	h	a	a	a	h	b	a	b	h	h	a	h	a	b	b	b	a	h	b	b	a	a	h	a	b	b	a	h	h	b	b	h	-	b	h	a	h	h	h	b	h	a	b	b	a	-	h	h
3365196_56:G>C	a	h	h	a	h	a	b	a	b	h	h	h	b	a	b	b	h	h	b	b	b	h	a	h	h	h	b	a	h	a	b	-	h	b	h	h	a	h	h	b	b	h	a	b	b	h	b	a	a
7086993_21:T>C	b	h	a	h	h	a	h	h	h	b	b	h	h	h	a	b	b	h	b	a	h	a	a	h	a	a	a	h	a	b	b	-	h	h	b	h	a	a	b	b	a	b	b	a	a	h	a	h	b
5218520_62:G>A	b	a	h	b	h	a	b	b	a	b	b	b	a	b	h	a	h	b	h	a	h	a	-	h	a	h	a	a	h	b	a	b	a	b	a	b	a	h	h	h	a	b	a	h	b	a	a	h	a
7466647_12:A>T	b	h	a	h	h	a	h	h	a	b	b	h	h	h	a	b	b	h	b	a	h	a	h	a	a	a	a	h	a	b	b	a	b	h	b	b	h	a	b	a	a	h	b	h	a	a	h	a	b
5789562_39:A>G	a	h	b	a	a	h	b	h	-	a	a	h	b	a	a	b	a	h	h	a	a	a	b	h	h	h	h	a	h	a	h	b	a	b	a	h	h	b	h	b	-	a	a	a	-	b	h	h	h
31722904_32:C>T	a	h	h	a	a	h	b	a	b	h	h	h	a	a	b	b	h	a	h	b	b	-	a	a	a	h	b	a	a	a	b	b	h	b	a	-	a	a	-	-	a	-	a	b	b	-	-	a	b
7467613_39:T>C	a	h	h	a	a	h	b	a	b	h	h	a	h	a	b	b	h	h	h	b	b	a	a	h	a	b	b	a	b	a	b	b	h	b	h	h	a	h	-	b	a	a	a	b	b	a	b	h	h
31722750_23:G>C	a	h	b	a	a	h	b	a	b	h	h	a	a	a	b	b	h	h	h	b	b	a	a	h	a	h	b	a	a	h	b	b	h	-	a	h	a	b	b	a	h	a	h	-	b	h	b	h	h
5796274_67:A>C	b	a	b	b	a	a	h	h	h	b	a	a	a	h	h	h	a	h	h	b	h	-	b	a	h	h	b	b	b	h	-	b	h	h	b	b	b	b	a	b	h	b	b	b	h	-	a	a	h
7092036_6:A>G	b	a	b	b	a	a	h	h	h	b	a	a	a	h	h	h	a	h	h	b	b	h	b	h	h	h	h	b	a	h	b	b	h	h	b	b	-	h	a	b	b	b	b	b	h	b	a	a	h
31722764_67:C>G	b	h	a	h	h	a	h	h	h	b	b	h	h	h	a	b	b	h	b	a	h	a	h	h	a	a	a	h	a	b	b	a	h	h	b	h	h	a	b	b	a	h	b	h	a	h	b	a	b
5500018_25:A>G	a	h	b	a	a	h	b	h	b	a	a	h	b	a	a	h	a	h	h	a	h	a	b	h	h	h	h	a	h	h	h	b	a	h	a	h	h	b	b	b	b	a	a	a	-	b	b	b	h
3909979_57:T>G	b	a	b	b	a	a	a	h	h	h	a	a	a	h	h	h	a	h	h	h	h	h	b	h	h	h	h	b	a	a	b	b	h	h	b	b	b	b	h	b	h	b	b	b	a	b	a	a	h
3907877_23:C>T	h	h	b	b	a	a	b	h	a	b	a	b	a	h	b	b	h	h	a	h	b	b	h	b	b	h	h	a	b	a	a	h	h	h	a	b	h	-	h	b	h	a	a	a	-	h	a	a	h
5499899_37:C>G	h	h	b	h	b	b	a	b	a	h	a	b	a	b	b	h	h	a	h	h	h	-	a	a	b	h	a	h	h	a	b	h	a	-	a	b	h	a	a	a	h	b	-	-	b	-	a	-	h
3743182_25:C>G	b	h	h	b	h	a	b	b	a	b	b	h	a	b	a	h	h	b	h	a	h	-	b	h	h	h	b	b	a	a	a	b	a	b	a	b	a	h	b	h	h	b	a	h	b	b	a	-	a
4094056_56:A>G	b	b	h	b	h	a	a	a	a	h	h	a	a	a	h	h	h	a	b	b	h	-	a	a	h	h	h	h	b	b	h	b	b	b	b	b	b	a	a	b	h	b	a	b	h	h	b	a	h
3750043_13:A>G	b	h	h	h	h	a	h	b	b	b	b	b	h	a	h	h	b	h	h	h	h	a	b	b	a	h	b	b	h	h	b	b	b	b	h	b	h	h	-	b	a	h	a	b	b	b	h	b	b
5503718_17:T>G	h	h	b	b	a	a	h	h	a	b	a	b	a	h	b	b	h	a	a	h	b	h	h	b	b	h	h	a	a	a	a	h	h	h	h	h	h	-	a	h	h	a	a	a	b	a	h	a	b
3899679_68:G>A	h	a	h	h	h	a	a	a	b	b	b	h	b	a	h	b	h	h	a	h	b	b	-	b	a	b	b	a	h	a	h	h	b	b	h	a	a	h	h	b	b	h	a	b	b	h	b	h	a
5500164_40:C>G	h	a	b	a	h	h	b	b	h	h	a	h	a	a	a	h	a	h	h	a	h	a	b	h	a	h	h	a	h	b	h	h	a	h	a	h	a	b	a	b	b	a	a	a	a	b	h	b	h
28854984_18:T>C	b	b	h	b	a	a	a	b	b	b	b	b	h	a	h	h	h	a	h	h	h	a	b	h	a	a	-	h	a	a	b	b	b	h	-	b	a	a	-	-	-	a	-	b	h	-	b	-	h
3364541_42:T>G	b	h	a	h	h	a	h	h	h	b	b	h	a	h	a	b	b	h	b	a	h	a	b	b	a	a	a	h	a	b	b	a	a	h	b	h	a	a	b	b	a	h	-	h	a	b	h	a	b
5046858_22:C>G	b	h	h	b	h	a	b	b	a	b	b	b	a	b	h	a	h	h	h	a	h	a	b	h	h	h	h	a	h	h	-	b	a	b	h	b	a	h	b	h	h	b	a	h	b	a	a	h	a
4489421_38:T>G	h	h	b	b	h	h	a	h	h	b	a	a	h	a	h	a	h	h	a	a	h	a	-	a	h	a	a	b	a	h	b	h	a	b	a	b	b	b	a	b	h	h	a	b	b	b	a	h	b
7466165_28:A>C	b	a	b	b	a	a	h	h	a	h	a	a	a	h	h	h	a	h	h	b	h	a	b	h	h	a	h	b	h	h	b	b	h	h	b	b	b	b	a	b	a	b	b	-	h	b	a	a	h
5791985_5:T>A	b	b	b	b	b	h	a	b	a	h	h	h	b	a	h	b	b	a	h	b	b	b	a	a	b	h	a	h	b	a	b	h	b	-	b	b	b	a	a	b	h	-	h	b	b	h	h	b	a
3886352_57:A>G	b	b	h	b	h	a	a	a	a	h	h	a	a	a	b	b	h	a	b	b	h	b	a	a	h	h	b	h	b	b	h	b	b	b	b	h	b	a	a	b	b	b	a	h	h	a	b	h	b
5500308_31:A>G	b	a	b	b	a	a	h	a	h	b	a	a	-	-	b	b	a	h	h	b	h	-	b	b	h	h	-	b	-	b	-	b	h	-	-	b	-	b	-	-	-	-	-	-	a	-	-	-	h
5044260_67:A>G	b	h	a	h	h	a	h	h	h	b	b	h	h	h	a	b	b	a	b	a	h	-	a	h	a	a	a	h	a	b	b	a	h	h	-	h	h	a	-	-	a	h	b	h	a	-	a	a	b
7088747_39:T>C	a	h	h	a	a	h	b	a	b	h	h	a	h	a	b	b	h	h	h	b	b	a	a	h	a	-	b	a	h	a	b	b	h	b	h	b	a	b	-	b	b	-	a	b	b	a	b	b	a
5498275_7:C>A	h	h	h	a	h	a	h	h	h	b	a	h	b	a	b	h	a	a	h	h	b	a	h	-	b	-	b	a	a	a	a	h	b	b	a	h	b	h	h	b	b	a	h	h	a	a	a	a	h
4490384_56:T>C	a	h	b	a	a	h	b	b	b	a	a	h	b	a	a	h	a	b	h	a	b	a	b	a	a	h	b	-	b	a	b	b	a	h	a	h	h	b	-	-	b	b	a	a	a	b	h	a	h
3599283_55:A>G	a	h	b	a	a	b	b	h	b	a	a	h	b	a	a	h	a	h	h	a	a	a	b	h	h	h	h	a	h	h	h	b	a	b	a	a	h	b	a	b	b	h	a	a	a	b	h	h	b
5501927_29:A>G	h	h	h	h	h	h	h	b	-	h	a	b	a	b	b	h	a	b	h	h	h	b	h	h	h	h	a	a	h	h	-	h	h	-	-	-	-	a	-	b	-	b	-	-	-	b	a	a	b
16513813_32:C>T	b	h	a	b	a	h	h	h	a	h	h	h	a	h	a	b	b	h	b	h	h	a	b	h	h	a	a	h	a	b	h	h	h	h	h	a	h	h	b	h	a	b	h	h	a	b	-	h	h
31723017_32:C>T	a	h	h	a	a	h	b	a	b	h	h	a	h	a	b	b	h	h	h	b	b	a	a	h	a	h	b	a	h	h	b	b	h	b	a	h	a	h	h	h	h	h	a	b	b	a	-	h	h
3907463_25:C>G	h	b	b	b	h	h	a	h	h	b	a	a	a	a	a	a	h	h	h	a	a	a	b	a	a	a	h	h	h	a	h	a	a	-	a	h	a	b	a	b	h	a	a	b	a	h	h	a	b
7466563_21:A>G	a	h	h	a	a	h	b	a	b	h	h	a	b	a	b	b	h	h	h	b	b	a	a	h	a	a	b	a	h	a	b	b	h	b	h	-	a	b	a	h	h	a	a	b	b	a	b	h	h
5789087_11:C>A	b	h	h	b	h	a	b	b	a	b	b	h	a	b	a	h	h	h	h	a	h	a	b	a	h	h	h	a	h	a	a	b	a	b	h	b	a	h	h	a	h	b	a	-	b	h	a	h	a
5034860_41:G>T	b	a	b	b	a	a	h	h	h	h	a	a	a	b	h	h	a	-	h	h	a	h	b	a	h	h	h	b	b	h	-	b	h	h	b	b	-	b	a	-	h	-	b	b	a	b	a	a	a
31722889_56:C>G	a	h	b	a	a	h	b	h	b	a	a	h	b	a	a	h	a	h	h	a	h	a	b	h	h	h	a	a	h	a	h	b	a	b	a	h	h	b	a	b	b	h	a	a	a	-	h	a	h
3577169_14:A>G	a	h	b	b	a	a	h	h	a	b	a	b	a	h	b	b	h	a	a	h	b	h	h	b	-	h	h	a	a	a	a	h	h	h	h	h	h	a	h	h	h	a	h	a	b	h	h	a	b
3739261_53:A>G	b	h	a	h	h	a	h	h	h	b	b	h	h	h	a	b	b	h	b	a	h	a	h	h	a	a	a	a	a	b	b	a	b	h	b	h	h	a	b	b	a	h	b	a	a	a	h	a	b
5220274_13:G>C	b	h	a	h	h	a	h	h	h	b	b	h	a	h	a	b	b	h	b	a	h	a	h	h	a	a	a	h	a	b	b	a	h	h	b	a	h	a	b	-	a	h	b	h	a	a	h	a	b
5040763_54:C>T	b	h	h	b	h	a	b	b	a	b	b	b	a	b	h	a	h	h	h	a	h	a	b	h	h	h	h	a	a	a	a	b	a	b	h	b	a	a	h	a	h	b	a	h	b	a	a	h	a
6209975_36:C>T	b	-	a	h	b	a	b	b	a	b	-	-	a	h	a	-	b	h	-	a	b	a	a	-	b	h	-	-	a	h	-	-	a	-	a	b	a	-	-	-	b	a	-	-	-	a	a	b	a
7086880_39:C>G	b	h	h	b	h	a	b	b	a	b	b	b	a	b	h	a	h	h	h	a	h	a	b	h	h	b	h	a	h	h	a	b	a	b	h	b	a	h	a	h	h	b	a	h	b	b	a	h	a
31722815_59:G>A	b	a	a	h	b	a	b	h	a	b	h	b	a	h	h	h	b	h	h	h	a	h	h	b	h	h	-	a	h	h	b	h	a	b	a	a	h	b	b	b	a	a	a	-	b	a	h	-	a
31723022_20:T>C	h	h	b	h	b	b	a	a	a	h	h	-	a	a	h	b	b	a	h	h	a	b	a	a	-	h	h	h	h	a	-	h	h	b	a	a	b	a	-	a	a	b	-	b	-	h	a	h	h
31722944_10:C>T	a	h	h	a	a	h	b	a	b	h	h	a	h	a	b	b	h	h	h	b	b	-	a	a	a	a	b	a	b	h	-	b	h	b	a	b	a	-	-	h	b	-	-	b	b	h	-	-	b
3578354_24:C>T	a	b	b	-	b	b	b	b	a	a	b	a	h	b	b	b	h	h	a	b	a	h	b	-	h	b	-	h	a	-	a	b	b	b	b	b	-	h	h	h	b	b	h	b	a	h	-	b	a
31722827_40:C>T	h	h	b	b	a	a	h	h	a	b	a	b	a	h	b	b	h	a	a	h	b	h	b	b	b	h	h	h	h	a	a	h	a	h	h	h	a	b	h	a	h	a	h	a	b	h	h	a	b
3363419_9:T>C	h	a	b	b	h	a	a	h	a	b	h	h	a	b	h	a	h	a	h	a	a	a	a	a	a	a	h	h	a	h	h	a	a	b	a	h	b	b	a	b	a	b	a	a	b	b	a	-	b
3743022_22:A>C	b	b	b	b	b	h	a	b	a	h	h	h	h	a	h	b	b	a	h	b	b	b	a	a	b	h	a	h	b	a	-	h	h	b	b	h	b	a	a	b	h	b	h	b	h	a	h	h	a
3730147_40:T>C	h	h	b	h	b	b	a	-	a	h	h	b	h	-	b	b	b	a	-	h	h	b	a	-	-	b	a	a	h	a	b	b	a	b	a	h	h	-	h	h	h	b	h	b	h	a	h	b	b
4094678_25:T>C	b	a	b	b	a	a	a	h	h	h	a	a	a	h	h	h	a	h	h	h	h	a	b	h	h	h	a	b	a	h	b	b	h	h	b	b	b	b	a	b	h	b	b	b	a	-	a	a	h
5503150_68:C>T	a	h	b	b	a	a	h	h	h	h	a	b	a	h	b	b	h	a	a	h	b	h	h	b	b	h	h	h	a	a	a	h	h	h	h	h	h	h	h	h	h	a	h	a	b	a	h	a	b
31722795_31:T>G	h	h	b	b	h	a	h	h	a	b	a	b	a	h	b	h	h	a	a	h	b	a	h	b	b	h	a	a	a	a	a	h	b	h	a	h	h	b	h	h	b	a	b	a	h	a	a	a	h
3341946_20:C>G	b	h	h	b	h	a	b	b	a	b	b	b	a	b	h	a	h	h	h	a	h	a	b	h	h	h	h	a	h	h	a	b	a	b	h	b	a	h	a	h	h	b	a	h	b	h	a	h	a
3357141_9:C>T	b	h	h	b	h	a	b	b	a	b	b	b	a	b	h	a	h	h	h	a	h	a	b	h	h	h	a	a	h	h	a	b	a	b	h	b	a	h	a	h	h	b	a	h	b	a	a	h	a
3908945_9:T>G	a	h	b	b	a	h	h	h	a	h	a	b	a	h	b	h	h	a	a	h	b	h	a	b	b	h	h	h	a	a	a	h	h	h	h	h	h	h	h	b	h	a	h	a	b	h	a	a	b
31722730_27:G>A	b	a	b	b	a	a	h	h	b	h	a	a	a	h	b	h	a	h	h	h	h	h	h	h	h	h	h	b	h	h	h	h	h	h	b	b	b	h	a	b	h	b	b	b	h	b	a	a	b
3363902_34:T>A	h	a	b	b	h	a	b	h	h	-	a	b	a	h	b	h	h	h	a	a	b	a	a	-	b	b	a	h	b	a	a	a	b	a	h	a	h	b	a	-	a	a	a	a	b	a	a	a	a
28855320_40:C>T	a	h	b	b	a	a	h	h	a	b	a	b	a	h	b	b	h	a	a	h	b	h	h	b	b	a	h	h	h	a	a	h	a	h	h	h	a	b	h	h	h	a	h	a	b	h	a	a	b
5796615_16:C>G	h	h	b	b	h	h	h	h	a	b	h	a	h	b	h	a	h	h	h	h	a	a	h	a	h	a	h	h	a	h	h	h	a	b	a	h	b	b	a	b	a	b	a	h	b	b	a	b	b
5207914_16:G>T	b	b	b	b	b	h	a	a	a	h	h	a	a	a	h	b	h	a	b	b	b	b	a	a	h	h	h	h	b	b	b	b	b	b	b	a	b	a	a	b	h	b	a	b	b	a	-	h	h
5505150_11:A>G	a	h	b	b	a	h	a	h	a	h	a	b	a	h	b	h	h	a	a	h	b	a	h	b	b	h	a	h	a	a	a	a	h	a	a	a	h	h	a	h	h	a	a	a	b	a	a	a	b
31722673_61:G>A	h	h	b	b	h	a	h	a	a	b	a	b	a	h	b	h	h	a	a	h	b	a	h	b	b	-	a	a	a	a	a	a	b	h	h	h	b	b	a	a	b	a	a	a	h	h	a	a	h
3591969_9:C>A	a	h	b	b	a	a	h	h	a	b	a	b	a	h	b	b	h	a	a	h	b	h	h	b	b	h	h	h	h	a	a	h	h	h	h	a	h	b	h	h	h	a	h	a	b	h	h	a	b
5500053_13:G>T	h	a	b	h	h	h	h	h	b	h	a	h	a	h	b	h	a	h	h	h	h	b	h	h	h	h	h	h	b	h	h	h	b	h	b	b	b	a	a	b	a	b	b	-	a	b	a	a	b
3362516_10:A>C	b	a	b	b	a	a	h	h	h	h	a	a	a	h	h	h	a	a	h	b	h	h	b	a	h	a	h	b	h	h	a	b	h	h	b	b	b	b	a	-	a	b	b	b	a	-	a	a	a
3906064_6:C>G	b	h	a	h	h	a	h	h	a	b	b	h	h	h	a	b	b	h	b	a	h	a	h	h	a	a	a	h	a	b	b	a	h	h	b	h	h	a	b	h	a	h	b	h	a	a	h	h	b
5499321_32:T>C	b	h	h	b	h	a	b	b	a	b	b	b	a	b	h	a	h	a	h	a	h	a	b	h	h	h	h	a	h	h	a	b	a	b	h	b	a	h	h	a	a	b	a	h	b	h	a	h	a
4485334_66:A>G	b	b	b	b	b	h	a	b	a	h	h	h	a	a	h	b	h	a	h	b	b	b	a	a	b	h	a	h	b	h	b	h	b	b	b	a	b	a	a	-	h	b	a	b	h	h	a	h	a
7414315_18:A>G	h	h	b	b	h	b	h	h	a	b	h	a	h	b	b	a	a	h	h	h	h	a	h	a	a	a	h	h	a	a	h	h	a	h	a	h	b	b	a	b	-	b	a	h	b	b	a	b	b
5799886_66:A>G	b	h	a	h	h	a	h	h	h	b	b	h	h	h	a	b	b	a	b	a	h	a	h	h	a	a	a	h	a	b	b	a	h	a	b	h	a	a	-	b	a	a	b	h	a	a	h	h	b
5204824_8:C>G	b	h	a	h	h	a	h	h	a	b	b	h	h	h	a	b	b	h	b	h	h	a	h	a	a	a	a	h	a	b	b	a	h	h	b	h	h	a	b	h	a	h	b	h	a	a	a	a	b
5501808_15:T>C	h	h	b	b	h	h	h	h	a	b	h	a	h	b	h	a	h	h	h	h	h	a	h	a	h	a	h	h	a	h	h	h	a	b	a	h	b	b	a	b	h	b	a	h	b	b	a	b	b
31722943_24:G>A	a	h	h	a	a	a	b	a	b	h	h	-	a	a	b	b	h	h	h	b	b	a	a	h	a	h	b	a	h	a	b	b	b	-	a	h	a	h	a	h	h	h	a	b	b	a	-	a	a
5205041_11:A>G	a	h	b	b	a	a	h	h	a	b	a	b	a	h	b	b	h	a	a	h	b	h	h	b	b	a	h	h	h	a	a	h	h	h	h	h	a	b	h	h	h	a	h	a	b	h	h	a	b
4497609_11:G>A	h	h	h	b	a	a	b	b	a	b	b	b	a	b	h	h	h	h	h	a	h	a	b	h	h	b	h	a	a	h	a	b	a	b	a	b	a	h	h	h	h	h	a	h	b	a	a	b	a
5214982_5:T>C	b	h	a	h	h	a	h	h	h	b	b	h	a	h	a	b	b	h	b	a	h	a	h	h	a	a	a	h	a	b	b	a	h	a	b	h	h	a	b	b	a	h	b	h	a	a	h	a	b
3746315_53:G>C	a	h	a	h	a	b	a	b	h	a	b	h	b	a	h	h	h	h	a	a	a	h	h	b	a	a	a	a	b	a	h	b	a	b	a	a	b	b	b	-	a	b	a	h	a	a	b	h	-
5209329_15:A>G	b	h	a	a	h	a	h	h	h	b	b	a	a	h	a	b	b	h	b	a	h	a	h	h	a	a	a	h	a	b	b	a	a	a	b	h	a	a	b	b	a	a	-	a	a	a	a	a	-
5202874_17:G>C	b	h	h	b	h	a	b	b	a	b	b	b	a	b	h	a	h	h	a	a	h	a	b	h	h	h	h	a	h	a	a	b	a	b	h	b	a	h	h	h	h	b	a	h	b	h	a	h	a
5501773_22:G>C	b	h	a	h	h	a	h	h	a	b	b	h	h	h	a	b	b	h	b	a	h	a	h	h	a	a	a	h	a	b	b	a	h	h	b	h	h	a	b	h	a	h	b	h	a	a	h	h	b
31722972_11:A>C	b	a	b	b	a	a	h	h	h	h	a	a	a	h	h	h	a	a	h	b	h	h	b	h	h	a	a	b	h	h	a	b	h	h	b	b	b	b	a	b	a	b	b	b	a	b	a	a	h
3584943_42:C>T	b	h	a	h	h	a	h	h	h	b	b	h	a	-	a	b	b	h	b	a	h	a	h	h	a	a	a	h	a	b	b	a	a	a	b	h	h	a	-	b	a	a	b	b	a	-	h	a	b
31722787_41:T>C	b	b	h	b	b	h	a	a	a	h	h	a	a	a	h	b	h	a	b	b	b	b	a	a	h	h	h	b	b	b	h	b	b	b	b	h	b	a	a	b	h	b	a	h	h	h	b	a	h
5223333_22:A>G	h	h	b	b	a	a	b	b	h	h	h	b	a	h	b	h	h	h	h	h	h	a	b	h	h	h	h	a	h	b	h	h	a	b	a	b	a	b	h	h	b	a	a	a	a	a	a	b	h
4491564_18:G>A	a	h	b	b	a	a	h	h	a	b	a	b	a	h	b	b	h	a	a	h	b	h	h	b	b	h	a	h	h	a	a	a	h	h	h	h	h	b	h	h	h	a	h	a	b	h	h	a	b
3908733_16:T>C	b	h	a	h	h	a	h	h	h	b	b	h	a	h	a	b	b	h	b	a	h	a	h	h	a	a	a	h	a	b	b	a	h	a	b	h	h	a	b	b	a	h	b	h	a	a	h	a	b
5034876_56:C>G	b	h	h	b	h	a	b	b	a	b	b	b	a	b	h	a	h	h	h	a	h	a	b	h	h	h	h	a	h	h	a	b	a	b	h	b	a	h	h	h	h	b	a	h	b	a	a	b	a
31722736_7:A>C	b	h	a	h	b	h	h	h	h	a	h	h	a	b	h	a	h	h	h	a	h	-	h	h	h	h	a	h	a	h	a	h	h	h	b	b	h	h	-	h	b	a	b	b	h	h	a	b	a
3598736_22:G>C	b	b	h	b	b	-	b	b	a	b	b	b	-	b	b	a	b	b	b	a	h	-	-	-	b	h	b	a	b	h	a	b	a	b	-	-	a	h	-	h	a	-	a	h	-	a	-	h	-
29075280_33:A>G	a	h	b	b	a	a	h	h	a	b	a	b	a	h	b	b	h	a	a	h	b	h	a	b	b	h	h	h	h	a	a	h	h	h	h	h	h	b	a	h	h	a	h	a	b	h	h	h	b
3579684_7:T>C	b	h	a	h	h	a	h	h	h	b	b	h	a	h	a	b	b	h	b	a	h	a	h	h	a	a	a	h	a	b	b	a	h	h	b	h	h	a	b	b	a	h	-	h	a	a	h	a	b
3363519_24:C>T	h	a	b	a	h	-	b	b	h	a	a	h	a	a	a	b	a	a	h	a	b	a	b	h	a	a	h	a	h	-	a	a	a	a	a	h	a	b	a	b	b	a	a	-	a	b	a	b	h
3342328_27:A>G	-	-	h	a	a	a	h	h	a	h	b	a	-	b	-	a	b	h	a	a	h	-	h	a	b	b	h	a	h	h	a	h	a	-	b	b	a	h	b	b	h	h	-	b	h	a	a	h	a
5043149_11:G>C	h	h	h	b	a	a	b	b	a	b	b	b	h	b	h	h	h	h	h	a	h	a	b	h	h	b	h	a	a	h	a	b	a	b	a	b	a	h	a	h	h	h	a	h	b	a	a	b	a
7356842_5:T>C	b	h	a	h	h	a	h	h	h	b	b	h	a	h	a	b	b	h	b	a	h	a	h	h	a	a	a	h	a	b	b	a	h	h	b	h	h	a	b	b	a	h	b	h	a	a	h	a	b
3582180_47:T>C	a	h	b	h	b	h	b	a	b	b	a	h	b	a	h	b	b	a	h	h	h	b	-	a	h	b	h	h	a	-	b	a	h	a	a	h	a	h	a	a	h	h	b	a	a	b	a	h	a
3748669_7:G>A	a	a	b	b	a	h	h	h	a	h	a	b	a	h	b	h	h	a	a	h	b	h	h	b	b	a	h	h	a	a	a	h	h	h	h	h	a	h	h	h	h	a	h	a	b	h	a	a	b
7088712_38:C>G	a	h	b	b	a	a	h	h	a	b	a	b	a	h	b	b	h	a	a	h	b	h	h	b	b	h	h	h	a	a	a	h	h	h	b	h	h	h	a	h	h	a	b	a	b	b	h	a	b
5501713_49:C>A	b	h	a	h	h	a	h	h	h	b	b	h	h	h	a	b	b	h	b	a	h	a	h	h	a	a	a	h	a	b	b	a	h	h	b	h	h	a	b	b	a	h	b	h	a	a	b	a	b
3350320_6:T>C	a	h	b	b	a	a	h	h	a	b	a	b	a	h	b	b	h	a	a	h	b	h	h	b	b	h	h	h	h	a	a	h	h	h	h	h	h	b	h	h	h	a	h	a	b	h	h	a	b
3595895_11:A>G	b	h	h	b	h	a	b	b	a	b	b	h	a	b	a	h	h	h	h	a	h	a	b	h	a	h	h	h	h	a	a	b	a	b	h	b	a	h	h	h	h	b	a	h	b	h	a	h	a
3906885_40:G>A	a	h	b	b	a	a	h	h	a	b	a	b	a	h	b	b	h	a	a	h	b	h	h	b	b	h	b	h	a	a	a	b	h	h	h	h	h	h	h	h	h	a	h	a	b	h	h	a	b
5757777_62:A>G	h	h	b	h	b	b	a	b	a	h	h	b	h	a	b	b	b	a	h	h	h	b	a	a	b	a	a	h	h	a	b	a	a	b	a	h	h	a	a	h	a	b	h	b	a	a	a	a	a
3596203_16:G>A	h	h	b	b	a	a	b	b	h	h	h	b	a	h	h	h	h	h	h	h	h	a	b	a	a	h	a	a	a	b	h	h	a	b	a	b	h	b	h	h	b	a	a	a	a	a	a	b	h
3595662_42:T>A	a	h	b	b	a	a	h	h	a	b	a	b	a	h	b	b	h	a	a	h	b	h	h	b	b	h	h	h	h	a	a	h	h	h	h	h	a	b	h	h	h	a	h	a	b	a	h	a	b
3356343_5:G>A	h	a	a	h	h	a	a	a	h	h	h	h	b	b	h	h	h	h	a	a	h	a	a	h	a	h	h	h	b	h	a	h	b	b	b	h	a	a	b	h	a	a	b	h	a	h	a	h	a
28857018_10:C>T	h	h	b	b	h	a	h	h	h	b	a	b	a	h	b	h	h	a	a	h	b	a	h	b	b	h	h	a	a	a	a	a	b	h	h	h	h	b	h	b	b	a	h	a	h	b	a	a	h
5803921_6:T>C	h	h	b	b	a	a	b	b	h	h	h	b	a	h	h	h	h	h	h	b	h	a	b	h	h	h	h	a	h	h	a	h	a	b	a	b	a	b	h	h	h	a	a	a	h	a	a	b	a
4092788_55:G>A	h	h	h	h	h	a	a	a	b	h	b	h	b	a	b	b	h	h	a	h	b	a	a	h	a	h	b	a	a	a	h	h	h	b	h	a	a	h	a	b	b	h	a	b	b	h	b	a	h
31722912_37:G>C	b	b	b	b	b	h	a	a	a	h	h	a	a	a	a	b	h	a	b	b	b	-	a	a	h	h	-	a	b	h	-	b	b	b	b	h	b	a	a	b	a	b	a	-	a	h	a	-	a
3743312_50:C>T	b	h	h	b	h	a	b	b	a	b	b	h	a	b	a	h	h	h	h	a	h	a	b	h	h	h	h	h	h	a	a	b	a	b	h	b	a	h	h	h	h	b	a	h	b	h	a	h	a
31722865_11:A>C	b	a	b	b	a	a	h	h	h	h	a	a	a	h	h	h	a	h	h	b	h	h	b	h	h	a	h	b	h	h	-	b	h	h	b	b	b	b	a	b	h	b	b	b	h	-	a	a	h
5486383_15:T>C	b	h	h	b	h	a	b	b	a	b	b	b	a	b	h	a	h	h	h	a	h	a	b	h	h	b	h	a	h	h	a	b	a	b	h	b	a	h	h	h	h	b	a	h	b	a	a	h	a
3908252_44:A>G	b	h	a	h	h	a	h	h	h	b	b	h	a	h	a	b	b	h	b	a	h	a	h	h	a	a	a	h	a	b	b	a	h	h	b	h	h	a	b	b	a	h	b	h	a	h	h	a	b
5796248_16:A>T	h	h	h	b	a	a	b	b	h	h	h	b	a	h	h	h	h	h	h	a	h	a	b	h	h	b	h	a	h	h	a	h	a	b	a	b	a	b	h	h	h	a	a	a	h	a	a	b	a
4484496_10:T>C	b	b	b	b	b	h	a	a	a	h	h	a	a	a	h	b	h	a	b	b	b	b	a	a	a	h	h	h	b	b	b	b	b	b	b	h	b	a	a	b	h	b	a	b	h	h	b	b	h
3749623_11:G>T	b	b	b	b	b	h	a	a	a	h	h	a	a	a	h	b	h	a	b	b	b	b	a	a	h	h	h	h	b	h	b	b	b	b	b	h	b	a	a	b	h	b	a	b	h	h	h	h	h
3356948_23:C>T	h	h	b	b	a	a	b	b	h	h	h	b	a	h	h	h	h	h	h	h	h	a	b	h	h	h	h	a	h	b	h	h	a	b	a	b	a	b	h	h	b	a	a	a	a	a	a	b	h
5486921_26:A>G	b	b	h	b	h	a	a	a	a	h	h	a	a	a	h	h	h	a	b	b	h	b	a	h	h	h	h	h	b	b	h	b	b	h	b	h	b	a	a	b	h	h	a	h	h	h	b	h	a
5805558_52:T>C	h	h	b	h	h	a	b	a	h	h	a	h	b	h	h	b	h	h	h	h	h	a	h	h	a	h	h	a	h	h	b	b	h	b	a	a	a	b	-	h	b	h	h	h	b	a	a	h	h
3360938_13:T>G	h	h	b	b	h	a	b	h	h	b	a	b	a	h	b	h	h	b	h	h	b	a	h	b	h	b	b	h	b	h	a	h	b	h	b	h	h	b	a	b	h	a	a	a	b	a	a	a	a
5040278_52:G>C	b	h	h	b	h	a	b	b	a	b	b	b	a	b	h	a	h	h	h	a	h	a	b	h	h	a	h	a	h	h	a	b	a	b	h	b	a	h	h	h	h	b	a	h	b	a	a	h	a
3906263_16:G>T	b	h	a	b	h	a	h	h	a	b	b	h	h	h	a	b	b	h	b	h	h	a	h	h	a	a	a	h	a	b	b	a	b	h	b	h	h	a	b	h	a	h	h	h	a	h	h	h	b
3363208_9:C>T	b	a	h	h	h	a	h	b	h	b	b	b	a	h	h	h	b	h	h	h	h	a	b	b	a	a	b	b	h	h	b	b	b	b	h	b	a	h	b	b	a	a	h	b	b	h	h	b	b
3364646_11:T>C	h	h	b	b	a	a	h	h	a	b	a	b	a	h	b	b	h	a	a	h	b	h	h	b	b	b	h	h	h	a	a	h	h	h	h	h	h	b	h	h	h	a	h	a	b	h	h	a	b
3894239_62:C>A	a	h	b	b	a	a	h	h	a	b	a	b	a	h	b	b	h	a	a	h	b	h	h	b	b	h	h	h	a	a	a	h	h	h	h	h	h	h	h	h	h	a	h	a	b	h	h	a	b
4094522_10:G>A	h	h	b	b	a	a	b	b	h	h	h	b	a	h	h	h	h	h	h	h	h	a	b	h	h	h	h	a	h	b	h	h	a	b	a	b	a	b	h	h	b	a	a	a	a	a	a	b	h
28854931_55:T>C	a	a	b	-	a	a	b	h	a	b	a	b	a	h	b	-	h	h	a	a	b	-	-	b	b	a	a	a	-	a	a	h	a	-	a	-	a	b	a	b	a	-	a	a	b	a	a	a	b
3595889_44:T>G	h	h	b	b	a	a	h	h	a	b	a	b	a	h	b	b	h	a	a	h	b	h	h	b	b	h	h	h	h	a	a	h	h	h	h	h	h	b	h	h	h	a	h	a	b	h	h	a	b
3363122_48:C>A	a	h	b	b	a	h	h	h	a	h	a	b	a	h	b	h	h	a	a	h	b	h	h	b	b	h	h	h	a	a	a	h	h	h	h	h	h	h	h	h	h	a	h	a	b	a	a	a	b
3909437_8:C>T	b	a	b	b	a	a	h	h	b	h	a	a	a	h	b	h	a	h	h	h	h	a	h	h	h	h	h	b	h	h	h	h	h	h	b	b	b	h	h	b	h	b	b	b	h	b	a	a	b
5500145_17:T>G	h	h	b	b	a	a	h	h	a	b	a	b	a	a	b	b	b	a	a	h	-	a	a	b	b	a	a	h	h	a	a	h	h	h	a	a	h	b	a	a	h	a	a	a	b	a	a	a	b
3598928_8:C>T	a	h	b	b	a	a	h	h	a	b	a	b	a	h	b	b	h	a	a	h	b	h	h	b	b	h	h	h	h	a	a	h	h	h	h	h	h	b	h	h	h	a	h	a	b	h	h	a	b
3907862_18:C>T	b	h	a	h	h	a	h	h	h	b	b	h	a	h	a	b	b	h	b	a	h	a	h	h	a	a	a	h	a	b	b	a	h	h	b	h	h	a	b	b	a	h	b	h	a	a	h	a	b
3358444_67:C>G	a	h	b	b	a	h	h	h	h	h	a	b	a	h	b	h	h	a	a	h	b	a	h	b	b	h	h	h	a	a	a	h	h	h	h	h	h	b	h	h	b	a	h	a	h	h	a	a	b
3349684_22:T>C	b	b	a	h	b	a	h	b	h	h	a	h	b	b	h	b	h	h	b	b	h	h	h	h	h	a	h	b	a	h	a	h	b	a	h	b	h	h	h	h	b	a	h	a	h	b	a	b	a
3602816_59:T>G	b	b	h	b	a	a	a	b	b	b	b	b	a	a	h	h	h	a	h	h	h	a	b	h	a	b	b	h	a	a	a	b	b	b	h	b	-	-	-	-	b	a	-	-	-	-	a	-	h
5221522_20:T>C	b	a	b	b	a	a	a	h	a	h	a	a	a	a	a	a	a	a	a	b	a	h	b	a	h	h	-	-	h	a	h	b	h	h	b	-	b	-	h	-	a	-	-	b	-	-	a	a	h
3896869_53:A>C	b	h	h	b	h	a	b	b	a	b	b	b	a	b	h	a	h	h	h	a	h	a	b	h	h	h	h	a	h	h	a	b	a	b	h	b	a	h	h	h	h	b	a	h	b	a	a	h	a
3907213_22:G>A	b	b	h	b	a	a	h	b	b	b	b	b	h	a	h	h	b	h	h	h	h	a	b	b	a	a	b	b	a	h	b	b	b	h	h	b	h	a	b	b	a	h	a	b	h	b	h	b	b
3883187_48:A>G	h	h	b	b	a	a	h	h	a	b	a	b	a	h	b	b	h	a	a	h	b	h	h	b	b	h	h	h	h	a	a	h	h	h	h	h	h	b	h	h	h	a	h	a	b	h	h	a	b
3596979_28:G>C	h	h	b	b	h	b	h	h	a	b	h	a	h	b	h	a	a	h	h	h	h	-	h	a	h	a	h	h	a	h	h	h	a	h	a	h	b	b	a	b	h	b	a	h	b	b	a	b	b
3901881_35:G>A	h	h	b	b	a	a	b	b	h	h	h	b	a	h	h	h	h	h	h	h	h	a	b	h	h	h	h	a	h	b	h	h	a	b	a	b	a	b	h	h	b	a	a	a	a	a	a	b	h
3904329_29:G>C	b	h	h	b	h	a	b	b	a	b	b	b	a	b	h	a	h	h	h	a	h	a	b	h	h	h	h	a	h	h	a	b	a	b	h	b	a	h	h	h	h	b	a	h	b	a	a	h	a
5046632_33:G>A	b	a	a	b	h	a	h	h	a	h	b	a	h	a	a	b	b	b	b	h	h	a	a	a	h	a	a	h	a	b	h	a	b	h	b	a	b	a	b	-	a	h	-	h	a	a	h	a	-
4092712_13:A>G	b	h	a	b	h	a	h	h	a	h	b	h	h	h	a	b	b	h	b	h	h	a	h	h	a	a	a	h	a	b	h	a	h	h	b	h	h	a	b	h	a	h	b	h	a	a	h	h	b
3362830_16:T>C	b	a	a	b	a	a	-	b	a	-	b	b	a	b	a	a	a	b	a	a	a	a	b	a	a	-	a	a	a	b	a	b	a	b	h	b	a	a	a	h	-	b	a	a	-	h	a	a	a
3744148_8:G>A	h	h	b	b	h	a	b	h	a	b	a	b	a	h	b	b	h	h	h	a	b	h	h	b	b	h	h	h	b	h	a	h	h	a	h	h	h	b	h	b	h	a	h	a	b	h	h	a	h
3582444_11:G>C	h	h	h	b	a	a	b	b	a	b	b	b	a	b	h	h	h	h	h	a	h	a	b	h	h	b	h	a	a	h	a	b	a	b	a	b	a	h	h	h	h	h	a	h	b	a	a	b	a
3907279_35:C>A	h	h	b	b	a	a	h	h	a	b	a	b	a	h	b	b	h	a	a	h	b	h	h	b	b	h	h	h	h	a	a	h	h	h	a	h	h	b	h	h	h	a	h	a	b	h	h	a	b
3597565_50:C>A	b	b	a	h	b	b	h	h	a	a	b	h	h	b	h	h	h	h	h	a	h	h	a	h	h	h	a	h	h	-	a	h	h	h	b	b	a	a	b	h	b	a	b	h	h	h	a	h	a
5504063_14:T>C	b	h	a	h	h	a	h	h	h	b	b	h	h	h	a	b	b	h	b	a	h	a	h	h	a	a	a	h	a	b	b	a	h	h	b	b	h	a	b	b	a	h	b	h	a	h	h	a	b
3360188_22:G>C	b	h	h	b	h	a	b	b	a	b	b	b	h	b	h	a	h	h	h	a	h	a	b	h	h	h	h	a	h	h	a	b	a	b	h	b	a	h	h	h	h	b	a	h	b	a	a	h	a
3579835_14:G>A	b	b	b	b	b	h	a	b	a	h	h	h	h	a	h	b	b	a	h	b	b	b	a	a	b	h	a	h	-	a	b	h	h	b	b	h	b	a	h	b	h	b	h	b	h	h	h	h	a
3352688_60:G>T	b	b	a	h	b	a	h	b	h	h	a	a	b	b	b	b	a	h	b	b	h	h	h	a	h	h	h	b	a	h	a	h	b	h	h	b	h	h	h	h	b	a	h	a	h	b	a	b	a
3352051_50:T>C	b	h	h	b	b	a	b	b	a	b	b	b	a	b	h	a	h	h	h	a	h	a	b	h	h	h	h	a	h	h	a	b	a	b	h	b	a	h	b	h	h	b	a	h	b	-	a	h	a
3588266_35:A>C	b	b	b	b	b	h	a	a	a	h	h	a	a	a	h	b	h	a	b	b	b	b	a	a	h	h	h	h	b	b	h	b	b	b	b	h	b	a	a	b	h	b	a	h	h	h	b	h	h
3583783_37:G>A	b	a	a	h	b	a	h	h	h	b	h	b	a	h	b	h	b	h	h	h	a	h	h	b	h	h	b	h	h	h	b	h	h	b	h	h	h	b	b	h	h	h	h	b	a	h	a	b	a
3580669_12:C>G	a	a	b	a	a	h	h	h	b	a	a	h	h	a	a	b	a	h	h	h	h	h	b	a	h	h	a	h	a	h	h	b	b	h	a	a	b	a	a	h	b	h	h	a	a	b	a	h	a
3588917_44:C>T	b	h	h	b	h	h	b	b	a	b	b	b	a	b	h	a	h	h	h	a	h	a	b	h	h	h	h	a	h	h	a	b	a	b	h	b	a	h	h	h	h	b	a	-	b	a	a	a	a
3744362_39:T>A	h	h	b	b	a	a	b	b	h	h	h	b	a	h	h	h	h	h	h	h	h	a	b	h	h	h	h	a	h	b	h	h	a	b	a	b	a	b	b	h	b	a	a	a	a	h	a	b	h
3580168_65:C>T	b	a	b	b	a	a	a	h	h	h	a	a	a	h	h	h	a	h	h	h	h	b	-	a	h	h	h	b	h	h	b	b	a	h	b	b	b	b	h	b	h	b	b	b	a	b	a	a	h
5214824_31:C>T	h	h	b	b	a	a	h	h	a	b	a	b	a	h	b	b	h	a	a	h	b	h	h	b	b	h	h	h	h	a	a	h	h	h	h	h	h	b	h	h	h	a	h	a	b	h	h	a	b
7063183_41:G>C	b	h	a	h	h	a	h	h	h	b	b	h	h	h	a	b	b	h	b	a	h	a	h	h	a	a	a	h	a	b	b	a	h	h	b	h	h	a	b	b	a	h	b	h	a	a	h	h	b
3600461_13:A>G	h	h	b	b	h	h	h	h	a	b	h	a	h	b	h	a	h	h	h	h	h	a	h	a	h	a	h	h	a	h	h	h	a	h	a	h	b	b	a	b	h	b	a	h	b	b	a	b	b
5042122_23:T>C	b	b	h	b	h	a	a	a	a	h	h	a	a	a	h	h	h	a	b	b	h	b	a	a	h	h	h	h	b	b	h	b	b	b	b	h	b	a	a	b	h	-	a	h	h	h	b	h	h
3738642_62:G>C	h	h	b	b	h	h	h	h	a	b	h	a	h	b	h	a	h	a	h	h	h	a	h	a	a	a	a	h	a	h	a	h	a	h	a	h	b	b	a	b	h	b	a	h	h	b	a	b	b
3348032_63:A>T	a	h	b	b	a	a	h	h	a	b	a	b	a	h	b	b	h	a	a	h	b	h	h	b	b	h	h	h	h	a	a	h	h	h	h	h	h	b	h	h	h	a	h	a	b	h	h	a	b
3593174_40:T>C	a	h	b	b	a	a	h	h	a	h	a	b	a	h	b	b	h	a	a	h	b	h	h	b	b	h	h	h	a	a	a	h	h	h	h	h	h	h	h	h	h	a	h	a	b	h	h	a	b
4493466_18:C>T	b	h	h	b	h	a	b	h	a	b	b	b	a	b	h	a	h	h	h	a	h	a	b	h	h	a	h	a	h	h	a	b	a	b	h	b	a	h	h	a	h	b	a	h	b	h	a	h	a
7088272_29:A>C	b	h	a	h	h	a	h	h	h	b	b	h	a	h	a	b	b	h	b	a	h	a	h	h	a	a	a	h	a	b	b	a	h	h	b	h	h	a	b	b	a	h	b	h	a	a	h	a	b
3740880_20:T>G	h	h	b	b	h	a	h	h	a	b	h	a	h	b	h	a	h	a	h	h	a	a	h	a	h	a	h	h	a	a	h	h	a	b	a	h	b	b	a	b	h	b	a	h	b	b	a	b	b
3893763_64:G>C	a	h	b	b	a	a	h	h	a	b	a	b	a	h	b	b	h	a	a	h	b	h	h	b	b	h	h	h	h	a	a	h	h	h	h	h	h	b	h	h	h	a	h	a	b	h	h	a	b
31723098_6:A>G	a	h	b	a	b	h	h	h	a	h	b	a	h	b	h	h	h	h	h	b	a	a	b	a	h	b	a	h	a	h	a	b	h	h	h	b	a	h	-	h	h	b	a	h	a	a	a	b	h
3592847_68:G>A	h	h	b	b	h	a	h	h	h	b	a	b	h	h	b	h	h	a	a	h	b	a	h	b	b	h	h	a	a	a	a	b	b	h	h	h	h	b	h	h	b	a	h	a	h	h	a	a	b
3597026_23:G>C	a	h	b	h	a	h	b	-	b	h	h	a	a	-	b	b	h	-	h	b	b	a	a	h	a	-	-	-	h	a	b	b	h	b	-	a	a	b	-	h	-	-	-	-	b	b	-	-	h
7092891_37:C>G	h	h	h	h	a	h	h	b	h	h	h	h	h	h	h	h	b	h	h	a	h	b	h	h	a	h	a	a	h	a	h	h	b	b	a	a	b	b	h	b	a	b	a	a	a	a	b	h	b
4095376_42:T>C	a	h	h	a	h	a	b	a	b	h	h	h	h	a	b	b	h	h	h	h	b	h	a	h	a	b	b	a	h	a	b	h	h	b	h	h	a	h	h	b	b	b	a	b	b	h	b	a	h
7466917_7:G>A	a	h	h	h	h	a	b	a	b	h	h	h	h	a	b	b	h	h	a	h	b	h	a	h	a	h	b	a	h	a	h	h	h	b	h	h	a	h	h	b	b	h	a	b	b	h	b	a	h
5219422_25:G>C	b	b	b	b	b	h	a	b	a	h	h	h	a	a	h	b	h	a	h	b	b	b	a	a	b	h	a	h	b	h	b	h	b	b	b	h	b	a	b	b	h	b	a	b	h	h	h	h	a
7468837_22:T>A	b	a	a	h	b	a	b	h	h	b	h	b	a	h	h	h	b	h	a	h	a	h	h	b	a	h	b	h	a	h	-	h	h	-	h	h	a	b	b	a	h	h	h	-	a	a	a	b	h
7413195_52:A>G	b	h	b	b	b	h	a	b	a	h	h	h	h	a	h	b	b	a	h	b	b	b	a	a	b	h	a	h	b	a	b	h	h	b	b	a	h	a	h	b	h	b	h	b	h	h	h	h	a
3579509_15:A>G	b	a	b	b	a	h	a	h	h	h	a	a	a	h	h	h	a	h	a	h	h	h	b	h	h	h	h	b	h	h	b	b	b	h	b	b	b	b	h	b	h	b	b	b	a	b	a	a	h
5035182_54:C>T	h	h	h	b	a	a	h	h	a	b	a	b	a	h	b	b	h	a	a	h	b	h	h	b	b	h	h	h	h	a	a	h	h	h	h	a	h	b	h	h	h	a	h	a	b	h	h	a	b
3750592_8:C>T	h	h	b	b	h	h	h	h	a	b	h	a	h	b	h	a	h	h	h	h	h	a	h	a	h	a	h	h	a	h	h	h	a	h	a	h	b	b	a	b	h	b	a	h	b	b	a	b	b
5497789_61:A>G	h	h	b	a	h	h	b	h	h	a	a	h	h	a	a	h	a	h	h	a	h	a	b	h	h	h	h	a	h	b	h	h	a	h	a	h	h	h	h	b	b	a	h	a	a	b	h	b	h
31722879_53:C>G	b	b	b	b	b	h	a	-	a	b	h	a	h	a	h	b	b	a	h	b	b	-	a	a	b	a	a	h	b	a	-	h	h	b	b	a	b	a	-	-	h	-	a	b	a	-	a	-	a
3734787_27:G>C	a	h	b	h	h	a	b	a	b	h	a	h	a	h	h	b	h	h	h	h	b	a	a	h	a	h	b	a	h	h	b	b	h	b	a	h	a	h	h	h	b	a	h	h	b	h	h	b	h
5046525_9:G>C	b	a	a	h	b	a	h	h	h	b	h	b	a	h	b	h	b	h	h	h	a	h	b	b	h	h	b	h	h	b	b	h	h	b	h	h	h	b	b	h	h	h	h	b	h	a	a	b	h
3750434_9:C>G	b	h	a	h	h	a	a	b	b	h	b	b	h	a	b	h	h	h	b	h	b	a	h	h	a	h	b	h	a	a	a	h	h	h	b	b	b	a	b	b	a	a	-	a	h	b	h	b	a
3894661_23:A>C	b	h	a	h	h	a	h	h	h	b	b	h	a	h	a	b	b	h	b	a	h	a	h	h	a	a	a	h	a	b	b	a	h	h	b	h	h	a	b	b	a	h	b	h	a	a	h	a	b
3587457_16:T>C	b	h	h	b	h	a	b	b	a	b	b	b	h	b	h	a	h	h	h	a	h	a	b	h	h	h	h	a	h	h	a	b	a	b	h	b	a	h	h	h	h	b	a	h	b	a	a	h	a
3743407_41:C>T	a	h	b	b	a	a	h	h	a	h	a	b	a	h	b	b	h	a	a	h	b	h	h	b	b	h	h	h	a	a	a	h	h	h	h	h	h	h	h	h	h	a	a	a	b	h	h	a	b
7415438_54:C>G	b	b	b	b	b	h	a	a	a	h	a	a	a	a	h	b	h	a	b	b	b	b	a	a	h	h	h	h	b	b	b	b	b	b	b	h	b	a	a	b	h	b	a	b	h	h	b	h	a
3910050_40:C>G	h	h	b	b	a	a	h	h	a	b	a	b	a	h	b	b	h	a	a	h	b	h	h	b	b	h	h	h	h	a	a	h	h	h	h	h	h	b	h	h	h	a	a	a	b	h	h	a	b
5502759_22:G>A	a	h	b	b	a	a	h	h	a	b	a	b	a	h	b	b	h	a	a	h	b	h	h	b	b	h	h	h	h	a	a	h	h	h	h	h	h	b	h	h	h	a	h	a	b	h	h	a	b
3590736_45:A>G	b	h	a	h	h	a	h	h	h	b	b	h	h	h	a	b	b	h	b	a	h	a	h	h	a	a	a	h	a	b	b	a	h	h	b	h	h	a	b	b	a	h	b	h	a	a	h	a	b
3362239_59:C>T	a	h	b	b	a	a	h	h	a	b	a	b	a	h	b	b	h	a	a	h	b	h	h	b	b	h	h	h	h	a	a	h	h	h	h	h	h	b	h	h	h	a	h	a	b	h	h	a	b
5221920_21:T>C	a	h	b	b	a	a	h	h	a	b	a	b	a	h	b	b	h	a	a	h	b	h	h	b	b	h	h	h	h	a	a	h	h	h	h	h	h	b	h	h	h	a	h	a	b	h	h	a	b
3364818_26:T>G	a	h	b	h	b	h	h	h	a	h	b	a	a	h	h	b	h	h	b	b	a	h	b	a	h	h	a	h	a	h	a	b	h	h	b	b	a	h	-	-	a	b	b	h	a	-	a	b	h
5498239_25:C>G	b	a	h	h	b	a	h	b	h	b	b	b	a	h	h	h	b	h	h	h	h	h	b	b	a	h	b	b	h	h	b	b	h	b	h	b	h	h	b	b	a	h	h	b	b	b	h	b	h
3598410_28:G>A	h	h	h	h	h	a	a	h	b	h	b	h	b	a	h	b	h	h	a	h	b	h	h	h	a	h	b	a	h	a	h	h	h	b	a	a	a	a	a	b	b	a	a	b	b	h	b	a	h
4095111_62:G>A	a	h	h	a	a	h	b	a	b	h	h	a	a	a	b	b	h	h	h	b	b	a	a	h	a	h	b	a	h	h	b	b	h	b	b	h	a	a	h	a	h	a	h	h	b	h	b	a	h
3362076_35:T>A	b	b	b	b	b	h	a	b	a	h	h	h	a	a	h	b	h	a	h	b	b	b	a	a	b	h	a	h	b	a	b	h	h	b	b	h	b	a	h	b	h	b	a	b	h	h	h	h	a
3594344_14:G>A	b	b	b	b	b	h	a	b	a	h	h	h	a	a	h	b	h	a	b	b	b	b	a	a	b	h	h	h	b	a	b	h	b	b	b	h	b	a	a	b	h	b	a	b	h	h	h	h	a
3592443_16:G>T	b	b	b	b	b	h	a	b	a	h	h	h	a	a	h	b	h	a	h	b	b	b	a	a	b	h	a	h	b	a	b	h	h	b	b	h	b	a	h	b	h	b	a	b	h	h	h	h	a
3595485_20:G>C	h	h	b	b	a	a	h	h	a	b	a	b	a	h	b	b	h	a	a	h	b	h	h	b	b	h	h	h	h	a	a	h	h	h	h	h	h	b	h	h	h	a	h	a	b	h	h	a	b
3354305_20:A>G	h	h	b	b	h	h	a	h	h	b	a	a	h	a	h	a	h	h	h	a	h	a	h	a	h	a	h	h	a	h	a	h	a	b	a	b	b	b	a	b	h	h	a	b	h	b	a	h	b
3346739_33:A>C	h	a	a	h	h	a	a	a	h	h	h	h	b	b	h	h	h	h	a	a	h	a	h	h	h	a	h	h	b	h	a	h	b	b	b	h	a	a	b	h	a	a	b	h	a	h	a	h	a
3737394_41:A>G	b	h	a	h	h	a	h	h	h	b	b	h	h	h	a	b	b	h	b	a	h	a	h	h	a	a	a	h	a	b	b	a	h	h	b	h	h	a	b	b	a	h	b	h	a	a	h	h	b
3750789_12:C>T	b	h	h	b	h	a	b	b	a	b	b	b	a	b	h	a	h	h	h	a	h	a	b	h	h	h	h	a	h	h	a	b	a	b	h	b	a	h	h	h	h	b	a	h	b	a	a	h	a
3592706_61:C>G	b	h	h	b	h	a	b	b	a	b	b	b	a	b	h	a	h	h	h	a	h	a	b	h	h	h	h	a	h	h	a	b	a	b	h	b	a	h	h	h	h	b	a	h	b	a	a	h	a
3900152_7:C>G	b	h	h	b	h	a	b	b	a	b	b	b	a	b	h	a	h	h	h	a	h	a	b	h	h	h	h	a	h	h	a	b	a	b	h	b	a	h	h	h	h	b	a	h	b	a	a	h	a
3730027_31:C>G	b	b	h	b	a	a	h	b	b	b	b	b	h	a	h	h	b	h	h	h	h	a	b	b	a	h	b	h	a	h	h	b	b	h	h	b	h	a	b	b	a	h	a	b	h	h	a	b	b
7105348_14:A>G	h	h	h	b	a	a	b	b	h	h	h	b	a	h	h	h	h	h	h	a	h	a	b	h	h	h	h	a	h	h	a	h	a	b	a	b	a	h	h	h	h	a	a	a	h	a	a	b	a
3886524_50:C>G	b	b	b	b	b	h	a	a	a	h	h	a	a	a	h	b	h	a	b	b	b	b	a	a	a	h	h	h	b	h	b	b	b	b	b	h	b	a	a	b	h	b	a	b	h	h	h	h	h
3358172_16:T>G	a	h	b	b	a	a	h	h	a	b	a	b	a	h	b	b	h	a	a	h	b	h	h	b	b	h	h	h	h	a	a	h	h	h	h	h	h	b	h	h	h	a	h	a	b	h	h	a	b
7413286_48:C>T	a	h	b	b	a	a	h	h	a	b	a	b	a	h	b	b	h	a	a	h	b	h	h	b	b	h	h	h	h	a	a	h	h	h	h	h	h	b	h	h	h	a	h	a	b	h	h	a	b
3358765_37:C>G	h	h	b	b	a	a	b	b	h	h	h	b	a	h	h	h	h	h	h	h	h	a	b	h	h	h	h	a	h	b	h	h	a	b	a	b	a	b	h	h	b	a	a	a	a	h	a	b	h
3597439_6:T>C	a	h	b	b	a	a	h	h	a	b	a	b	a	h	b	b	h	a	a	h	b	h	h	b	b	h	h	h	h	a	a	h	h	h	h	h	h	b	h	h	h	a	h	a	b	h	h	a	b
31723001_5:T>C	b	a	a	h	a	a	a	h	b	b	a	b	a	a	-	a	a	h	a	a	a	-	-	b	-	-	a	a	h	a	h	b	-	a	h	-	h	-	a	b	a	-	b	b	-	-	h	a	b
3908961_35:C>G	a	h	b	b	a	a	h	h	a	h	a	b	a	h	b	b	h	a	a	h	b	h	h	b	b	h	h	h	a	a	a	h	h	h	h	h	h	h	h	h	h	a	h	a	b	h	h	a	b
5041053_10:T>C	-	h	a	h	h	a	h	h	h	b	b	h	a	h	a	b	b	h	b	a	h	a	h	h	a	a	a	b	a	b	b	a	b	h	b	h	h	a	b	b	a	h	b	h	h	a	h	a	b
3597579_34:C>T	b	a	b	b	a	h	a	h	h	h	a	a	a	h	h	h	a	h	a	h	h	h	b	h	h	b	h	b	h	h	b	b	h	a	b	b	b	b	h	b	h	b	b	b	a	b	a	a	h
3347484_35:C>T	h	h	b	b	a	a	b	b	h	h	h	b	a	h	h	h	h	h	h	h	h	a	b	h	h	h	h	a	h	h	a	h	a	b	a	b	a	b	h	h	h	a	a	a	h	a	a	b	h
3356069_28:A>G	h	h	b	b	a	a	b	b	h	h	h	b	a	h	h	h	h	h	h	h	h	a	b	h	h	h	h	a	a	b	h	h	a	b	a	b	a	b	h	h	b	a	a	a	a	a	a	b	h
3733219_34:A>G	b	a	b	b	a	h	a	h	h	h	a	a	a	h	h	h	a	h	a	h	h	h	b	h	h	b	a	b	h	h	b	b	h	h	b	b	-	b	h	b	h	b	b	b	a	b	a	a	h
3596989_67:T>G	b	a	b	b	a	h	a	h	h	h	a	a	a	h	h	h	a	h	a	h	h	a	b	h	h	b	h	b	h	h	b	b	h	h	b	b	b	b	h	b	h	b	b	b	h	b	a	a	h
3742393_22:G>C	a	h	b	a	b	h	h	h	a	h	b	a	h	b	h	h	h	h	h	b	a	a	b	a	h	b	a	h	a	h	a	b	h	h	h	b	a	h	a	h	h	b	a	h	a	a	a	b	h
3909732_61:G>C	b	h	h	b	h	a	b	b	a	b	b	b	a	b	h	a	h	h	h	a	h	a	b	h	h	h	h	a	h	h	a	b	a	b	h	b	a	h	h	h	h	b	a	h	b	a	a	h	a
3734708_11:T>A	b	-	h	b	a	h	a	a	b	h	b	h	-	h	a	b	h	b	h	b	h	h	a	h	-	b	b	h	h	h	h	b	-	b	h	b	h	b	h	b	b	h	b	a	b	b	h	-	a
5211166_5:C>T	b	h	h	b	h	a	b	b	a	b	b	b	a	b	h	a	h	h	h	a	h	a	b	h	h	h	h	a	h	h	a	b	a	b	h	b	a	h	h	h	h	b	a	h	b	a	a	h	a
3590751_40:G>T	b	h	h	b	h	a	b	b	a	b	b	b	a	b	h	a	h	h	h	a	h	a	b	h	h	h	h	a	h	h	a	b	a	b	h	b	a	h	h	h	h	b	a	h	b	a	a	h	a
3350519_29:G>C	b	h	h	b	h	a	b	b	a	b	b	b	a	b	h	a	h	h	h	a	h	a	b	h	h	h	h	a	h	h	a	b	a	b	h	b	a	h	h	h	h	b	a	h	b	a	a	h	a
3581050_58:G>T	b	h	h	b	h	a	b	b	a	b	b	b	a	b	h	a	h	h	h	a	h	a	b	h	h	h	h	a	h	h	a	b	a	b	h	b	a	h	h	h	h	b	a	h	b	a	a	h	a
3576447_57:C>T	b	h	h	b	h	a	b	b	a	b	b	b	a	b	h	a	h	h	h	a	h	a	b	h	h	h	h	a	h	h	a	b	a	b	h	b	a	h	h	h	h	b	a	h	b	h	a	h	a
7415138_32:T>C	b	h	h	b	h	a	b	b	a	b	b	b	a	b	h	a	h	h	h	a	h	a	b	h	h	h	h	a	h	h	a	b	a	b	h	b	a	h	h	h	h	b	a	h	b	a	a	h	a
5228014_15:C>T	b	h	h	b	h	a	b	b	a	b	b	b	a	b	h	a	h	h	h	a	h	a	b	h	h	h	h	a	h	h	a	b	a	b	h	b	a	h	h	h	h	b	a	h	b	a	a	h	a
3358988_22:C>G	b	h	h	b	h	a	b	b	a	b	b	b	a	b	h	a	h	h	h	a	h	a	b	h	h	h	h	a	h	h	a	b	a	b	h	b	a	h	h	h	h	b	a	h	b	a	a	h	a
4492317_7:T>G	b	h	h	b	h	a	b	b	a	b	b	b	a	b	h	a	h	h	h	a	h	a	b	h	h	h	h	a	h	h	a	b	a	b	h	b	a	h	h	h	h	b	a	h	b	a	a	h	a
3364475_5:A>G	b	h	h	b	h	a	b	b	a	b	b	b	a	b	h	a	h	h	h	a	h	a	b	h	h	h	h	a	h	h	a	b	a	b	h	b	a	h	h	h	h	b	a	h	b	a	a	h	a
3904329_6:T>G	b	h	h	b	h	a	b	b	a	b	b	b	a	b	h	a	h	h	h	a	h	a	b	h	h	h	h	a	h	h	a	b	a	b	h	b	a	h	h	h	h	b	a	h	b	a	a	h	a
3887110_38:C>A	h	h	b	b	h	h	h	h	h	b	h	a	a	b	h	a	h	h	h	h	h	a	a	a	h	a	a	h	a	h	h	h	a	b	a	h	b	-	a	b	h	b	a	h	a	b	a	b	h
3362069_62:G>C	a	h	b	b	a	a	h	h	a	b	a	b	a	h	b	b	h	a	a	h	b	h	h	b	b	h	h	h	h	a	a	h	h	h	h	h	h	b	h	h	h	a	h	a	b	h	h	a	b
3883672_64:A>G	b	h	h	b	h	h	b	b	a	b	b	b	a	b	h	a	h	h	h	a	h	a	b	h	h	h	h	a	h	h	a	b	a	b	h	b	a	h	h	h	h	b	a	h	b	a	a	h	a
5498239_8:C>G	b	a	h	h	b	a	h	b	h	b	b	b	a	h	h	h	b	h	h	h	h	h	b	b	a	h	b	b	h	h	b	b	h	b	h	b	h	h	b	b	a	h	h	b	b	b	h	b	h
3907455_28:A>G	b	a	b	b	a	a	h	h	h	h	a	a	a	h	h	h	a	h	h	h	h	h	b	h	h	a	a	b	h	h	b	b	h	h	b	b	b	b	h	b	a	-	b	-	a	b	a	a	h
3363388_38:G>C	h	h	h	h	h	a	a	a	b	a	-	h	b	a	b	b	h	h	a	h	b	b	a	h	a	h	b	a	h	a	h	h	h	b	h	a	a	a	b	b	b	h	a	b	b	h	b	a	h
3356968_25:C>G	h	h	b	h	h	a	b	a	b	h	a	h	b	h	h	b	h	h	h	h	h	a	h	h	a	h	h	a	h	h	b	b	h	h	a	a	a	h	a	h	b	h	h	h	b	a	a	h	h
4493570_25:G>T	a	h	b	b	a	a	h	h	a	h	a	b	a	h	b	b	h	a	a	h	b	h	h	b	b	h	h	h	a	a	a	h	h	h	h	h	h	h	h	h	h	a	h	a	b	h	h	a	b
3600627_42:A>C	a	h	b	b	a	a	h	h	a	h	a	b	a	h	b	b	h	a	a	h	b	h	h	b	b	h	h	h	a	a	a	h	h	h	h	h	h	h	h	h	h	a	h	a	b	h	h	a	b
3597376_67:C>A	a	h	b	b	a	a	h	h	a	h	a	b	a	h	b	b	h	a	a	h	b	h	h	b	b	h	h	h	a	a	a	h	h	h	h	h	h	h	h	h	h	a	h	a	b	h	h	a	b
4485941_10:A>G	b	a	b	b	a	a	h	h	h	h	a	a	a	a	-	h	a	a	h	h	h	a	a	a	h	a	a	b	a	a	a	b	a	a	-	-	-	a	a	-	a	-	-	b	a	-	a	a	-
5499610_13:G>T	h	h	b	b	a	a	b	b	h	h	h	b	a	h	h	h	h	h	h	h	h	a	b	h	h	h	h	a	h	b	h	h	a	b	a	b	a	b	h	h	b	a	a	a	a	a	a	b	h
3596965_37:T>C	b	a	b	b	a	a	h	h	h	h	a	a	a	h	h	h	a	h	h	b	h	h	b	h	h	h	h	b	h	h	b	b	h	h	b	b	b	b	a	b	h	b	b	b	h	b	a	a	h
5217012_38:G>A	a	h	b	b	a	a	h	h	a	b	a	b	a	h	b	b	h	a	a	h	b	h	h	b	b	h	h	h	a	a	a	h	h	h	h	h	h	h	h	h	h	a	h	a	b	h	h	a	b
3600865_46:T>G	b	h	h	b	h	a	b	b	a	b	b	b	a	b	h	a	h	h	h	a	h	a	b	h	h	h	h	a	h	h	a	b	a	b	h	b	a	h	h	h	h	h	a	h	b	a	a	h	a
5204171_59:A>G	a	h	b	b	a	a	h	h	a	b	a	b	a	h	b	b	h	a	a	h	b	h	h	b	b	h	h	h	h	a	a	h	h	h	h	h	h	b	h	h	h	a	h	a	b	h	h	a	b
3356622_21:C>A	-	h	b	b	a	a	h	a	h	h	a	a	h	h	h	h	h	a	h	a	a	h	b	a	a	-	a	b	h	a	-	b	h	a	-	b	-	b	h	b	a	b	b	b	a	b	h	a	h
3909731_46:G>C	b	a	b	b	a	a	h	h	h	b	a	a	a	h	h	h	a	h	h	b	h	a	b	h	h	h	h	b	h	h	h	b	h	h	b	b	b	b	h	b	h	b	b	b	h	b	a	a	h
3743394_53:C>G	b	b	b	b	b	h	a	b	a	h	h	h	h	a	h	b	b	a	h	b	b	b	a	a	b	h	a	h	b	a	b	h	h	b	b	h	b	a	b	b	h	b	h	b	h	h	h	h	a
3345792_23:T>C	h	h	b	b	h	a	h	h	h	b	a	b	b	h	b	h	h	a	a	h	b	a	h	b	b	h	a	a	a	a	a	a	b	h	h	a	h	b	h	h	b	a	h	a	h	h	a	a	h
5211783_29:C>G	b	a	b	h	h	a	h	h	b	h	a	h	a	h	b	h	a	a	h	h	h	h	h	h	h	h	h	h	h	h	h	h	b	h	b	b	b	a	h	b	h	b	b	b	h	b	a	a	b
4485906_17:T>A	b	h	h	b	h	a	b	b	a	b	b	b	a	b	h	a	h	h	h	a	h	a	b	h	h	h	h	a	h	h	a	b	a	b	a	b	a	h	h	h	h	h	a	h	b	h	a	h	a
3908912_22:A>G	h	h	b	h	b	b	a	b	a	h	h	b	a	h	b	b	h	a	h	h	h	b	a	a	b	h	a	h	h	a	h	h	a	b	h	h	h	a	h	h	h	b	b	b	h	h	h	h	h
7467648_52:G>C	h	h	b	h	b	b	a	b	a	h	h	b	h	a	h	b	b	a	h	h	h	b	a	a	b	h	a	h	h	a	b	h	a	b	h	h	h	a	h	h	h	b	h	b	h	h	a	h	h
5805592_52:C>T	h	h	b	h	h	a	b	a	b	h	a	h	b	h	h	b	h	h	h	h	h	a	h	h	a	b	b	a	b	h	b	b	h	b	a	h	a	h	a	h	b	h	h	h	b	a	a	h	h
3737154_5:C>T	b	a	b	b	a	h	a	h	h	h	a	a	a	h	h	h	a	h	a	h	h	h	b	h	h	b	h	b	b	h	b	b	h	h	b	b	b	b	b	b	h	b	b	b	a	b	a	a	h
3597107_11:G>C	b	b	h	b	h	a	a	a	a	h	h	a	a	a	h	h	h	a	b	b	h	b	a	a	h	a	h	h	b	b	h	b	b	h	b	h	b	a	a	b	h	b	a	h	h	h	b	b	h
3342696_11:G>A	b	h	a	h	h	a	h	h	h	b	b	h	a	h	a	b	b	h	b	a	h	-	h	h	a	a	a	h	a	b	b	a	a	h	b	h	h	a	b	b	a	h	b	h	a	h	h	a	b
3597565_25:A>C	b	b	a	h	b	b	h	h	a	a	b	h	h	b	h	h	h	h	h	a	h	h	a	h	h	h	a	h	h	b	a	h	h	h	b	b	a	a	b	h	b	a	b	h	h	h	a	h	a
5499741_22:G>C	b	a	h	b	a	b	a	h	h	b	h	a	a	h	h	h	a	-	a	h	b	h	b	h	h	b	-	b	h	h	b	b	h	-	b	b	b	b	b	b	h	b	b	b	a	b	a	a	h
3585843_43:C>G	a	h	h	a	h	a	b	a	b	h	h	h	h	a	b	b	h	h	h	b	b	h	a	h	a	h	b	a	a	a	b	h	h	b	h	a	a	h	a	b	b	h	a	b	h	h	b	h	h
5219162_31:C>T	h	h	b	b	a	a	h	h	a	b	a	b	a	h	b	b	h	a	a	h	b	h	h	b	b	h	h	h	h	a	a	h	h	h	h	h	h	b	h	h	h	a	h	a	b	h	h	a	b
3362033_29:A>T	b	h	a	h	h	a	h	h	h	b	b	h	a	h	a	b	b	h	b	a	h	a	h	h	a	a	a	h	a	b	b	a	h	h	b	h	h	a	b	b	a	h	b	h	a	a	h	a	b
3343969_25:G>C	b	h	a	h	h	a	h	h	h	b	b	h	a	h	a	b	b	h	b	a	h	a	h	h	a	a	a	h	a	b	b	a	h	h	b	h	h	a	b	b	a	h	b	h	a	h	h	a	b
3597260_8:C>T	b	h	a	h	h	a	h	h	h	b	b	h	h	h	a	b	b	h	b	a	h	a	h	h	a	a	a	h	a	b	b	a	h	h	b	h	h	a	b	b	a	h	b	h	a	a	h	a	b
7412686_58:T>C	b	h	h	b	h	a	b	b	a	b	b	b	a	b	h	a	h	h	h	a	h	a	b	h	h	h	h	a	h	h	a	b	a	b	h	b	a	h	h	h	h	b	a	h	b	a	a	h	a
7414542_19:C>T	b	h	h	b	h	a	b	b	a	b	b	b	a	b	h	a	h	h	h	a	h	a	b	h	h	h	h	a	h	h	a	b	a	b	h	b	a	h	h	h	h	b	a	h	b	a	a	h	a
5200125_57:A>G	b	b	a	h	b	b	h	h	a	a	b	h	h	b	h	h	h	h	h	a	h	h	a	h	h	h	a	h	a	h	a	h	h	h	b	b	a	h	b	h	b	a	b	h	h	a	a	h	a
3356580_34:A>G	b	h	a	h	h	a	h	h	h	b	b	h	a	h	a	b	b	h	b	a	h	a	h	h	a	a	a	h	a	b	b	a	h	h	b	h	h	a	b	b	a	h	b	h	h	a	h	a	b
3745292_48:T>C	b	h	a	h	h	a	h	h	h	b	b	h	a	h	a	b	b	h	b	a	h	a	h	h	a	a	a	h	a	b	b	a	h	h	b	h	h	a	b	b	a	h	b	h	a	a	h	a	b
3360354_6:A>G	b	h	b	b	b	h	a	b	a	h	h	h	h	a	h	b	b	a	h	b	b	b	a	a	b	h	a	h	b	a	b	h	h	b	b	h	b	a	h	b	h	b	h	b	h	h	h	h	a
3908678_55:C>A	a	h	b	b	a	h	h	h	a	h	a	b	a	h	b	b	h	a	a	h	b	h	h	b	b	h	h	h	a	a	a	h	h	a	h	h	h	h	h	h	h	a	h	a	b	h	a	a	b
3594502_18:G>A	a	h	b	b	a	a	h	h	a	h	a	b	a	h	b	b	h	a	a	h	b	h	h	b	b	h	h	h	a	a	a	h	h	h	h	h	h	h	h	h	h	a	h	a	b	h	h	a	b
3353784_40:C>T	b	b	b	b	b	h	a	a	a	h	h	a	a	a	h	b	h	a	b	b	b	b	a	a	h	h	h	h	b	b	b	b	b	b	b	h	b	a	a	b	h	b	a	b	h	h	b	h	h
3602583_51:C>G	a	h	h	a	a	h	b	a	b	h	h	a	h	a	b	b	h	h	h	b	b	a	h	h	a	h	b	a	h	h	b	b	h	b	h	h	a	h	h	h	h	h	a	b	b	h	b	h	h
3906505_37:G>A	a	h	b	b	a	a	h	h	a	h	a	b	a	h	b	b	h	a	a	h	b	h	h	b	b	h	h	h	a	a	a	h	h	h	h	h	h	h	h	h	h	a	h	a	b	h	h	a	b
4492843_15:T>C	a	h	b	b	a	a	h	h	a	h	a	b	a	h	b	b	h	a	a	h	b	h	h	b	b	h	h	h	a	a	a	h	h	h	h	h	h	h	h	h	h	a	h	a	b	h	h	a	b
5034896_68:G>C	b	h	a	h	h	a	h	h	h	b	b	h	h	h	a	b	b	h	b	a	h	a	h	h	a	a	a	b	a	b	b	a	b	h	b	h	h	a	b	b	a	h	b	h	h	a	h	a	b
5139014_15:T>C	b	h	a	b	h	a	h	h	a	h	b	h	h	h	a	b	b	h	b	h	h	a	h	h	h	a	a	h	a	b	h	a	h	h	b	h	h	a	b	h	a	h	b	h	a	a	h	b	b
5214834_10:C>A	b	h	a	b	h	a	h	h	a	h	b	h	h	h	a	b	b	h	b	h	h	a	h	h	h	a	a	h	a	b	a	a	a	h	b	h	h	a	b	a	a	b	b	h	a	a	h	b	b
3361825_11:G>T	h	h	b	h	b	h	b	a	b	b	a	h	b	h	h	b	b	h	h	h	h	b	b	a	h	b	h	h	a	h	b	a	a	a	a	h	a	h	a	h	h	h	b	a	h	h	a	h	a
3602927_8:C>G	h	h	h	h	a	h	h	b	h	h	h	h	h	h	h	h	b	h	h	a	h	b	h	h	a	b	a	a	h	a	h	h	b	b	a	a	b	b	h	b	a	b	a	a	a	a	b	h	b
3735152_59:A>C	h	h	b	b	a	a	b	b	h	h	h	b	a	h	h	h	h	h	h	h	h	a	b	h	h	h	h	a	h	h	a	h	a	b	a	b	a	b	h	h	h	a	a	a	h	a	a	b	h
5204589_19:T>C	h	h	b	b	a	a	b	b	h	h	h	b	a	h	h	h	h	h	h	h	h	a	b	h	h	h	h	a	h	h	a	h	a	b	a	b	a	b	h	h	h	a	a	a	h	a	a	b	h
7467543_17:G>A	a	h	h	a	a	h	b	a	b	h	h	a	a	a	b	b	h	h	h	b	b	a	a	h	a	h	b	a	h	h	b	b	h	b	h	h	a	h	a	h	h	h	h	h	b	h	b	a	h
5218661_45:A>T	a	h	h	a	a	h	b	a	b	h	h	a	a	a	b	b	h	h	h	b	b	a	a	h	a	h	b	a	h	h	b	b	h	b	h	h	a	a	h	h	h	a	h	h	b	h	b	h	h
4498529_52:T>C	h	h	h	h	h	a	a	a	b	h	b	h	b	a	h	b	h	h	a	h	b	h	h	h	a	h	b	a	h	a	h	h	h	b	h	a	a	h	h	b	b	h	h	b	h	h	b	a	h
5497722_5:A>C	b	b	h	b	a	a	h	b	b	b	b	b	h	a	h	h	b	h	h	h	h	a	b	b	a	h	b	h	a	h	h	b	b	-	h	b	a	a	-	-	a	a	a	-	b	a	h	b	b
3363977_41:C>G	a	h	h	a	a	h	b	a	b	h	h	a	h	a	b	b	h	h	h	b	b	a	a	b	a	h	b	a	h	a	b	b	h	b	h	h	a	h	h	h	h	h	a	b	b	a	b	h	h
5212712_10:T>G	h	a	b	a	h	h	b	b	h	h	h	b	a	h	a	h	h	h	h	a	h	a	b	h	h	h	h	a	h	b	h	h	a	h	a	h	a	h	h	h	b	a	a	a	a	h	h	b	h
3355472_43:G>A	h	h	b	b	h	h	h	h	h	b	h	a	h	h	h	a	h	h	h	h	h	a	h	a	h	a	h	h	a	h	a	h	a	b	a	b	b	b	a	b	h	b	a	b	h	b	a	h	b
5203531_29:A>G	h	b	h	b	h	a	a	a	a	h	h	a	a	a	h	h	h	a	b	b	h	b	a	h	h	h	h	h	b	b	h	b	b	h	b	h	b	a	a	b	h	h	h	h	h	h	b	h	h
3352914_47:G>C	b	h	a	h	h	a	h	h	h	b	b	h	a	h	a	b	b	h	b	a	h	a	h	h	a	a	a	h	a	b	b	a	h	h	b	h	h	a	b	b	a	h	b	h	a	a	h	a	b
3747584_67:T>G	b	h	a	h	h	a	h	h	a	b	b	h	h	h	a	b	b	h	b	a	h	a	h	h	a	a	a	h	a	b	b	a	h	h	b	h	h	a	b	h	a	h	b	h	a	h	h	h	b
3904833_56:A>G	b	h	a	h	h	a	h	h	h	b	b	h	h	h	a	b	b	h	b	a	h	a	h	h	a	a	a	h	a	b	b	a	h	h	b	h	h	a	b	b	a	h	b	h	a	a	h	a	b
5803670_16:T>C	b	h	a	h	h	a	h	h	h	b	b	h	a	h	a	b	b	h	b	a	h	a	h	h	a	a	a	h	a	b	b	a	h	h	b	b	h	a	b	b	a	h	b	h	a	a	h	a	b
3909172_28:C>G	b	h	a	h	h	a	h	h	h	b	b	h	a	h	a	b	b	h	b	a	h	a	h	h	a	a	a	h	a	b	b	a	h	h	b	h	h	a	b	b	a	h	b	h	a	a	h	a	b
5799886_34:T>C	b	h	a	h	h	a	h	h	h	b	b	h	h	h	a	b	b	h	b	a	h	a	h	h	a	a	a	h	a	b	b	a	h	h	b	h	h	a	b	b	a	h	b	h	a	a	h	h	b
3745133_66:C>A	h	h	b	b	h	a	h	h	h	b	a	b	b	h	b	h	h	a	h	h	b	a	h	b	b	h	h	a	a	a	a	h	b	h	h	h	h	b	h	h	b	a	h	a	h	h	a	a	h
3362209_42:A>G	h	h	b	b	h	h	b	h	h	b	h	a	h	h	h	a	h	h	b	h	h	a	h	a	h	a	h	h	a	b	h	h	h	b	a	b	b	b	h	b	h	b	a	b	h	b	a	h	b
3744483_10:G>C	b	h	a	b	h	a	h	h	a	b	b	h	h	h	a	b	b	h	b	h	h	a	h	h	a	a	a	h	a	b	b	a	h	h	b	h	h	a	b	h	a	h	b	h	a	h	b	h	b
3907831_20:G>A	b	h	a	h	h	a	h	h	h	b	b	h	h	h	a	b	b	h	b	a	h	a	h	h	a	a	a	h	a	b	b	a	h	h	b	h	h	a	b	h	a	h	b	h	a	a	h	h	b
3363291_50:G>A	b	h	h	b	h	a	b	b	a	b	h	b	h	b	h	a	h	h	h	a	h	a	b	h	h	h	h	a	h	h	a	b	a	b	h	b	a	h	h	h	h	b	a	h	b	a	a	h	a
3746371_46:G>C	b	b	b	b	b	h	a	b	a	h	h	h	a	a	h	b	h	a	h	b	b	b	a	a	b	h	a	h	b	h	b	h	b	b	b	h	b	a	h	b	h	b	a	b	h	h	h	h	a
3738813_8:G>A	h	h	h	b	a	a	b	b	a	b	b	b	a	h	b	h	h	h	h	a	b	a	b	h	h	h	h	a	a	h	a	b	a	b	a	b	a	h	h	h	h	h	a	h	h	a	a	b	a
5801798_8:A>G	h	h	b	b	a	a	b	b	h	h	h	b	h	h	h	h	h	h	h	h	h	a	b	h	h	h	h	a	h	b	h	h	a	b	a	b	a	b	h	h	b	a	a	a	a	a	a	b	h
3896966_29:A>C	b	b	b	b	b	h	a	b	a	h	h	h	a	a	h	b	h	a	h	h	b	b	a	a	b	h	a	h	b	h	b	h	b	b	b	h	b	a	h	b	h	b	a	b	h	h	h	h	a
5500637_21:A>G	a	h	b	a	a	h	h	h	b	a	b	b	b	a	a	b	a	h	h	h	a	h	b	h	h	h	a	h	h	h	h	b	b	h	h	a	b	a	h	h	b	b	b	h	h	b	h	h	a
3745810_38:C>T	b	h	a	h	h	a	h	h	h	b	b	h	h	h	a	b	h	h	b	a	h	a	h	h	a	a	a	h	a	b	b	a	h	h	b	h	h	a	b	b	a	h	b	h	a	a	h	h	b
3601527_67:C>A	b	h	a	h	h	a	h	h	h	b	b	h	a	h	a	b	b	h	b	a	h	a	h	h	a	a	a	h	a	b	b	a	h	h	b	h	h	a	b	b	a	h	b	h	a	a	h	a	b
5205157_5:A>G	a	h	b	b	a	h	h	h	a	h	a	b	a	h	b	b	h	a	a	h	b	a	h	b	b	h	h	h	a	a	a	h	h	h	h	h	h	h	h	h	h	a	h	a	b	h	a	a	b
3344199_24:A>G	b	h	h	b	h	a	b	b	a	b	b	b	h	b	h	a	h	h	h	a	h	a	b	h	h	h	h	a	h	h	a	b	a	b	h	b	a	h	h	h	h	b	a	h	b	a	a	h	a
3907428_17:A>G	b	a	a	h	b	a	b	h	h	b	h	b	a	h	h	h	b	h	h	h	a	h	h	b	h	h	-	h	h	h	b	a	h	b	h	h	h	b	b	b	a	a	h	b	-	h	h	b	h
3905686_44:G>T	a	h	b	b	a	h	h	h	a	h	a	b	a	h	b	b	h	a	a	h	b	h	h	b	b	h	h	h	a	a	a	h	h	h	h	h	h	h	h	h	h	a	h	a	b	h	a	a	b
4093305_31:G>A	a	h	h	a	a	h	b	a	b	h	h	a	a	a	b	b	h	h	h	b	b	a	a	h	a	a	b	a	h	h	b	b	h	b	h	h	a	h	h	h	h	h	h	h	b	h	b	h	h
5227147_37:C>G	a	h	b	a	h	h	b	h	b	a	a	h	h	a	a	h	a	h	h	a	h	a	b	h	h	h	h	a	h	b	b	h	a	h	a	a	h	h	h	b	b	h	a	a	a	b	a	b	h
3597596_64:T>C	h	h	b	b	h	h	h	h	h	b	h	a	h	h	h	a	h	h	h	h	h	a	h	a	h	a	h	h	a	h	h	h	a	b	a	b	b	b	a	b	h	b	a	b	h	b	a	h	b
3596682_42:T>G	a	h	b	b	a	a	h	h	a	h	a	b	a	h	b	b	h	a	a	h	b	h	h	b	b	h	h	h	a	a	a	h	h	h	h	h	h	h	h	h	h	a	h	a	b	h	h	a	b
5223542_15:T>G	b	b	b	b	b	h	a	b	a	h	h	h	a	a	h	b	h	a	h	b	b	b	a	a	b	h	a	h	b	h	b	h	b	b	b	h	b	a	h	b	h	b	a	b	h	h	h	h	a
3353784_33:T>C	b	b	b	b	b	h	a	a	a	h	h	a	a	a	h	b	h	a	b	b	b	b	a	a	h	h	h	h	b	b	b	b	b	b	b	h	b	a	a	b	h	b	a	b	h	h	b	h	h
31723055_9:A>G	b	b	b	b	b	h	a	a	a	h	h	a	a	a	h	b	h	a	b	b	b	b	a	a	h	h	h	h	b	b	b	b	b	b	b	h	b	a	a	b	h	b	a	b	h	h	b	h	h
5204329_20:C>A	b	b	h	h	b	a	h	b	h	h	a	h	b	b	h	b	h	h	b	b	h	h	h	h	a	h	h	b	a	h	a	h	b	a	a	b	h	h	a	a	a	a	h	a	a	b	a	b	a
3741973_46:C>T	a	h	b	a	a	h	b	a	b	h	h	a	a	a	b	b	h	h	h	b	b	a	a	h	a	h	b	a	h	h	b	b	h	b	h	h	a	h	h	h	h	a	h	a	b	h	b	h	h
3730530_40:A>G	b	a	b	b	a	a	h	h	h	h	a	a	a	h	h	h	a	h	h	b	h	a	b	h	h	h	a	b	h	h	b	b	h	h	b	b	b	b	h	b	h	b	b	b	a	b	a	a	h
3353922_17:G>C	a	h	b	b	a	h	h	h	a	h	a	b	a	h	b	h	h	a	a	h	b	a	h	b	b	h	h	h	a	a	a	h	h	h	h	h	h	b	h	h	h	a	h	a	b	h	a	a	b
3584944_24:G>A	b	h	a	h	a	a	h	h	h	b	b	h	a	h	a	b	b	h	b	a	h	a	h	h	a	a	a	h	a	b	b	a	h	h	b	h	h	a	b	b	a	h	b	h	a	a	h	a	b
5503701_7:G>A	a	h	h	h	h	a	b	a	b	h	h	h	h	a	b	b	h	h	a	h	b	h	a	h	a	h	b	a	h	a	h	h	h	b	h	h	a	h	h	b	b	h	a	b	b	h	b	a	h
5202143_7:C>G	h	h	b	h	h	a	h	h	h	b	a	b	b	h	b	h	h	a	h	h	b	a	h	h	b	h	h	a	a	a	a	h	h	a	h	h	h	h	h	b	b	a	h	a	h	h	a	a	h
5497289_6:T>A	b	h	a	h	h	a	h	h	h	b	b	h	h	h	a	b	b	h	b	a	h	a	h	h	a	a	a	h	a	b	b	a	h	h	b	h	h	a	b	b	a	h	b	h	a	h	h	a	b
3586180_6:C>G	b	h	h	b	h	a	b	b	a	b	b	h	a	b	a	h	h	h	h	a	h	a	b	h	h	h	h	h	h	a	a	b	a	b	h	b	a	h	h	h	h	b	a	h	b	h	a	h	a
5040441_41:A>C	b	h	a	h	h	a	h	h	h	b	b	h	h	h	a	b	h	h	b	a	h	a	h	h	a	a	a	b	a	b	b	a	h	h	b	h	h	a	b	b	a	h	b	h	a	a	h	a	b
3743470_15:A>G	h	h	b	b	h	a	h	h	h	h	a	b	a	h	b	h	h	a	a	h	b	a	h	b	b	h	h	a	a	a	a	h	b	h	h	h	h	b	h	h	b	a	h	a	h	h	a	a	h
3355890_30:C>G	b	h	h	b	h	a	b	b	a	b	b	h	a	b	a	h	h	h	h	a	h	a	b	h	h	h	h	h	h	a	a	b	a	b	h	b	a	h	h	h	h	b	a	h	b	h	a	h	a
3354313_38:C>G	b	h	a	h	h	a	h	h	h	b	b	h	a	h	a	b	b	h	b	a	h	a	h	h	a	a	a	h	a	b	b	a	h	h	b	h	h	a	b	b	a	h	b	h	a	h	h	a	b
3599084_21:G>T	b	h	h	b	h	a	b	b	a	b	b	h	a	b	h	a	h	h	h	a	h	a	b	h	h	h	h	a	h	h	h	b	a	b	h	b	a	h	h	h	h	b	a	h	b	a	a	h	a
5225880_52:C>G	h	a	a	h	h	a	a	a	h	h	h	h	b	b	h	h	h	h	a	a	h	a	h	h	h	h	h	h	b	h	a	h	b	b	b	h	a	a	b	h	a	a	b	h	a	h	a	h	a
3342344_11:C>A	b	h	h	b	h	a	b	b	a	b	b	h	a	b	a	h	h	h	h	a	h	a	b	h	h	h	h	h	h	a	a	b	a	b	h	b	a	h	h	h	h	b	a	h	b	h	a	h	a
3908722_11:A>C	b	a	a	b	b	a	b	h	h	b	h	b	a	h	h	h	b	h	h	h	a	h	h	b	a	h	b	h	h	b	b	b	h	b	h	h	h	b	b	h	h	h	h	b	h	h	a	b	h
5797745_5:T>A	b	b	b	b	b	h	a	b	a	h	h	h	h	a	h	b	b	a	h	b	b	b	a	a	b	h	a	h	b	a	b	h	h	b	b	h	b	a	h	b	h	b	h	b	h	h	h	h	a
7358327_12:C>A	b	h	h	b	h	a	b	b	a	b	b	h	h	b	a	h	h	b	h	a	h	a	b	h	h	h	h	h	h	a	a	b	a	b	h	b	a	h	h	h	h	b	a	h	b	h	a	h	a
5503243_23:A>C	a	h	b	b	a	h	h	h	a	h	a	b	a	h	b	b	h	a	a	h	b	h	h	b	b	h	h	h	a	a	a	h	h	h	h	h	h	h	h	h	h	a	h	a	b	h	a	a	b
3595471_15:A>G	a	h	b	b	a	h	h	h	a	h	a	b	a	h	b	b	h	a	a	h	b	h	h	b	b	h	h	h	a	a	a	h	h	h	h	h	h	h	h	h	h	a	h	a	b	h	a	a	b
3739545_12:T>A	a	h	b	b	a	h	h	h	a	h	a	b	a	h	b	h	h	a	a	h	b	a	h	b	b	h	h	h	a	a	a	h	h	h	h	h	h	h	h	h	h	a	h	a	b	h	a	a	b
3896975_18:C>G	b	h	h	h	h	a	h	b	a	b	b	b	a	a	h	h	b	h	h	h	h	a	b	b	a	h	-	b	h	h	b	b	b	b	a	b	a	h	-	b	a	a	h	b	b	b	h	-	b
5212738_31:G>C	h	h	h	h	h	a	a	a	b	h	b	h	b	a	b	b	h	h	a	h	b	h	a	h	a	h	b	a	h	a	h	h	h	b	a	a	a	h	h	b	b	h	a	b	b	h	b	h	h
3741716_9:G>A	h	h	h	b	a	a	b	b	a	b	b	b	a	h	h	h	h	h	h	a	b	a	b	h	h	h	h	a	a	h	a	b	a	b	a	b	a	h	h	h	h	h	a	h	h	h	a	b	a
3597653_42:A>C	h	h	b	b	h	h	h	h	h	b	h	a	h	h	h	a	h	h	h	h	h	a	h	a	h	a	h	h	a	h	h	h	a	b	a	b	b	b	a	b	h	b	a	b	h	b	a	h	b
5497291_8:G>A	a	h	b	b	a	h	h	h	a	h	a	b	a	h	b	h	h	a	a	h	b	h	h	b	b	h	h	h	a	a	a	h	h	h	h	h	h	h	h	h	h	a	h	a	b	h	a	a	b
3363467_34:C>T	a	h	b	b	h	b	h	h	a	b	h	a	h	b	h	a	a	h	h	h	h	a	h	a	h	a	h	h	a	h	h	h	a	h	a	h	b	b	a	b	h	b	a	h	b	b	a	b	b
3897848_10:A>T	b	b	h	b	a	a	h	h	b	b	b	b	h	a	h	h	b	h	h	h	h	a	b	b	a	h	b	b	h	h	b	b	b	h	h	b	h	a	b	b	a	h	a	b	b	b	h	b	b
3748723_65:A>G	a	h	b	b	a	a	h	h	a	h	a	b	h	h	b	b	h	a	a	h	b	h	h	b	b	h	h	h	a	a	a	h	h	h	a	h	h	h	h	a	h	a	h	a	h	h	h	a	b
4104528_13:G>C	b	h	b	b	b	h	a	b	a	h	h	h	h	a	h	b	b	a	h	b	b	b	a	a	b	h	a	h	b	a	b	h	h	b	b	h	b	a	h	b	h	b	h	b	h	h	h	b	a
3729816_10:T>G	b	b	h	b	a	a	a	b	b	h	b	b	a	h	h	h	h	a	h	h	h	a	b	h	a	a	h	h	a	a	a	h	b	a	a	-	b	a	b	b	a	a	h	b	h	a	a	h	h
3591639_23:T>C	h	h	b	b	h	a	h	h	h	b	a	b	a	h	b	h	h	a	a	h	b	a	h	b	b	h	h	a	a	a	a	h	b	h	h	h	h	b	h	h	b	a	h	a	h	h	a	a	h
5504330_20:T>G	a	b	-	h	-	-	a	-	h	a	-	a	a	a	b	b	b	a	-	b	a	a	-	a	a	a	a	b	h	-	-	-	-	-	a	-	-	a	-	h	a	b	-	-	-	a	a	-	-
3586012_14:A>G	b	h	a	h	h	a	h	h	h	b	b	h	a	h	a	b	b	h	b	a	h	a	h	h	a	a	a	b	a	b	b	a	b	h	b	h	h	a	b	b	a	h	b	h	a	a	h	a	b
5223371_30:A>T	b	a	b	b	a	a	h	h	h	h	a	a	a	h	h	h	a	h	h	b	h	h	b	h	h	h	b	b	h	h	b	b	h	h	b	b	b	b	h	b	h	b	b	b	h	b	a	a	h
3590604_19:T>C	a	h	b	b	a	a	h	h	a	h	a	b	h	h	b	b	h	a	a	h	b	h	h	b	b	h	h	h	a	a	a	h	h	h	h	h	h	h	h	h	h	a	h	a	b	h	h	a	b
3906993_56:G>C	a	h	b	b	h	a	h	h	h	h	a	b	a	h	b	h	h	a	a	h	b	a	h	b	b	h	h	a	a	a	a	h	h	h	h	h	h	b	h	h	b	a	h	a	h	h	a	a	b
3597500_7:C>T	h	h	h	b	a	a	b	b	h	b	h	b	h	h	h	h	h	h	h	a	b	a	b	h	h	h	h	a	a	h	a	b	a	b	a	b	a	h	h	h	h	h	a	h	h	a	a	b	a
3363126_53:G>T	h	a	b	b	a	h	a	a	b	a	b	h	a	h	a	a	h	b	h	b	a	h	a	h	h	h	a	h	b	b	h	b	a	b	h	b	a	b	h	a	a	h	b	a	b	b	h	a	a
6211347_18:A>T	h	h	b	h	b	b	a	b	a	h	h	b	a	h	b	b	h	a	h	h	h	b	a	a	b	h	a	h	h	a	b	h	a	b	h	h	h	a	h	h	h	b	b	b	h	h	h	h	h
5206024_20:C>G	a	h	b	h	h	h	b	a	b	h	h	h	a	h	h	b	h	h	h	h	b	a	a	b	a	h	b	a	h	h	b	b	h	b	a	h	a	b	a	h	b	a	h	h	h	h	b	b	h
4484623_13:G>C	h	a	a	h	h	a	a	a	h	h	a	h	b	b	h	h	h	h	a	a	h	a	h	h	a	h	h	h	b	h	a	h	b	b	b	h	a	a	b	h	a	a	b	h	a	h	a	h	a
3350425_30:G>A	b	h	h	h	a	h	h	b	h	h	h	h	h	h	h	h	b	h	h	a	h	h	a	h	a	h	a	a	a	a	h	h	b	b	a	a	b	b	h	h	a	b	a	a	a	a	b	h	b
7468260_53:T>C	b	a	b	b	a	a	a	h	h	h	a	a	a	h	h	h	a	h	h	h	h	h	b	h	h	h	h	b	h	h	b	b	h	h	b	b	b	b	h	b	h	b	b	b	a	b	a	a	h
4489842_46:T>G	b	b	b	b	b	h	a	b	a	h	h	h	h	a	h	b	b	a	h	b	b	b	a	a	b	h	a	h	b	a	b	h	h	b	b	h	b	a	h	b	h	b	h	b	h	h	h	h	a
5211480_66:A>G	a	h	b	b	h	b	h	h	a	b	h	a	h	b	h	a	a	h	h	h	h	a	h	a	h	a	h	h	a	h	h	h	a	h	a	h	b	b	a	b	h	b	a	h	b	b	a	b	b
3589751_37:T>G	a	h	b	b	a	h	h	h	a	h	a	b	a	h	b	b	h	a	a	h	b	h	h	b	b	h	h	h	a	a	a	h	h	h	h	h	h	h	h	h	h	a	h	a	b	h	h	a	b
12321656_16:T>C	a	h	h	a	a	h	h	h	b	a	-	h	b	a	-	b	a	h	h	a	b	a	h	h	h	h	b	a	h	a	h	h	a	b	a	h	h	h	a	b	b	h	h	-	-	h	b	h	h
3581614_7:C>T	b	h	a	h	h	a	h	h	h	b	b	h	h	h	a	h	b	h	b	a	h	a	h	h	a	a	a	h	a	b	b	a	h	h	b	h	h	a	b	b	a	h	b	h	a	h	h	a	b
3580899_26:G>A	b	h	a	h	h	a	h	h	h	b	b	h	h	h	a	b	b	h	b	a	h	a	h	h	a	a	a	h	a	b	b	a	h	h	b	h	h	a	b	b	a	h	b	h	a	a	h	h	h
3731013_32:C>T	b	h	a	h	h	a	h	h	h	b	h	h	a	h	a	b	b	h	b	a	h	a	h	h	a	a	a	b	a	b	b	a	b	h	b	h	h	a	b	b	a	h	b	h	h	h	h	a	b
3588992_60:T>C	b	h	a	h	h	a	h	h	h	b	b	h	h	h	a	b	b	h	b	a	h	a	h	h	a	a	a	h	a	b	b	a	h	h	b	h	h	a	b	b	a	h	b	h	a	a	h	h	b
3582786_28:G>A	b	h	a	h	h	a	h	h	h	b	b	h	h	h	a	b	b	h	b	a	h	a	h	h	a	a	a	h	a	b	b	a	h	h	b	h	h	a	b	b	a	h	b	h	a	a	h	a	b
5799690_63:T>C	b	h	b	b	h	h	a	h	h	b	a	a	h	a	a	a	h	h	h	a	a	a	h	a	h	a	h	h	h	h	b	a	a	b	a	h	h	b	h	b	h	h	a	b	h	b	h	a	b
3363910_5:T>C	h	h	h	h	h	a	h	a	b	h	h	h	b	a	b	b	h	h	a	h	b	h	a	h	a	h	b	a	h	a	h	h	h	b	h	a	a	b	h	b	b	h	a	b	b	h	b	a	h
3364957_34:C>T	h	h	b	h	b	b	a	b	a	h	h	b	h	a	h	b	b	a	h	h	h	b	a	a	b	h	a	h	h	a	b	h	a	b	a	h	h	a	h	h	h	b	h	b	h	h	a	h	h
3910079_33:A>C	h	h	b	b	h	h	h	h	a	b	h	a	h	b	h	a	h	h	h	h	h	a	h	a	h	a	h	h	a	h	h	h	a	b	a	h	b	b	a	b	h	b	a	h	b	b	a	b	b
3906558_40:G>C	b	h	h	b	h	a	b	b	a	b	b	b	h	b	h	a	h	h	h	a	h	a	b	h	h	h	h	a	h	h	a	b	a	b	h	b	a	h	h	h	h	b	a	h	b	a	a	h	a
3895741_26:T>C	a	h	b	b	a	h	h	h	a	h	a	b	a	h	b	h	h	a	a	h	b	h	h	b	b	h	h	h	a	a	a	h	h	h	h	h	h	h	h	h	h	a	h	a	b	h	a	a	b
3364991_19:A>G	h	h	a	h	h	a	h	b	a	b	b	b	a	h	h	a	h	h	h	a	h	a	b	h	h	h	h	a	h	h	a	b	a	b	h	b	a	h	h	h	h	b	a	a	a	h	a	h	a
3731765_5:C>T	a	h	h	a	a	h	b	a	b	h	a	a	a	a	b	b	h	a	h	b	b	a	a	h	a	h	b	a	a	h	b	b	h	b	h	a	a	a	a	h	h	h	a	-	-	a	b	h	h
3588258_54:C>G	a	h	b	b	a	h	h	h	a	h	a	b	a	h	b	h	h	a	a	h	b	h	h	b	b	h	h	h	a	a	a	h	h	h	h	h	h	h	h	h	h	a	h	a	b	h	a	a	b
3748514_26:A>G	b	h	a	h	h	a	h	h	h	b	b	h	a	h	a	b	b	h	b	a	h	a	h	h	a	a	a	h	a	b	b	a	h	h	b	h	h	a	b	b	a	h	b	h	h	a	h	a	b
3909595_15:C>T	b	h	h	h	h	h	h	h	h	a	h	h	a	b	h	a	h	h	h	a	h	h	h	b	b	b	a	b	a	b	a	h	h	b	h	b	h	h	b	h	b	a	b	b	a	h	h	h	h
3602654_16:T>A	a	h	b	b	a	h	h	h	a	h	a	b	a	h	b	b	h	a	a	h	b	h	h	b	b	h	h	h	a	a	a	h	h	h	h	h	h	h	h	h	h	a	h	a	b	h	a	a	b
3355472_52:C>A	h	h	b	b	h	h	h	h	h	b	h	a	h	h	h	a	h	h	h	h	h	a	h	a	h	a	h	h	a	h	h	h	a	b	a	b	b	b	a	b	h	b	a	b	h	b	a	h	b
5800219_31:T>C	a	h	h	a	a	h	b	a	b	h	h	a	h	a	b	b	h	h	h	b	b	a	a	h	a	h	b	a	h	h	b	b	h	b	h	h	a	h	h	h	h	h	a	b	b	h	b	h	h
3363283_5:C>A	b	a	b	b	a	h	a	h	h	h	a	a	a	h	h	h	a	h	a	h	h	h	b	h	h	h	h	b	h	h	b	b	h	h	b	b	b	b	h	b	h	b	b	b	a	b	a	a	h
4104593_22:A>G	h	h	b	b	a	a	b	h	a	b	a	b	a	h	b	b	h	h	a	h	b	h	h	b	b	h	h	h	b	a	a	h	h	h	h	h	h	b	h	h	h	a	h	a	b	h	h	a	b
3594643_26:C>T	h	h	h	h	h	a	h	h	h	b	h	h	b	a	b	h	a	a	h	h	b	a	h	h	b	h	h	a	a	a	a	h	b	a	h	a	b	h	h	b	b	a	h	h	h	a	h	a	h
7414928_37:A>G	a	h	b	h	a	h	b	a	b	h	h	h	a	a	b	b	h	h	h	b	b	a	a	h	a	h	b	a	h	h	b	b	h	b	h	h	a	h	h	h	h	a	h	h	b	h	b	b	h
3363395_64:G>A	h	a	b	h	h	h	h	h	b	h	a	h	a	h	b	h	a	h	h	h	h	h	h	h	h	h	h	h	h	h	h	h	b	h	b	b	b	a	b	b	h	b	b	b	h	b	a	a	b
31722873_9:C>G	h	h	b	h	b	b	a	b	a	h	h	b	a	h	b	b	h	a	h	h	h	b	a	a	b	h	a	h	h	a	h	h	a	b	h	h	h	a	h	h	b	b	b	b	h	h	h	h	h
7093201_18:A>G	a	b	b	a	a	b	b	h	b	-	a	h	b	a	-	b	a	b	h	a	b	a	b	h	b	b	h	a	h	h	b	b	-	b	-	b	b	b	b	b	b	b	a	a	-	b	b	b	h
5212381_13:A>G	b	a	h	h	a	a	h	b	a	h	a	h	h	h	h	h	b	h	a	a	h	h	h	h	a	a	a	a	h	a	h	h	b	b	a	a	b	b	h	a	a	b	a	a	a	a	b	h	b
5222433_25:C>G	a	h	h	a	a	h	b	a	b	h	h	a	h	a	b	b	h	h	h	b	b	a	a	h	a	h	b	a	h	h	b	b	h	b	h	h	a	h	h	h	a	h	a	b	b	h	b	h	h
3908558_6:A>C	h	h	h	h	a	a	a	h	h	h	b	h	b	a	h	h	h	h	a	a	b	h	h	b	a	h	b	a	h	a	h	b	h	b	h	h	b	h	h	b	b	b	a	h	h	h	b	h	h
5205547_62:G>C	h	h	b	b	h	b	h	h	a	b	h	a	h	b	h	a	a	h	h	h	h	a	h	a	h	a	h	h	a	h	h	h	a	h	a	h	b	b	a	b	h	b	a	h	b	b	a	b	b
3587059_62:A>C	b	h	b	b	b	h	a	b	a	h	h	h	h	a	h	b	b	a	h	b	b	b	a	a	b	h	a	h	b	a	b	h	h	b	b	h	b	a	h	b	h	b	h	b	h	h	h	h	a
3742527_39:G>A	b	h	b	b	b	h	a	b	a	h	h	h	h	a	h	b	b	a	h	b	b	b	a	a	b	h	a	h	b	a	b	h	h	b	b	h	b	a	h	b	h	b	h	b	h	h	h	h	a
3883623_5:C>A	b	h	a	h	h	a	h	h	a	b	b	h	h	h	a	b	b	h	b	h	h	a	h	h	a	a	a	h	a	b	b	a	h	h	b	h	h	a	b	h	a	h	b	h	a	a	h	h	b
5227086_11:T>G	b	h	a	h	h	a	h	h	h	b	b	h	a	h	a	b	b	h	b	a	h	a	h	h	a	a	a	h	a	b	b	a	h	h	b	h	h	a	b	b	a	h	b	h	a	a	h	a	b
5203011_7:C>G	a	h	b	b	h	a	h	h	h	h	a	b	a	h	b	h	h	a	a	h	b	a	h	b	h	h	h	a	a	a	a	a	h	h	h	h	h	b	a	a	b	a	h	a	h	h	a	a	h
3588758_64:T>G	b	h	a	h	h	a	h	h	a	b	b	h	h	h	a	b	b	h	b	a	h	a	h	h	a	a	a	h	a	b	b	a	h	h	b	h	h	a	b	h	a	h	b	h	a	h	h	h	b
3892767_29:T>A	a	h	b	b	h	h	h	h	h	h	a	b	a	h	b	h	h	a	a	h	b	a	h	b	b	h	h	h	a	a	a	h	h	h	h	h	h	b	h	h	b	h	h	a	h	h	a	a	b
3736222_23:G>T	b	a	a	h	b	a	b	h	h	b	h	b	a	h	h	h	b	h	h	h	a	h	h	b	h	h	b	h	h	h	b	h	h	b	h	h	h	b	b	b	a	h	h	b	a	h	h	b	h
3365346_20:A>G	h	h	b	h	h	a	b	a	b	h	a	h	b	h	h	b	h	h	h	h	h	a	h	h	a	h	h	a	h	h	b	b	h	a	a	h	a	h	a	h	b	h	h	a	b	h	a	h	h
3598264_56:G>A	h	a	b	b	h	a	b	b	h	h	h	b	a	h	h	h	h	h	h	h	h	a	b	h	h	h	h	a	h	b	h	h	a	h	a	h	a	b	a	h	b	a	a	a	a	h	a	b	h
3584379_61:A>G	a	h	b	h	a	h	b	a	b	h	h	a	a	a	b	b	h	h	h	b	b	a	a	h	a	h	b	a	h	b	b	b	b	b	h	h	a	h	h	h	h	a	h	h	b	h	b	h	h
3894006_29:T>C	b	b	b	b	b	h	a	a	a	h	h	a	a	a	h	b	h	a	b	b	b	b	a	a	h	h	h	h	b	b	b	b	b	b	b	h	b	a	a	b	h	b	a	b	h	h	b	h	h
5499961_12:G>A	h	h	b	b	h	h	a	h	h	b	a	a	h	a	a	a	h	h	h	a	a	a	h	a	h	a	h	h	a	h	h	h	a	b	a	h	b	b	a	b	h	h	a	b	h	b	a	a	b
3353848_44:A>C	a	h	b	b	h	b	h	h	a	b	h	a	h	b	h	a	a	h	h	h	h	a	h	a	h	a	h	h	a	h	h	h	a	h	a	h	b	b	a	b	h	b	a	h	b	b	a	b	b
3576178_7:T>A	h	h	b	b	h	b	h	h	a	b	h	a	h	b	h	a	a	h	h	h	h	a	h	a	h	a	h	h	a	h	h	h	a	h	a	h	b	b	a	b	h	b	a	h	b	b	a	b	b
4486889_23:A>C	a	h	b	b	h	b	h	h	a	b	h	a	h	b	h	a	a	h	h	h	h	a	h	a	h	a	h	h	a	h	h	h	a	h	a	h	b	b	a	b	h	b	a	h	b	b	a	b	b
5796240_19:C>T	b	a	b	b	a	h	a	h	h	h	a	a	a	h	h	h	a	h	a	h	h	h	b	h	h	b	h	b	h	h	b	b	h	h	b	b	b	b	h	b	h	b	b	b	a	b	a	a	h
3589757_6:C>T	h	a	h	h	a	a	h	h	h	b	a	b	b	h	b	h	h	a	h	h	b	a	h	h	b	h	a	a	a	a	a	h	h	a	h	h	h	h	h	b	b	a	h	a	a	h	h	a	h
28856469_19:T>C	h	h	b	b	h	a	h	h	h	b	a	b	b	h	b	h	h	a	h	h	b	a	h	h	b	h	h	a	a	a	a	h	h	h	h	h	a	b	h	h	b	a	h	a	h	h	a	a	h
3896421_8:G>C	b	h	a	h	h	a	h	h	h	b	b	h	a	h	a	b	b	h	b	a	h	a	h	h	a	a	a	b	a	b	b	h	b	h	b	h	h	a	b	b	a	h	b	h	h	a	h	a	b
4098356_32:C>T	a	h	h	a	a	h	b	a	b	h	h	a	h	a	b	b	h	h	h	b	b	a	a	h	a	h	b	a	h	h	b	b	h	b	h	h	a	h	h	h	h	h	a	b	b	a	b	b	b
16519319_25:C>T	h	h	h	b	a	a	b	b	a	b	b	b	h	h	h	h	h	h	h	a	b	a	b	h	h	h	h	a	a	h	a	b	a	b	a	b	a	h	h	h	h	h	h	h	h	a	a	b	a
5211480_16:G>A	a	h	b	b	h	b	h	h	a	b	h	a	h	b	h	a	a	h	h	h	h	a	h	a	h	a	h	h	a	h	h	h	a	h	a	h	b	b	a	b	h	b	a	h	b	b	a	b	b
3585537_24:G>A	b	b	b	b	b	h	a	a	a	h	h	a	a	a	h	b	h	a	b	b	b	b	a	a	h	h	h	h	b	b	b	b	b	b	b	h	b	a	a	b	h	b	a	b	h	h	h	h	h
3590780_18:A>G	b	b	h	b	h	a	a	a	a	h	h	a	a	a	h	h	h	a	b	b	h	b	a	a	h	h	h	h	b	b	h	b	b	h	b	h	b	a	a	b	h	b	a	h	h	h	-	h	h
3344079_41:C>A	a	h	h	h	h	a	b	a	b	h	h	h	h	a	b	b	h	h	h	h	b	h	a	h	a	h	b	a	h	a	b	h	a	b	h	h	a	h	h	b	b	h	a	b	b	h	b	a	h
3578734_38:T>G	h	h	b	b	h	h	-	h	a	b	h	a	h	b	h	a	h	h	h	h	b	a	h	a	h	a	h	h	a	h	h	h	a	b	a	a	b	b	a	b	h	b	a	h	b	b	a	b	b
3907154_22:A>G	h	h	b	h	h	a	h	h	h	b	a	b	b	h	b	h	h	a	h	h	b	a	h	h	b	h	h	a	a	a	a	h	h	h	h	h	h	h	h	b	b	a	b	a	h	h	a	a	h
3598793_25:C>G	a	h	b	a	a	h	b	h	b	a	a	h	b	a	a	h	a	h	h	a	h	a	b	h	h	h	h	a	h	h	h	b	a	h	a	h	h	b	h	b	b	h	a	a	a	h	h	h	h
3581014_37:G>T	b	b	b	b	b	h	a	h	a	h	h	h	a	a	h	b	h	a	b	b	b	b	a	a	b	h	h	h	b	h	b	h	b	b	b	h	b	a	a	b	h	b	a	b	h	h	h	h	h
3889714_41:G>A	b	a	b	b	a	h	a	h	h	h	a	a	a	h	h	h	a	h	a	h	h	h	b	h	h	h	h	b	h	h	b	b	h	h	b	b	b	b	h	b	h	b	b	b	a	b	a	a	h
3354633_50:G>C	h	a	a	h	h	a	a	a	h	h	h	h	b	b	h	h	h	h	a	a	h	a	h	h	h	h	h	h	b	h	a	h	b	b	b	h	a	a	b	h	a	a	b	h	a	h	a	h	a
5200734_36:T>C	h	a	a	h	h	a	a	a	h	h	h	h	h	b	h	h	h	h	a	h	h	a	h	h	h	h	h	h	b	h	a	h	b	b	b	h	a	a	b	h	a	a	b	h	a	h	a	h	a
7086936_13:G>T	b	h	a	b	h	a	h	h	a	h	b	b	h	h	a	b	b	h	b	h	h	a	h	h	h	a	a	h	a	b	h	a	h	b	b	h	h	a	b	h	a	h	b	h	a	a	a	a	b
7415373_21:C>A	b	b	h	b	b	h	a	a	a	h	h	a	a	a	h	b	h	a	b	b	b	b	a	a	h	h	h	h	b	b	h	b	b	b	b	h	b	a	a	b	h	b	a	h	h	h	b	h	h
4094321_33:G>A	h	b	h	a	b	h	a	b	h	b	h	b	h	a	b	b	b	b	h	h	a	a	h	h	a	b	b	b	a	b	b	h	b	b	b	h	a	b	a	h	a	h	b	a	b	h	h	h	h
3597020_44:T>G	b	h	a	h	h	a	h	h	h	b	b	h	a	h	a	b	b	h	b	a	h	a	h	h	a	a	a	h	a	b	b	a	h	h	b	h	h	a	b	b	a	h	b	h	a	a	h	a	b
4486982_21:A>C	b	h	a	h	h	a	h	h	a	b	b	h	h	h	a	b	b	h	b	h	h	a	h	h	a	a	a	h	a	b	b	a	h	h	b	h	h	a	b	h	a	h	b	h	a	a	h	h	b
3363397_28:G>T	h	a	a	h	h	a	a	a	h	h	h	h	b	b	h	h	h	h	a	a	h	a	h	h	h	h	h	h	b	h	a	h	b	b	b	h	a	a	b	h	a	a	b	h	a	a	a	h	a
5040757_13:A>T	b	a	a	h	b	a	b	h	h	b	h	b	a	h	h	h	b	h	h	h	a	h	h	b	h	h	b	h	h	h	b	h	h	b	h	h	h	b	b	b	a	h	h	b	b	h	h	b	h
3362676_59:C>A	a	h	h	a	h	a	b	a	b	h	h	h	h	a	b	b	h	h	h	h	b	h	a	h	a	h	b	a	h	a	b	b	h	b	h	h	a	h	h	b	b	h	a	b	b	h	b	a	a
3904962_20:C>T	h	a	b	h	h	h	h	h	b	h	a	h	a	h	b	h	a	h	h	h	h	h	h	h	h	h	h	h	h	h	h	h	b	h	b	b	b	a	h	b	h	b	b	b	h	b	a	a	b
3737951_43:C>T	a	h	b	b	h	h	h	h	h	h	a	b	a	h	b	h	h	a	a	h	b	a	h	b	b	h	h	h	a	a	a	h	h	h	h	h	h	b	h	h	b	a	h	a	h	h	a	a	b
5041162_29:C>T	b	b	a	h	b	b	h	h	a	a	b	h	h	b	h	h	h	h	h	a	h	h	a	h	h	h	a	h	h	h	a	h	h	h	b	b	a	h	b	h	b	a	b	b	h	a	a	h	a
5493189_9:T>C	b	h	a	h	h	a	h	h	h	b	b	h	a	h	a	b	b	h	b	h	h	a	h	h	a	a	a	h	a	b	b	a	h	a	b	h	h	a	b	b	a	h	b	h	a	a	h	a	h
3906391_13:C>T	b	a	b	b	a	-	h	h	h	b	a	a	a	h	h	h	a	h	h	h	h	h	b	h	h	h	h	b	h	h	h	b	h	h	b	b	b	b	h	b	h	b	b	b	h	b	a	a	h
5497614_42:A>T	b	h	a	h	h	a	h	h	a	b	b	h	h	h	a	b	b	h	b	h	h	h	h	h	a	a	a	h	a	b	b	a	h	h	b	h	h	a	b	h	a	h	b	h	a	h	h	h	b
3587913_26:G>C	a	h	b	b	h	b	h	h	a	b	h	a	h	b	h	a	a	h	h	h	h	a	h	a	h	a	h	h	a	h	h	h	a	h	a	h	b	b	a	b	h	b	a	h	b	b	a	b	b
5209628_25:G>T	h	h	b	a	h	h	b	h	h	a	a	h	h	a	a	h	a	h	h	a	h	a	b	b	h	a	h	a	h	b	h	h	a	h	a	h	b	h	b	b	b	a	h	a	a	b	b	b	h
5204329_47:A>G	b	b	h	h	b	a	h	b	h	h	a	h	b	b	h	b	h	h	b	b	h	h	h	a	h	h	h	b	a	h	a	h	b	a	h	b	h	a	a	a	h	h	a	a	h	b	a	b	a
5501758_34:A>T	b	a	b	b	a	h	a	h	h	h	a	a	a	h	h	h	a	h	a	h	h	a	b	h	h	b	h	b	h	h	b	b	h	h	b	b	b	b	h	b	h	b	b	b	a	b	a	a	h
3737594_36:C>G	b	a	b	b	a	a	h	h	h	h	a	a	a	h	h	h	a	h	h	b	h	h	b	h	h	h	h	b	h	h	b	b	h	h	b	b	b	b	h	b	h	b	b	b	a	b	a	a	a
4497068_13:A>G	b	h	h	b	h	a	b	b	a	h	b	b	a	h	h	h	h	h	h	a	h	a	b	h	h	h	h	a	h	h	a	b	a	b	a	b	a	h	h	h	h	h	a	h	b	a	a	h	a
3906487_21:A>G	a	h	b	b	a	h	h	h	a	h	a	b	h	h	b	b	h	a	a	h	b	h	h	b	b	h	h	h	a	a	a	h	h	h	h	h	h	h	h	h	h	a	h	a	b	h	a	a	b
5040253_29:G>C	h	h	b	b	h	h	h	h	a	b	h	a	h	b	h	a	h	h	h	h	h	a	h	a	h	a	h	h	a	h	h	h	a	b	a	b	b	b	a	b	h	b	a	b	h	b	a	b	b
3344736_18:C>T	b	a	b	b	a	a	a	h	h	h	a	a	a	h	h	h	a	h	h	h	h	a	b	h	h	h	h	b	h	h	b	b	h	a	b	b	b	b	h	b	h	b	b	b	a	b	a	a	h
5034538_36:A>G	b	h	a	h	h	a	a	b	b	h	b	b	h	a	h	h	h	h	b	h	b	a	h	h	a	a	b	h	h	a	a	h	h	h	b	b	h	a	h	h	h	b	a	h	h	a	h	h	h
3731435_25:T>C	h	h	b	h	b	h	b	a	b	b	a	h	b	h	h	b	b	h	h	h	h	b	b	a	h	b	h	h	a	h	b	a	h	a	a	h	a	h	a	h	h	h	b	a	h	b	a	a	a
3363467_61:C>T	a	h	b	b	h	b	h	h	a	b	h	a	h	b	h	a	a	h	h	h	h	a	h	a	h	a	h	h	a	h	h	h	a	h	a	h	b	b	a	b	h	b	a	h	b	b	a	b	b
5200246_10:G>C	h	h	h	h	a	h	h	b	h	h	h	h	h	a	a	h	b	h	h	a	h	-	h	h	a	h	h	a	a	a	h	h	b	b	a	a	b	b	a	b	a	b	a	a	a	a	-	a	b
3744271_13:G>A	a	h	b	a	a	h	b	h	b	a	a	h	b	a	a	h	a	h	h	h	h	a	b	h	h	h	h	a	h	h	h	h	a	h	a	h	h	b	h	b	b	h	h	a	a	b	h	b	h
3595563_10:C>G	b	a	b	b	a	a	h	h	b	h	a	a	a	h	b	h	a	h	h	h	h	h	h	h	h	h	h	b	b	h	h	b	h	h	-	b	b	h	h	b	h	b	b	b	h	b	a	a	b
3584794_11:T>A	b	b	b	b	b	h	a	b	a	h	h	h	a	a	h	b	h	a	b	b	b	b	a	a	b	h	h	h	b	h	b	h	b	b	b	h	b	a	a	b	h	b	a	b	h	h	h	h	h
3591847_22:C>G	h	h	b	b	h	h	a	h	a	b	h	a	h	b	h	a	h	h	h	h	b	a	h	a	h	a	h	h	a	h	h	h	a	b	a	h	b	b	a	b	h	b	a	b	b	b	a	b	b
3907911_15:T>C	h	h	h	h	h	a	a	a	b	h	b	h	b	a	h	b	h	h	a	h	b	a	h	h	a	h	b	a	h	a	h	h	h	b	h	a	a	h	h	b	b	h	a	b	b	h	b	h	h
5215190_51:T>C	h	h	b	h	b	a	b	a	h	b	a	h	b	h	h	b	b	h	h	h	h	b	b	a	h	b	h	h	a	h	b	a	h	a	a	h	a	h	a	a	h	h	b	h	h	h	a	h	h
5227527_22:T>C	b	a	a	h	b	a	b	h	h	b	h	b	a	h	h	h	b	h	h	h	a	h	h	b	h	a	b	h	h	h	b	h	h	b	h	h	h	b	b	b	a	h	h	b	b	h	h	-	h
3358395_10:G>A	b	a	h	h	h	a	h	b	h	b	b	b	a	h	h	h	b	a	h	h	h	h	b	b	a	b	b	b	h	h	b	b	b	b	h	b	h	a	b	b	a	h	h	b	b	h	a	b	b
3597385_7:G>A	b	b	h	b	a	a	h	b	b	b	b	b	h	a	h	h	b	h	h	h	h	a	b	b	a	h	b	b	b	h	b	b	b	a	h	b	h	a	b	b	a	h	a	b	b	h	h	b	b
3732850_13:C>T	b	a	a	h	h	h	h	a	h	a	b	h	h	b	h	h	b	h	a	a	a	h	h	h	h	b	h	h	h	h	a	h	-	b	b	b	a	a	b	h	a	a	b	h	a	h	a	h	a
3583169_54:A>G	h	h	b	h	b	h	b	a	b	b	a	h	b	h	h	b	b	h	h	h	h	b	b	a	h	b	h	h	a	h	b	a	h	a	a	h	a	h	a	h	h	h	b	a	h	b	a	h	a
5498025_5:A>G	a	h	h	h	h	a	b	a	b	h	h	h	h	a	b	b	h	h	h	h	b	h	a	h	a	h	b	a	h	a	h	h	h	b	h	h	a	h	h	b	b	h	a	b	b	h	b	a	h
3365002_67:C>G	b	a	b	b	a	a	h	h	h	b	a	a	a	h	h	h	a	h	h	b	h	b	h	h	h	h	h	b	h	h	h	b	h	h	b	b	b	h	h	b	h	b	b	b	h	b	a	a	a
3906698_13:T>G	h	h	b	h	h	a	b	a	b	h	a	h	b	h	h	b	h	h	h	h	h	a	h	h	a	h	h	a	a	h	b	b	h	h	a	h	a	h	h	h	b	h	h	h	b	a	a	h	h
3354453_13:A>C	b	h	a	h	h	a	h	h	h	b	b	h	a	h	a	b	b	h	b	a	h	a	h	h	a	a	a	b	a	b	b	a	b	h	b	h	h	a	b	b	a	h	b	h	h	a	h	a	b
3888961_26:C>G	h	a	a	h	h	a	a	a	h	h	h	h	b	b	h	h	h	h	a	a	h	a	h	h	h	h	h	h	b	h	a	h	b	b	b	h	a	a	b	h	a	a	b	h	a	h	a	h	a
3887449_18:A>T	h	a	a	h	h	a	a	a	h	h	h	h	b	b	h	h	h	h	a	a	h	a	h	h	h	h	h	h	b	h	a	h	b	b	b	b	a	a	b	h	a	a	b	h	a	h	a	h	a
3362388_56:A>T	b	h	a	h	h	h	h	h	h	a	h	h	a	b	h	a	h	h	h	a	h	h	h	h	b	h	a	a	a	h	a	h	b	b	h	b	b	h	b	h	b	a	b	b	h	b	h	h	b
3888254_14:C>G	a	h	b	b	h	a	h	h	h	h	a	b	a	h	b	h	h	a	a	h	b	a	h	b	b	h	h	a	a	a	a	h	h	h	h	h	h	b	h	h	b	a	h	a	h	h	a	a	b
3354955_37:G>T	h	h	b	b	h	h	h	h	a	b	h	a	h	b	h	a	h	h	h	h	h	a	h	a	h	a	h	h	a	h	h	h	a	h	a	h	b	b	a	b	h	b	a	h	b	b	a	b	b
3908232_64:G>T	a	h	b	b	h	h	h	h	h	h	a	b	a	h	b	h	h	a	a	h	b	a	h	b	b	h	h	a	a	a	a	h	h	h	h	h	h	b	h	h	b	a	h	a	h	h	a	a	b
3592344_7:G>A	b	b	a	h	b	b	h	h	a	a	b	h	h	b	h	h	h	h	h	a	h	h	a	h	h	h	a	h	h	h	a	h	h	h	b	b	a	h	b	h	b	a	b	b	h	a	a	h	a
5224485_55:A>G	b	h	a	h	h	a	h	h	h	b	b	h	a	h	a	b	b	h	b	a	h	a	h	h	a	a	a	h	a	b	b	a	h	h	b	h	h	a	b	b	a	h	b	h	a	a	h	a	b
3746692_23:G>A	b	b	a	h	b	b	h	h	a	a	b	h	h	b	h	h	h	h	h	a	h	h	a	h	h	h	a	h	h	h	a	h	h	b	b	b	a	a	b	a	b	a	b	h	h	h	a	h	a
3589157_56:G>A	b	b	a	h	b	b	h	h	a	a	b	h	h	b	h	h	h	h	h	a	h	h	a	h	h	h	a	h	h	h	a	h	h	h	b	b	a	a	b	h	b	a	b	h	h	h	a	h	a
5047034_28:T>C	h	h	b	h	h	a	b	a	b	h	a	h	b	h	h	b	h	h	h	h	h	a	h	h	a	h	h	a	h	h	b	b	h	h	a	h	a	h	a	h	b	h	h	h	b	a	a	h	h
3584665_13:T>C	a	h	h	a	a	h	b	a	b	h	h	h	h	a	b	b	h	h	h	b	b	a	a	h	a	h	b	a	h	a	b	b	h	b	h	h	a	b	h	b	h	h	a	b	b	a	b	h	h
3742813_24:C>G	b	h	a	h	b	h	h	h	h	a	h	h	a	b	h	a	h	h	h	a	h	h	h	h	h	h	a	h	a	h	a	h	h	h	b	b	h	h	b	b	b	a	b	b	h	b	a	h	a
3358542_27:A>G	h	h	b	b	h	h	h	h	a	b	h	a	h	b	h	a	h	h	h	h	h	a	h	a	h	a	h	h	a	h	h	h	a	b	a	h	b	b	a	b	h	b	a	h	b	b	a	b	b
3355948_42:C>T	b	a	b	b	a	a	h	h	h	h	a	a	a	h	h	h	a	h	h	b	h	h	b	h	h	h	h	b	h	h	h	b	h	h	b	b	b	b	h	b	h	b	b	b	h	b	a	a	h
3342481_33:C>T	a	h	b	b	h	b	h	h	a	b	h	a	h	b	h	a	a	h	h	h	h	a	h	a	h	a	h	h	a	h	h	h	a	h	a	h	b	b	a	b	h	b	a	h	b	b	a	b	b
5498674_65:T>C	a	h	b	b	h	h	h	h	h	h	a	b	h	h	b	h	h	a	a	h	b	a	h	b	b	h	h	h	a	a	a	h	h	h	h	h	h	b	h	h	b	a	h	a	h	h	a	a	b
3597667_9:T>C	a	h	b	b	h	b	h	h	a	b	h	a	h	b	h	a	a	h	h	h	h	a	h	a	h	a	h	h	a	h	h	h	a	h	a	h	b	b	a	b	h	b	a	h	b	b	a	b	b
5800918_5:T>C	b	a	b	h	h	a	h	h	b	h	a	h	a	h	b	h	a	h	h	h	h	h	h	h	h	b	h	h	h	h	h	h	b	h	b	b	b	a	h	b	h	b	b	b	h	b	a	a	b
3578313_25:C>T	a	h	b	b	h	h	h	h	a	b	h	a	h	h	h	a	a	h	h	h	h	a	h	a	h	a	h	h	a	h	h	h	a	b	a	b	b	b	a	b	h	b	a	b	h	b	a	h	b
3594280_7:A>G	b	a	a	h	h	h	h	a	h	a	b	h	b	b	h	h	b	h	a	a	h	a	h	h	h	b	h	h	b	h	a	h	h	b	b	b	a	a	b	h	a	a	b	h	a	h	a	h	a
3349168_51:C>T	h	h	b	h	h	a	b	h	h	b	a	b	a	h	b	h	h	h	h	h	b	a	h	b	h	b	h	h	b	h	a	h	b	h	h	h	h	b	h	b	b	a	a	a	b	h	h	a	a
31722643_22:G>C	h	a	a	h	h	a	a	a	h	h	h	h	b	b	h	h	h	h	a	a	h	a	h	h	h	h	h	h	b	h	a	h	b	b	b	h	a	a	b	h	a	a	b	h	a	h	a	h	a
3350599_28:T>C	b	h	a	b	a	a	a	b	b	h	b	b	h	h	h	h	h	h	b	h	b	a	h	h	a	a	b	h	h	a	a	h	h	h	b	b	b	a	h	h	a	h	a	h	h	b	h	h	h
3884665_60:A>C	h	h	b	h	b	h	b	a	b	b	a	h	b	h	h	b	b	h	h	h	h	b	b	a	h	b	h	h	a	h	b	a	h	a	a	a	a	h	a	h	h	h	b	a	h	h	a	h	a
29076007_14:G>C	h	h	b	b	h	a	b	h	h	b	a	b	a	h	b	h	h	b	h	h	b	a	h	b	h	b	b	h	b	a	a	h	b	h	b	h	h	b	h	b	h	a	a	a	b	h	h	a	a
7086390_26:T>C	b	a	b	b	a	a	a	h	h	h	a	a	a	h	h	h	a	h	h	h	h	h	b	h	a	h	h	b	h	h	b	b	h	h	b	b	b	b	h	b	h	b	b	b	a	b	a	a	h
3906902_19:G>A	h	h	a	h	h	h	h	a	h	a	h	h	b	b	h	h	h	h	a	a	a	h	h	h	h	h	h	h	h	a	a	h	b	b	b	h	a	a	b	h	a	a	b	h	a	h	a	h	a
3890144_12:G>C	h	a	b	a	h	h	b	b	h	a	a	h	a	a	a	h	a	h	a	a	h	a	b	h	a	h	h	a	h	-	h	h	a	a	a	h	h	h	h	b	b	a	a	a	a	b	a	b	h
3906181_18:C>T	h	a	b	h	h	h	h	h	b	h	a	h	a	h	b	h	a	h	h	h	h	b	h	h	h	h	h	h	h	h	h	h	b	h	b	b	b	a	h	b	h	b	b	b	h	h	a	a	b
5210301_34:C>G	b	b	a	h	b	b	h	a	a	a	b	h	h	b	h	h	h	h	h	a	h	h	h	h	h	h	a	h	h	h	a	h	h	h	b	b	a	a	b	h	b	a	b	h	h	a	a	h	a
3899138_7:T>C	h	h	b	h	h	a	b	a	b	h	a	h	b	h	h	b	h	h	h	h	h	a	h	h	a	a	h	a	h	h	b	b	h	h	a	h	a	h	a	h	b	h	h	h	b	a	a	h	h
5223860_26:C>T	b	a	b	b	a	a	h	h	h	h	a	a	a	h	h	h	a	h	h	b	h	h	b	h	h	h	h	b	h	h	b	b	h	h	b	b	b	b	b	b	h	b	b	b	h	b	a	a	h
3909000_33:T>C	b	a	b	b	a	a	a	h	h	h	a	a	a	h	h	h	a	h	h	h	h	h	b	h	h	h	h	b	h	h	b	b	h	h	b	b	b	b	h	b	h	b	b	b	a	b	a	a	h
3576948_15:T>C	b	a	b	b	a	h	a	h	h	h	a	a	a	h	h	h	a	h	a	h	h	h	b	h	h	b	h	b	h	h	b	b	h	h	b	b	b	b	h	b	h	b	b	b	a	b	a	a	b
3596104_8:T>C	b	b	a	b	a	a	h	b	b	b	b	b	h	a	h	h	h	h	h	h	h	a	b	h	a	h	h	h	a	h	h	b	b	h	h	b	h	a	b	b	a	a	h	b	h	h	h	b	b
5803492_20:A>G	h	h	b	b	h	h	a	h	h	b	a	a	h	a	a	a	h	h	h	a	a	a	h	a	h	a	h	b	a	h	h	h	a	b	a	h	h	b	h	b	h	h	a	b	h	b	b	a	b
3583269_22:G>A	b	h	a	h	b	h	h	h	h	a	h	h	h	b	h	a	h	h	h	a	h	h	h	h	h	h	a	h	a	h	a	h	-	h	b	h	h	h	b	a	b	a	b	b	h	b	a	h	h
5200793_63:A>G	h	h	b	b	a	h	h	h	h	h	a	b	h	h	b	h	h	a	a	h	b	a	h	b	b	h	h	h	a	a	a	h	h	h	h	h	h	b	h	h	b	a	h	a	h	h	a	a	b
7358296_6:C>G	h	h	h	h	h	h	h	h	b	h	a	b	a	h	b	h	a	h	h	h	h	h	h	h	h	h	a	h	a	h	h	h	h	h	b	b	h	a	h	b	h	b	b	b	h	b	h	a	b
7097520_58:A>G	b	a	b	b	a	a	h	h	h	b	a	a	a	h	h	h	a	h	h	b	h	h	h	h	h	h	h	b	h	h	h	b	h	h	b	b	b	h	h	b	h	b	b	b	h	b	a	a	h
3348794_38:C>G	a	h	b	h	h	a	h	h	h	b	h	h	h	b	b	h	a	h	h	a	b	a	b	h	h	a	b	h	a	h	a	h	b	h	h	a	b	h	a	b	h	h	h	b	h	b	h	a	h
3749980_25:G>T	h	h	b	b	h	h	h	h	a	b	h	a	h	b	h	a	h	h	h	h	h	a	h	a	h	a	h	h	a	h	h	h	a	b	a	h	b	b	a	b	h	b	a	h	b	b	a	b	b
7416001_51:A>C	h	h	b	b	h	h	a	h	h	b	a	a	h	a	a	a	h	h	h	a	a	a	h	a	h	a	h	h	a	h	h	h	a	b	a	h	h	b	h	b	h	h	a	b	h	b	h	a	b
3363280_28:C>G	b	b	h	b	a	a	h	b	b	b	b	b	h	a	h	h	b	h	h	h	h	a	b	b	a	h	b	h	a	h	h	b	b	h	h	b	h	a	b	b	a	h	a	b	b	h	h	b	b
3600472_60:C>G	a	h	b	h	a	h	b	a	b	h	h	h	a	a	b	b	h	h	h	b	b	a	a	h	a	h	b	a	h	h	b	b	h	b	a	h	a	h	h	h	h	a	h	h	b	h	b	h	h
5211230_23:A>G	a	h	b	h	h	h	h	h	a	b	h	h	h	b	h	h	a	h	h	h	h	a	h	h	a	a	h	h	a	a	h	h	b	h	a	a	b	h	a	b	h	b	h	h	a	b	h	h	b
3596936_8:C>A	h	h	b	h	b	b	a	b	a	h	h	h	h	a	h	b	b	a	h	b	h	b	a	a	b	h	a	h	h	a	b	h	h	b	h	h	h	a	b	b	h	b	h	b	h	h	h	h	a
4494588_33:T>G	b	a	h	h	b	a	b	h	a	b	b	b	a	h	h	h	b	h	h	h	a	h	h	b	h	h	b	h	h	h	b	h	h	b	h	b	h	b	b	b	a	h	h	b	b	b	h	b	b
5222780_20:G>A	b	a	b	b	a	h	a	h	h	h	h	a	a	h	h	h	a	h	a	h	h	h	b	h	h	b	h	b	h	h	b	b	h	h	b	b	b	b	h	b	h	b	b	b	a	b	a	a	h
5039043_30:T>C	b	a	a	h	h	a	h	a	h	a	b	h	b	b	a	h	b	h	a	a	h	a	h	h	h	b	h	h	a	h	h	h	h	b	b	b	a	a	b	h	a	a	b	h	a	h	a	h	a
3582518_25:T>A	b	b	a	h	b	b	h	h	a	a	b	h	h	b	h	h	h	h	h	a	h	h	a	h	h	h	a	h	h	h	a	h	h	h	b	b	a	h	b	h	b	a	b	b	h	a	a	h	a
4485305_17:G>C	b	h	a	h	h	a	h	h	h	b	b	h	a	h	a	b	b	h	b	a	h	a	h	h	a	a	a	h	a	b	b	a	h	h	b	h	h	a	b	b	a	h	b	h	h	h	h	a	b
3901724_65:G>A	b	h	a	h	h	a	h	h	a	h	b	h	h	h	a	b	b	h	b	a	h	a	h	h	a	a	a	h	a	b	b	a	h	h	b	h	h	a	b	h	a	h	b	h	a	h	h	h	b
3595844_8:G>T	b	b	a	h	b	b	h	h	a	a	b	h	h	b	h	h	h	h	h	a	h	h	a	h	h	h	a	h	h	h	a	h	h	h	b	b	a	h	b	h	b	a	b	h	h	a	a	h	a
3363811_49:C>T	b	h	a	h	h	a	h	h	a	b	b	h	h	h	h	b	b	h	h	h	h	a	h	h	a	a	a	h	a	b	b	a	h	h	b	h	h	a	b	h	a	h	b	h	a	h	h	h	b
5218540_15:T>C	h	h	b	b	h	a	h	h	h	b	a	b	h	h	b	h	h	a	a	h	b	a	h	b	b	h	h	a	a	a	a	h	b	h	h	h	h	b	h	h	b	a	h	a	h	h	a	a	h
3585092_19:A>C	b	h	a	b	h	a	h	h	a	b	b	h	h	h	a	b	b	h	b	h	h	a	h	h	a	a	a	h	a	b	b	a	h	h	b	h	h	a	b	h	a	h	b	h	a	a	h	h	b
7104824_22:G>C	h	h	b	b	h	a	h	h	h	h	a	b	a	h	b	h	h	a	a	h	b	a	h	b	b	h	h	a	a	a	a	h	b	h	h	h	h	b	h	h	b	a	h	a	h	h	a	a	h
3590289_66:A>G	a	h	h	h	h	a	h	a	b	h	h	h	h	a	b	b	h	h	a	h	b	h	a	h	a	h	b	a	h	a	h	h	h	b	h	h	a	h	h	b	b	h	a	b	b	h	h	a	h
3364902_22:G>A	b	h	b	a	h	h	b	h	h	a	a	h	h	a	a	h	a	h	h	a	h	a	b	h	h	h	h	a	h	b	h	h	h	h	a	h	h	h	h	b	b	a	h	a	a	b	a	b	h
3596745_14:C>G	b	b	h	b	b	h	a	h	a	h	h	h	a	a	h	b	h	a	h	b	b	b	a	a	h	h	h	h	b	b	h	b	b	b	b	h	b	a	a	b	h	b	a	h	h	h	b	h	a
7468379_14:G>A	b	b	a	h	b	b	h	h	a	a	b	h	h	b	h	h	h	h	h	a	h	h	a	h	h	h	a	h	h	h	a	h	h	h	b	b	a	h	b	h	b	a	b	b	h	h	a	h	a
3891723_30:A>C	h	h	b	b	h	h	a	h	h	b	a	a	h	a	h	a	h	h	h	a	h	a	h	a	h	a	h	h	a	b	h	h	a	b	a	b	b	b	a	b	b	h	a	b	h	b	a	h	b
3742257_12:A>C	b	a	b	b	a	a	h	h	b	h	a	a	a	h	b	h	a	h	h	h	h	h	h	h	h	h	h	b	h	h	h	b	h	h	b	b	b	a	h	b	h	b	b	b	h	b	a	a	b
5501444_26:T>G	h	h	b	h	h	a	h	h	h	b	a	b	b	h	b	h	h	a	h	h	b	a	h	h	b	h	h	a	a	a	a	h	h	h	h	h	h	h	h	b	b	a	h	a	h	h	h	a	h
3361314_11:T>G	a	h	b	a	a	h	b	a	b	h	h	a	a	a	b	b	h	h	h	b	b	a	a	h	a	h	b	a	h	h	b	b	h	b	h	h	a	h	h	h	h	a	h	h	b	h	b	h	h
3363000_35:T>G	b	h	h	h	a	h	h	b	h	h	h	h	h	h	h	h	b	h	h	a	h	h	h	h	a	h	a	a	h	a	h	h	b	b	a	a	b	b	h	b	a	b	a	a	a	a	b	h	b
3587920_50:A>G	b	a	b	b	a	a	h	h	h	h	a	a	a	h	h	h	a	h	h	b	h	h	b	h	h	h	h	b	a	h	h	b	h	h	b	b	b	b	h	b	h	b	b	b	h	b	a	a	h
5218010_18:G>T	a	h	b	a	a	h	b	a	b	h	h	a	a	a	b	b	h	h	h	b	b	a	a	h	a	h	b	a	h	h	b	b	h	b	h	h	h	h	h	h	h	a	h	h	b	h	b	h	h
3598190_67:T>G	b	a	b	b	a	a	h	h	h	h	a	a	a	h	h	h	a	h	h	b	h	h	b	h	h	h	h	b	h	h	h	b	h	h	b	b	b	b	h	b	h	b	b	b	h	b	a	a	h
5497601_63:A>G	h	h	h	h	h	h	a	h	b	h	a	b	a	h	b	h	a	h	h	h	h	b	h	h	h	h	a	h	h	h	h	h	h	h	b	b	h	a	h	b	h	b	b	b	h	b	h	a	b
3743652_36:C>T	a	h	h	a	a	h	b	a	b	h	h	a	h	a	b	b	h	h	h	b	b	a	a	h	a	h	b	a	h	h	b	b	h	b	h	h	a	h	h	h	h	h	a	b	b	a	b	h	h
5805781_19:C>G	h	h	h	b	a	a	b	b	h	h	h	h	a	h	h	h	h	h	h	a	h	a	b	h	h	h	h	a	h	h	a	h	a	h	a	b	a	h	h	h	h	a	a	a	h	h	a	b	a
3364284_8:C>G	b	a	a	h	h	a	a	a	h	h	b	h	h	b	h	h	h	h	a	h	h	a	h	h	h	h	h	h	b	h	a	h	b	b	b	b	a	a	b	h	a	a	b	h	a	h	a	h	a
3740990_7:T>C	h	h	b	h	b	b	a	b	a	h	h	b	h	a	h	b	b	a	h	h	h	b	a	a	b	h	a	h	h	a	b	a	a	b	a	h	h	a	h	h	h	b	h	b	h	h	a	h	h
3903755_16:G>A	a	h	b	b	a	h	h	h	h	h	a	b	a	h	b	h	h	a	a	h	b	a	h	b	b	h	h	h	a	a	a	h	h	h	h	h	h	b	h	h	b	a	h	a	h	h	a	a	b
3742782_22:C>G	h	h	b	h	b	b	a	b	a	h	h	b	h	h	b	b	h	a	h	h	h	b	a	a	b	h	a	h	h	a	b	h	a	b	h	h	h	a	a	h	h	b	b	b	h	h	h	h	h
5210931_50:T>C	b	h	a	h	h	a	a	b	b	h	b	b	h	a	h	h	h	h	b	h	b	a	h	h	a	b	b	h	h	a	a	h	a	h	b	b	h	a	h	h	h	h	a	h	h	b	h	a	h
7358106_7:A>T	b	h	h	b	h	h	h	h	a	h	h	h	a	h	a	b	h	h	b	h	h	a	b	a	h	h	a	h	a	b	h	h	h	h	h	h	h	h	b	h	a	h	h	h	a	b	h	h	h
5501457_28:A>C	b	h	a	b	h	a	h	h	a	h	b	h	h	h	a	b	b	h	b	h	h	a	h	h	a	a	a	h	a	b	h	a	h	h	b	h	h	a	b	h	a	h	b	h	a	a	b	h	b
3745696_45:C>T	b	h	a	a	h	h	h	a	h	a	b	a	h	b	a	a	h	h	h	a	h	h	a	h	h	h	h	h	h	h	a	a	h	h	b	b	a	a	b	h	h	a	b	h	a	h	a	a	a
3351081_5:G>A	h	h	b	h	b	b	a	b	a	h	h	b	h	a	h	b	b	a	h	h	h	b	a	a	b	h	a	h	h	a	b	h	a	b	h	h	h	a	h	h	h	b	h	b	h	h	a	h	h
3360119_36:G>T	b	a	a	h	h	h	h	a	h	a	b	h	b	b	h	h	b	h	a	a	h	a	h	h	h	b	h	h	h	h	a	h	h	b	b	b	a	a	b	h	a	a	b	h	a	h	a	h	a
3746976_51:T>C	h	a	b	a	h	h	b	b	h	h	a	h	h	a	a	h	a	h	h	a	h	a	-	h	a	h	h	a	b	b	h	h	a	h	a	h	a	a	h	b	b	a	a	a	a	b	h	b	h
3365192_43:T>G	a	h	b	h	h	a	h	h	h	b	h	h	h	b	b	h	a	h	h	a	b	a	b	h	h	h	b	h	a	a	a	h	b	h	h	a	b	h	a	b	h	h	h	b	h	b	h	a	h
5225085_12:T>C	h	h	h	h	h	a	a	a	b	h	b	h	b	a	h	b	h	h	a	h	b	h	h	h	a	h	b	a	h	a	h	h	h	b	h	a	a	h	h	b	b	h	a	b	b	h	b	a	h
3743346_58:G>C	b	h	a	b	h	h	h	h	a	h	b	h	h	h	a	b	b	h	b	h	h	a	h	h	h	a	a	h	a	b	h	a	h	h	b	h	h	a	b	h	a	h	b	h	a	h	h	h	b
3354730_31:G>C	h	h	h	h	a	h	a	h	h	h	b	h	h	a	h	h	h	h	a	a	b	h	h	b	a	h	b	a	h	a	a	b	h	b	a	a	b	h	a	b	h	b	a	h	a	h	b	h	h
3739629_57:C>G	h	b	h	a	b	h	a	b	h	b	h	b	h	h	b	b	b	b	h	h	a	a	h	h	a	b	b	b	a	b	b	h	b	b	b	h	a	b	a	h	a	a	b	a	b	h	h	h	h
3745254_62:G>A	h	h	h	h	-	a	h	b	h	b	b	b	a	h	h	h	b	h	h	h	h	a	b	b	h	h	b	-	h	h	-	b	a	b	a	b	a	h	b	b	h	a	a	-	b	a	a	b	a
3343896_25:T>G	h	b	b	h	b	b	a	b	a	h	h	b	h	a	b	b	h	a	h	h	h	b	a	a	b	h	a	h	h	a	b	h	a	b	a	a	h	a	h	h	h	b	h	b	h	a	h	h	h
3892884_6:A>G	b	a	h	h	h	a	h	b	h	b	b	b	a	h	h	h	b	h	h	h	h	h	b	b	a	h	b	b	h	h	b	b	b	b	h	b	h	h	b	b	a	h	h	b	b	b	h	b	b
3885654_12:G>A	b	a	b	b	a	h	a	h	h	h	a	a	a	h	h	h	a	h	a	h	h	h	b	h	h	b	h	b	h	h	b	b	h	h	b	b	b	b	h	b	h	b	b	b	a	b	a	a	h
5504799_12:A>C	h	a	-	b	h	a	a	a	h	b	h	h	h	h	h	h	h	h	a	a	h	a	h	h	h	h	h	h	h	a	a	h	h	b	h	b	-	-	h	b	a	-	h	-	a	b	a	h	-
4485892_10:G>A	h	h	b	a	h	a	b	h	h	a	a	a	a	a	a	h	a	h	h	a	h	a	b	h	h	h	h	a	h	b	h	h	a	a	a	a	h	h	h	b	b	a	h	a	a	b	a	b	h
5796136_30:G>A	h	a	h	h	h	h	h	h	b	h	a	h	a	h	b	h	a	h	h	h	h	b	h	h	h	h	h	h	h	h	h	h	h	h	b	b	h	a	b	b	h	b	b	b	h	b	h	a	b
5800264_7:A>G	b	h	a	a	h	a	h	h	h	b	h	h	a	h	a	b	b	h	h	h	h	a	h	h	a	a	a	b	a	b	b	h	b	h	b	h	h	h	b	b	a	h	b	h	a	a	h	h	h
3346162_33:G>A	h	h	b	b	h	a	b	h	a	b	a	b	a	h	b	b	h	h	h	a	b	a	h	b	b	h	h	h	b	h	a	h	h	h	h	h	h	b	h	b	h	a	a	a	b	h	h	a	h
3731175_65:G>A	b	a	a	h	b	a	h	h	h	b	h	b	a	h	h	h	b	h	h	h	a	h	h	b	h	h	b	h	h	h	b	h	h	b	h	h	h	b	b	b	a	h	h	b	b	h	h	b	h
3353536_22:C>A	h	h	b	h	b	b	a	b	a	h	h	b	h	a	h	b	b	a	h	h	h	b	a	a	b	h	a	h	h	a	b	h	a	b	h	h	h	a	h	h	h	b	h	b	h	h	a	h	h
3349178_46:G>A	b	b	h	b	a	a	h	b	b	b	b	b	h	a	h	h	b	h	h	h	h	a	b	b	a	h	b	h	h	h	b	b	b	h	h	b	h	a	b	b	a	h	a	b	b	h	h	b	b
5213179_10:G>A	h	h	b	b	h	h	h	h	h	b	h	a	h	h	h	a	h	h	h	h	h	a	h	a	h	a	h	h	a	h	h	h	a	b	a	b	b	b	a	b	h	b	a	b	h	b	a	h	b
4489613_41:G>A	h	h	b	h	b	b	a	b	a	h	h	h	h	a	h	b	b	a	h	b	h	b	a	a	b	h	a	h	b	a	b	h	h	b	b	h	h	a	h	b	h	b	h	b	h	h	h	h	a
5226902_31:C>T	b	a	a	h	b	a	b	h	h	b	h	b	a	h	h	h	b	h	h	h	a	h	h	b	h	h	b	h	h	h	b	h	h	b	h	h	h	b	b	b	a	h	h	b	b	h	h	b	h
7414080_9:G>A	a	h	h	a	a	h	h	a	b	h	b	a	-	a	h	b	h	h	h	h	b	a	a	h	a	h	b	a	h	h	h	h	h	b	h	h	a	h	a	b	b	h	h	b	b	h	b	h	h
3592885_61:G>A	h	h	h	h	h	a	a	a	b	h	b	h	b	a	b	b	h	h	a	h	b	h	a	h	a	h	b	a	h	a	h	h	h	b	a	a	a	h	h	b	b	h	a	b	b	h	b	a	h
3359871_53:T>C	h	b	h	b	h	a	a	a	a	h	h	a	a	a	h	h	a	a	b	b	h	b	a	h	h	h	h	a	b	-	a	b	b	h	h	h	b	a	a	b	a	h	h	a	h	h	b	a	h
5037366_34:G>A	h	h	h	h	h	h	a	h	b	h	a	b	a	h	b	h	a	h	h	h	h	b	h	h	h	b	a	h	h	a	h	h	h	h	h	b	h	a	b	b	h	b	b	b	h	b	h	a	b
5222257_58:A>C	b	a	b	b	a	h	a	h	h	h	a	a	a	h	h	h	a	h	a	h	h	h	b	h	h	b	h	b	h	h	b	b	h	h	b	b	b	b	h	b	h	b	b	b	a	b	h	a	h
3594502_17:C>T	h	h	b	b	h	a	h	h	h	h	a	b	h	a	b	b	a	a	h	h	b	a	h	b	b	h	h	a	a	h	a	h	h	h	h	h	h	h	h	h	h	a	h	h	b	a	h	a	b
5203045_11:A>G	b	h	a	h	h	a	h	h	h	b	b	h	a	h	a	b	b	h	b	a	h	a	h	h	a	a	a	h	a	b	b	a	h	h	b	h	h	a	b	h	a	h	b	h	h	h	h	a	b
3580369_41:T>G	a	h	b	b	h	a	h	h	h	h	a	b	a	h	b	h	h	a	a	h	b	a	h	b	b	h	h	a	a	a	a	h	h	h	h	h	h	b	h	h	b	a	h	a	h	h	a	a	h
4486966_5:A>C	b	b	a	h	b	b	h	h	a	a	b	h	h	b	h	h	h	h	h	a	h	h	a	h	h	h	a	h	h	h	a	h	h	h	b	b	a	h	b	h	b	a	b	b	h	a	a	h	a
3362540_36:A>G	b	b	h	b	h	a	a	a	a	h	h	a	a	a	h	h	h	a	b	b	h	b	a	a	h	h	h	h	b	b	h	b	b	h	b	h	b	a	a	b	h	b	a	h	h	h	b	h	h
3363747_57:G>A	h	h	b	h	b	b	a	b	a	h	a	b	a	h	b	h	h	a	h	h	h	b	a	a	b	h	a	h	h	a	h	h	a	b	h	b	h	a	h	a	b	b	b	b	h	h	h	a	h
3598549_51:A>G	h	h	h	h	h	a	h	h	h	b	h	h	b	h	b	h	a	h	h	h	b	a	a	h	h	h	h	a	a	h	a	h	b	h	h	h	b	h	h	b	b	h	h	h	h	h	h	a	h
3354808_30:G>A	b	a	h	h	b	a	h	b	h	b	b	b	a	h	h	h	b	h	h	h	h	h	b	b	h	h	b	b	h	h	b	b	h	b	h	b	h	h	b	b	a	h	h	b	b	b	h	b	h
3894077_34:C>G	h	h	h	h	a	a	h	b	h	h	h	h	h	h	h	h	b	h	h	a	h	b	a	h	a	h	h	a	h	a	h	h	b	b	a	a	b	b	h	b	a	b	a	a	a	a	b	h	b
3597242_5:T>C	b	a	b	b	a	h	a	h	h	h	a	a	a	h	h	h	a	h	a	h	h	h	b	h	h	b	h	b	h	h	b	b	h	h	b	b	b	b	h	b	h	b	b	b	a	b	a	a	h
3599416_17:G>A	h	h	b	b	a	a	b	h	a	b	a	b	a	h	b	b	h	h	h	h	b	h	h	b	b	h	h	a	b	a	a	h	h	h	h	h	h	b	h	b	h	a	h	a	b	h	h	a	h
3344938_64:A>T	b	b	h	b	h	a	a	a	a	h	h	a	a	a	h	h	h	a	b	b	h	b	a	a	h	h	h	h	b	b	h	b	b	b	b	h	b	a	a	b	h	b	a	h	h	h	b	h	h
3897734_58:C>T	b	h	h	h	h	h	h	h	h	a	h	h	a	b	h	a	h	h	h	a	h	h	h	h	h	h	a	a	a	b	a	h	h	h	h	b	h	h	b	h	b	a	b	b	h	h	h	h	h
3357082_32:G>A	b	h	h	h	h	a	h	b	b	b	b	b	h	a	h	h	b	h	h	h	h	a	b	b	a	h	b	b	h	h	b	b	b	b	h	b	h	a	b	b	a	h	a	b	h	b	h	b	b
4092132_22:C>T	h	h	h	h	h	h	a	h	h	h	a	b	a	a	b	h	a	h	h	h	h	b	h	h	h	b	a	h	h	a	h	h	h	h	h	b	h	a	h	b	h	b	b	b	h	b	h	a	b
5200942_26:T>C	a	h	h	a	a	h	b	a	b	h	h	a	h	a	b	b	h	h	h	b	b	a	a	h	a	h	b	a	h	h	b	b	h	b	b	h	a	h	h	h	h	h	a	b	b	h	b	h	h
28857065_35:A>G	b	a	b	b	a	a	h	h	h	b	a	a	a	h	h	h	a	h	h	b	h	h	b	h	h	h	h	b	h	h	h	b	h	h	b	b	b	b	h	b	h	b	b	b	h	b	a	a	a
5210931_15:T>G	b	h	a	h	h	a	a	b	b	h	b	b	h	a	h	h	h	h	b	h	b	a	h	h	a	b	b	h	h	a	a	h	h	h	b	b	h	a	h	h	h	h	a	h	h	b	h	h	h
5226912_37:G>C	b	b	a	h	b	a	h	b	h	h	a	h	b	b	h	b	h	h	b	b	h	h	h	a	h	h	h	b	a	h	a	h	b	h	h	b	h	h	h	h	b	a	h	a	h	b	a	b	a
5204161_11:C>T	a	h	h	a	a	h	b	a	b	h	h	a	h	a	b	b	h	h	h	b	b	a	a	h	a	h	b	a	h	h	b	b	h	b	h	h	a	b	h	h	h	h	a	b	b	a	b	h	h
3596281_44:T>C	a	h	h	a	a	h	b	a	b	h	h	a	a	a	b	b	h	h	h	b	b	a	a	h	a	h	b	a	h	h	b	b	h	b	h	h	a	h	a	h	h	h	h	h	b	h	b	h	h
4092119_47:A>G	a	h	b	b	h	b	h	h	a	b	h	a	h	b	h	a	a	h	h	h	h	a	h	a	h	a	h	h	a	h	h	h	a	h	a	h	b	b	a	b	h	b	a	h	b	b	a	b	b
3589607_30:A>G	h	h	b	b	h	h	h	h	a	b	h	a	h	b	h	a	h	h	h	h	h	a	h	a	h	a	h	h	a	h	h	h	a	b	a	h	b	b	a	b	h	b	a	b	h	b	a	b	b
5503939_31:A>T	h	h	b	h	h	a	b	a	b	h	a	h	a	h	h	b	h	h	h	h	b	a	h	h	a	h	h	a	h	h	b	b	h	h	a	a	a	h	h	h	b	h	h	h	b	h	h	h	h
3583777_48:G>A	h	h	b	b	h	h	h	h	a	b	h	a	h	b	h	a	h	h	h	h	h	a	h	a	h	a	h	h	a	h	h	h	a	b	a	b	b	b	a	b	h	b	a	b	h	b	a	b	b
3361106_17:G>T	b	a	b	b	a	a	a	h	h	h	a	a	a	h	h	h	a	h	h	h	h	h	b	h	h	h	h	b	h	h	b	b	h	h	b	b	b	b	h	b	h	b	b	b	a	b	a	a	h
3904288_15:C>T	b	a	b	b	a	a	h	h	h	h	a	a	a	h	h	h	a	h	h	b	h	h	b	h	h	h	h	b	h	h	h	b	h	h	b	b	b	b	h	b	h	b	b	b	h	b	a	a	h
3591146_13:A>C	a	h	b	h	h	h	b	a	b	h	h	h	a	a	b	b	h	h	h	h	b	a	a	h	a	h	b	a	h	h	b	b	h	b	h	h	a	h	a	h	h	a	h	h	b	h	b	b	h
3577170_23:G>C	b	b	h	b	a	a	h	b	b	b	b	b	h	a	h	h	b	h	h	h	h	a	b	b	a	h	b	b	h	h	b	b	b	h	h	b	h	a	b	b	a	h	a	b	h	b	h	b	b
3356455_17:A>G	h	h	h	h	h	a	a	h	h	h	b	h	b	a	h	b	h	h	a	a	b	h	h	h	a	h	b	a	h	a	h	h	b	b	h	a	a	h	h	b	b	h	a	b	b	h	b	h	h
5206455_46:A>G	a	h	b	h	h	a	b	a	b	h	a	h	a	h	h	b	h	h	h	h	b	a	h	h	a	h	b	a	h	h	b	b	h	b	a	h	a	h	h	h	b	a	h	h	b	h	h	b	h
4489719_6:A>G	h	h	b	b	h	a	a	h	h	b	a	b	b	h	b	h	h	a	h	h	b	a	h	b	b	h	h	a	a	a	h	h	h	h	h	h	h	b	a	h	b	h	h	a	h	b	a	a	h
7414844_17:A>G	b	a	b	h	h	a	h	h	b	h	a	a	a	h	b	h	a	h	h	h	h	h	a	h	h	h	h	b	h	h	h	h	h	h	b	b	b	a	h	b	h	b	b	b	h	b	a	a	b
3596230_43:G>A	b	b	h	b	a	a	h	b	b	b	b	b	h	a	h	h	b	h	h	h	h	a	b	b	a	h	b	h	a	h	h	b	b	h	h	b	h	a	b	b	a	h	a	b	b	h	h	b	b
3343386_29:A>G	h	h	b	b	h	h	h	h	h	b	h	a	h	h	h	a	h	h	h	h	h	a	h	a	h	a	h	h	a	h	h	h	a	b	a	b	b	b	a	b	h	b	a	b	h	b	a	h	b
4492105_26:C>G	h	h	b	b	h	h	h	h	h	b	h	a	h	h	h	a	h	h	h	h	h	a	h	a	h	a	h	h	a	h	h	h	a	b	a	b	b	b	a	b	h	b	a	b	h	b	a	h	b
5217475_11:T>C	h	h	b	b	h	h	h	h	h	b	h	a	h	h	h	a	h	h	h	h	h	a	h	a	h	a	h	h	a	h	h	h	a	b	a	b	b	b	a	b	h	b	a	b	h	b	a	h	b
5204210_16:G>A	h	a	b	a	h	h	b	b	h	h	h	b	a	h	a	h	h	h	h	a	h	a	b	h	h	h	h	a	h	b	h	h	a	h	a	h	a	h	h	h	b	a	a	a	a	h	h	b	h
3353355_7:A>T	h	h	b	b	h	h	h	h	h	b	h	a	h	h	h	a	h	h	h	h	h	a	h	a	h	a	h	h	a	h	h	h	a	b	a	b	b	b	a	b	h	b	a	b	h	b	a	h	b
3363280_34:C>T	b	b	h	b	a	a	h	b	b	b	b	b	h	a	h	h	b	h	h	h	h	a	b	b	a	h	b	h	a	h	a	b	b	h	h	b	h	a	b	b	a	h	a	b	b	h	h	b	b
3578079_66:A>G	a	h	h	a	h	h	b	a	b	h	h	h	h	a	b	b	h	h	h	b	b	a	a	h	a	h	b	a	h	a	b	h	h	b	h	h	a	h	h	b	b	h	a	b	b	h	b	h	h
5788979_5:C>A	a	h	h	a	h	a	b	a	b	h	h	h	h	a	b	b	h	h	h	h	b	h	a	h	a	a	b	a	h	a	b	h	h	b	h	h	a	h	h	b	b	h	a	b	b	h	b	a	a
4486854_21:A>G	h	h	h	h	a	a	a	b	h	h	b	a	b	a	h	h	h	h	a	a	h	h	h	b	a	h	-	a	h	a	h	b	h	b	a	a	b	b	h	b	a	b	a	h	a	h	b	h	b
3739573_7:A>C	b	a	b	b	a	h	a	h	h	h	a	a	a	h	h	h	a	h	a	h	h	h	b	h	h	h	h	b	h	h	b	b	h	h	b	b	b	b	h	b	h	b	b	b	a	b	a	a	h
3596696_39:C>T	b	a	b	b	a	h	a	h	h	h	a	a	a	h	h	h	a	h	a	h	h	h	b	h	h	b	h	b	h	h	b	b	h	h	b	b	b	b	h	b	h	b	b	b	a	b	a	a	h
5228412_6:T>C	b	a	b	b	a	h	a	h	h	h	a	a	a	h	h	h	a	h	a	h	h	h	b	h	h	b	h	b	h	h	b	b	h	h	b	b	b	b	h	b	h	b	b	b	a	b	a	a	h
3587599_34:G>A	b	a	b	b	a	h	a	h	h	h	a	a	a	h	h	h	a	h	a	h	h	h	b	h	h	b	h	b	h	h	b	b	h	h	b	b	b	b	h	b	h	b	b	b	a	b	a	a	h
4490060_29:T>C	h	h	h	h	h	a	a	h	b	h	a	b	a	h	b	h	a	h	h	h	h	b	h	h	h	h	a	h	h	a	h	h	h	h	h	b	h	a	h	b	h	b	b	b	b	b	h	a	b
3362110_5:A>T	h	h	b	b	h	h	h	h	h	b	h	a	h	h	h	a	h	h	h	h	h	a	h	a	h	a	h	h	a	h	h	h	a	b	a	b	b	b	a	b	h	b	a	b	h	b	a	h	b
4092218_65:A>C	b	a	b	b	a	a	h	h	b	h	a	a	a	h	b	h	a	h	h	h	h	h	h	h	h	h	h	b	h	h	h	h	b	h	b	b	b	h	h	b	h	b	b	b	h	b	a	a	b
5211964_9:C>A	h	h	b	h	b	b	a	b	a	h	h	b	h	a	h	b	b	a	h	h	h	b	a	a	b	h	a	h	h	a	b	h	h	b	h	h	h	a	h	b	h	b	h	b	h	h	h	h	a
3586210_59:C>A	h	h	b	b	h	h	h	h	h	b	a	a	h	h	h	a	h	h	h	h	h	a	h	a	h	a	h	h	a	h	h	h	a	b	a	b	b	b	a	b	h	b	a	b	h	b	a	h	b
4495709_47:T>C	h	h	a	h	h	h	h	a	h	a	h	h	b	b	h	h	h	h	a	a	a	h	h	h	h	h	h	h	b	h	a	h	b	b	b	h	a	a	b	h	a	a	b	h	a	h	a	h	a
3598649_35:C>T	b	b	h	b	h	a	a	a	a	h	h	a	a	a	h	h	h	a	b	b	h	b	a	a	h	h	h	h	b	b	h	b	b	h	b	h	b	a	a	b	h	b	a	h	h	h	b	h	h
7093783_20:C>G	b	b	h	b	h	a	a	a	a	h	h	a	a	a	h	h	h	a	b	b	h	b	a	a	h	h	h	h	b	b	h	b	b	h	b	h	b	a	a	b	h	b	a	h	h	h	b	h	h
3908038_67:G>C	h	a	b	h	h	h	h	h	b	h	a	h	a	h	b	h	a	h	h	h	h	h	h	h	h	h	h	h	h	h	h	h	h	h	b	b	b	a	h	h	h	b	b	b	h	b	a	a	b
31722667_7:C>T	h	h	b	b	h	a	h	h	h	b	a	b	b	h	b	h	h	a	h	h	b	a	h	h	b	h	h	a	a	a	a	h	h	a	h	h	h	b	h	b	b	a	h	a	b	h	a	a	h
3901821_50:G>C	h	h	h	h	a	a	a	h	h	h	b	h	b	a	h	h	h	h	a	a	b	h	h	b	a	h	b	a	h	a	h	b	h	b	h	a	b	h	h	b	b	b	a	h	h	a	b	h	h
4105496_56:C>G	b	a	a	h	b	a	h	h	h	b	h	b	a	h	b	h	b	h	h	h	a	h	h	b	h	h	b	h	h	h	b	h	h	b	h	h	h	b	b	h	h	h	h	b	h	h	a	b	h
3891896_62:G>C	b	h	a	h	h	a	h	h	h	b	h	h	a	h	a	b	b	h	b	h	h	a	h	h	a	a	a	b	a	b	b	h	b	h	b	h	h	h	b	b	a	h	b	h	h	a	h	a	b
3730018_36:A>G	a	h	b	a	a	h	b	h	b	a	a	h	b	a	a	h	a	h	h	a	h	a	b	h	h	h	h	a	h	h	h	b	a	h	a	h	h	b	h	b	b	h	a	a	a	b	h	h	h
3731926_29:T>C	a	h	b	h	b	h	h	h	a	h	b	a	a	h	h	b	h	h	b	b	a	a	b	a	h	h	a	h	a	h	h	b	a	h	a	b	h	h	b	h	h	b	h	h	a	a	h	b	b
3907911_14:G>A	h	h	h	h	h	a	a	a	b	h	b	h	h	a	h	b	h	h	a	h	b	a	h	h	a	h	b	a	h	a	h	h	h	b	h	a	a	h	h	b	b	h	a	b	b	h	b	h	h
4490212_32:A>G	b	a	b	b	a	a	h	h	h	h	a	a	a	h	h	h	a	h	h	b	h	h	b	h	h	h	h	b	h	h	b	b	b	h	b	b	b	b	h	b	h	b	b	b	h	b	a	a	h
5214864_52:G>A	b	a	b	b	h	a	h	h	h	b	a	a	a	h	h	h	a	h	h	b	h	h	b	h	h	h	h	b	h	h	h	b	h	h	b	b	b	b	h	b	h	b	b	b	h	b	a	a	h
5228447_18:C>G	b	a	b	b	a	a	h	h	h	b	a	a	a	h	h	h	a	h	h	b	h	h	b	h	h	h	h	b	h	h	h	b	h	h	b	b	b	b	h	b	h	b	b	b	h	b	a	a	h
4488916_14:A>G	a	h	b	h	b	h	h	h	a	h	b	a	a	h	h	b	h	h	b	b	a	h	b	a	h	h	a	h	a	h	h	b	h	h	h	b	h	h	b	h	h	b	h	h	a	a	h	b	h
3904517_46:A>G	a	h	b	h	h	b	h	h	a	b	h	a	h	b	h	a	a	h	h	h	h	a	h	a	h	a	h	h	a	h	h	h	a	h	a	h	b	b	a	b	h	b	a	h	b	b	a	b	b
3363218_38:G>T	b	h	a	h	b	h	h	h	h	a	h	h	a	b	h	a	h	h	h	a	h	h	h	h	h	h	a	h	a	h	a	h	h	h	b	b	h	h	b	h	b	a	b	b	h	b	a	h	h
3362075_8:G>C	a	h	b	h	h	b	h	h	a	b	h	a	h	b	h	a	a	h	h	h	h	a	h	a	h	a	h	h	a	h	h	h	a	h	a	h	b	b	a	b	h	b	a	h	b	b	a	b	b
5210196_21:A>G	b	h	a	b	h	a	h	h	a	h	b	h	h	h	a	b	b	h	b	h	h	a	h	h	h	a	a	h	a	b	h	a	h	h	b	h	h	a	b	h	a	h	b	h	a	a	h	h	b
3600987_44:C>A	b	h	a	a	h	a	a	b	b	h	a	-	a	h	a	b	b	a	b	h	b	a	h	a	a	h	b	h	h	a	a	h	h	a	a	b	h	a	h	a	h	a	a	h	h	a	a	h	h
3582547_55:T>C	h	b	a	a	b	a	h	b	h	b	h	b	h	h	h	b	b	b	h	h	a	a	h	h	a	h	h	b	a	b	b	h	b	h	b	h	a	b	h	b	a	a	b	a	b	a	h	h	a
3882971_17:T>C	a	h	b	b	a	h	h	h	h	b	a	b	a	h	b	h	h	a	a	h	b	a	h	b	b	h	h	h	a	a	a	h	h	h	h	h	h	b	h	h	b	a	h	a	h	h	a	a	h
3594146_56:T>G	a	h	b	h	b	h	h	h	a	h	b	a	a	h	h	b	h	h	b	b	a	h	b	a	h	h	a	h	a	h	h	b	h	h	h	b	h	h	b	h	h	b	h	h	a	a	h	b	h
3597454_58:C>A	a	h	h	a	a	h	b	a	b	h	h	h	h	a	b	b	h	h	h	b	b	a	a	h	a	h	b	a	h	a	b	h	h	b	h	h	a	h	h	b	b	h	a	b	b	a	b	h	h
5803164_33:T>A	a	h	b	h	a	h	b	a	b	h	h	a	a	a	b	b	h	h	h	b	b	a	a	h	a	h	b	a	h	h	b	b	h	b	h	h	a	h	h	h	h	a	h	h	b	h	b	h	h
3600401_31:A>C	b	a	b	b	a	a	a	h	h	h	a	a	a	h	h	h	a	h	h	h	h	h	b	h	h	h	h	b	h	h	b	b	h	h	b	b	b	b	h	b	h	b	b	b	a	b	a	a	h
3582799_64:T>A	b	a	b	b	a	a	a	h	h	h	a	a	a	h	h	h	a	h	h	h	h	h	b	h	h	h	h	b	h	h	b	b	h	h	b	b	b	b	h	b	h	b	b	b	a	b	a	a	h
3899416_7:G>C	b	a	b	b	a	a	a	h	h	h	a	a	a	h	h	h	a	h	h	h	h	h	b	h	h	h	h	b	h	h	b	b	h	h	b	b	b	b	h	b	h	b	b	b	a	b	a	a	h
3578366_26:G>C	b	a	b	b	a	a	a	h	h	h	a	a	a	h	h	h	a	h	h	h	h	h	b	h	h	h	h	b	h	h	b	b	h	h	b	b	b	b	h	b	h	b	b	b	a	b	a	a	h
4486670_16:G>C	h	h	b	h	b	b	a	b	a	h	h	h	h	a	h	b	b	a	h	b	h	b	a	a	b	h	a	h	b	a	b	h	h	b	b	h	h	a	h	b	h	b	h	b	h	h	h	h	a
3907263_31:C>T	b	a	b	b	a	a	a	h	h	h	a	a	a	h	h	h	a	h	h	h	h	h	b	h	h	h	h	b	h	h	b	b	h	h	b	b	b	b	h	b	h	b	b	b	a	b	a	a	h
3599416_33:G>C	h	h	b	b	a	a	b	h	a	b	a	b	a	h	b	b	h	h	h	h	b	h	h	b	b	h	h	h	b	a	a	h	h	h	h	h	h	b	h	b	h	a	h	a	b	h	h	a	h
5046764_31:C>G	b	a	a	h	h	a	h	a	h	a	b	h	b	b	h	h	h	h	a	a	h	a	h	h	h	h	h	h	h	h	a	h	b	b	b	b	a	a	b	h	a	a	b	h	a	h	a	h	a
3364008_53:T>G	b	a	b	b	a	h	a	h	h	h	a	a	a	h	h	h	a	h	a	h	h	h	b	h	h	b	h	b	h	h	b	b	h	h	b	b	b	b	h	b	h	b	b	b	a	b	a	a	a
3581221_23:C>G	b	a	b	b	a	a	h	h	h	h	a	a	a	h	h	h	a	h	h	b	h	a	b	h	h	h	h	b	h	h	h	b	h	h	b	b	b	b	b	b	h	b	b	b	h	b	a	a	h
3362288_48:C>T	b	a	b	b	a	a	a	h	h	h	a	a	a	h	h	h	a	h	h	h	h	h	b	h	h	h	h	b	h	h	b	b	h	h	b	b	b	b	h	b	h	b	b	b	a	b	a	a	h
5498655_22:G>C	h	h	b	h	h	a	b	a	b	h	a	b	b	h	h	b	h	h	h	h	h	a	h	h	a	h	b	a	h	h	b	b	h	h	a	h	a	h	h	h	b	h	h	h	b	h	h	h	h
3345042_38:A>G	h	h	b	b	h	a	b	h	h	b	a	b	a	h	b	h	h	h	h	h	b	a	h	b	h	b	h	h	b	h	a	h	b	h	b	h	h	b	h	b	h	a	a	a	b	h	h	a	a
3346645_6:T>C	h	h	b	h	h	a	b	a	b	h	a	h	b	h	h	b	b	h	h	h	h	a	b	h	h	b	h	h	a	h	b	h	b	h	a	h	a	h	a	a	h	h	b	h	h	h	a	h	h
5220947_9:A>C	h	h	b	h	h	a	h	h	h	b	a	b	b	h	b	h	h	a	h	h	b	a	h	h	b	h	h	a	a	a	a	h	h	b	h	h	h	h	h	b	b	a	h	a	b	h	a	a	h
5500118_11:G>A	b	a	a	h	b	a	h	h	h	b	h	b	a	h	b	h	b	h	h	h	a	h	h	b	h	h	b	h	h	h	b	a	h	b	h	h	h	b	b	h	h	h	h	b	h	h	a	b	h
3884698_51:A>G	h	h	b	b	h	a	h	h	h	b	a	b	b	h	b	h	h	a	h	h	b	a	h	b	b	h	h	a	a	a	a	h	b	h	h	h	h	b	h	h	b	a	h	a	h	h	a	a	h
5493073_17:C>T	b	h	a	h	h	a	a	b	b	h	h	b	h	h	h	h	h	h	b	h	b	a	h	h	a	h	b	h	h	a	a	h	h	h	b	b	h	a	b	h	h	h	a	h	h	b	a	h	h
3748455_46:T>A	h	h	b	b	h	a	h	h	h	b	a	b	b	h	b	h	h	a	h	h	b	a	h	h	b	h	a	a	a	a	a	h	h	h	h	h	h	b	h	b	b	a	b	a	h	h	a	a	h
7097128_36:T>G	b	h	a	h	h	a	a	b	b	a	b	b	h	a	h	h	h	h	b	h	b	a	h	h	a	h	b	h	h	a	a	a	h	h	b	b	h	a	h	b	h	h	a	h	h	b	h	h	h
3883257_15:C>T	h	h	b	h	b	h	b	a	b	b	a	h	b	h	h	b	b	h	h	h	h	b	b	a	h	b	h	h	a	h	b	a	h	a	a	h	a	h	a	h	h	h	b	a	h	a	a	h	a
5220931_21:C>G	a	h	b	a	a	h	b	a	b	h	h	a	a	a	b	b	h	h	h	b	b	a	a	h	a	h	b	a	h	h	b	b	h	b	a	h	a	h	h	h	h	a	h	h	b	h	b	h	h
3597706_5:G>C	h	h	b	b	h	h	h	h	a	b	h	a	h	b	h	a	h	h	h	h	h	a	h	a	h	a	h	h	a	h	h	h	a	b	a	h	b	b	a	b	h	b	a	b	h	b	a	b	b
3744940_18:C>T	h	h	b	h	b	b	a	b	a	h	h	b	h	a	h	b	b	a	h	h	h	b	a	a	b	h	a	a	h	a	b	h	a	b	h	h	h	a	h	h	h	b	h	b	h	h	a	h	h
4491189_18:G>T	b	h	a	h	h	h	h	a	h	a	b	h	b	b	h	h	h	h	a	h	a	h	h	h	h	b	h	a	h	h	a	h	h	b	b	b	a	a	b	h	a	a	b	h	a	h	a	h	a
3342864_7:A>G	h	h	b	h	b	b	a	b	a	h	h	b	h	a	h	b	b	a	h	h	h	b	a	a	b	h	a	h	h	a	b	h	a	b	a	h	h	a	h	h	h	b	h	b	h	h	a	h	h
3598426_35:C>G	h	h	b	h	b	b	a	b	a	h	h	b	h	a	b	b	b	a	h	h	h	b	a	a	b	h	a	h	h	a	b	h	a	b	a	h	h	a	h	h	h	b	a	b	h	h	h	h	h
3907622_36:C>G	b	a	b	b	a	a	h	h	b	h	a	a	a	h	b	h	a	h	h	h	h	h	h	h	h	h	h	b	h	h	h	b	h	h	b	b	b	h	h	b	h	b	b	b	h	b	a	a	b
3578565_59:T>C	a	h	b	a	a	h	b	a	b	h	h	a	a	a	b	b	h	h	h	h	b	a	a	h	a	h	b	a	h	h	b	b	h	b	a	h	a	h	h	h	h	a	h	h	b	h	b	h	h
5034755_13:T>A	h	h	h	h	h	a	a	a	b	h	b	h	b	a	b	b	h	h	a	h	b	h	a	h	a	h	b	a	h	a	h	h	h	b	h	a	a	h	h	b	b	h	a	b	b	h	b	a	h
3352501_17:G>A	b	a	b	b	a	a	a	h	h	h	a	a	a	h	h	h	a	h	h	h	h	h	b	h	h	h	h	b	h	h	b	b	h	h	b	b	b	b	h	b	h	b	b	b	a	b	a	a	h
3602074_10:C>T	b	a	b	b	a	a	h	h	h	h	a	a	a	h	h	h	a	h	h	b	h	h	b	h	h	h	h	b	h	h	b	b	h	h	b	b	b	b	h	b	h	b	b	b	a	b	a	a	h
3346745_49:G>A	h	h	b	h	b	b	a	b	a	h	h	h	h	a	h	b	b	a	h	b	h	b	a	a	b	h	a	h	b	a	b	h	h	b	b	h	h	a	h	b	h	b	h	b	h	h	h	h	a
3579066_41:G>T	b	a	b	b	a	a	h	h	h	h	a	a	a	h	h	h	a	h	h	h	h	h	b	h	h	h	h	b	h	h	b	b	h	h	b	b	b	b	h	b	h	b	b	b	a	b	a	a	h
4498323_5:T>C	b	a	b	b	a	h	a	h	h	h	a	a	a	h	h	h	a	h	a	h	h	h	b	h	h	h	h	b	h	h	b	b	h	h	b	b	b	b	h	b	h	b	b	b	a	b	a	a	h
3906850_41:G>A	b	h	a	h	a	a	a	b	b	h	b	b	h	a	h	h	h	h	b	h	b	a	h	h	a	h	b	h	h	a	a	h	h	h	b	b	h	a	h	h	h	h	a	h	h	h	h	h	h
3577685_32:C>T	a	h	b	a	a	h	b	h	b	a	a	h	b	a	a	h	a	h	h	a	h	a	b	h	h	h	h	a	h	h	b	b	a	a	a	h	h	b	h	b	b	h	a	a	a	b	h	h	h
3364019_17:A>T	a	h	h	a	a	h	b	a	b	h	h	a	h	a	b	b	h	h	h	b	b	a	a	h	a	h	b	a	h	h	b	b	h	b	h	h	a	h	h	a	h	h	a	b	b	a	b	a	h
3358271_62:A>G	h	h	b	h	b	b	a	b	a	h	h	b	h	a	h	b	b	a	h	h	h	b	a	a	b	h	a	h	h	a	b	h	h	b	h	h	h	a	h	b	h	b	h	b	h	h	h	h	a
3595388_21:T>G	a	h	b	h	h	h	b	a	b	h	h	h	a	h	h	b	h	h	h	h	b	a	a	h	a	h	b	a	h	h	b	b	h	b	a	h	a	b	a	h	b	a	h	h	b	h	h	b	h
3740317_44:T>G	b	b	h	b	a	a	a	b	b	b	b	b	h	h	h	h	h	a	h	h	h	a	b	h	a	h	a	h	a	-	h	b	b	h	h	b	h	a	b	b	h	a	h	b	a	h	h	h	h
3362451_29:T>A	b	h	a	h	h	a	h	h	h	b	b	h	a	h	a	b	b	h	b	a	h	a	h	h	a	a	a	h	a	b	b	a	h	h	b	h	h	a	b	b	a	h	b	h	h	h	h	a	b
3601977_9:G>C	h	h	b	h	h	a	b	a	b	h	a	h	b	h	h	b	h	h	h	h	h	a	h	h	a	h	h	a	h	h	b	b	h	h	a	h	a	h	a	h	b	h	h	h	b	h	a	h	h
7468837_14:C>G	b	a	a	h	b	a	b	h	h	b	h	b	a	h	h	h	b	h	h	h	a	h	a	b	h	h	b	a	a	h	b	h	h	b	h	h	h	b	b	h	h	a	h	b	h	h	a	b	h
3735695_31:T>G	h	h	h	h	h	h	a	h	h	h	a	b	a	h	b	h	a	h	h	h	h	b	h	h	h	b	a	h	h	a	h	a	h	h	h	b	h	a	h	b	b	b	b	b	h	b	h	a	-
3341912_42:G>C	b	a	b	b	a	h	a	h	h	h	a	a	a	h	h	h	a	h	a	h	h	h	b	h	h	b	h	b	h	h	b	b	h	h	b	b	b	b	h	b	h	b	b	b	a	b	a	a	h
5207235_16:G>T	b	a	b	b	a	h	a	h	h	h	a	a	a	h	h	h	a	h	a	h	h	h	b	h	h	h	h	b	h	h	b	b	h	h	b	b	b	b	h	b	h	b	b	b	a	b	h	a	h
3595687_67:G>A	h	h	b	h	h	a	b	a	b	h	a	h	b	h	h	b	h	h	h	h	h	a	h	h	a	h	h	a	h	h	b	b	h	h	a	h	a	h	a	h	h	h	h	h	b	h	a	h	h
5138515_12:T>C	h	h	a	a	h	a	h	b	h	b	h	h	a	h	a	b	b	h	h	h	a	a	h	h	a	h	h	b	a	b	b	h	b	h	b	h	h	h	h	b	a	h	b	a	b	a	h	h	h
3898956_35:G>T	b	a	b	b	a	a	h	h	h	h	a	a	a	h	h	h	a	h	h	b	h	h	b	h	h	h	h	b	h	h	b	b	h	h	b	b	b	b	h	b	h	b	b	b	h	b	a	a	h
3893298_10:C>T	a	h	h	a	a	h	b	a	b	h	h	h	h	a	b	b	h	h	h	b	b	a	a	h	a	h	b	a	h	a	b	b	h	b	h	h	a	h	h	b	h	h	a	b	b	a	b	h	h
3597214_29:A>G	b	b	h	b	a	a	h	b	b	b	b	b	h	a	h	h	b	h	h	h	h	a	b	b	a	h	b	h	h	h	b	b	b	h	h	b	h	a	b	b	a	h	a	b	b	b	h	b	b
3596844_65:A>G	a	h	h	a	a	h	b	a	b	h	h	h	h	a	b	b	h	h	h	b	b	a	a	h	a	h	b	a	h	a	b	b	h	b	h	h	a	h	h	b	b	h	a	b	b	h	b	h	h
5202221_29:A>C	b	a	b	b	a	a	a	h	h	h	a	a	a	h	h	h	a	h	h	h	h	h	b	h	h	h	h	b	h	h	b	b	h	h	b	b	b	b	h	b	h	b	b	b	a	b	a	a	h
5213179_62:G>A	h	h	b	b	h	h	h	h	h	b	h	a	h	h	h	a	h	h	h	h	h	a	h	a	h	a	h	h	a	h	h	h	a	b	a	b	b	b	a	b	h	b	a	b	h	b	a	h	b
3354178_62:G>C	h	b	h	b	h	a	a	a	a	h	h	a	a	a	h	h	a	a	b	b	h	b	a	h	h	h	h	h	b	b	a	b	b	a	h	h	b	a	a	b	h	h	h	a	h	h	b	h	h
3592946_35:A>C	h	h	b	h	b	b	a	b	a	h	h	b	h	a	h	b	b	a	h	h	h	b	a	a	b	a	a	h	h	a	b	h	a	b	a	h	h	a	h	h	h	b	h	b	h	h	h	h	h
4096330_7:A>G	h	h	h	h	a	h	a	h	h	h	b	h	b	a	h	h	h	h	a	a	b	h	h	b	a	h	b	a	h	a	h	b	a	b	h	a	b	h	a	b	h	b	a	h	h	h	b	h	h
5206466_40:T>C	b	h	a	b	h	a	h	h	a	h	b	h	h	h	a	b	b	h	b	h	h	a	h	h	h	a	a	h	a	b	h	a	h	h	b	h	h	a	b	h	a	h	b	h	a	a	h	h	b
3365292_23:A>G	a	h	b	h	h	a	b	a	b	h	a	h	a	h	h	b	h	h	h	h	b	a	h	h	a	h	b	a	h	h	b	b	h	b	a	h	a	h	h	h	b	a	h	h	b	h	h	b	h
5211390_17:C>G	h	h	h	h	h	a	a	a	b	h	b	h	b	a	b	b	h	h	a	h	b	h	a	h	a	h	b	a	h	a	h	h	h	b	h	a	a	h	h	b	b	h	a	b	b	h	b	a	h
5215709_13:C>G	a	h	b	b	h	h	h	h	h	h	a	b	a	h	b	h	h	a	a	h	b	a	h	b	b	h	h	h	a	a	a	h	h	h	h	h	h	b	h	h	b	a	h	a	h	h	a	a	b
28857941_59:G>C	h	h	b	b	h	h	a	h	h	b	a	a	h	a	a	a	h	h	h	a	a	a	h	a	h	a	h	h	a	h	h	h	a	b	a	h	h	b	h	b	h	h	a	b	h	b	h	a	b
3599545_25:C>G	b	h	h	h	a	h	h	b	h	h	h	h	h	h	h	h	b	h	h	a	h	h	h	h	a	h	a	a	h	a	h	h	b	b	a	a	b	b	h	h	a	b	a	a	a	a	b	h	b
5216764_20:A>G	b	a	b	b	a	h	a	h	h	h	a	a	a	h	h	h	a	h	a	h	h	h	b	h	h	b	h	b	h	h	b	b	h	h	b	b	b	b	h	b	h	b	b	b	a	b	a	a	h
3748740_18:A>G	b	h	h	b	a	a	a	b	b	h	b	b	b	h	h	h	h	h	b	h	b	a	h	b	a	h	h	h	h	a	a	h	h	h	b	b	b	a	b	h	h	a	h	b	h	h	a	h	h
3902632_15:A>G	b	a	b	b	a	h	a	h	h	h	a	a	a	h	h	h	a	h	a	h	h	h	b	h	h	b	h	b	h	h	b	b	h	h	b	b	b	b	h	b	h	b	b	b	a	b	a	a	h
3343656_29:A>G	b	a	b	b	a	h	a	h	h	h	a	a	a	h	h	h	a	h	a	h	h	h	b	h	h	h	h	b	h	h	b	b	h	h	b	b	b	b	h	b	h	b	b	b	a	b	a	a	h
3588547_47:A>G	b	a	b	b	a	a	a	h	h	h	a	a	a	h	h	h	a	h	h	h	h	h	b	h	h	h	h	b	h	h	b	b	h	h	b	b	b	b	h	b	h	b	b	b	a	b	a	a	h
4496188_11:T>G	b	a	b	b	a	h	a	h	h	h	a	a	a	h	h	h	a	h	a	h	h	h	b	h	h	h	h	b	h	h	b	b	h	h	b	b	b	b	h	b	h	b	b	b	a	b	a	a	h
3596949_31:G>A	b	a	b	b	a	a	a	h	h	h	a	a	a	h	h	h	a	h	h	h	h	h	b	h	h	h	h	b	h	h	b	b	h	h	b	b	b	b	h	b	h	b	b	b	h	b	a	a	h
3362494_16:C>T	h	h	b	b	a	a	b	h	a	b	a	b	a	h	b	b	h	h	h	h	b	h	h	b	b	h	h	h	b	a	a	h	h	h	h	h	h	b	h	b	h	a	h	a	b	h	h	a	h
7095120_9:G>A	h	h	b	h	b	b	a	b	a	h	h	h	h	a	h	b	b	a	h	b	h	b	a	a	b	h	a	h	b	a	b	h	h	b	b	h	h	a	h	b	h	b	h	b	h	h	h	h	a
3352802_40:G>A	b	a	a	h	b	a	h	h	h	b	h	b	a	h	b	h	b	h	h	h	a	h	h	b	h	h	b	h	h	h	b	h	h	b	h	h	h	b	b	h	h	h	h	b	h	h	a	b	h
5791964_10:A>G	h	h	b	h	b	h	b	a	b	b	a	h	b	a	h	b	b	h	h	h	h	b	b	h	h	b	h	h	a	h	b	a	h	a	a	h	a	h	a	h	h	h	b	a	h	b	a	h	a
3576897_29:C>G	h	b	h	b	h	a	a	a	a	h	h	a	h	a	h	h	a	a	b	b	h	b	a	h	h	h	h	h	b	b	a	b	b	h	a	h	b	a	a	b	h	h	h	a	h	a	b	h	h
3885261_31:C>T	h	h	h	h	h	a	h	h	h	b	h	h	b	h	b	h	a	h	h	h	b	a	h	h	h	h	h	a	a	h	a	h	b	h	h	h	b	h	h	b	b	h	h	h	h	h	h	a	h
5202538_16:C>G	a	h	b	h	h	h	b	a	b	h	h	h	h	a	b	b	h	h	h	h	b	a	a	h	a	h	b	a	h	h	b	b	h	b	h	h	a	h	h	a	h	a	h	h	b	h	b	b	h
3581365_35:A>G	a	h	b	h	h	h	b	a	b	h	h	h	h	a	b	b	h	h	h	h	b	a	a	h	a	h	b	a	h	h	b	b	h	b	h	h	a	h	h	a	h	a	h	h	b	h	b	b	h
3883237_22:T>C	a	h	b	h	h	h	b	a	b	h	h	h	a	a	b	b	h	h	h	h	b	a	a	h	a	h	b	a	h	h	b	b	h	b	h	h	a	h	h	h	h	a	h	h	b	h	b	b	h
3354271_10:C>G	h	h	b	b	h	h	h	h	a	b	h	a	h	b	h	a	h	h	h	h	h	a	h	a	h	a	h	h	a	h	h	h	a	b	a	h	b	b	a	b	h	b	a	h	b	b	a	b	b
5038430_12:T>A	h	h	b	b	h	h	h	h	a	b	h	a	h	b	h	a	h	h	h	h	h	a	h	a	h	a	h	h	a	h	h	h	a	b	a	h	b	b	a	b	h	b	a	h	b	b	a	b	b
5498446_25:T>G	a	h	h	a	a	h	b	a	b	h	h	a	h	a	b	b	h	h	h	b	b	a	a	h	a	h	b	a	h	a	b	b	h	b	h	h	a	h	h	b	h	h	a	b	b	h	b	h	h
4492893_11:A>C	a	h	h	a	a	h	b	a	b	h	h	a	h	a	b	b	h	h	h	b	b	a	a	h	a	h	b	a	h	h	b	b	h	b	h	h	a	h	h	h	h	h	a	b	b	h	b	h	h
3733214_6:T>C	a	h	b	h	a	h	b	a	b	h	h	a	a	a	b	b	h	h	h	b	b	a	a	h	a	h	b	a	h	h	b	b	h	b	h	h	a	h	h	h	h	a	h	h	b	h	b	h	h
3910005_40:C>G	b	a	b	b	a	a	h	h	h	b	a	a	a	h	h	h	a	h	h	b	h	h	b	h	h	h	h	b	h	h	h	b	h	h	b	b	b	b	h	b	h	b	b	b	h	b	a	a	h
7466497_5:T>C	b	h	a	h	h	a	a	b	b	h	b	b	a	h	h	h	h	h	b	h	b	a	h	h	a	h	b	h	h	a	a	h	h	b	b	b	h	a	h	h	h	h	-	a	b	b	h	h	h
3744990_32:C>T	a	h	b	a	a	h	b	h	b	a	a	h	b	a	a	h	a	h	h	a	h	a	b	h	h	b	h	a	h	h	h	h	-	h	a	h	h	b	h	b	b	a	h	a	a	b	h	b	h
4101617_29:C>G	b	a	b	h	h	a	h	h	b	h	a	h	a	h	b	h	a	h	h	h	h	h	h	a	h	h	a	h	h	h	h	h	b	h	b	b	b	a	h	b	h	b	b	b	h	-	a	a	b
3893197_40:A>G	h	h	b	a	h	h	b	h	h	h	a	h	h	a	a	h	a	h	h	a	h	a	b	h	h	h	h	a	h	b	h	h	a	h	a	h	h	h	a	b	b	a	h	a	a	b	h	b	h
5498180_14:C>A	h	h	b	h	b	b	a	b	a	h	h	b	h	a	b	b	b	a	h	h	h	b	a	a	b	h	a	h	h	a	b	h	a	b	a	h	h	a	h	h	h	b	h	b	h	a	h	h	-
3357963_16:G>A	b	a	h	h	b	a	b	h	a	b	b	b	a	h	h	h	b	h	h	h	a	h	h	b	h	h	b	h	h	h	b	h	h	b	h	b	h	b	b	b	a	h	h	b	b	h	h	b	h
3591302_16:C>T	h	h	b	h	b	b	a	b	a	h	h	b	h	a	h	b	b	a	h	h	h	b	a	a	b	h	a	h	h	a	b	h	a	b	h	h	h	a	h	h	h	b	h	b	h	h	a	h	h
4488727_10:G>C	a	h	b	h	a	h	b	a	b	h	h	a	a	a	b	b	h	h	h	h	b	a	a	h	a	h	b	a	a	h	-	b	h	b	a	a	a	a	a	a	h	a	a	h	b	a	b	h	h
5502652_18:G>A	a	h	h	a	h	a	b	a	b	h	h	h	h	a	b	b	h	h	h	h	b	h	a	h	a	h	b	a	h	a	b	h	a	b	h	h	a	h	h	b	b	h	a	b	b	h	b	a	h
3599359_18:A>T	b	a	b	b	a	a	h	h	h	h	a	a	a	h	h	h	a	h	h	b	h	h	b	h	h	h	h	b	h	h	h	b	h	h	b	b	b	b	h	b	h	b	b	b	h	b	a	a	h
3597821_10:G>A	a	h	h	a	a	h	b	a	b	h	h	a	h	a	b	b	h	h	h	b	b	a	a	h	a	h	b	a	h	h	b	b	h	b	h	h	a	h	h	h	h	h	a	b	b	a	b	h	h
3883849_13:G>C	b	a	b	b	a	a	h	h	h	h	a	a	a	h	h	h	a	h	h	b	h	h	b	h	h	h	h	b	h	h	b	b	h	h	b	b	b	b	h	b	h	b	b	b	h	b	a	a	h
3361701_56:T>C	b	a	b	b	a	a	h	h	h	h	a	a	a	h	h	h	a	h	h	b	h	h	b	h	h	h	h	b	h	a	h	b	h	h	b	b	b	b	h	b	h	b	b	b	h	b	a	a	h
6210898_14:C>A	a	h	h	a	a	h	b	a	b	h	h	h	h	a	b	b	h	h	h	b	b	a	a	h	a	h	b	a	h	a	b	b	h	b	h	h	a	h	h	b	h	h	a	b	b	a	b	h	h
6211747_50:A>G	b	a	b	b	a	h	a	h	h	h	a	a	a	h	h	h	a	h	a	h	h	h	b	h	h	b	h	b	h	h	b	b	h	h	b	b	b	b	h	b	h	b	b	b	a	b	a	a	h
5206196_17:A>G	b	h	b	h	h	h	h	h	a	h	a	h	a	h	a	b	h	h	b	b	h	a	b	a	h	h	a	h	a	b	h	b	h	h	h	h	h	h	b	h	a	h	h	a	a	a	h	b	h
3747193_8:T>G	a	h	h	a	a	h	b	a	b	h	h	a	a	a	b	b	h	h	h	h	b	a	a	a	a	h	b	a	h	h	b	b	h	b	h	h	a	h	h	h	h	h	h	h	b	h	b	h	h
3348449_42:T>G	a	h	h	a	a	h	b	a	b	h	h	a	h	a	b	b	h	h	h	b	b	a	a	h	a	h	b	a	h	h	b	b	h	b	h	h	a	h	h	a	h	h	a	b	b	a	b	h	a
3349429_18:T>C	a	h	b	h	a	h	b	a	b	h	h	a	a	a	b	b	h	h	h	b	b	a	a	h	a	h	b	a	h	h	b	h	h	b	h	h	a	h	h	h	h	a	h	h	b	h	b	h	h
5203502_20:C>T	b	a	b	b	a	h	a	h	h	h	h	a	a	h	h	h	a	h	a	h	h	h	h	h	h	b	h	b	h	h	b	b	h	h	b	b	b	b	h	b	h	b	b	b	a	b	a	a	h
6211441_7:G>A	b	b	h	b	a	a	h	b	b	b	b	b	h	a	h	h	b	h	h	h	h	a	b	b	a	h	b	b	h	h	b	b	b	h	h	b	h	a	b	b	a	h	a	b	b	h	h	b	b
4487530_17:C>T	h	h	b	h	b	b	a	b	a	h	h	b	h	a	h	b	b	a	h	h	h	b	a	a	b	h	a	h	h	a	b	h	h	b	h	h	h	a	h	b	h	b	h	b	h	h	h	h	a
4487530_24:A>T	h	h	b	h	b	b	a	b	a	h	h	b	h	a	h	b	b	a	h	h	h	b	a	a	b	h	a	h	h	a	b	h	h	b	h	h	h	a	h	b	h	b	h	b	h	h	h	h	a
4490596_31:T>C	h	h	b	h	b	b	a	b	a	h	h	b	h	a	h	b	b	a	h	h	h	b	a	a	b	h	a	h	h	a	b	h	h	b	h	h	h	a	h	b	h	b	h	b	h	h	h	h	a
5503967_15:G>C	a	h	b	a	b	h	h	h	a	h	b	a	h	b	h	h	h	h	h	b	a	h	b	a	h	b	a	h	a	h	a	b	h	h	h	b	a	h	h	h	h	b	h	h	a	a	h	b	h
3587179_64:A>C	a	h	b	a	a	h	b	a	b	h	h	a	a	a	b	b	h	h	h	b	b	a	a	h	a	h	b	a	h	h	b	b	h	b	h	h	a	h	h	h	h	a	h	h	b	h	b	h	h
3740322_5:T>C	b	a	b	b	a	a	h	h	h	b	a	a	a	h	h	h	a	h	h	b	h	h	b	h	h	h	h	b	h	h	h	b	h	h	b	b	b	b	h	b	h	b	b	b	h	b	a	a	h
3742469_23:T>C	a	h	b	a	a	h	b	a	b	h	h	a	a	a	b	b	h	h	h	b	b	a	a	h	a	h	b	h	h	h	b	b	h	b	a	h	a	h	h	h	h	a	h	a	b	h	b	h	h
5037649_17:C>G	b	h	h	h	h	h	h	h	h	a	h	h	a	b	h	a	h	h	h	a	h	h	h	a	h	h	a	h	a	b	h	h	h	h	h	b	h	h	b	h	b	a	b	b	h	h	h	h	h
4484547_24:A>C	h	h	b	h	h	a	b	a	b	h	a	h	b	h	h	b	h	h	h	h	h	a	h	h	a	h	h	a	h	h	b	b	h	h	a	h	a	h	h	h	b	h	h	h	b	a	a	h	h
4493763_29:C>T	h	h	b	h	h	a	h	h	h	b	a	b	b	h	b	h	h	a	h	h	b	a	h	h	b	h	h	a	a	a	a	h	h	h	h	h	b	a	h	b	b	a	h	a	h	h	a	a	h
5227206_23:T>A	b	b	a	h	b	b	h	h	a	a	b	h	h	b	h	h	h	h	h	a	h	h	a	h	h	h	a	h	h	h	a	h	h	h	b	b	a	h	b	h	b	a	b	b	h	h	a	h	a
3353853_5:C>G	h	h	b	h	h	a	b	a	b	h	a	h	b	h	h	b	h	h	h	h	h	a	h	h	a	h	h	a	h	h	b	b	h	h	a	h	a	h	h	h	b	h	h	h	b	a	h	h	h
3364745_31:C>A	h	h	b	h	h	a	b	a	b	h	a	h	b	h	h	b	h	h	h	h	h	a	h	h	a	h	h	a	h	h	b	b	h	h	a	h	a	h	h	h	b	h	h	h	b	a	a	h	h
3742942_53:C>G	h	a	b	h	b	a	b	a	b	b	a	h	b	h	h	b	b	h	h	h	h	b	b	a	h	b	h	h	a	h	b	a	h	a	a	h	a	h	a	h	h	h	b	a	h	h	a	h	a
3365395_10:G>A	b	h	h	b	a	a	a	b	b	h	b	b	h	h	h	h	h	h	b	h	b	a	h	b	a	h	h	h	h	a	a	h	h	a	b	b	b	a	b	h	a	a	h	b	h	b	h	a	h
5034833_11:G>A	h	h	b	b	h	h	a	h	h	h	a	a	h	a	a	a	h	h	h	a	a	a	h	a	h	a	h	h	a	h	h	h	a	b	a	h	h	b	a	b	h	h	a	b	h	b	h	a	b
3908729_33:T>C	b	h	a	b	h	a	h	h	a	h	b	h	h	h	a	b	b	h	b	h	h	a	h	h	a	a	a	h	a	b	h	a	h	h	b	h	h	a	b	h	a	h	b	h	a	h	h	h	b
7413732_26:C>G	h	a	b	h	h	h	h	h	b	h	a	h	a	h	b	h	a	h	h	h	h	h	h	h	h	h	h	h	h	h	h	h	b	h	b	b	b	a	h	b	h	b	b	b	h	h	a	a	b
3593260_29:C>G	b	h	a	b	h	a	h	h	a	h	b	h	h	h	a	b	b	h	b	h	h	a	h	h	a	a	a	h	a	b	h	a	h	a	b	h	h	a	b	h	a	h	b	h	a	a	h	h	b
3600580_28:A>C	h	h	b	h	h	a	b	a	b	h	a	h	b	h	h	b	h	h	h	h	h	a	h	h	a	h	h	a	h	h	b	b	h	h	a	h	a	h	a	h	h	h	h	h	b	a	a	h	h
5214840_55:G>A	h	h	h	h	a	a	a	h	h	h	b	h	b	a	h	b	h	h	a	a	b	h	h	h	a	h	b	a	h	a	h	b	h	b	h	a	h	h	h	b	b	b	a	h	h	h	b	h	h
5138901_34:C>T	a	h	b	h	h	h	b	a	b	h	h	h	a	h	h	b	h	h	h	h	b	a	a	h	a	h	b	a	h	h	b	b	h	b	a	h	a	h	h	h	b	a	h	h	b	h	h	b	h
3596097_60:G>C	h	h	b	h	b	b	a	b	a	h	a	b	a	h	b	h	h	a	h	h	h	b	a	a	b	h	a	h	h	a	h	h	a	b	h	b	h	a	h	h	h	b	b	b	h	h	h	a	h
3361834_20:T>C	h	a	b	b	a	h	a	a	b	a	b	h	a	h	a	a	h	b	h	b	a	h	a	h	h	h	a	h	b	b	h	b	a	b	h	b	a	b	h	h	h	a	h	a	b	b	h	a	a
3358913_10:A>G	h	h	h	h	h	a	a	a	b	h	b	h	b	a	b	b	h	h	a	h	b	a	a	h	a	h	b	a	h	a	h	h	h	b	h	a	a	h	h	b	b	h	a	b	b	h	b	a	h
3595555_21:T>G	h	a	b	h	h	h	h	h	b	h	a	h	a	h	b	h	a	h	h	h	h	h	h	h	h	h	h	h	h	h	h	h	b	h	b	b	b	a	h	b	h	b	b	b	h	a	a	a	b
5225891_21:G>C	b	b	h	b	a	a	h	b	b	b	b	b	h	a	h	h	h	a	h	h	h	a	b	h	a	a	h	h	a	h	a	b	b	h	a	b	h	a	-	-	a	h	h	b	h	h	h	h	h
3602321_15:G>C	b	h	b	b	h	h	a	h	h	b	a	a	h	a	a	a	h	h	h	a	a	a	h	a	h	a	h	h	h	h	h	a	a	b	a	h	h	b	h	b	h	h	a	b	h	b	h	a	b
5499905_28:G>A	b	h	a	b	h	a	h	h	a	h	b	h	h	h	a	b	b	h	b	h	h	a	h	h	a	a	a	h	a	b	h	a	h	h	b	h	h	a	b	h	a	h	b	a	a	a	h	h	b
3357507_49:A>G	b	h	b	b	h	h	a	h	h	b	a	a	h	a	a	a	h	h	h	a	a	a	h	a	h	a	h	h	h	h	h	a	a	b	a	h	h	b	h	b	h	h	a	b	h	b	h	a	b
5043009_37:G>A	b	a	a	h	h	a	h	a	h	a	b	h	b	b	h	h	h	h	a	a	h	a	h	h	h	h	h	h	h	h	a	h	b	b	b	b	a	a	b	h	a	a	b	h	a	h	a	h	a
3587835_38:T>C	b	a	b	b	a	a	h	h	h	h	a	a	a	h	h	h	a	h	h	b	h	h	b	h	h	h	h	b	h	h	b	b	h	h	b	b	b	b	h	b	h	b	b	b	h	b	a	a	h
3741450_28:G>C	a	h	b	h	a	h	b	a	b	h	h	a	a	a	b	b	h	h	h	b	b	a	a	h	a	h	b	a	h	h	b	b	h	b	h	h	a	h	h	h	h	a	h	h	b	h	b	h	h
5791909_17:C>G	b	a	b	b	a	a	h	h	h	h	a	a	a	h	h	h	a	h	h	b	h	h	b	h	h	h	h	b	h	h	h	b	h	h	b	b	b	b	h	b	h	b	b	b	h	b	a	a	h
3895155_21:A>G	b	b	h	b	a	a	h	b	b	b	b	b	h	a	h	h	b	h	h	h	h	a	b	b	a	h	b	h	a	h	h	b	b	h	h	b	h	a	b	b	a	h	a	b	h	b	h	b	b
5504416_51:G>A	a	h	b	h	h	a	h	h	h	b	h	h	h	b	b	h	a	h	h	a	b	a	b	h	h	h	b	h	a	h	a	h	b	h	h	a	b	h	a	b	h	h	h	b	h	b	h	a	h
5039381_23:G>A	b	h	a	h	h	h	h	a	h	a	b	h	b	b	h	h	h	h	a	a	a	h	h	h	h	b	h	h	h	h	a	h	h	b	b	b	a	a	b	h	a	a	b	h	a	h	a	h	a
3356533_24:G>T	a	h	b	h	a	h	b	a	b	h	h	a	a	a	b	b	h	h	h	b	b	a	a	h	a	h	b	a	h	h	b	b	h	b	a	h	a	h	h	h	h	a	h	h	b	h	b	h	h
4489613_56:T>C	h	h	b	h	b	b	a	b	a	h	h	h	h	a	h	b	b	a	h	b	h	b	a	a	b	h	a	h	b	a	b	h	h	b	b	h	h	a	h	b	h	b	h	b	h	h	h	h	a
5200654_41:T>C	h	h	b	h	b	b	a	b	a	h	h	b	h	h	b	b	h	a	h	h	h	b	a	a	b	h	a	h	h	a	b	h	a	b	a	h	h	a	h	h	h	b	h	b	h	a	h	h	h
3733194_17:C>A	b	b	h	-	h	h	h	b	b	-	-	b	h	a	a	h	a	h	h	a	h	a	b	h	h	h	h	a	h	b	h	b	b	h	a	b	h	h	b	b	h	a	h	-	a	b	a	b	h
3356324_31:G>C	h	h	h	h	h	a	a	a	b	h	b	h	b	a	b	b	h	h	a	h	b	h	a	h	a	h	b	a	h	a	h	h	h	b	h	a	a	h	h	b	b	h	a	b	b	h	b	a	h
3349795_66:A>G	a	h	b	h	h	h	b	a	b	h	h	h	h	a	b	b	h	h	h	h	b	a	a	h	a	h	b	a	h	h	b	b	h	b	h	h	a	h	h	h	h	a	h	h	b	h	b	b	h
5498191_55:T>C	a	h	b	h	a	h	b	h	b	a	a	h	b	a	a	h	a	h	h	a	h	a	b	h	h	h	a	a	h	h	h	b	a	h	a	h	h	b	h	-	b	h	a	a	a	b	b	h	h
5504616_10:G>C	b	h	h	b	h	h	h	h	a	h	h	h	a	h	a	b	h	h	b	h	h	a	b	a	h	h	a	h	a	b	h	h	h	h	h	h	a	h	b	h	a	h	h	h	a	b	h	h	h
5499982_6:G>C	a	h	h	a	a	h	b	a	b	h	a	a	a	a	-	b	h	a	h	b	b	a	a	a	a	h	b	a	h	h	-	b	h	b	a	a	a	h	a	a	a	a	a	a	-	a	b	a	h
3354820_35:A>G	b	h	h	b	a	a	h	b	b	b	b	h	h	a	h	h	h	h	h	h	h	a	b	h	a	h	h	h	a	h	h	b	b	h	h	b	h	a	b	b	a	h	h	b	h	h	h	b	b
3747129_57:C>A	h	h	h	h	b	b	a	h	h	h	a	b	a	h	b	h	a	a	h	h	h	b	a	a	b	h	a	h	h	a	h	h	a	h	b	b	h	a	h	b	h	b	b	b	h	h	h	a	b
7468158_25:C>G	a	h	b	h	h	h	b	a	b	h	h	h	a	h	h	b	h	h	h	h	b	a	a	h	a	h	b	a	a	h	b	b	h	b	h	h	a	h	h	h	h	a	h	a	b	h	b	b	h
4498421_19:C>A	h	h	b	h	b	b	a	b	a	h	h	b	h	a	h	b	b	a	h	h	h	b	a	a	b	h	a	h	h	a	b	h	h	b	a	h	h	a	h	h	h	b	h	b	h	h	a	h	h
3352250_13:C>A	h	h	b	b	h	h	h	h	h	b	a	a	h	a	h	a	h	h	h	h	h	a	h	a	h	a	h	h	a	h	h	h	a	b	a	b	b	b	a	b	h	h	a	b	h	b	a	h	b
7093844_11:T>C	b	a	a	h	h	h	h	a	h	a	b	h	b	b	h	h	b	h	a	a	h	h	h	h	h	b	h	h	h	h	a	h	h	b	b	b	a	a	b	h	a	a	b	h	a	a	a	h	a
3886497_11:T>A	h	h	h	h	a	h	h	b	h	h	h	h	h	h	h	h	b	h	h	a	h	b	b	h	a	h	h	a	h	a	h	h	b	b	a	a	b	b	h	b	a	b	a	a	a	a	b	h	b
3354271_5:A>C	h	h	b	b	h	h	h	h	a	b	h	a	h	b	h	a	h	h	h	h	h	a	h	a	h	a	h	h	a	h	h	h	a	b	a	h	b	b	a	b	h	b	a	h	b	b	a	b	b
4496758_5:G>T	a	h	b	h	a	h	b	a	b	h	h	h	a	a	b	b	h	h	h	b	b	a	a	h	a	h	b	a	h	h	b	b	h	b	h	h	a	h	h	h	h	a	h	h	b	h	b	b	h
6211895_18:C>A	h	a	b	h	h	h	h	h	b	h	a	h	a	h	b	h	a	h	h	h	h	h	h	h	h	h	h	h	h	h	h	h	b	h	b	b	b	a	h	b	h	b	b	b	b	b	a	a	b
7466633_14:C>T	h	h	h	h	a	h	a	b	h	h	h	h	h	h	h	h	b	h	h	a	h	b	h	h	a	h	a	a	h	a	h	h	b	b	a	a	b	b	h	h	a	b	a	a	a	a	b	h	b
3346112_34:T>A	a	h	b	h	a	h	b	a	b	h	h	h	a	a	b	b	h	h	h	b	b	a	a	h	a	h	b	a	h	h	b	b	h	b	h	h	a	h	h	h	h	a	h	h	b	h	b	h	h
3350401_21:G>A	a	h	b	h	a	h	b	a	b	h	h	h	a	a	b	b	h	h	h	b	b	a	a	h	a	h	b	a	h	h	b	b	h	b	h	h	a	h	h	h	h	a	h	h	b	h	b	h	h
3591130_8:G>T	b	a	b	b	a	h	a	h	h	h	a	a	a	h	h	h	a	h	a	h	h	h	b	h	h	b	h	b	h	h	b	b	h	h	b	b	b	b	h	b	h	b	b	b	a	b	a	a	h
5225331_5:T>C	a	h	b	h	h	a	b	a	b	h	a	h	a	h	h	b	h	h	h	h	b	a	h	h	a	h	b	a	h	h	b	b	h	b	a	h	a	h	h	h	b	a	h	h	h	h	h	b	h
3360601_46:T>C	a	h	b	a	a	h	b	a	b	h	h	a	a	a	b	b	h	h	h	h	b	a	a	h	a	h	b	a	h	h	b	b	h	b	b	h	a	h	h	h	h	a	h	h	b	h	b	h	h
3593040_30:C>A	a	h	b	a	a	h	b	a	b	h	h	a	a	a	b	b	h	h	h	b	b	a	a	h	a	h	b	a	h	h	b	b	h	b	h	h	a	h	h	h	h	a	h	h	b	h	b	h	h
4494656_5:A>G	h	h	h	h	a	a	h	b	h	h	h	h	h	h	h	h	b	h	h	a	h	b	h	h	a	h	a	a	h	a	h	h	b	b	a	a	b	b	h	b	a	b	a	a	a	a	b	h	b
3597393_10:T>G	a	h	h	a	h	h	b	a	b	h	h	h	h	a	b	b	h	h	h	b	b	a	a	h	a	h	b	a	h	a	-	a	h	b	a	a	a	a	a	b	b	a	a	-	-	a	b	a	h
3365326_30:A>G	h	h	h	h	h	a	a	a	b	h	b	h	b	a	b	b	h	h	a	h	b	h	a	h	a	h	b	a	h	a	h	h	h	b	h	a	a	h	h	b	b	h	a	b	b	h	b	a	h
3742832_66:C>T	b	a	a	h	h	a	a	a	h	a	b	a	-	b	a	h	a	a	a	a	a	a	h	a	a	a	a	a	b	a	a	h	b	b	b	b	a	a	b	a	a	a	b	h	a	h	h	a	a
3361038_9:C>G	h	h	b	h	b	b	a	b	a	h	h	b	h	a	h	b	b	a	h	h	h	b	a	a	b	h	a	h	h	a	b	h	a	b	h	h	h	a	h	h	h	b	h	b	h	h	a	h	h
3905955_48:A>G	h	h	b	h	b	b	a	b	a	h	h	b	h	a	h	b	b	a	h	h	h	b	a	a	b	h	a	h	h	a	b	h	a	b	h	h	h	a	h	h	h	b	h	b	h	h	a	h	h
3749795_29:G>C	b	b	h	b	a	a	h	b	b	b	b	b	h	a	h	h	b	h	h	h	h	a	b	b	a	h	b	h	a	h	h	b	b	h	h	b	h	a	b	b	a	h	a	b	h	h	h	b	b
4497950_32:G>C	h	h	b	h	b	b	a	b	a	h	h	b	h	a	h	b	b	a	h	h	h	b	a	a	b	h	a	h	h	a	b	h	h	b	h	b	h	a	h	b	h	b	h	b	h	h	h	h	a
3356230_27:G>A	b	a	b	b	a	a	h	h	b	h	a	a	a	h	b	h	a	h	h	h	h	h	h	h	h	h	h	b	h	h	h	h	h	h	b	b	b	h	h	b	h	b	b	b	h	b	a	a	b
5503162_22:T>C	b	h	h	h	a	h	h	b	h	h	h	h	h	h	h	h	b	h	h	a	h	h	h	h	a	h	a	a	h	a	h	h	b	b	a	a	b	b	h	h	a	b	a	a	a	a	b	h	b
5042023_34:C>G	b	a	h	h	b	a	b	h	a	b	b	b	a	h	h	h	b	h	h	h	h	h	h	b	h	h	b	a	h	h	b	h	h	b	h	b	h	b	b	b	a	h	h	b	b	b	h	b	h
5211590_11:T>C	a	h	b	h	b	h	h	h	a	h	b	a	a	h	h	b	h	h	b	b	a	h	b	a	h	h	a	h	a	h	h	b	h	h	h	b	h	h	b	h	h	b	h	h	a	a	b	b	h
28857292_6:T>C	b	a	b	b	a	a	h	h	h	h	a	a	a	h	h	h	a	h	h	b	h	h	b	h	h	h	h	b	h	h	b	b	h	h	b	b	b	b	h	b	h	b	b	b	h	b	a	a	h
3908107_59:G>C	b	a	h	h	b	a	b	h	h	b	b	b	a	h	h	h	b	h	h	h	h	h	h	b	h	h	b	b	h	h	b	b	h	b	h	b	h	b	b	b	a	h	h	b	b	h	h	b	h
7062447_55:G>A	b	a	a	h	h	a	h	a	h	a	b	h	b	b	h	h	h	h	a	a	h	a	h	h	h	h	h	h	h	h	a	h	b	b	b	b	a	a	b	h	a	a	b	h	a	h	a	h	a
3731636_35:C>T	h	h	h	h	h	a	a	a	b	h	b	h	b	a	h	b	h	h	a	h	b	h	h	h	a	h	b	a	h	a	h	h	h	b	h	a	a	h	h	b	b	h	a	b	b	h	b	h	b
3591343_26:C>A	h	h	b	h	b	b	a	b	a	h	a	b	a	h	b	h	h	a	h	h	h	b	a	a	b	h	a	h	h	a	h	h	a	b	h	b	h	a	h	h	h	b	b	b	h	h	h	a	h
3908692_28:C>T	a	h	h	a	a	h	b	a	b	h	h	a	h	a	b	b	h	h	h	b	b	a	a	h	a	h	b	a	h	a	b	b	h	b	h	h	a	h	h	b	h	h	a	b	b	a	b	h	h
5039211_44:T>C	h	h	b	h	h	a	b	a	b	h	a	h	b	h	h	b	h	h	h	h	h	a	h	h	a	h	h	a	h	h	b	b	h	h	a	h	a	h	a	h	h	h	b	h	b	h	a	h	h
3903114_16:G>C	b	a	b	b	a	a	h	h	h	h	a	a	a	h	h	h	a	h	h	b	h	h	b	h	h	h	h	b	h	h	h	b	h	h	b	b	b	b	h	b	h	b	b	b	h	b	a	a	h
4497215_21:T>C	a	h	b	h	h	a	h	h	h	b	h	h	h	b	b	h	a	h	h	a	b	a	b	h	h	h	h	h	a	h	a	h	b	h	h	a	b	h	a	b	h	h	h	b	h	b	h	h	b
4498217_12:A>T	a	h	h	a	a	h	b	a	b	h	h	h	h	a	b	b	h	h	h	h	b	a	a	h	a	h	b	a	h	a	b	b	h	b	h	h	a	h	h	b	h	h	a	b	b	h	b	h	h
5805209_47:A>G	b	a	b	b	a	a	h	h	h	h	a	a	a	h	h	h	a	h	h	b	h	h	b	h	h	h	h	b	h	h	b	b	h	h	b	b	b	b	h	b	h	b	b	b	h	b	a	a	h
3601266_17:G>A	b	a	a	h	h	a	a	a	h	h	b	h	b	b	h	h	h	h	a	a	h	a	h	h	h	h	h	h	b	h	a	h	b	b	b	b	a	a	b	h	a	a	b	h	a	h	a	h	a
5796663_41:A>G	h	a	h	b	a	h	a	a	b	h	b	h	a	h	a	a	h	h	h	b	a	h	a	h	h	b	h	h	b	h	h	b	a	h	h	b	a	b	h	b	h	h	b	a	b	b	h	a	a
3365131_5:G>T	h	h	b	b	h	h	a	h	h	b	a	a	h	a	a	a	h	h	h	a	a	a	h	a	h	a	h	h	a	h	h	h	a	b	a	h	h	b	a	b	h	h	a	b	h	b	h	a	b
5500345_21:T>G	h	a	b	h	h	h	h	h	b	h	a	h	a	h	b	h	a	h	h	h	h	h	h	h	h	h	h	h	h	h	h	h	b	h	b	b	b	a	h	b	h	b	b	b	h	h	a	a	b
3749892_25:G>A	b	b	a	h	b	a	h	b	h	h	a	h	b	b	h	b	h	h	b	b	h	h	h	h	h	h	h	b	a	h	a	h	b	h	h	b	h	h	h	h	b	a	h	a	h	h	a	b	a
3749892_67:G>A	b	b	a	h	b	a	h	b	h	h	a	h	b	b	a	b	h	h	b	b	h	h	h	h	h	h	h	b	a	h	a	h	b	h	h	b	h	h	h	h	b	a	h	a	h	h	a	b	a
3737817_55:C>T	b	a	b	b	a	a	h	h	b	h	a	a	a	h	b	h	a	h	h	h	h	h	h	h	h	h	h	b	h	h	h	h	h	h	b	b	b	h	h	b	h	b	b	b	h	b	a	a	b
5204995_38:A>G	b	a	b	b	a	a	h	h	b	h	a	a	a	h	b	h	a	h	h	h	h	h	h	h	h	h	h	b	h	h	h	b	h	h	b	b	b	h	h	b	h	b	b	b	h	b	a	a	b
7414243_14:G>A	h	h	h	h	h	h	a	h	b	h	a	b	a	h	b	h	a	h	h	h	h	b	h	h	h	b	a	h	h	a	h	h	h	a	h	b	h	a	h	b	h	b	b	b	h	b	h	a	b
3590813_8:T>C	a	h	h	a	h	h	b	a	b	h	h	h	h	a	b	b	h	h	h	b	b	a	a	h	a	h	b	a	h	a	b	h	h	b	h	h	a	h	h	b	b	h	a	b	b	h	b	h	h
5201150_52:A>G	b	b	h	b	a	a	h	h	b	b	b	b	h	a	h	h	b	h	h	h	h	a	b	b	a	h	b	h	a	h	h	b	b	h	h	b	h	a	b	b	a	h	a	b	h	b	h	b	b
3890485_25:G>T	h	h	b	a	h	h	b	h	h	a	a	h	h	a	a	h	a	h	h	a	h	a	b	h	h	h	h	a	a	b	b	h	a	h	a	b	h	h	a	b	b	a	h	a	a	b	a	b	h
3343892_57:G>A	h	h	b	b	h	a	b	h	h	b	a	b	a	h	b	h	h	b	h	h	b	a	h	b	h	b	b	h	b	h	h	h	b	h	b	h	h	b	h	b	h	a	a	a	b	h	h	a	a
3350407_47:C>A	b	a	h	h	b	a	b	h	a	b	b	b	a	h	h	h	b	h	h	h	a	h	h	b	h	h	b	h	h	h	b	h	h	b	h	h	h	b	b	b	a	h	h	b	b	b	h	b	h
3362375_19:A>G	a	h	h	a	a	h	b	a	b	h	h	h	h	a	b	b	h	h	h	b	b	a	a	h	a	h	b	a	h	a	b	b	h	b	h	h	a	h	h	b	b	h	a	b	b	a	b	h	h
4485942_42:T>G	a	h	h	a	a	h	b	a	b	h	h	h	h	a	b	b	h	h	h	b	b	a	a	h	a	h	b	a	h	a	b	b	h	b	h	h	a	h	h	b	b	h	a	b	b	a	b	h	h
3363007_9:A>T	a	h	h	a	a	h	b	a	b	h	h	a	a	a	b	b	h	h	h	b	b	a	a	h	a	h	b	a	h	h	b	b	h	b	h	h	a	h	h	h	h	a	h	h	b	h	b	h	h
3909197_5:C>T	a	h	h	a	a	h	b	a	b	h	h	a	a	a	b	b	h	h	h	b	b	a	a	h	a	h	b	a	h	h	b	b	h	b	h	h	a	b	h	h	h	a	h	h	b	h	b	h	h
5209815_58:C>G	b	a	h	h	b	a	h	b	h	b	b	b	h	h	h	h	b	h	h	h	h	h	b	b	a	b	b	b	h	h	b	b	b	b	h	b	h	h	b	b	a	h	h	b	h	h	h	b	b
7502385_21:G>A	a	h	b	a	a	h	b	h	b	a	a	h	h	a	a	h	a	h	h	a	h	a	b	h	h	h	h	a	h	h	h	h	a	h	a	h	a	b	h	b	b	h	h	a	a	b	h	b	h
5503050_25:G>C	h	h	h	h	a	a	a	h	h	h	b	h	b	a	h	h	h	h	a	a	b	h	h	b	a	h	b	a	h	a	h	b	h	b	h	a	b	h	h	b	b	b	a	h	h	h	b	h	h
7357758_58:C>A	b	h	a	h	b	h	h	h	h	a	h	h	a	b	h	a	h	h	h	a	h	h	h	h	h	h	a	h	a	h	a	h	h	h	h	b	h	h	b	h	b	a	b	b	h	b	a	h	h
3362806_29:T>C	h	h	b	b	h	a	h	h	h	b	a	b	b	h	b	h	h	a	h	h	b	a	h	h	b	h	h	a	a	a	a	h	h	h	h	h	h	b	h	h	b	a	h	a	h	h	h	a	h
5228019_9:A>G	h	h	h	h	h	a	a	a	b	h	b	h	b	a	h	b	h	h	a	h	b	h	h	h	a	h	b	a	h	a	h	h	h	b	h	a	a	h	h	b	b	h	a	b	b	h	b	h	h
5226347_15:C>A	h	h	h	h	a	h	h	b	h	h	h	h	h	h	h	h	b	h	h	a	h	b	h	h	a	h	h	a	h	a	h	h	b	b	a	a	b	b	h	b	a	b	a	a	a	a	b	h	b
3909429_36:T>C	-	a	-	a	-	a	-	a	a	-	a	-	a	a	b	a	b	a	-	a	a	-	a	b	a	h	-	a	-	-	-	h	a	-	-	a	-	-	-	-	-	-	h	-	a	h	a	-	b
3882666_43:C>A	h	h	h	h	h	a	a	a	b	h	b	h	b	a	b	b	h	h	a	h	b	h	a	h	a	h	b	a	h	a	h	h	h	b	h	a	a	h	h	b	b	h	a	b	b	h	b	h	h
5798114_7:A>G	h	h	h	h	h	a	a	a	b	h	b	h	b	a	b	b	h	h	a	h	b	h	a	h	a	h	b	a	h	a	h	h	h	b	h	a	a	h	h	b	b	h	a	b	b	h	b	a	h
4487805_26:C>G	a	h	h	a	a	h	b	a	b	h	h	h	h	a	b	b	h	h	h	b	b	a	a	h	a	h	b	a	h	a	b	b	h	b	h	h	a	h	h	b	h	h	a	b	b	h	b	h	h
3892394_18:A>G	b	b	h	b	a	a	h	b	b	b	b	b	h	a	h	h	b	h	h	h	h	a	b	b	a	h	b	h	h	h	b	b	b	h	h	b	h	a	b	b	h	h	a	b	h	h	h	b	b
3596650_5:C>T	a	h	b	h	a	h	b	a	b	h	h	h	a	a	b	b	h	h	h	b	b	a	a	h	a	h	b	a	h	h	b	b	a	b	h	h	a	h	h	h	h	a	h	h	b	h	b	h	h
3349193_14:A>G	a	h	b	h	a	h	b	a	b	h	h	a	a	a	b	b	h	h	h	b	b	h	a	h	a	h	b	a	h	h	b	b	h	b	h	h	a	h	h	h	h	a	h	h	b	h	b	h	h
3351905_11:G>A	h	h	b	h	a	h	h	h	h	b	h	h	h	b	b	h	h	h	h	a	b	h	h	h	a	b	-	a	h	a	h	h	b	h	a	a	b	h	h	b	a	h	a	-	a	-	h	h	h
3905175_22:G>C	h	h	h	h	a	b	h	b	h	h	b	h	h	h	h	h	h	h	h	a	h	h	h	b	a	h	a	a	h	a	h	b	h	b	a	a	b	b	h	b	a	b	a	a	a	a	b	h	b
3355363_21:A>G	h	h	h	h	h	a	a	a	b	h	b	h	h	a	b	b	h	h	a	h	b	h	a	h	a	h	b	a	h	a	h	h	h	b	h	a	a	h	h	b	b	h	a	b	b	h	b	a	h
3348505_37:T>G	b	a	h	b	a	h	a	h	h	h	h	a	a	h	h	h	a	h	a	h	h	h	b	h	h	b	h	b	h	h	b	b	h	h	b	b	b	b	b	b	h	b	b	b	a	b	a	a	h
3364976_41:T>A	h	b	h	a	b	h	a	b	h	b	h	b	h	h	b	b	b	b	h	h	a	a	h	h	a	b	b	b	a	b	b	h	b	b	b	h	a	b	h	h	a	h	b	a	b	h	h	h	h
6211342_11:T>G	h	h	b	h	b	h	b	a	b	b	a	h	b	h	h	b	b	h	h	h	h	b	b	a	h	b	h	h	a	h	b	a	h	a	a	h	a	h	a	h	h	h	b	a	h	b	a	h	a
3575929_27:T>C	a	h	h	a	a	h	b	a	b	h	h	a	a	a	b	b	h	h	h	b	b	a	a	h	a	h	b	a	h	h	b	b	h	b	h	h	a	h	h	h	h	h	h	b	b	h	b	h	h
3587817_10:T>C	a	h	b	a	a	h	b	a	b	h	h	a	a	a	b	b	h	h	h	b	b	a	a	h	a	h	b	a	h	h	b	b	h	b	h	h	a	h	h	h	h	a	h	h	b	h	b	h	h
4495644_54:A>C	b	h	h	h	h	h	h	h	h	a	h	h	a	b	h	a	h	h	h	a	h	h	h	h	a	h	a	h	a	a	a	h	h	h	h	b	h	h	b	h	b	a	b	b	h	b	h	h	h
3591779_40:A>T	a	h	b	h	a	h	b	a	b	h	h	h	a	a	b	h	h	h	h	b	b	a	a	h	a	h	b	a	h	h	b	b	h	b	h	b	a	h	h	h	h	a	h	h	b	h	b	h	h
3364195_48:C>T	b	b	h	b	a	a	a	b	b	b	b	b	h	h	h	h	h	h	h	h	h	a	b	h	a	h	h	h	a	a	h	h	b	h	h	b	h	a	b	h	h	a	h	b	h	b	h	h	h
5204329_8:A>T	b	b	h	h	b	a	h	b	h	h	a	h	b	b	h	b	h	h	b	b	h	h	h	h	a	h	h	b	a	a	a	h	b	a	h	b	h	h	a	h	h	h	h	a	h	-	a	b	a
3597563_16:G>C	b	a	b	b	a	a	h	h	b	h	a	a	a	h	b	h	a	h	h	h	h	h	h	h	h	h	h	b	h	h	h	h	h	h	b	b	b	h	h	b	h	b	b	b	h	b	a	a	b
3362924_68:C>T	h	h	h	h	a	h	h	b	h	h	h	h	h	h	h	h	b	h	h	a	h	b	h	h	a	h	a	a	h	a	h	h	b	b	a	a	b	b	h	h	a	b	a	a	a	a	b	h	b
3746369_56:G>A	h	h	b	h	b	b	a	b	a	h	h	b	h	a	b	b	b	a	h	h	h	b	a	a	b	h	a	h	h	a	b	h	a	b	a	h	h	a	h	h	h	b	h	b	h	a	h	h	h
5138321_59:T>C	h	a	b	a	h	h	b	b	h	h	a	h	h	a	a	h	a	h	h	a	h	a	b	h	a	h	h	a	h	b	h	h	a	h	a	h	a	h	h	b	b	a	a	a	a	b	h	b	h
3902598_57:T>G	b	a	a	h	b	a	b	h	h	b	h	b	a	h	h	h	b	h	h	h	a	h	h	b	h	h	b	h	h	h	b	h	h	b	h	h	h	b	b	b	a	h	h	b	b	h	h	b	h
31722954_8:A>G	a	h	b	h	a	h	b	a	b	h	h	h	a	a	b	b	h	h	h	b	b	a	a	h	a	h	b	a	h	h	b	b	h	b	h	h	a	h	h	h	h	a	h	h	b	h	b	b	h
4485298_42:A>G	b	b	h	b	a	a	h	b	b	b	b	b	h	a	h	h	b	h	h	h	h	a	b	b	a	h	b	h	a	h	h	b	b	h	h	b	h	a	b	b	a	h	a	b	h	h	h	b	b
3364816_44:T>G	h	h	h	h	h	a	h	h	h	b	a	b	b	h	b	h	a	a	h	h	b	a	h	h	b	h	h	a	a	h	a	h	h	h	h	h	h	h	h	b	b	a	h	a	h	a	h	a	h
3589780_30:A>C	a	h	b	a	a	h	h	h	b	a	h	b	h	a	a	b	a	h	h	h	a	h	b	b	h	h	a	h	h	h	h	b	b	h	h	-	b	a	h	h	b	h	h	h	h	b	h	h	a
3355267_5:A>G	a	h	b	h	a	h	b	a	b	h	h	a	a	a	b	b	h	h	h	b	b	a	a	h	a	h	b	a	h	h	b	b	h	b	h	h	a	h	h	h	h	a	h	h	b	h	b	h	h
5226827_12:A>T	h	h	b	h	b	b	a	b	a	h	h	b	h	a	b	b	h	a	h	h	h	-	a	a	b	h	a	a	h	a	b	h	a	b	a	h	h	a	h	h	h	b	h	b	h	a	h	h	h
29075942_15:T>G	h	h	h	h	h	h	a	h	h	h	a	b	a	h	b	h	a	h	h	h	h	b	h	h	h	b	a	h	h	a	h	h	h	h	h	b	h	a	a	b	h	b	b	b	a	b	h	a	b
3362575_18:C>T	a	h	h	a	a	h	b	a	b	h	h	a	h	a	b	b	h	h	h	b	b	a	a	h	a	h	b	a	h	a	b	b	h	b	h	h	a	h	h	b	h	h	a	b	b	a	b	h	h
3576381_19:G>C	h	h	b	b	h	a	b	h	a	b	a	b	a	h	b	b	h	h	h	h	b	h	h	b	b	h	h	h	b	h	a	h	h	h	h	h	h	b	h	b	h	a	h	a	b	h	h	a	h
5796577_44:G>T	a	h	h	a	a	h	b	a	b	h	h	a	h	a	b	b	h	h	h	b	b	a	a	h	a	h	b	a	h	h	b	b	h	b	h	h	a	h	h	h	h	h	a	b	b	h	b	h	h
3907086_28:A>C	b	a	b	b	a	a	h	h	h	h	a	a	a	h	h	h	a	h	h	b	h	h	b	h	h	h	h	b	h	h	b	b	h	h	b	b	b	b	h	b	h	b	b	b	h	b	a	a	h
3343217_29:C>T	b	h	h	h	h	a	h	b	b	b	b	b	h	a	h	h	b	h	h	h	h	a	b	b	a	h	b	b	h	h	b	b	b	b	h	b	h	h	b	b	a	h	h	b	b	b	h	b	b
3595673_27:A>G	a	h	h	a	a	h	b	a	b	h	h	a	h	a	b	b	h	h	h	b	b	a	a	h	a	h	b	a	h	h	b	b	h	b	h	h	a	h	h	h	h	h	a	b	b	h	b	h	h
4095909_5:C>T	a	h	h	a	a	h	b	a	b	h	h	h	h	a	b	b	h	h	h	b	b	a	a	h	a	h	b	a	h	a	b	b	h	b	h	h	a	h	h	b	h	h	a	b	h	h	b	h	h
3734166_34:T>A	b	b	h	b	a	a	a	b	b	h	b	b	h	h	h	a	h	h	h	h	b	a	b	h	a	h	h	h	a	h	h	h	b	h	h	b	h	a	b	b	a	a	h	b	h	b	b	h	h
3731502_44:A>G	h	h	b	a	h	h	b	h	h	a	a	h	h	a	a	h	a	h	h	a	h	a	b	h	h	h	h	a	h	b	h	h	a	h	a	h	h	h	h	b	b	a	h	a	a	b	h	b	h
5037449_65:G>C	a	h	h	a	a	h	b	a	b	h	h	a	a	a	b	b	h	h	h	b	b	a	a	h	a	h	b	a	h	h	b	b	h	b	h	h	a	h	h	h	h	a	h	h	b	h	b	h	h
3592932_13:A>T	a	h	b	a	a	h	b	a	b	h	h	a	a	a	b	b	h	h	h	b	b	a	a	h	a	h	b	a	h	h	b	b	h	b	h	h	a	h	h	h	h	a	h	h	b	h	b	h	h
3894404_48:A>T	b	a	h	h	h	a	h	b	h	b	b	b	a	a	h	h	b	h	h	h	h	a	b	b	a	h	b	b	a	h	b	b	b	b	h	b	h	h	b	b	a	h	h	b	h	b	h	b	b
3364619_34:C>T	h	h	h	h	a	h	h	b	h	h	h	h	h	h	h	h	b	h	h	a	h	b	h	h	a	h	a	a	h	a	h	h	b	b	a	a	b	b	h	h	a	b	a	a	a	a	b	h	b
5044845_44:G>A	a	h	b	a	a	h	b	h	b	a	a	h	h	a	a	h	a	h	h	a	h	a	b	h	b	h	h	a	h	b	h	h	a	h	a	h	h	b	h	b	b	h	h	a	a	b	a	b	h
4486002_14:G>C	b	b	h	b	a	a	h	b	b	b	b	b	h	a	h	h	b	h	h	h	h	a	b	b	a	h	b	h	a	h	h	b	b	h	h	b	h	a	b	b	a	h	a	b	h	h	h	b	b
3593075_5:C>T	a	h	h	h	h	a	h	a	b	h	h	h	h	a	b	b	h	h	a	h	b	h	a	a	a	h	b	a	h	a	h	b	h	b	h	h	a	h	h	b	b	h	a	b	b	h	b	a	h
3896097_26:T>G	b	b	h	b	a	a	h	b	b	b	b	b	h	a	h	h	h	h	h	h	h	a	b	h	a	h	h	h	a	h	h	b	b	h	h	b	h	a	b	b	a	a	h	b	h	b	h	b	h
6211217_31:A>C	b	a	b	b	a	a	h	h	b	h	a	a	a	h	b	h	a	h	h	h	h	h	h	h	h	h	h	b	h	h	h	b	h	h	b	b	b	h	h	b	h	b	b	b	h	b	a	a	b
3903045_10:G>A	h	h	h	h	a	h	h	b	h	h	h	h	h	h	h	h	b	h	h	a	h	b	h	h	a	h	b	a	h	a	h	h	b	b	a	a	b	b	h	b	a	b	a	a	a	a	b	h	b
4485225_21:T>G	a	h	b	h	a	h	b	a	b	h	h	h	a	a	b	b	h	h	h	b	b	a	a	h	a	h	b	a	h	h	b	b	h	b	h	h	a	h	h	h	h	a	h	h	b	h	b	h	h
3576362_50:T>A	a	h	b	a	a	h	b	h	b	a	a	h	b	a	a	h	a	h	h	a	h	a	b	h	h	b	h	a	h	h	h	b	a	h	a	h	h	b	h	b	b	h	a	a	a	b	h	h	h
4093428_19:C>G	h	h	h	h	h	a	a	h	b	h	b	h	b	a	h	b	h	h	a	h	b	h	h	h	a	h	b	a	h	a	h	h	h	b	h	a	a	h	h	b	b	h	a	b	b	h	b	h	h
3577685_50:T>C	a	h	b	a	a	h	b	h	b	a	a	h	b	a	a	h	a	h	h	a	h	a	b	h	h	h	a	a	h	h	b	b	a	h	a	a	h	b	h	b	b	h	a	a	a	b	h	h	h
3578578_46:G>A	a	h	h	a	a	h	b	a	b	h	h	a	h	a	b	b	h	h	h	b	b	a	a	h	a	h	b	a	h	h	b	b	h	b	h	h	a	h	h	h	h	h	a	b	b	a	b	h	h
3737628_29:T>G	b	h	a	b	h	a	h	h	a	h	b	h	h	h	a	b	b	h	b	h	h	a	h	h	h	a	a	h	a	b	h	a	h	h	b	h	h	a	b	h	a	h	b	h	a	a	h	h	b
7415624_17:G>A	b	h	a	h	b	h	h	h	h	a	h	h	h	b	h	a	h	h	h	a	h	h	h	h	h	h	a	h	a	h	a	h	h	h	b	b	h	a	b	h	b	a	h	b	h	b	a	h	h
3600682_8:G>C	b	h	a	b	h	a	h	h	a	h	b	h	h	h	a	b	b	h	b	h	h	a	h	h	h	a	a	h	a	b	h	a	h	h	b	h	h	a	b	h	a	h	b	h	a	a	h	h	b
3595328_20:C>A	b	h	a	b	h	a	h	h	a	h	b	h	h	h	a	b	b	h	b	h	h	a	h	h	h	a	a	h	a	b	h	a	h	h	b	h	h	a	b	h	a	h	b	h	a	a	h	h	b
4493383_24:A>T	b	h	a	b	h	a	h	h	a	h	b	h	h	h	a	b	b	h	b	h	h	a	h	h	h	a	a	h	a	b	h	a	h	h	b	h	h	a	b	h	a	a	b	h	a	h	h	h	b
5218534_11:A>G	h	h	h	h	h	a	a	a	b	h	b	h	b	a	h	b	h	h	a	h	b	h	h	h	a	h	b	a	h	a	h	h	h	b	h	a	a	h	h	b	b	h	a	b	b	h	b	h	h
7416103_48:T>C	h	h	h	h	h	a	a	a	b	h	b	h	b	a	h	b	h	h	a	h	b	h	h	h	a	h	b	a	h	a	h	h	h	b	h	a	a	h	h	b	b	h	a	b	b	h	b	h	h
3888601_15:C>T	h	h	h	h	h	a	a	h	h	h	b	h	b	a	h	b	h	h	a	a	b	h	h	h	a	h	b	a	h	a	h	h	h	b	h	a	h	h	h	b	b	b	a	h	h	h	b	h	h
7357632_10:T>G	b	h	a	b	h	a	h	h	a	h	b	h	h	h	a	b	b	h	b	h	h	a	h	h	h	a	a	h	a	b	h	a	h	h	b	h	h	a	b	h	a	h	b	h	a	h	h	h	b
5209964_19:T>C	b	h	a	h	b	h	h	h	h	a	h	h	a	b	h	a	h	h	h	a	h	h	h	h	h	h	a	h	a	h	a	h	h	h	b	b	h	h	b	h	b	a	b	b	h	b	a	h	h
3364284_24:C>T	b	a	a	h	h	a	a	a	h	h	b	h	h	b	h	h	h	h	a	a	h	a	h	h	h	h	h	h	b	h	a	h	b	b	b	b	a	a	b	h	a	a	b	h	a	h	a	h	a
3586058_45:C>T	a	h	b	h	h	b	h	h	a	b	h	a	h	b	h	a	a	h	h	h	h	a	h	a	h	a	h	h	a	h	h	h	a	a	a	h	b	b	a	b	h	b	a	h	b	b	a	b	b
3745768_26:G>C	a	h	b	h	h	a	b	a	b	h	a	h	h	h	h	b	h	h	h	h	b	a	a	h	a	h	b	a	h	h	b	b	h	b	a	h	a	h	h	h	b	a	h	h	b	h	h	b	h
5228148_65:G>C	b	a	a	h	b	a	b	h	h	b	h	b	a	h	h	h	b	h	h	h	a	h	h	b	h	h	b	h	h	h	b	h	h	b	h	h	h	b	b	h	h	h	h	b	h	h	a	b	h
3890469_5:G>C	a	h	b	h	b	h	h	h	a	h	b	a	a	h	h	b	h	h	b	b	a	h	b	a	h	h	a	h	a	h	h	b	h	h	h	b	h	h	b	h	h	b	h	h	a	a	a	b	h
3576721_64:T>C	h	h	h	h	a	h	h	b	h	h	b	h	h	h	h	h	b	h	h	a	h	b	h	h	a	h	h	a	h	a	h	h	b	b	a	a	b	b	h	b	a	b	a	a	a	h	b	h	b
3906659_8:G>C	h	h	b	b	h	a	h	h	h	b	a	b	b	h	b	h	h	a	h	h	b	a	h	b	b	h	h	a	a	a	a	h	h	h	h	h	h	b	h	h	b	a	h	a	h	h	a	a	h
16483510_27:G>C	h	h	b	b	h	h	a	h	h	b	a	a	h	a	a	a	h	h	h	a	a	a	h	a	h	a	h	h	a	h	h	h	a	b	a	h	h	b	h	b	h	h	a	b	h	b	h	a	b
3893637_50:G>A	a	h	h	h	h	a	h	h	h	b	a	b	-	a	b	h	a	a	h	h	b	a	h	h	b	h	h	a	a	h	a	h	h	h	h	h	h	h	h	b	-	h	h	a	h	a	h	a	h
3897055_50:G>C	a	h	h	a	a	h	b	a	b	h	h	a	h	a	b	b	h	h	h	b	b	a	a	h	a	h	b	a	h	h	b	b	h	b	h	h	a	h	h	h	h	h	a	b	b	a	b	h	h
3601251_41:A>G	a	h	h	a	a	h	b	a	b	h	h	a	h	a	b	b	h	h	h	b	b	a	a	h	a	h	b	a	h	h	b	b	h	b	h	h	a	h	h	h	h	h	a	b	b	a	b	h	h
3597165_23:G>T	a	h	h	a	a	h	b	a	b	h	h	a	h	a	b	b	h	h	h	h	b	a	a	h	a	h	b	a	h	a	b	b	h	b	h	h	a	h	h	h	h	h	a	b	b	a	b	h	h
3602887_65:A>T	a	h	h	a	a	h	b	a	b	h	h	a	h	a	b	b	h	h	h	b	b	a	a	h	a	h	b	a	h	h	b	b	h	b	h	h	a	h	h	h	h	h	a	b	b	a	b	h	h
4097114_59:G>A	a	h	b	h	a	h	b	a	b	h	h	a	a	a	b	b	h	h	h	b	b	a	a	h	a	h	b	a	h	h	b	b	h	b	h	h	a	h	h	h	h	a	h	h	b	h	b	h	h
3734564_30:T>A	a	h	b	a	a	h	h	h	b	a	h	b	h	a	a	b	a	h	h	h	a	b	b	h	h	a	a	b	h	h	h	b	b	h	h	a	b	a	h	a	b	h	h	h	h	b	h	h	a
3908361_19:G>A	b	a	b	b	a	a	h	h	h	h	a	a	a	h	h	h	a	h	h	b	h	h	b	h	h	h	h	b	h	h	h	b	h	h	b	b	b	b	h	b	h	b	b	b	h	b	a	a	h
5500608_8:A>G	b	h	h	h	h	a	h	b	b	b	b	b	h	a	h	h	b	h	h	h	h	a	b	b	a	h	b	b	h	h	b	b	b	b	h	b	h	h	b	b	a	b	a	b	b	b	h	b	b
3361681_12:T>C	b	a	b	b	a	a	h	h	h	h	a	a	a	h	h	h	a	h	h	b	h	h	b	h	h	h	h	b	h	h	h	b	h	h	b	b	b	b	h	b	h	b	b	b	h	b	a	a	h
5804789_18:T>C	b	a	b	b	a	a	h	h	h	h	a	a	a	h	h	h	a	h	h	b	h	h	b	h	h	h	h	b	h	h	h	b	h	h	b	b	b	b	h	b	h	b	b	b	h	b	a	a	h
3581595_10:T>C	h	b	h	b	h	a	a	a	a	h	h	a	a	a	h	h	a	a	b	b	h	b	a	h	h	h	h	h	b	b	a	b	b	h	h	h	b	a	a	b	h	h	h	a	h	h	b	h	h
4488348_37:C>A	h	h	b	h	b	h	b	a	b	b	a	h	b	h	h	b	b	h	h	h	h	b	b	a	h	b	h	h	a	a	b	a	h	a	a	h	a	h	a	h	h	h	b	a	h	a	a	h	a
3582080_56:A>G	a	h	b	h	a	h	b	a	b	h	h	h	a	a	b	b	h	h	h	b	b	a	a	h	a	h	b	a	h	h	b	b	h	b	h	h	a	h	h	h	h	a	h	h	b	h	b	h	h
3579106_29:C>T	h	h	h	h	a	h	h	b	h	h	h	h	h	h	h	h	b	h	h	a	h	b	h	h	a	h	a	a	h	a	h	h	b	b	a	a	b	b	h	h	a	b	a	a	a	a	b	h	b
3352984_31:A>G	a	h	b	h	a	h	b	a	b	h	h	h	a	a	b	b	h	h	h	b	b	a	a	h	a	h	b	a	h	h	b	b	h	b	h	h	a	h	h	h	h	a	h	h	b	h	b	h	h
3360178_41:C>G	h	h	h	h	a	h	h	b	h	h	h	h	h	h	h	h	b	h	h	a	h	b	h	h	a	h	a	a	h	a	h	h	b	b	a	a	b	b	h	h	a	b	a	a	a	a	b	h	b
3600749_19:C>T	b	a	b	b	a	a	h	h	h	h	a	a	a	h	b	h	a	h	h	b	h	h	h	h	h	h	h	b	h	h	h	b	h	h	b	b	b	h	h	b	h	b	b	b	h	b	a	a	b
5138592_10:G>C	h	h	h	h	b	h	a	h	h	h	a	b	a	h	b	h	a	h	h	h	h	b	a	h	h	b	a	h	b	a	h	a	h	h	h	b	a	a	h	b	h	b	b	b	h	b	h	a	b
3734269_20:C>G	b	h	h	h	a	h	h	b	h	h	h	h	h	h	h	h	b	h	h	a	h	h	h	h	a	h	a	a	h	a	h	h	b	b	a	a	b	b	h	h	a	b	a	a	a	a	b	h	b
5201531_13:C>A	b	h	h	h	a	h	h	b	h	h	h	h	h	h	h	h	b	h	h	a	h	h	h	h	a	h	a	a	h	a	h	h	b	b	a	a	b	b	h	h	a	b	a	a	a	a	b	h	b
3350754_33:C>T	b	b	h	b	a	a	h	b	b	b	b	b	h	a	h	h	b	h	h	h	h	a	b	b	a	h	b	h	a	h	h	b	b	h	h	b	h	a	b	b	a	h	a	b	h	b	h	b	b
3882820_9:T>G	b	a	h	h	b	a	b	h	a	b	b	b	a	h	h	h	b	h	h	h	a	h	h	b	h	h	b	h	h	h	b	h	h	b	h	h	h	b	b	b	a	h	h	b	b	h	h	b	h
3598851_23:T>C	a	h	b	a	a	h	b	h	b	a	a	h	b	a	a	h	a	h	h	a	h	a	b	h	h	h	h	a	h	h	h	b	a	h	a	h	h	b	h	b	b	h	a	a	a	b	h	h	h
4491292_8:C>G	h	b	h	a	b	h	h	b	h	b	h	b	h	h	b	b	b	b	h	h	a	a	h	h	a	b	b	b	a	b	b	h	b	b	b	h	a	b	h	h	a	h	b	a	b	a	h	h	h
3585281_11:T>C	h	h	h	h	h	a	a	a	b	h	b	h	b	a	b	b	h	h	a	h	b	h	a	h	a	h	b	a	h	a	h	h	h	b	h	a	a	h	h	b	b	h	a	b	b	h	b	a	h
3362798_32:G>A	a	h	b	h	b	h	h	h	a	h	b	a	a	h	h	b	h	h	b	b	a	h	b	a	h	h	a	h	a	h	h	b	h	h	h	b	h	h	b	h	h	b	h	h	a	a	h	b	h
3897654_39:C>A	h	h	h	h	h	a	h	h	h	b	h	h	b	h	b	h	a	h	h	h	b	a	h	h	h	h	h	a	a	h	a	h	b	h	h	h	b	h	h	b	b	h	h	h	h	h	h	a	h
31722959_14:T>C	h	h	h	h	a	h	a	b	h	h	b	h	h	a	h	h	h	h	a	a	h	h	h	b	a	h	h	a	h	a	h	b	b	b	a	a	b	b	h	b	a	b	a	a	a	h	b	h	b
3905940_17:G>C	b	a	a	h	h	h	h	a	h	a	b	h	b	b	h	h	b	h	a	a	h	h	h	h	h	b	h	h	h	h	a	h	h	b	b	b	a	a	b	h	a	a	b	h	a	h	a	h	a
5040673_35:A>G	a	h	b	a	a	h	b	h	b	a	a	h	b	a	a	h	a	h	h	a	h	a	b	h	b	h	h	a	h	h	h	h	a	h	a	h	h	b	h	b	b	h	h	a	a	b	h	b	h
5205065_43:G>A	b	b	h	h	b	a	h	b	a	h	a	h	b	b	h	b	h	h	b	b	h	h	h	h	h	h	h	b	a	h	a	h	b	a	h	b	h	h	a	h	h	h	h	a	a	b	a	b	a
5203509_6:C>T	a	h	h	a	h	a	b	a	b	h	h	h	h	a	b	b	h	h	h	h	b	h	a	h	a	h	b	a	h	a	b	h	h	b	h	h	a	h	h	b	b	h	a	b	b	h	b	h	h
5805169_21:T>C	b	b	h	b	a	h	a	b	b	h	b	b	h	h	h	a	h	h	h	h	b	a	b	h	a	h	h	h	a	h	b	h	b	h	h	b	b	a	b	h	a	a	h	b	h	b	b	h	h
3361857_18:A>G	a	h	h	a	a	h	b	a	b	h	h	a	h	a	b	b	h	h	h	b	b	a	a	h	a	h	b	a	h	h	b	h	h	b	h	a	a	h	h	h	h	h	a	b	b	a	b	h	h
3589389_19:C>A	a	h	h	a	a	h	b	a	b	h	h	a	a	a	b	b	h	h	h	b	b	a	a	h	a	h	b	a	h	h	b	b	h	b	h	h	a	h	h	h	h	a	h	h	b	h	b	h	h
3353366_66:T>C	a	h	h	a	a	h	b	a	b	h	h	a	a	a	b	b	h	h	h	h	b	a	a	h	a	h	b	a	h	h	b	b	h	b	h	h	a	h	h	h	h	a	h	h	b	h	b	h	h
3578307_27:A>G	a	h	h	a	a	h	b	a	b	h	h	a	h	a	b	b	h	h	h	b	b	a	a	h	a	h	b	a	h	h	b	b	h	b	h	h	a	h	h	h	a	h	h	b	b	a	b	h	h
3360746_15:G>A	b	h	a	b	h	a	h	h	a	h	b	h	h	b	a	b	b	h	b	h	h	a	h	h	h	a	a	h	a	b	h	h	h	h	b	h	h	a	b	h	a	h	b	h	a	a	h	h	b
7356886_66:T>G	h	h	b	h	b	h	b	a	b	b	a	h	b	h	h	b	b	h	h	h	h	b	b	a	h	b	h	h	a	h	b	a	h	a	a	h	a	h	a	h	h	h	b	a	h	b	a	h	a
3357186_41:C>T	h	h	b	h	b	b	a	b	a	h	h	b	h	a	h	b	b	a	h	h	h	b	a	a	b	h	a	h	h	a	b	h	a	b	h	h	h	a	h	h	h	b	h	b	h	h	a	h	h
3901001_8:A>C	h	h	b	b	h	h	a	h	h	b	a	a	h	a	h	a	h	h	h	a	h	a	h	a	h	a	h	h	a	h	h	h	a	b	a	h	b	b	a	b	h	h	a	b	h	b	a	h	b
4499042_5:T>C	h	h	b	h	b	b	a	b	a	h	h	b	h	a	h	b	b	a	h	h	h	b	a	a	b	h	a	h	h	a	b	h	a	b	h	h	h	a	h	h	h	b	h	b	h	h	a	h	h
3592491_9:C>G	h	h	h	h	h	a	a	a	b	h	b	h	b	a	b	b	h	h	a	h	b	a	a	h	a	h	b	a	h	a	h	h	h	b	h	a	a	h	h	b	b	h	a	b	h	h	b	a	h
3741346_53:C>T	h	h	h	h	a	b	a	b	h	h	b	h	h	a	h	h	h	h	a	a	h	h	h	b	a	h	h	a	h	a	h	b	h	b	a	a	b	b	h	b	a	b	a	h	a	a	b	h	b
3599151_10:C>T	h	h	b	h	b	b	a	b	a	h	h	b	h	a	h	b	b	a	h	h	h	b	a	a	b	h	a	h	h	a	b	h	a	b	h	h	h	a	h	h	h	b	h	b	h	h	a	h	h
3903707_20:T>C	b	h	a	h	b	h	h	h	a	a	b	h	a	b	h	a	h	h	h	a	h	h	h	h	h	h	a	h	h	h	a	h	h	h	b	b	a	h	b	h	b	a	b	b	h	b	a	h	a
7467763_24:A>C	a	h	b	h	b	h	h	h	a	h	b	a	a	h	h	b	h	h	b	b	a	h	b	a	h	h	a	h	a	h	h	b	h	h	h	b	h	h	b	h	h	b	h	h	a	h	h	b	h
3583221_41:G>A	h	b	h	b	h	a	a	a	a	h	h	h	a	a	h	h	h	a	b	b	h	b	a	h	h	h	a	h	b	b	h	b	b	h	b	h	b	a	a	b	h	h	h	h	h	h	b	h	h
3355314_39:T>C	h	h	h	h	h	a	a	h	h	b	a	h	b	a	b	h	a	a	h	h	b	a	h	h	b	h	h	a	a	h	a	h	b	h	h	h	b	h	h	b	b	a	h	h	h	a	h	a	h
3591769_66:A>G	h	h	b	h	b	b	a	b	a	h	a	b	a	h	b	h	h	a	h	h	h	b	a	a	b	h	a	h	h	a	h	h	a	b	h	b	h	a	h	h	h	b	b	b	h	h	h	a	h
5203272_55:G>C	b	h	h	h	h	a	h	b	b	b	b	b	h	a	h	h	b	h	h	h	h	a	b	b	a	h	b	b	h	h	b	b	b	b	h	b	h	h	b	b	a	h	a	b	b	h	h	b	b
3342047_29:A>C	b	h	h	b	h	a	h	b	b	b	b	b	h	a	h	h	b	h	h	h	h	a	b	b	a	h	b	b	h	h	b	b	b	h	h	b	h	a	b	b	a	h	a	b	b	h	h	b	b
3593264_28:T>C	h	h	b	h	h	a	h	h	h	b	h	h	b	b	b	h	a	h	h	h	b	a	h	h	h	h	b	h	a	h	a	h	b	h	h	a	b	h	h	b	b	h	h	b	h	h	h	a	h
3738164_39:T>C	h	h	h	h	b	b	a	h	h	h	a	b	a	h	b	h	a	a	h	h	h	b	a	a	h	h	a	h	h	a	h	h	a	h	h	b	h	a	h	b	h	b	b	b	h	h	h	a	b
4486168_17:C>T	a	h	b	h	h	h	b	a	b	h	h	h	a	h	h	b	h	h	h	h	b	a	a	h	a	h	b	a	h	h	b	b	h	b	a	h	a	h	h	h	b	a	h	h	b	h	h	b	h
3884828_5:A>C	b	a	b	b	a	a	h	h	h	b	a	a	a	h	h	h	a	h	h	b	h	h	b	h	h	h	h	b	h	h	h	b	h	h	b	b	b	b	h	b	h	b	b	b	h	b	a	a	h
3602693_18:T>C	a	h	b	h	a	h	b	a	b	h	h	a	a	a	b	b	h	h	h	b	b	a	a	h	a	h	b	a	h	h	b	b	h	b	h	h	a	h	h	h	h	a	h	h	b	h	b	h	h
3900037_27:T>C	b	a	b	b	a	h	a	h	h	h	h	a	a	h	h	h	a	h	a	h	h	h	b	h	h	b	h	b	h	h	b	b	h	h	b	b	b	b	h	b	h	b	b	b	a	b	a	a	h
4491583_39:T>C	a	h	h	a	a	h	b	a	b	h	h	a	h	a	b	b	h	h	h	b	b	a	a	h	a	h	b	a	h	a	b	b	h	b	h	h	a	h	a	b	h	h	a	b	h	a	b	h	h
3741910_14:G>A	a	h	b	h	a	h	b	a	b	h	h	a	a	a	b	b	h	h	h	b	b	a	a	h	a	h	b	a	h	h	b	b	h	b	h	h	a	h	h	h	h	a	h	h	b	h	b	h	h
7358060_14:T>C	b	a	h	h	b	a	b	h	h	b	b	b	a	h	h	h	b	h	h	h	h	h	h	b	h	h	b	b	h	h	b	b	h	b	h	b	h	b	b	b	a	h	h	b	b	b	h	b	h
3584956_12:A>C	a	h	h	a	a	h	b	a	b	h	h	a	a	a	b	b	h	h	h	b	b	a	a	h	a	h	b	a	h	h	b	b	h	b	h	h	a	h	h	h	h	h	h	b	b	h	b	h	h
3883193_17:G>A	a	h	b	h	a	h	b	a	b	h	h	a	a	a	b	b	h	h	h	b	b	a	a	h	a	h	b	a	h	h	b	b	h	b	h	h	a	h	h	h	h	a	h	h	b	h	b	h	h
5501356_35:G>A	h	h	b	h	b	h	b	a	b	b	a	h	b	h	h	b	b	h	h	h	h	b	b	a	h	b	h	h	a	h	b	h	h	a	a	h	a	h	a	h	h	h	b	a	h	a	a	h	a
7415826_13:C>G	h	h	h	h	a	h	a	b	h	h	b	h	b	a	h	h	h	h	a	a	h	h	h	b	a	h	b	a	h	a	h	b	h	b	a	a	b	b	h	b	-	b	a	h	a	h	b	h	b
5214409_25:T>G	a	h	h	a	h	a	b	a	b	h	h	h	h	a	b	b	h	h	h	h	b	h	a	h	a	h	b	a	h	a	b	h	h	b	h	h	a	h	h	b	b	h	a	b	b	h	b	a	h
3589285_43:C>T	b	a	b	b	a	a	h	h	b	h	a	a	a	h	b	h	a	h	h	h	h	h	h	h	h	h	h	b	h	h	h	b	h	h	b	b	b	h	h	b	h	b	b	b	h	b	a	a	b
6211117_10:G>C	a	h	h	a	h	a	b	a	b	h	h	h	h	a	b	b	h	h	h	h	b	h	a	h	a	h	b	a	h	a	b	h	h	b	h	h	a	h	h	b	b	h	a	b	b	h	b	a	h
5498215_17:G>A	h	h	b	h	b	b	a	b	a	h	h	b	h	h	b	b	h	a	h	h	h	b	a	a	b	h	a	h	h	a	b	h	a	b	a	h	h	a	h	h	h	b	h	b	h	a	h	h	h
5216165_43:A>T	h	h	h	h	a	h	h	b	h	h	h	h	h	h	h	h	b	h	h	a	h	b	h	h	a	h	a	a	h	a	h	h	b	b	a	a	b	b	h	h	a	b	a	a	a	h	b	h	b
5502378_16:A>C	b	a	h	h	h	a	h	b	h	b	b	b	a	h	h	h	b	h	h	h	h	a	b	b	a	h	b	b	h	h	b	b	b	b	h	b	h	h	b	b	a	h	h	b	b	h	h	b	b
3889524_26:C>G	h	h	h	h	h	h	a	h	b	h	a	b	a	h	b	h	a	h	h	h	h	b	h	a	h	b	a	h	h	a	h	h	h	h	h	b	h	a	h	b	h	b	b	b	h	b	h	a	b
5138035_55:G>T	h	h	h	h	h	h	a	h	h	h	a	b	a	h	b	h	a	h	h	h	h	b	h	h	h	b	a	h	h	a	h	h	h	h	h	b	h	a	h	b	h	b	b	b	h	b	h	a	b
3740162_63:T>C	h	h	h	h	a	h	h	b	h	h	h	h	h	h	h	h	b	h	h	a	h	b	h	h	a	h	h	a	h	a	h	h	b	b	a	a	b	b	h	b	a	b	a	a	a	a	b	h	b
5789740_8:T>A	a	h	b	a	a	h	b	h	b	a	a	h	b	a	a	h	a	h	h	a	h	a	b	h	h	h	h	a	h	h	h	b	a	h	a	h	h	b	h	b	b	h	a	a	a	b	h	h	h
3734173_32:C>T	a	h	h	a	a	h	b	h	b	h	h	a	h	a	b	b	h	h	h	b	b	a	a	h	a	h	b	a	h	h	b	b	h	b	h	h	a	h	h	h	h	h	a	b	b	a	b	h	h
5207494_29:A>G	b	a	b	b	a	h	a	h	h	h	a	a	a	h	h	h	a	h	a	h	h	h	b	h	h	h	h	b	h	h	b	b	h	h	b	b	b	b	h	b	h	b	b	b	a	b	a	a	h
3361202_14:G>A	a	h	h	a	a	h	b	h	b	h	h	a	h	a	b	b	h	h	h	b	b	a	a	h	a	h	b	a	h	h	h	b	h	b	h	h	a	h	h	h	h	h	a	b	b	a	b	h	h
3341892_45:C>T	a	h	b	h	h	a	h	b	h	b	h	h	h	b	b	h	a	h	h	h	b	a	h	h	h	h	b	h	a	h	a	h	b	h	h	a	b	h	h	b	b	h	h	b	h	b	h	a	h
3903250_12:C>G	b	a	b	b	a	a	h	h	h	h	a	a	a	h	h	h	a	h	h	b	h	h	b	h	h	h	h	b	h	h	h	b	h	h	b	b	b	b	h	b	h	b	b	b	h	b	a	a	h
3346637_6:A>G	b	h	a	h	b	h	h	h	h	a	h	h	a	b	h	a	h	h	h	a	h	h	h	h	h	h	a	h	a	h	a	h	h	h	b	b	h	h	b	h	b	a	b	b	h	h	a	h	h
3364408_65:A>G	b	h	a	b	h	h	h	h	a	h	h	h	h	h	a	b	b	h	b	h	h	a	h	h	h	a	a	h	a	b	h	h	h	h	h	h	h	a	b	h	a	h	b	h	h	a	h	h	h
5201557_11:A>G	b	b	h	h	b	a	h	b	h	h	a	h	h	b	h	b	h	h	b	b	h	h	h	h	h	h	h	b	a	h	a	h	b	h	h	b	h	h	a	h	h	h	h	a	h	b	a	b	a
3601538_47:A>C	h	h	h	h	h	a	a	h	h	h	b	h	b	a	h	b	h	h	a	a	b	h	h	h	a	h	b	a	h	a	h	h	h	b	h	a	a	h	h	b	b	h	a	b	h	h	b	h	h
5498335_16:C>G	h	h	h	h	h	a	h	h	h	b	a	b	b	h	b	h	a	a	h	h	b	a	h	h	b	h	h	a	a	a	a	h	h	h	h	h	h	h	h	b	b	a	h	a	h	h	h	a	h
3597505_48:A>G	a	h	b	h	h	b	h	h	a	b	h	a	h	b	h	a	a	h	h	h	h	a	h	a	h	a	h	h	a	h	h	h	a	h	a	h	b	b	a	b	h	b	a	h	h	b	a	b	b
3907128_34:A>C	b	h	a	h	h	h	h	h	h	a	h	h	a	b	h	a	h	h	h	h	h	h	h	h	h	h	a	h	a	h	a	h	h	h	h	b	h	h	b	h	b	a	b	b	h	b	h	h	h
3907245_66:G>A	b	h	h	h	h	h	h	h	h	a	h	h	a	b	h	a	h	h	h	a	h	h	h	h	h	h	a	h	a	b	a	h	h	h	h	b	h	h	b	h	b	a	b	b	h	b	h	h	h
5799705_5:A>G	a	h	b	a	h	h	b	h	b	a	a	h	h	a	a	h	a	h	h	a	h	a	b	h	h	h	h	a	h	b	h	h	a	h	a	h	h	h	b	b	b	h	h	a	a	b	h	b	h
3602239_5:G>A	b	h	a	b	h	a	h	h	a	h	h	h	h	h	a	b	b	h	b	h	h	a	h	h	h	a	a	h	a	b	h	h	h	h	b	h	h	a	b	h	a	h	b	h	a	a	h	h	b
3591769_35:G>C	h	h	b	h	b	b	a	b	a	h	a	b	a	h	b	h	h	a	h	h	h	b	a	a	b	h	a	h	h	a	h	h	a	b	h	b	a	a	h	h	h	b	b	b	h	h	h	a	h
4486927_49:G>C	h	h	h	h	h	a	a	a	b	h	b	h	b	a	h	b	h	h	a	h	b	h	h	h	a	h	b	a	h	a	h	h	h	b	h	a	a	h	h	b	b	h	a	b	b	h	b	h	h
3578967_22:C>T	b	h	a	h	b	h	h	h	h	a	h	h	a	b	h	a	h	h	h	a	h	h	h	h	h	h	a	h	a	h	a	h	h	h	b	b	h	h	b	h	b	a	b	b	h	h	a	h	a
28857585_23:G>A	b	h	a	b	h	a	h	h	h	h	b	h	h	h	a	b	b	h	b	h	h	a	h	h	h	a	a	h	a	b	h	a	h	h	b	h	h	a	b	h	a	h	b	h	h	a	h	h	b
7416103_39:T>G	h	h	h	h	h	a	a	a	b	h	b	h	b	a	h	b	h	h	a	h	b	h	h	h	a	h	b	a	h	a	h	h	h	b	h	a	a	h	h	b	b	h	a	b	b	h	b	h	h
3897160_23:C>T	b	h	h	h	h	h	h	h	h	a	h	h	a	b	h	a	h	h	h	a	h	h	h	h	h	h	a	h	a	b	h	h	h	h	h	b	h	h	b	h	b	a	b	b	h	b	h	h	h
3894128_10:G>C	b	a	a	h	h	a	a	a	h	h	h	h	b	b	h	h	h	h	a	a	h	a	h	h	h	h	h	h	b	h	a	h	b	b	b	b	a	a	h	h	a	a	b	h	a	h	a	h	a
7093218_24:T>G	h	h	b	h	h	a	h	h	h	b	a	b	b	h	b	h	h	a	h	h	b	a	h	h	b	h	h	a	a	a	a	h	h	h	h	h	h	h	h	b	b	a	h	a	h	h	a	a	h
3891609_5:T>C	b	b	a	h	b	b	h	h	a	a	b	h	h	b	h	h	h	h	h	a	h	h	a	h	h	h	a	h	h	h	a	h	h	h	b	b	a	a	b	h	b	a	b	h	h	h	a	h	a
5139200_8:C>G	b	h	b	h	h	h	h	h	a	h	h	h	a	h	a	b	h	h	b	b	h	a	b	a	h	h	a	h	a	b	h	h	h	h	h	h	h	h	b	h	a	h	h	h	a	h	h	h	h
4486222_28:C>G	b	a	h	b	a	h	a	h	h	h	h	a	a	h	h	h	a	h	a	h	h	h	b	h	h	b	h	b	h	h	b	b	h	h	b	b	b	b	b	b	h	b	b	b	a	b	a	a	h
3577876_10:C>G	h	h	h	h	a	h	h	b	h	h	h	h	h	h	h	h	b	h	h	a	h	b	h	h	a	h	a	a	h	a	h	h	b	b	a	a	b	b	h	h	a	b	a	a	a	a	b	h	b
3600949_47:G>C	b	a	b	b	a	a	h	h	b	h	a	a	a	h	b	h	a	h	h	h	h	h	h	h	h	h	h	b	h	h	h	b	h	h	b	b	b	h	h	b	h	b	b	b	h	b	a	a	b
5204533_10:G>A	a	h	b	h	a	h	b	a	b	h	h	h	a	a	b	b	h	h	h	b	b	a	a	h	a	h	b	a	h	h	b	b	h	b	h	h	a	h	h	h	h	a	h	h	b	h	b	h	h
3884119_27:G>A	b	h	h	h	a	h	h	b	h	h	h	h	h	h	h	h	b	h	h	a	h	h	h	h	a	h	a	a	h	a	h	h	b	b	a	a	b	b	h	h	a	b	a	a	a	a	b	h	b
3345364_56:T>A	b	b	h	b	a	a	h	b	b	b	b	b	h	a	h	h	b	h	h	h	h	a	b	b	a	h	b	h	a	h	h	b	b	h	h	b	h	a	b	b	a	h	a	b	h	b	h	b	b
3364796_17:T>C	h	h	h	h	a	h	h	b	h	h	h	h	h	h	h	h	b	h	h	a	h	b	h	h	a	h	a	a	h	a	h	h	b	b	a	a	b	b	h	h	a	b	a	a	a	a	b	h	b
3598851_8:A>G	a	h	b	a	a	h	b	h	b	a	a	h	b	a	a	h	a	h	h	a	h	a	b	h	h	h	h	a	h	h	h	b	a	h	a	h	h	b	h	b	b	h	a	a	a	b	h	h	h
3909920_21:T>G	h	h	h	h	a	h	h	b	h	h	h	h	h	h	h	h	b	h	h	a	h	b	h	h	a	h	a	a	h	a	h	h	b	b	a	a	b	b	h	h	a	b	a	a	a	a	b	h	b
5503521_65:A>C	h	h	h	h	h	h	a	h	b	h	a	b	a	h	b	h	a	h	h	h	h	b	h	h	h	h	a	h	h	h	h	h	h	h	b	b	h	a	h	b	h	b	b	b	h	b	h	a	b
3362976_32:G>A	h	h	a	h	b	h	h	h	h	a	h	h	a	b	h	a	h	h	h	a	h	h	h	h	h	h	a	h	a	h	a	h	h	h	b	b	h	h	b	h	b	a	b	b	h	h	a	h	a
5804021_47:A>G	h	h	a	a	h	a	h	b	h	b	h	h	a	h	a	b	b	h	h	h	a	a	h	h	a	h	h	b	a	b	b	h	b	h	b	h	h	h	h	b	a	h	b	a	b	a	h	h	h
3893637_32:C>A	h	h	h	h	h	a	a	h	h	b	a	b	b	a	b	h	a	a	h	h	b	a	h	h	b	h	h	a	a	h	a	h	h	h	h	h	h	h	h	b	b	a	h	a	h	a	h	a	h
3364987_10:G>C	b	b	h	h	b	a	h	b	h	h	a	h	b	b	h	b	h	h	b	b	h	h	h	h	h	h	h	b	a	h	a	h	b	a	h	b	h	h	a	h	b	a	h	a	h	h	a	b	a
3364100_13:A>G	a	h	b	a	a	h	b	h	b	a	a	h	b	a	a	h	a	h	h	a	a	a	-	h	a	h	a	a	h	h	h	h	a	h	a	h	h	b	h	b	b	h	a	a	a	b	h	b	h
3602396_38:T>G	h	h	b	h	b	a	b	a	b	h	a	h	b	h	h	b	b	h	h	h	h	h	b	h	h	b	h	h	a	h	b	h	b	h	a	h	a	h	a	a	h	h	b	h	h	a	a	h	h
4486616_12:G>C	h	h	h	h	h	a	a	a	b	h	b	h	b	a	b	b	h	h	a	h	b	h	a	h	a	h	b	a	h	a	h	h	h	b	h	a	a	h	h	b	b	h	a	b	b	h	b	a	h
5216386_40:C>G	h	h	h	h	a	h	a	b	h	h	b	h	b	a	h	h	h	h	a	a	h	h	h	b	a	h	b	a	h	a	h	b	h	b	a	a	b	b	h	b	a	b	a	h	a	h	b	h	b
3591671_13:A>G	h	h	h	h	h	a	a	a	b	h	b	h	b	a	b	b	h	h	a	h	b	h	a	h	a	h	b	a	h	a	h	h	h	b	h	a	a	h	h	b	b	h	a	b	b	h	b	a	h
6210975_21:C>T	h	a	b	h	h	h	h	h	b	h	a	h	a	h	b	h	a	h	h	h	h	h	h	h	h	h	h	h	h	h	h	h	b	h	b	b	b	a	h	b	h	b	b	b	h	b	a	a	b
7088287_20:G>A	h	h	b	h	b	a	b	a	b	h	a	h	b	h	h	b	b	h	h	h	h	b	b	a	h	b	h	h	a	h	b	a	h	h	a	h	a	h	a	h	h	h	b	h	h	a	a	h	h
3602405_5:A>G	h	h	h	h	h	a	a	a	b	h	b	h	b	a	b	b	h	h	a	h	b	h	a	h	a	h	b	a	h	a	h	h	h	b	h	a	a	h	h	b	b	h	a	b	b	h	b	a	h
3731457_7:G>C	b	h	a	h	h	h	h	a	h	a	b	h	b	b	h	h	h	h	a	a	a	h	h	h	h	b	h	h	h	h	a	h	h	b	b	b	a	a	b	h	a	a	b	h	a	h	a	h	a
4484562_11:A>C	b	a	a	h	b	a	h	h	h	b	h	b	a	h	b	h	b	h	h	h	a	h	h	b	h	h	b	h	h	h	b	h	h	b	h	h	h	b	b	h	h	h	h	b	h	h	a	b	h
3351797_11:G>A	h	b	h	b	h	a	a	a	a	h	h	a	a	a	h	h	a	a	b	h	h	b	a	h	h	h	h	h	b	b	a	b	b	h	h	h	b	a	a	b	h	h	h	a	h	h	b	h	h
3351797_38:T>G	h	b	h	b	h	a	a	a	a	h	h	a	a	a	h	h	a	a	b	h	h	b	a	h	h	h	h	h	b	b	a	b	b	h	h	h	b	a	a	b	h	h	h	a	h	h	b	h	h
3365405_27:T>C	a	h	b	h	b	h	h	h	a	h	b	a	a	h	h	b	h	h	b	b	a	h	b	a	h	h	a	h	a	h	h	b	h	h	h	b	h	h	b	h	h	b	h	h	a	a	h	b	h
5222599_38:G>C	b	a	a	h	b	a	h	h	h	b	h	b	h	h	b	h	b	h	h	h	a	h	h	b	h	h	b	h	h	h	b	h	h	b	h	h	h	b	b	h	h	h	h	b	h	h	a	b	h
3738010_64:A>G	b	b	h	b	a	a	a	b	b	b	b	b	h	a	h	h	h	h	h	h	h	a	b	h	a	h	h	h	a	h	h	b	b	h	h	b	h	a	b	b	a	a	h	b	h	h	h	b	h
3741619_68:G>T	a	h	b	a	a	h	b	h	b	a	a	h	b	a	a	h	a	h	h	a	h	a	b	h	h	h	h	a	h	h	h	h	a	h	a	h	h	b	h	b	b	h	h	a	a	h	a	b	h
3353310_5:C>G	a	h	b	h	a	h	b	a	b	h	h	h	a	a	b	b	h	h	h	b	b	a	a	h	a	h	b	a	h	h	b	b	h	b	h	h	a	h	h	h	h	a	h	h	h	h	b	h	h
3351327_12:T>C	b	a	h	h	h	a	h	b	h	b	b	b	h	a	h	h	b	h	h	h	h	a	b	b	a	h	b	b	h	h	b	b	b	b	h	b	h	h	b	b	a	h	h	b	b	b	h	b	b
3733439_26:T>G	b	a	h	h	b	a	b	h	a	b	b	b	a	h	h	h	b	h	h	h	h	h	h	b	h	h	b	h	h	h	b	h	h	b	h	b	h	b	b	b	a	h	h	b	b	h	h	b	h
3906976_31:G>A	a	h	h	h	h	a	h	a	b	h	h	h	h	a	b	b	h	h	a	h	b	h	a	h	a	h	b	a	h	a	h	h	h	b	h	h	a	a	h	b	b	h	a	b	b	h	b	a	h
7357995_22:G>A	b	a	h	b	a	h	a	h	h	h	h	a	a	h	h	h	a	h	a	b	h	h	h	h	h	b	h	b	h	h	b	b	h	h	b	b	b	b	b	b	h	b	b	b	b	b	a	a	a
3355518_10:G>A	b	h	h	h	h	a	h	b	h	b	b	b	h	a	h	h	b	h	h	h	h	a	b	b	a	h	b	b	h	h	b	b	b	b	h	b	h	h	b	b	a	h	h	b	b	b	h	b	b
6211812_5:G>C	b	h	h	h	a	h	h	b	h	h	h	h	h	h	h	h	b	h	h	a	h	h	h	h	a	h	a	a	h	a	h	h	b	b	a	a	b	b	h	h	a	b	a	a	a	a	b	h	b
3363821_46:T>A	b	a	b	b	a	a	h	h	h	b	a	a	a	h	h	h	a	h	h	b	h	h	b	h	h	h	h	b	h	h	h	b	h	h	b	b	b	h	h	b	h	b	b	b	h	b	a	a	h
3578568_54:G>A	a	h	h	a	a	h	b	a	b	h	h	a	h	a	b	b	h	h	h	b	b	a	a	h	a	h	b	a	h	h	b	b	h	b	h	h	a	h	h	h	h	h	a	b	b	a	b	h	h
3581436_55:C>T	a	h	h	a	a	h	b	a	b	h	h	a	a	a	b	b	h	h	h	b	b	a	a	h	a	h	b	a	h	h	b	b	h	b	h	h	a	h	h	h	h	h	h	h	b	h	b	h	h
3589279_8:A>T	b	a	b	b	a	a	h	h	h	b	a	a	a	h	h	h	a	h	h	b	h	h	b	h	h	h	h	b	h	h	h	b	h	h	b	b	b	h	h	b	h	b	b	b	h	b	a	a	h
4488945_26:C>G	b	a	b	b	a	a	h	h	h	b	a	a	a	h	h	h	a	h	h	b	h	h	b	h	h	h	h	b	h	h	h	b	h	h	b	b	b	h	h	b	h	b	b	b	h	b	a	a	h
3898803_25:G>A	a	h	h	a	a	h	b	a	b	h	h	a	h	a	b	b	h	h	h	b	b	a	a	h	a	h	b	a	h	h	b	b	h	b	h	h	a	h	h	h	h	h	a	b	b	h	b	h	h
7415732_43:T>C	a	h	h	a	a	h	b	a	b	h	h	a	h	a	b	b	h	h	h	b	b	a	a	h	a	h	b	a	h	h	b	b	h	b	h	h	a	h	h	h	h	h	a	b	b	a	b	h	h
5494714_16:T>C	b	a	b	b	a	a	h	h	h	b	a	a	a	h	h	h	a	h	h	b	h	h	h	h	h	h	h	b	h	h	h	b	h	h	b	b	b	h	h	b	b	b	b	b	h	b	a	a	h
3737553_7:C>A	b	h	a	h	h	a	a	b	b	a	h	b	h	h	h	h	h	h	b	h	b	a	h	h	a	a	b	h	h	a	a	h	a	b	b	b	h	a	h	h	b	h	a	h	h	h	h	h	h
5208404_28:A>G	b	h	a	h	b	h	h	h	a	a	b	h	a	b	h	a	h	h	h	a	h	h	h	h	h	h	a	h	h	h	a	h	h	h	b	b	a	h	b	h	b	a	b	b	h	b	a	h	a
3591736_39:C>G	h	a	b	b	a	h	a	a	b	a	b	h	a	h	a	a	h	b	b	b	a	h	a	h	h	h	a	h	b	b	h	b	a	b	h	b	a	b	h	h	h	h	b	a	b	b	h	a	a
3580006_22:A>T	b	b	h	b	a	a	a	b	b	b	b	b	h	a	h	h	h	h	h	h	h	a	b	h	a	h	h	h	a	h	h	b	b	h	h	b	h	a	b	b	a	a	h	b	h	b	h	b	h
3600925_55:T>C	h	h	h	h	a	h	a	h	h	h	b	h	b	a	h	h	h	h	a	a	h	h	h	b	a	h	b	a	h	a	h	b	h	b	a	a	b	h	h	b	h	b	a	h	a	h	b	h	h
3365222_55:G>A	a	h	b	h	h	h	h	h	a	b	h	h	h	b	h	h	a	h	h	h	h	a	h	h	h	a	h	h	a	h	h	h	b	h	a	a	b	h	a	b	h	b	h	h	h	b	h	h	b
5789176_32:C>G	b	h	h	h	h	a	h	h	h	h	h	h	h	b	h	b	h	h	a	h	h	h	h	h	b	h	h	h	a	h	a	h	b	b	a	b	h	a	b	h	b	a	b	h	a	b	a	b	h
3583161_21:A>G	b	b	h	b	a	a	a	b	b	b	b	b	h	a	h	h	h	h	h	h	h	a	b	h	a	h	h	h	a	h	h	b	b	h	h	b	h	a	b	b	a	a	h	b	h	b	h	b	h
3357355_30:T>G	h	a	b	h	h	h	h	h	b	h	a	h	h	h	b	h	a	h	h	h	h	h	h	h	h	h	h	h	h	h	h	h	b	a	b	b	b	a	h	b	h	b	b	b	h	b	a	a	b
5213551_28:C>T	h	h	h	h	h	h	a	h	h	h	a	b	a	h	b	h	a	h	h	h	h	b	h	h	h	b	a	h	h	a	h	h	h	h	h	b	h	a	h	b	h	b	b	b	h	b	h	a	b
5225725_11:G>C	h	h	h	h	h	a	h	h	h	b	a	h	b	a	b	h	a	a	h	h	b	a	h	h	b	h	h	a	a	h	-	h	b	h	h	h	b	h	h	b	b	a	b	h	h	h	h	a	h
3910136_25:C>T	h	a	b	b	a	a	h	h	h	b	a	a	a	h	h	h	a	h	h	b	h	h	h	h	h	h	h	b	h	h	h	b	h	h	b	b	b	h	h	b	h	b	b	b	h	b	a	a	h
3360509_7:C>G	b	b	h	b	a	a	h	h	b	b	b	b	h	a	h	h	b	h	h	h	h	a	b	b	a	h	b	h	a	h	h	b	b	h	h	b	h	a	b	b	a	h	a	b	h	b	h	b	b
5209094_20:G>C	a	h	h	a	h	a	b	a	b	h	h	h	h	a	b	b	h	h	h	h	b	h	a	h	a	h	b	a	h	a	b	h	h	b	h	h	a	h	h	b	b	h	a	b	b	h	b	h	h
3898704_26:C>A	h	a	b	a	h	h	b	b	h	h	a	h	h	a	a	h	a	h	h	a	h	a	b	h	a	h	h	a	h	b	h	h	a	h	a	h	h	h	h	b	b	a	a	a	a	b	h	b	h
3348297_24:G>A	b	a	b	h	h	a	h	h	b	h	a	h	a	h	b	h	a	h	h	h	h	h	h	h	h	h	h	h	h	h	h	h	b	h	b	b	b	a	h	b	h	b	b	b	h	h	a	a	b
3361433_48:C>A	h	h	h	h	h	a	h	a	b	h	h	h	h	a	b	b	h	h	a	h	b	h	a	h	a	h	b	a	h	a	h	h	h	b	h	a	a	h	h	b	b	h	a	b	h	h	b	a	h
3909233_42:T>C	a	h	h	a	h	a	b	a	b	h	h	h	h	a	b	b	h	h	h	h	b	h	a	h	a	h	b	a	h	a	b	h	h	b	h	h	a	h	h	b	b	h	a	b	b	h	b	a	h
3888250_51:A>C	h	h	h	h	b	b	a	b	a	h	h	b	h	a	b	b	b	a	h	h	h	b	a	a	b	a	a	h	h	a	b	h	a	b	a	h	h	a	h	h	h	b	h	b	h	a	h	h	h
3364346_53:G>C	b	a	b	b	a	a	h	h	h	b	a	a	a	h	h	h	a	h	h	b	h	h	h	h	h	h	h	b	h	h	h	b	h	h	b	b	b	h	h	b	h	b	b	b	h	b	a	a	h
3588105_25:A>C	b	a	h	b	a	h	a	h	h	h	h	a	a	h	h	h	a	h	a	h	h	h	b	h	h	b	h	b	h	h	b	b	h	h	b	b	b	b	b	b	h	b	b	b	a	b	a	a	h
3602911_7:T>C	a	h	h	a	a	h	b	a	b	h	h	a	h	a	b	b	h	h	h	b	b	a	a	h	a	h	b	a	h	h	b	b	h	b	h	h	a	h	h	h	h	h	a	b	b	h	b	h	h
3581464_21:G>A	a	h	h	a	a	h	b	a	b	h	h	a	h	a	b	b	h	h	h	b	b	a	a	h	a	h	b	a	h	h	b	b	h	b	h	h	a	h	h	h	h	h	h	b	b	h	b	h	h
3356548_42:A>T	b	a	h	h	h	a	h	b	h	b	b	b	a	h	h	h	b	h	h	h	h	h	b	b	a	h	b	b	h	h	b	b	b	b	h	b	h	h	b	b	a	h	h	b	b	b	h	b	b
3743372_19:C>A	a	h	b	h	h	a	h	b	h	b	h	h	h	b	b	h	a	h	h	a	b	a	h	h	h	h	b	h	a	h	a	h	b	h	h	a	b	h	h	b	h	h	a	b	h	b	h	a	h
3362656_49:A>G	a	h	h	a	a	h	b	a	b	h	h	a	a	a	b	b	h	h	h	b	b	a	a	h	a	h	b	a	h	h	b	b	h	b	h	h	a	h	h	h	h	h	h	h	b	h	b	h	h
3356896_63:A>C	a	h	h	a	a	h	b	a	b	h	h	a	h	a	b	b	h	h	h	b	b	a	a	h	a	h	b	a	h	h	b	b	h	b	h	h	a	h	h	h	h	h	a	b	h	a	b	h	h
4486493_6:A>G	a	h	h	a	a	h	b	a	b	h	h	a	a	a	b	b	h	h	h	b	b	a	a	h	a	h	b	a	h	h	b	b	h	b	h	h	a	h	h	h	h	h	h	h	b	h	b	h	h
3891542_66:G>T	b	b	h	b	a	a	h	b	b	b	b	b	h	a	h	h	h	h	h	h	h	a	b	h	a	h	h	h	a	h	h	b	b	h	h	b	h	a	b	b	a	h	h	b	h	b	h	b	b
3362007_55:C>G	a	h	h	a	h	h	b	a	b	h	h	h	h	a	b	b	h	h	h	b	b	a	a	h	a	h	b	a	h	a	b	h	h	b	h	h	a	h	h	b	b	h	a	b	b	a	b	h	h
5200987_24:A>G	h	a	b	h	h	h	h	h	b	h	a	h	a	h	b	h	a	h	h	h	h	h	h	h	h	h	h	h	h	h	h	h	b	h	b	b	b	a	h	b	h	b	b	b	h	b	a	a	b
3591783_14:A>T	a	h	h	a	h	h	b	a	b	h	h	h	h	a	b	b	h	h	h	b	b	a	a	h	a	h	b	a	h	a	b	h	h	b	h	h	a	h	h	b	b	h	a	b	b	h	b	h	h
4094911_32:G>C	b	h	h	h	a	h	h	b	h	h	h	h	h	h	h	h	b	h	h	a	h	h	h	h	a	h	a	a	h	a	h	h	b	b	h	a	b	b	h	h	a	b	a	a	a	h	b	h	b
3596570_35:C>T	a	h	h	a	h	h	b	a	b	h	h	h	h	a	b	b	h	h	h	b	b	a	a	h	a	h	b	a	h	a	b	h	h	b	h	h	a	h	h	b	b	h	a	b	b	h	b	h	h
3352572_51:A>T	h	h	h	h	a	h	h	b	h	h	h	h	h	h	h	h	b	h	h	a	h	b	h	h	a	h	a	a	h	a	h	h	b	b	a	h	b	b	h	h	a	b	a	a	a	a	b	h	b
3597450_45:T>A	a	h	h	a	h	h	b	a	b	h	h	h	h	a	b	b	h	h	h	b	b	a	a	h	a	h	b	a	h	a	b	h	h	b	h	h	a	h	h	b	b	h	a	b	b	h	b	h	h
3362246_8:C>T	b	h	h	h	h	a	h	h	a	h	h	h	h	b	h	b	h	h	a	h	h	h	h	h	b	h	h	h	a	h	a	h	b	b	a	b	h	h	b	h	h	a	b	b	h	b	a	h	h
3907755_24:C>G	b	a	b	b	a	a	h	h	b	h	a	a	a	h	b	h	a	h	h	h	h	h	h	h	h	h	h	b	h	h	h	b	h	h	b	h	b	h	h	b	h	b	b	b	h	b	a	a	b
3359269_8:T>C	a	h	h	a	h	h	b	a	b	h	h	h	h	a	b	b	h	h	h	b	b	a	a	h	a	b	b	a	h	a	b	h	h	b	h	h	a	h	h	b	b	h	a	b	h	h	b	h	h
3588750_25:G>C	b	a	b	b	a	a	h	h	h	b	a	a	a	h	b	h	a	h	h	b	h	h	h	h	h	h	h	b	h	h	h	b	h	h	b	h	b	h	h	b	h	b	b	b	h	b	a	a	b
4488371_25:T>C	a	h	b	h	a	h	b	a	b	h	h	h	a	a	b	b	h	h	h	b	b	a	a	h	a	h	b	a	h	h	b	b	h	b	h	h	a	h	h	h	h	a	h	h	b	h	b	h	h
5802656_49:A>G	a	h	h	a	h	h	b	a	b	h	h	h	h	a	b	b	h	h	h	b	b	a	a	h	a	h	b	a	h	a	b	h	h	b	h	h	a	h	h	b	b	h	a	b	b	h	b	h	h
3584190_40:G>A	a	h	h	a	h	a	b	a	b	h	h	h	h	a	b	b	h	h	h	h	b	h	a	h	a	h	b	a	h	a	b	h	h	b	h	h	a	h	h	b	b	h	a	b	b	h	b	a	h
3580832_11:A>G	h	b	h	a	b	h	h	b	h	b	h	b	h	h	b	b	b	b	h	h	a	a	h	h	a	b	b	b	a	b	b	h	b	b	b	h	a	b	h	h	a	h	b	a	b	a	h	h	h
3598198_9:G>A	b	b	h	b	a	a	h	b	b	b	b	b	h	a	h	h	h	h	h	h	h	a	b	h	a	h	h	h	a	h	h	b	b	h	h	b	h	a	b	b	a	a	h	b	h	b	h	b	b
5212193_12:T>G	h	h	h	h	a	h	h	b	h	h	h	h	h	h	h	h	b	h	h	a	h	b	h	h	a	h	h	a	h	a	h	h	b	b	a	a	b	b	a	b	a	b	a	a	a	h	b	h	b
5500330_8:C>A	b	h	h	h	a	h	h	b	h	h	h	h	h	h	h	h	b	h	h	a	h	h	h	h	a	h	a	a	h	a	h	h	b	b	a	a	b	b	h	h	a	b	a	a	a	h	b	h	b
7415826_26:T>G	h	h	h	h	a	h	a	b	h	h	b	h	b	a	h	h	h	h	a	a	h	h	h	b	a	h	b	a	h	a	h	b	h	b	a	a	b	b	h	b	-	b	a	h	a	h	b	h	b
5223058_58:G>A	h	h	b	h	h	a	b	a	b	h	a	h	b	h	h	b	h	h	h	h	h	a	h	h	a	h	h	a	h	h	b	b	h	h	a	h	a	h	h	h	b	h	h	h	b	a	h	h	h
3908704_68:G>C	h	h	h	h	a	a	a	h	h	h	b	h	b	a	h	b	h	h	a	a	b	h	h	h	a	h	b	a	h	a	h	b	h	b	h	a	h	h	h	b	b	b	a	h	h	h	b	h	h
3362929_28:C>G	b	h	a	h	h	h	h	h	h	a	h	h	a	b	h	a	h	h	h	a	h	h	h	h	h	h	a	h	a	h	a	h	h	h	h	b	h	h	b	h	b	a	b	b	h	b	h	h	b
7414794_49:A>G	h	h	h	h	h	a	h	h	h	b	a	h	b	a	b	h	a	a	h	h	b	a	h	h	b	h	h	h	a	h	a	h	b	h	h	h	b	h	h	b	b	a	h	h	h	a	h	a	h
3350687_60:C>T	a	h	b	h	b	h	h	h	a	h	b	a	a	h	h	b	h	h	b	b	a	h	b	a	h	h	a	h	a	h	h	b	b	h	h	b	h	b	b	h	h	b	h	h	a	a	h	b	h
3747473_5:A>T	h	h	h	h	h	a	a	a	b	h	b	h	b	a	h	b	h	h	a	h	b	h	h	h	a	h	b	a	h	a	h	h	h	b	h	a	a	h	h	b	b	h	a	b	b	h	b	h	h
3358040_20:T>C	h	h	h	h	h	a	a	a	b	h	b	h	b	a	h	b	h	h	a	h	b	h	h	h	a	h	b	a	h	a	h	h	h	b	h	a	a	h	h	b	b	h	a	b	b	h	b	h	h
3344815_28:C>G	h	h	b	h	h	a	h	h	h	b	a	b	b	h	b	h	h	a	h	h	b	a	h	h	b	h	h	a	a	a	a	h	h	h	h	h	h	h	h	b	b	a	h	a	h	h	a	a	h
3580182_27:C>A	b	h	a	h	b	h	h	h	h	a	h	h	a	b	h	a	h	h	h	a	h	h	h	h	h	h	a	h	a	h	a	h	h	h	b	b	h	h	b	h	b	a	b	b	h	h	a	h	h
3745635_10:G>A	a	h	b	a	a	h	b	h	b	a	a	h	h	h	a	h	a	h	h	a	h	a	b	h	h	h	h	a	h	b	h	h	a	h	a	h	h	b	h	b	b	h	h	a	a	b	h	b	h
3597209_51:A>G	b	h	h	h	h	h	h	h	h	a	h	h	a	b	h	a	h	h	h	a	h	h	h	h	h	h	a	h	a	b	h	h	h	b	h	b	h	h	b	h	b	a	b	b	h	b	h	h	h
5222352_31:G>C	b	h	a	h	h	h	h	a	h	a	b	h	b	b	h	h	b	h	h	a	a	h	h	h	h	b	b	h	h	h	a	h	h	b	b	b	a	a	b	h	a	a	b	h	a	h	a	h	a
3578257_16:C>T	h	h	h	h	h	a	h	h	h	b	a	b	b	h	b	h	h	a	h	h	b	a	a	h	b	h	h	a	a	a	a	h	h	h	h	h	h	h	h	b	b	a	h	a	h	h	h	a	h
17400500_12:G>T	b	h	h	h	h	h	h	h	h	a	h	h	a	b	h	a	h	h	a	h	h	h	h	h	h	h	a	h	a	b	h	h	h	h	h	b	h	h	b	h	b	a	b	b	h	b	a	h	h
3357327_12:G>T	h	h	h	h	h	a	h	h	h	b	a	b	b	a	b	h	a	a	h	h	b	a	h	h	b	h	h	a	a	h	a	h	h	h	h	h	h	h	h	b	b	a	h	a	h	a	h	a	h
4495556_60:C>T	h	h	b	h	b	b	a	b	a	h	a	b	a	h	b	h	h	a	h	h	h	b	a	a	b	h	a	h	h	a	h	h	a	b	h	b	h	a	h	h	h	b	b	b	h	h	h	a	h
5200989_18:C>T	a	h	b	h	a	a	h	h	a	b	a	b	-	h	b	h	h	a	a	h	b	h	h	h	b	h	h	h	a	a	a	h	h	h	h	h	h	h	h	b	b	a	h	a	h	h	h	a	h
3744426_22:G>A	a	h	h	a	a	h	b	a	b	h	h	a	h	a	b	b	h	h	h	b	b	a	a	h	a	h	b	a	h	b	b	b	h	b	h	b	a	h	h	h	h	h	a	b	b	a	b	h	h
5225943_43:C>A	a	h	h	a	a	h	b	a	b	h	h	a	h	a	b	b	h	h	h	b	b	a	a	h	a	h	b	a	h	h	b	b	h	b	h	h	a	h	h	h	h	h	a	b	b	h	b	h	h
3892803_31:A>G	a	h	h	a	a	h	b	a	b	h	h	a	h	a	b	b	h	h	h	b	b	a	a	h	a	h	b	a	h	h	b	b	h	b	h	h	a	h	h	h	h	h	a	b	b	h	b	h	h
3584608_15:T>C	a	h	h	a	a	h	b	a	b	h	h	a	h	a	b	b	h	h	h	b	b	a	a	h	a	h	b	a	h	h	b	b	h	b	h	h	a	h	h	h	h	h	a	b	b	h	b	h	h
4495686_29:C>G	a	h	h	a	a	h	b	a	b	h	h	a	h	a	b	b	h	h	h	b	b	a	a	h	a	h	b	a	h	h	b	b	h	b	h	h	a	h	h	h	h	h	a	b	b	h	b	h	h
3882734_18:T>C	a	h	h	a	a	h	b	a	b	h	h	a	h	a	b	b	h	h	h	b	b	a	a	h	a	h	b	a	h	h	b	b	h	b	h	h	a	h	h	h	h	h	a	b	b	h	b	h	h
3598820_28:G>A	h	a	b	b	a	a	h	h	h	b	a	a	a	h	h	h	a	h	h	b	h	h	b	h	h	h	h	b	h	h	h	b	h	h	b	b	b	h	h	b	h	b	b	b	h	b	a	a	h
3738514_14:A>T	a	h	h	a	a	h	b	a	b	h	h	a	h	a	b	b	h	h	h	b	b	a	a	h	a	h	b	a	h	h	b	b	h	b	h	h	a	h	h	h	h	h	a	b	b	h	b	h	h
5221244_29:A>G	a	h	h	a	a	h	b	a	b	h	h	a	h	a	b	b	h	h	h	b	b	a	a	h	a	h	b	a	h	h	b	b	h	b	h	h	a	h	h	h	h	h	a	b	b	h	b	h	h
5798306_14:T>C	a	h	b	h	a	h	b	a	b	h	h	a	a	a	b	b	h	h	h	b	b	a	a	h	a	h	b	a	h	h	b	b	h	b	h	h	a	h	h	h	h	a	h	h	b	h	b	h	h
4488339_42:T>C	a	h	h	a	a	h	b	a	b	h	h	a	h	a	b	b	h	h	h	b	b	a	a	h	a	h	b	a	h	h	b	b	h	b	h	h	a	h	h	h	h	h	a	b	b	a	b	h	h
3905972_19:A>C	a	h	h	a	a	h	b	a	b	h	h	a	h	a	b	b	h	h	h	b	b	a	a	h	a	h	b	a	h	h	b	b	h	b	h	h	a	h	h	h	h	h	a	b	b	h	b	h	h
3360278_26:C>T	a	h	b	h	h	h	b	a	b	h	h	h	a	h	h	b	h	h	h	h	b	a	a	h	a	h	b	a	h	h	b	b	h	b	a	h	a	h	h	h	b	a	h	h	b	h	h	b	h
3594051_62:G>T	h	h	h	h	h	a	a	a	b	h	b	h	b	a	b	b	h	h	a	h	b	h	a	h	a	h	b	a	h	a	h	h	h	b	h	a	a	h	h	b	b	h	a	b	b	h	b	a	h
3348183_51:A>G	h	a	b	h	h	h	h	h	b	h	a	h	a	h	b	h	a	h	h	h	h	h	h	h	h	h	h	h	h	h	h	h	b	h	b	b	b	a	h	b	h	b	b	b	h	b	a	a	b
3598272_33:C>G	a	h	b	a	a	h	b	h	b	a	a	h	b	a	a	h	a	h	h	a	h	a	b	h	h	h	h	a	h	h	h	b	a	h	a	h	h	b	h	b	b	h	a	a	a	b	h	h	h
3586503_23:G>A	h	h	h	h	h	a	a	a	b	h	b	h	b	a	b	b	h	h	a	h	b	h	a	h	a	h	b	a	h	a	h	h	h	b	h	a	a	h	h	b	b	h	a	b	b	h	b	a	h
7414041_8:C>T	a	h	b	h	h	h	b	a	b	h	h	h	a	h	h	b	h	h	h	h	b	a	a	h	a	h	b	a	h	h	b	b	h	b	h	h	a	h	h	h	h	a	h	h	b	h	b	b	h
7356812_8:A>G	b	h	a	b	h	h	h	h	a	h	h	h	h	h	a	b	b	h	b	h	h	a	h	h	h	a	a	h	a	b	h	h	h	h	b	h	h	a	b	h	a	h	b	h	a	h	h	h	b
3360071_68:T>C	h	h	b	h	b	b	a	b	a	h	h	b	h	a	b	b	h	a	h	h	h	b	a	a	b	h	a	h	h	a	b	h	a	b	a	h	h	a	h	h	h	b	h	b	h	a	h	h	h
4493756_27:T>C	h	h	b	h	b	b	a	b	a	h	h	b	h	a	b	b	b	a	h	h	h	b	a	a	b	h	a	h	h	a	b	h	a	b	a	h	h	a	h	h	h	b	h	b	h	a	h	h	h
3594700_52:T>G	h	h	h	h	h	a	h	a	b	h	h	h	b	a	b	b	h	h	a	h	b	h	a	h	a	h	b	a	h	a	h	h	h	b	h	a	a	h	h	b	b	h	a	b	b	h	b	a	h
3364368_28:G>C	a	h	h	h	h	a	b	a	b	h	h	h	h	a	b	b	h	h	h	h	b	h	a	h	a	h	b	a	h	a	b	h	h	b	h	h	a	h	h	b	b	h	a	b	b	h	b	a	h
3886371_15:T>C	a	h	h	h	h	a	h	a	b	h	h	h	h	a	b	b	h	h	a	h	b	h	a	h	a	h	b	a	h	a	h	h	h	b	h	h	a	h	h	b	b	h	a	b	b	h	b	a	h
3347188_42:C>G	h	h	h	h	h	a	a	a	b	h	h	h	b	a	b	b	h	h	a	h	b	h	a	h	a	h	b	a	h	a	h	h	h	b	h	a	a	h	h	b	b	h	a	b	b	h	b	a	h
5202337_49:T>C	h	h	h	h	a	b	a	b	h	h	b	h	h	a	h	h	h	h	a	a	h	h	h	b	a	h	h	a	h	a	h	b	a	b	a	a	b	b	h	b	a	b	a	h	a	h	b	h	b
3597051_5:T>C	h	h	b	h	b	h	b	a	b	b	a	h	b	h	h	b	b	h	h	h	h	b	b	a	h	b	h	h	a	h	b	a	h	a	a	h	a	h	a	h	h	h	b	a	h	h	a	h	a
5200045_48:T>C	a	h	b	h	h	h	h	h	a	b	h	a	h	b	h	a	a	h	h	h	h	a	h	h	h	a	h	h	a	h	h	h	b	h	a	a	b	h	a	b	b	b	h	h	h	b	h	h	b
5500655_38:A>G	b	a	a	h	b	a	h	h	h	b	h	b	h	h	b	h	b	h	h	h	a	h	h	b	h	h	b	h	h	h	b	h	h	b	h	h	h	b	b	h	h	h	h	b	h	h	a	b	h
3889809_17:C>T	b	b	a	a	b	h	h	h	a	a	b	h	h	b	h	a	h	h	h	a	h	h	a	h	h	h	a	h	h	h	a	h	h	h	b	b	a	h	b	h	b	a	b	b	h	h	a	a	a
3584542_63:C>A	a	h	h	a	a	h	b	a	b	h	h	a	a	a	b	b	h	h	h	b	b	a	a	h	a	h	b	a	h	h	b	b	h	b	h	h	a	h	h	h	h	a	h	h	b	h	b	h	h
3598771_23:G>C	a	h	h	a	a	h	b	a	b	h	h	a	a	a	b	b	h	h	h	b	b	a	a	h	a	h	b	a	h	h	b	b	h	b	h	h	a	h	h	h	h	a	h	h	b	h	b	h	h
3907007_28:C>A	b	b	h	b	a	a	a	b	b	b	b	b	h	a	h	h	h	h	h	h	h	a	b	h	a	h	h	h	a	h	h	b	b	h	h	b	h	a	b	b	h	a	h	b	h	b	h	h	h
4494545_14:G>C	h	h	h	h	h	h	a	h	b	h	a	b	a	h	b	h	a	h	h	h	h	b	h	h	h	h	a	h	h	a	h	h	h	h	a	b	h	a	h	b	h	b	b	b	a	b	a	a	b
3731916_50:A>G	h	h	b	h	h	a	h	h	h	b	a	b	b	h	b	h	h	a	h	h	b	a	h	h	b	h	h	a	a	a	a	h	h	h	h	h	h	h	h	b	b	a	h	a	h	h	a	a	h
3595195_62:G>C	a	h	b	h	h	b	h	h	a	b	h	a	h	b	h	a	a	h	h	h	h	a	h	a	h	a	h	h	a	h	h	h	a	h	a	h	b	b	a	b	h	b	h	h	b	b	a	b	b
5206964_24:T>C	b	h	a	h	h	h	h	h	h	a	h	h	a	b	h	a	h	h	h	a	h	h	h	h	h	h	a	h	a	h	a	h	h	h	h	b	h	h	b	h	b	a	b	b	h	b	h	h	h
3579889_8:C>G	b	b	h	b	a	a	h	b	b	b	b	b	h	a	h	h	h	h	h	h	h	a	b	h	a	h	h	h	a	h	h	b	b	h	h	b	h	a	b	b	a	a	h	b	h	h	h	b	b
3350877_41:A>G	b	a	b	h	h	a	h	h	b	h	a	h	a	h	b	h	a	h	h	h	h	h	h	h	h	h	h	h	h	h	h	h	b	h	b	b	b	a	h	b	h	b	b	b	h	b	a	a	b
3588856_15:A>G	a	h	h	a	h	a	b	a	b	h	h	h	h	a	b	b	h	h	h	h	b	h	a	h	a	h	b	a	h	a	b	h	h	b	h	h	a	h	h	b	b	h	a	b	b	h	b	a	h
3585988_21:G>A	h	h	h	b	a	a	a	b	b	h	b	b	b	h	h	h	h	h	b	h	b	a	h	b	a	h	h	h	h	a	a	h	h	h	b	b	b	a	h	a	b	a	a	b	a	b	a	a	h
3348468_23:G>C	b	b	h	b	a	a	h	b	b	b	b	b	h	a	h	h	h	h	h	h	h	a	b	h	a	h	h	h	a	h	h	b	b	h	h	b	h	a	b	b	a	a	h	b	h	b	h	b	h
3355067_17:A>G	b	b	h	b	a	a	h	b	b	b	b	b	h	a	h	h	h	h	h	h	h	a	b	b	a	h	h	h	a	h	h	b	b	h	h	b	h	a	b	b	a	h	h	b	h	b	h	b	b
5788819_8:G>T	a	h	h	a	a	h	b	a	b	h	h	a	a	a	b	b	h	h	h	b	b	a	a	h	a	h	b	a	h	h	b	b	h	b	h	h	a	h	h	h	h	h	h	h	b	h	b	h	h
5505085_12:G>A	b	h	h	b	a	h	a	b	b	h	b	b	b	h	h	h	h	h	h	h	b	a	h	b	a	h	h	h	h	a	b	h	b	a	b	b	b	a	b	h	h	a	a	b	h	b	b	h	h
3583346_53:T>C	h	h	-	h	h	a	a	b	h	b	h	h	h	b	b	h	h	h	h	h	b	a	h	h	a	h	b	h	h	a	a	h	b	h	h	h	b	a	h	b	b	h	a	b	h	b	h	h	a
5223422_20:T>C	h	h	h	h	a	h	h	b	h	h	h	h	h	h	h	h	b	h	h	a	h	b	h	h	a	h	h	a	h	a	h	h	b	b	a	a	b	b	h	b	a	b	a	a	a	h	b	h	b
4491557_50:A>G	h	a	b	a	h	h	b	b	h	h	a	h	h	a	a	h	a	h	h	a	h	a	b	h	a	h	h	a	h	b	h	h	a	h	a	h	h	h	h	b	b	a	a	a	a	b	h	b	h
3579181_57:A>T	h	h	h	h	h	a	h	h	h	b	h	h	b	h	b	h	a	h	h	h	b	a	h	h	h	h	b	h	a	h	a	h	b	h	h	a	b	h	h	b	b	h	h	h	h	h	h	a	h
3746057_42:C>T	h	h	b	a	h	h	b	h	h	a	a	h	h	a	a	h	a	h	h	a	h	a	b	h	h	h	h	a	h	b	h	h	a	h	a	h	h	h	h	b	b	a	h	a	a	b	h	b	h
3361911_21:C>A	a	h	h	a	h	a	b	a	b	h	h	h	h	a	b	b	h	h	h	h	b	h	a	h	a	h	b	a	h	a	b	h	h	b	h	h	a	h	h	b	b	h	a	b	b	h	b	a	h
5227659_49:G>C	a	h	h	a	h	a	b	a	b	h	h	h	h	a	b	b	h	h	h	h	b	h	a	h	a	h	b	a	h	a	b	h	h	b	h	h	a	h	h	b	b	h	a	b	b	h	b	a	h
3586854_12:T>C	a	h	h	a	h	a	b	a	b	h	h	h	h	a	b	b	h	h	h	h	b	h	a	h	a	h	b	a	h	a	b	h	h	b	h	h	a	h	h	b	b	h	a	b	b	h	b	a	h
3598384_29:G>C	a	h	h	a	h	a	b	a	b	h	h	h	h	a	b	b	h	h	h	h	b	h	a	h	a	h	b	a	h	a	b	h	h	b	h	h	a	h	h	b	b	h	a	b	b	h	b	a	h
3580849_17:T>G	b	a	b	h	h	a	h	h	b	h	a	h	a	h	b	h	a	h	h	h	h	h	h	h	h	h	h	h	h	h	h	h	b	h	b	b	b	a	h	b	h	b	b	b	h	b	a	a	b
3596118_8:G>A	a	h	b	h	b	h	h	h	a	h	b	a	a	h	h	b	h	h	b	b	a	h	b	a	h	h	a	h	a	h	h	b	h	h	h	b	h	h	b	h	h	b	h	h	h	a	h	b	h
3577646_56:C>T	h	h	h	h	h	a	h	h	h	b	h	h	b	h	b	h	a	h	h	h	b	a	h	h	h	h	b	h	a	h	a	h	b	h	h	a	b	h	h	b	b	h	h	h	h	h	h	a	h
3578079_32:G>T	a	h	h	a	h	h	b	a	b	h	h	h	h	a	b	b	h	h	h	b	b	a	a	h	a	h	b	a	h	a	b	h	h	b	h	h	a	h	h	b	b	h	a	b	b	h	b	h	h
5505292_5:A>C	h	h	b	h	a	-	a	b	h	b	b	h	h	b	h	h	h	b	h	h	b	a	b	h	a	h	h	h	h	a	-	h	h	b	h	h	b	a	b	b	h	-	b	h	b	b	h	b	b
4493263_27:A>G	a	h	b	h	a	h	h	a	b	h	h	h	a	a	b	b	h	h	h	h	b	a	a	h	a	h	b	a	h	h	b	b	h	b	h	h	a	h	h	h	h	a	h	h	b	h	b	h	h
7357545_7:A>G	b	b	h	b	a	a	a	b	b	h	b	b	a	h	h	h	h	h	h	h	h	a	b	h	a	h	b	h	a	h	h	h	b	-	h	b	b	a	b	b	h	a	h	b	h	b	h	h	h
4485585_46:T>C	h	h	h	h	h	a	a	h	b	h	b	h	b	a	h	b	h	h	a	h	b	h	h	h	a	h	b	a	h	a	h	h	h	b	h	a	a	h	h	b	b	h	a	b	b	h	b	h	h
5497902_26:G>T	h	h	h	h	h	a	a	h	h	h	b	h	b	a	h	b	h	h	a	h	b	h	h	h	a	h	b	a	h	a	h	h	h	b	h	a	a	h	h	b	b	h	a	b	b	h	b	h	h
3909479_37:C>T	h	h	h	h	b	h	a	h	h	h	a	b	a	h	b	h	a	a	h	h	h	b	a	a	b	b	a	h	h	a	h	h	a	h	h	b	h	a	h	b	h	b	b	b	h	b	h	a	b
3352376_16:G>A	h	h	h	h	h	a	h	h	h	b	a	h	b	a	b	h	a	a	h	h	b	a	h	h	b	h	h	a	a	h	a	h	b	h	h	h	b	h	h	b	b	a	h	h	h	a	h	a	h
5210875_46:T>C	a	h	b	h	h	b	h	h	a	b	h	a	h	b	h	a	a	h	h	h	h	a	h	a	h	a	h	h	a	h	h	h	a	h	a	h	b	b	a	b	h	b	h	h	b	b	a	b	b
3741234_12:G>A	a	h	b	h	h	h	h	h	h	b	h	a	h	b	h	a	a	h	h	h	h	a	h	a	h	a	h	h	a	h	h	h	a	h	a	h	b	b	a	b	h	b	h	h	b	b	a	b	b
5504150_28:T>C	h	h	b	h	h	a	h	h	h	b	a	b	b	h	b	h	h	a	h	h	b	a	h	h	b	h	h	a	a	a	h	h	h	h	h	h	h	h	h	b	b	a	h	a	a	h	a	a	h
3579049_5:G>C	h	h	h	h	h	a	a	h	b	h	b	h	b	a	h	b	h	h	a	h	b	h	h	h	a	h	b	a	h	a	h	h	h	b	h	a	a	h	h	b	b	h	a	b	b	h	b	h	h
3358552_19:T>C	h	h	h	h	h	a	h	h	h	h	a	h	b	a	b	h	a	a	h	h	b	a	h	h	b	h	h	a	a	h	a	h	b	h	h	h	b	h	h	b	b	a	h	h	h	h	h	a	h
5503688_14:T>C	h	h	h	h	h	a	a	h	b	h	b	h	b	a	h	b	h	h	a	h	b	h	h	h	a	h	b	a	h	a	h	h	h	b	h	a	a	h	h	b	b	h	a	b	b	h	b	h	h
3594169_49:C>T	b	h	a	b	h	h	h	h	a	h	h	h	h	h	a	b	b	h	b	h	h	a	h	h	h	a	a	h	a	b	h	h	h	h	h	h	h	a	b	h	a	h	b	h	a	a	h	h	h
3590447_19:A>T	h	h	b	h	b	b	a	b	a	h	a	b	a	h	b	h	h	a	h	h	h	b	a	a	b	h	a	h	h	a	h	h	a	b	h	b	h	a	h	h	h	b	b	b	h	h	h	a	h
3599680_25:G>T	h	h	b	h	h	a	h	h	h	b	a	b	b	h	b	h	h	a	h	h	b	a	h	h	b	h	h	a	a	a	a	h	h	a	h	b	h	h	h	b	b	a	h	a	h	h	a	a	h
4486909_21:T>C	b	a	h	h	h	a	h	b	h	b	b	b	a	h	h	h	b	h	h	h	h	a	b	b	a	h	b	b	h	h	b	b	b	b	h	b	h	h	b	b	a	h	h	b	b	h	h	b	b
5214096_39:T>C	b	b	h	b	a	a	h	b	b	b	b	b	h	a	h	h	h	h	h	h	h	a	b	h	a	h	h	h	a	b	h	b	b	h	h	b	h	a	b	b	a	h	h	b	h	h	h	b	b
3595989_55:A>C	a	h	h	h	h	a	h	a	b	h	h	h	h	a	b	b	h	h	a	h	b	h	a	a	a	h	b	a	h	a	h	h	h	b	h	h	a	h	h	b	b	h	a	b	h	h	b	a	h
3350449_10:A>C	h	a	h	a	h	h	b	b	h	h	a	h	h	a	a	h	a	h	h	a	h	a	b	h	a	h	h	a	h	b	h	h	a	h	a	h	h	h	h	b	b	a	a	a	a	b	h	b	h
3593435_23:C>G	h	h	b	a	h	h	b	h	h	a	a	h	h	a	a	h	a	h	h	a	h	a	b	h	h	h	h	a	h	b	h	h	a	h	a	h	h	h	h	b	b	a	b	a	a	b	b	b	h
5138661_8:T>A	h	h	h	h	a	h	h	b	h	h	h	h	h	h	h	h	b	h	h	a	h	b	h	h	a	h	h	a	h	a	h	h	b	b	a	a	b	b	h	b	a	b	a	a	a	a	b	h	b
3748348_33:C>G	b	b	h	b	a	a	h	b	b	b	b	b	h	a	h	h	b	h	h	h	h	a	b	b	a	h	b	h	a	h	h	b	b	h	h	b	h	a	b	b	a	h	a	b	h	h	h	b	b
3748348_49:T>C	b	b	h	b	a	a	h	b	b	b	b	b	h	a	h	h	b	h	h	h	h	a	b	b	a	h	b	h	a	h	h	b	b	h	h	b	h	a	b	b	a	h	a	b	h	h	h	b	b
5502378_14:A>G	b	a	h	h	h	a	h	b	h	b	b	b	a	h	h	h	b	h	h	h	h	a	b	b	a	h	b	b	h	h	b	b	b	b	h	b	h	h	b	b	a	h	h	b	b	h	h	b	b
5138881_51:A>T	h	h	b	h	b	b	a	b	a	h	h	b	h	a	b	b	h	a	h	h	h	b	a	a	b	h	a	h	h	a	b	h	a	b	a	h	h	a	h	h	h	b	h	b	h	a	h	h	h
5501222_23:A>G	b	h	a	b	h	h	h	h	a	h	h	h	h	h	a	b	b	h	b	h	h	a	h	h	h	a	a	h	a	b	h	h	h	h	h	h	h	h	b	h	a	h	h	h	a	a	h	h	h
3595624_36:T>C	h	h	h	h	h	a	a	h	b	h	b	h	b	a	h	b	h	h	a	h	b	h	h	h	a	h	b	a	h	a	h	h	h	b	h	a	a	h	h	b	b	h	a	b	b	h	h	h	h
3592898_18:T>C	b	h	a	h	b	h	h	h	h	a	h	h	a	b	h	a	h	h	h	a	h	h	h	h	h	h	a	h	a	h	a	h	h	h	b	b	h	h	b	h	b	a	b	b	h	h	a	h	h
3353174_67:G>C	h	h	h	h	h	h	h	h	b	h	a	b	a	h	b	h	a	h	h	h	h	b	h	h	h	h	a	h	h	h	h	h	h	h	b	b	h	a	h	b	h	b	b	b	h	b	h	a	b
3744606_35:T>C	b	h	h	h	h	h	h	h	h	a	h	h	a	b	h	a	h	h	a	h	h	h	h	h	h	h	a	h	a	b	h	h	h	h	h	b	h	h	b	h	b	a	b	b	h	b	a	h	h
3733395_37:A>G	b	h	h	h	h	h	h	h	h	a	h	h	a	b	h	a	h	h	a	h	h	h	h	h	h	h	a	h	a	b	h	h	h	h	h	b	h	h	b	h	b	a	b	b	h	b	h	h	h
3362595_9:G>C	b	h	h	h	h	h	h	h	h	a	h	h	a	b	h	a	h	h	h	a	h	h	h	h	h	h	a	h	a	b	h	h	h	h	h	b	h	h	b	h	b	a	b	b	h	b	h	h	h
5042151_49:G>C	b	h	h	h	h	h	h	h	h	a	h	h	a	b	h	a	h	h	a	h	h	h	h	h	h	h	a	h	a	b	h	h	h	h	h	b	h	h	b	h	b	a	b	b	h	b	h	h	h
5797682_24:A>G	b	h	h	h	h	h	h	h	h	a	h	h	a	b	h	a	h	h	h	a	h	h	h	h	h	h	a	h	a	b	h	h	h	h	h	b	h	h	b	h	b	a	b	b	h	b	h	h	h
5499999_11:G>C	b	h	h	h	h	h	h	h	h	a	h	h	a	b	h	a	h	h	h	a	h	h	h	h	h	h	a	h	a	b	h	h	h	h	h	b	h	h	b	h	b	a	b	b	h	h	h	h	h
3361410_20:C>G	a	h	b	h	h	h	b	a	b	h	h	h	a	h	h	b	h	h	h	h	b	a	a	h	a	h	b	a	h	h	b	b	h	b	a	h	a	h	h	h	b	a	h	h	b	h	h	b	h
5216674_14:G>A	b	h	a	h	b	h	h	h	h	a	h	h	a	b	h	a	h	h	h	a	h	h	h	h	h	h	a	h	a	h	a	h	h	h	h	b	h	h	b	h	b	a	b	b	h	h	a	h	h
3899446_19:G>C	a	h	b	h	b	h	h	h	a	h	b	a	a	h	h	b	h	h	b	b	a	h	b	a	h	h	a	h	a	h	h	b	h	h	h	b	h	h	b	h	h	b	h	h	a	a	h	b	b
5500241_9:C>T	h	h	h	h	h	a	h	h	h	b	h	h	b	a	b	h	a	a	h	h	b	a	h	h	h	h	h	a	a	h	a	h	b	h	h	h	b	h	h	b	b	h	h	h	h	h	h	a	h
5503766_7:C>G	h	h	b	h	h	a	h	h	h	b	a	b	b	h	b	h	h	a	h	h	b	a	h	h	b	h	h	a	a	a	a	h	h	h	h	h	h	h	h	b	b	a	h	a	h	h	a	a	h
3578829_9:A>G	b	h	a	h	b	h	h	h	h	a	h	h	a	b	h	a	h	h	h	a	h	h	h	h	h	h	a	h	a	h	a	h	h	h	h	b	h	h	b	h	b	a	b	b	h	h	a	h	h
5504855_8:A>G	b	h	h	h	h	h	h	h	h	a	h	h	a	b	h	a	h	h	h	a	h	h	h	h	h	h	a	h	a	b	h	h	h	h	h	b	h	h	b	h	b	a	b	b	h	b	h	h	h
7103734_21:A>G	h	h	h	h	h	a	a	a	b	h	b	h	b	a	b	b	h	h	a	h	b	h	a	h	a	h	b	h	h	a	h	h	h	b	h	a	a	h	h	b	b	h	a	b	b	h	b	a	h
5203030_7:C>T	h	h	h	h	h	a	h	h	h	b	a	b	b	a	b	h	a	a	h	h	b	a	h	h	b	h	h	a	a	h	a	h	h	h	h	h	h	h	h	b	b	a	h	a	h	a	h	a	h
3901164_23:A>G	a	h	b	h	h	h	h	h	a	b	h	h	h	b	h	h	a	h	h	h	h	a	h	h	h	a	h	h	a	h	h	h	b	h	a	a	b	h	a	b	h	b	h	h	h	b	h	h	b
3588166_29:G>A	h	h	h	h	h	a	h	h	h	b	a	h	b	a	b	h	a	a	h	h	b	a	h	h	b	h	h	a	a	h	a	h	h	h	h	h	b	h	h	b	b	a	h	h	h	a	h	a	h
3365093_16:A>G	h	a	h	h	h	h	h	h	b	h	a	h	a	h	b	h	a	h	h	h	h	h	h	h	h	h	h	h	h	h	h	h	h	h	b	b	b	a	h	b	h	b	b	b	h	b	h	a	b
3887611_44:A>G	h	h	b	b	h	h	h	h	a	h	h	h	a	b	a	h	h	h	h	h	h	a	h	a	h	h	a	h	a	h	h	h	h	b	h	h	-	b	h	b	a	b	h	b	a	b	h	b	b
5226185_31:G>C	h	h	h	h	a	h	h	b	h	h	h	h	h	h	h	h	b	h	h	a	h	b	h	h	a	h	a	a	h	a	h	h	b	b	a	a	b	b	h	b	a	b	a	a	a	a	b	h	b
5219466_33:T>G	b	b	h	b	a	h	a	b	b	h	b	b	h	h	h	a	h	h	h	h	b	a	h	h	a	h	h	h	a	h	h	h	b	h	h	b	b	a	b	h	a	a	h	b	h	b	b	h	h
3590542_38:G>T	b	b	h	b	a	a	a	b	b	b	b	b	h	a	h	h	h	h	h	h	h	a	b	h	a	h	h	h	a	h	h	b	b	h	h	b	h	a	b	b	a	a	h	b	h	h	h	h	h
7103818_59:G>A	h	h	h	h	a	h	h	b	h	h	b	h	h	a	h	h	b	h	a	a	h	h	h	b	a	h	h	a	h	a	h	h	b	b	a	a	b	b	h	b	a	b	a	a	a	a	b	h	b
3748995_59:G>A	b	h	h	h	h	h	h	h	h	a	h	h	a	b	h	a	h	h	a	h	h	h	h	h	h	h	a	h	a	b	h	h	h	h	h	b	h	h	b	h	b	a	b	b	h	b	h	h	h
3896308_27:T>C	h	h	h	h	h	a	a	a	b	h	b	h	b	a	b	b	h	h	a	h	b	h	a	h	a	h	b	a	h	a	h	h	h	b	h	a	a	h	h	b	b	h	a	b	b	h	b	a	h
3596268_14:T>C	h	h	h	h	a	h	a	b	h	h	b	h	b	a	h	h	h	h	a	a	h	h	h	b	a	h	b	a	h	a	h	b	h	b	a	a	b	b	h	b	a	b	a	h	a	h	b	h	b
3899733_34:T>C	b	b	a	a	b	h	h	h	a	a	b	h	h	b	h	a	h	h	h	a	h	h	a	h	h	h	a	h	h	h	a	h	h	h	b	b	a	h	b	h	b	a	b	b	h	h	a	h	a
5801006_14:C>T	b	a	a	h	b	a	b	h	h	b	h	b	a	h	h	h	b	h	h	h	a	h	h	b	h	h	b	h	h	h	b	h	h	b	h	h	h	b	b	h	h	h	h	b	h	h	a	b	h
3362635_21:G>A	a	h	h	a	a	h	b	a	b	h	h	a	h	a	b	b	h	h	h	b	b	a	a	h	a	h	b	a	h	h	b	b	h	b	h	h	a	h	h	h	h	h	a	b	b	h	b	h	h
3738231_10:G>A	h	h	h	h	a	h	h	b	h	h	h	h	h	h	h	h	b	h	h	a	h	b	h	h	a	h	h	a	h	a	h	h	b	b	a	a	b	b	h	b	a	b	a	a	a	a	b	h	b
3578356_12:T>G	h	h	b	h	b	b	a	b	a	h	h	b	a	h	b	b	h	a	h	h	h	b	a	a	b	h	a	h	h	a	b	h	a	b	h	h	h	a	h	h	h	b	b	b	h	h	h	h	h
5224276_32:C>T	b	a	b	b	a	a	h	h	h	b	a	a	a	h	h	h	a	h	h	b	h	h	h	h	h	h	h	h	h	h	h	b	h	h	b	b	b	h	h	b	h	b	b	b	a	b	a	a	h
3576434_23:C>G	h	h	b	h	b	b	a	b	a	h	h	b	a	h	b	b	h	a	h	h	h	b	a	a	b	h	a	h	h	a	b	h	a	b	h	h	h	a	h	h	h	b	b	b	h	h	h	h	h
3599394_22:A>G	a	h	h	a	a	h	b	a	b	h	h	a	h	a	b	b	h	h	h	b	b	a	h	h	a	h	b	a	h	h	b	b	h	b	h	h	a	h	h	h	h	h	a	b	b	h	b	h	h
3899448_5:T>A	b	a	b	b	a	a	h	h	h	b	a	a	a	h	b	h	a	h	h	b	h	h	h	h	h	h	h	b	h	h	h	b	h	h	b	b	b	h	h	b	h	b	b	b	h	b	a	a	b
3359610_29:A>C	b	a	h	h	h	a	h	b	h	b	b	b	a	h	h	h	b	h	h	h	h	h	b	b	a	h	b	b	h	h	b	b	b	b	h	b	h	h	b	b	a	h	h	b	b	h	h	b	b
6209834_34:T>C	a	h	b	a	a	h	b	h	b	a	a	h	b	a	a	h	a	h	h	a	h	a	b	h	h	h	h	a	h	h	h	h	a	h	a	h	h	b	h	b	b	h	h	a	a	-	h	b	h
3346460_52:C>A	a	h	b	a	a	h	b	a	b	a	a	h	b	a	a	h	a	h	h	a	h	a	b	h	h	h	h	a	h	h	h	b	a	h	a	h	h	b	h	b	b	h	a	a	a	b	h	h	h
7467438_19:C>T	a	h	h	a	h	a	b	a	b	h	h	h	h	a	b	b	h	h	h	h	b	h	a	h	a	h	b	a	h	a	b	h	h	b	h	h	a	h	h	b	b	h	a	b	b	h	b	h	h
3896126_14:G>A	h	h	h	h	h	h	a	h	b	h	a	b	a	h	b	h	a	h	h	h	h	b	h	h	h	h	a	h	h	a	h	h	h	h	h	b	h	a	h	b	h	b	b	b	h	b	h	a	b
5218719_34:T>G	a	h	h	a	h	a	b	a	b	h	h	h	h	a	b	b	h	h	h	h	b	h	a	h	a	h	b	a	h	a	b	h	h	b	h	h	a	h	h	b	b	h	a	b	b	h	b	h	h
5788570_5:A>G	a	h	h	h	h	a	b	a	b	h	h	h	h	a	b	b	h	h	a	h	b	h	a	h	a	h	b	a	h	a	h	h	h	b	h	h	a	h	h	b	b	h	a	b	b	h	b	a	h
3588246_8:C>T	a	h	h	a	h	a	b	a	b	h	h	h	h	a	b	b	h	h	h	h	b	h	a	h	a	h	b	a	h	a	b	h	h	b	h	h	a	h	h	b	b	h	a	b	b	h	b	h	h
3596574_5:C>T	a	h	h	h	h	a	b	a	b	h	h	h	h	a	b	b	h	h	h	h	b	h	a	h	a	h	b	a	h	a	b	h	h	b	h	h	a	h	h	b	b	h	a	b	b	h	b	a	h
5137748_10:C>G	h	h	b	h	b	h	b	a	b	b	a	h	b	h	h	b	b	h	h	h	h	b	b	a	h	b	h	h	a	h	b	a	h	a	a	h	a	h	a	h	h	h	b	a	h	h	a	h	a
3576169_13:C>T	b	a	a	h	b	a	b	h	h	b	h	b	a	h	h	h	b	h	h	h	a	h	h	b	h	h	b	h	h	h	b	h	h	b	h	h	h	b	b	h	h	h	h	b	h	h	a	b	h
5042686_23:A>C	a	h	h	h	b	h	h	h	a	h	b	a	a	h	h	b	h	h	b	b	a	h	b	a	h	h	a	h	a	h	h	b	h	h	h	b	h	h	b	h	h	b	h	h	a	a	h	b	h
3351485_34:C>T	h	h	h	h	h	a	h	a	b	h	h	h	h	a	b	b	h	h	a	h	b	h	a	h	a	h	b	a	h	a	h	h	h	b	h	a	a	h	h	b	b	h	a	b	b	h	b	a	h
3364978_29:T>C	b	h	h	h	h	h	h	h	h	a	h	h	a	b	h	a	h	h	h	a	h	h	h	h	h	h	a	h	a	b	h	h	h	h	h	b	h	h	b	h	b	a	b	b	h	h	h	h	h
3356820_8:A>T	b	a	h	h	b	a	h	b	h	b	b	b	h	h	h	h	b	h	h	h	h	h	b	b	a	h	b	b	h	h	b	b	h	b	h	b	h	h	b	b	a	h	h	b	b	b	h	b	h
3748707_14:G>A	h	b	h	a	b	h	a	b	h	b	h	b	h	h	b	b	b	b	h	h	a	a	h	h	a	b	b	b	a	b	b	h	b	b	b	h	a	h	h	h	a	h	b	a	b	h	h	h	h
3907965_25:C>T	a	h	h	h	h	a	h	a	b	h	h	h	h	a	b	b	h	h	a	h	b	h	a	h	a	h	b	a	h	a	h	h	h	b	h	h	a	h	h	b	b	h	a	b	b	h	b	a	h
3885398_52:T>C	b	h	a	h	b	h	h	h	a	a	h	h	a	b	h	a	h	h	h	a	h	h	h	h	h	h	a	h	a	h	a	h	h	h	b	b	a	h	h	h	b	a	b	b	h	b	a	h	a
3736110_12:T>C	b	h	a	h	h	a	a	b	b	h	h	b	a	h	a	b	h	a	b	h	b	a	h	h	a	h	b	h	h	a	a	h	h	h	b	b	h	a	h	h	h	h	a	h	h	a	h	h	h
3364028_26:C>T	h	h	h	h	a	h	a	h	h	h	b	h	b	a	h	h	h	h	a	a	h	h	h	b	a	h	b	a	h	a	h	b	h	b	a	a	b	b	h	b	a	b	a	h	a	h	b	h	b
3736181_36:A>G	h	a	b	a	h	h	b	b	h	h	a	h	h	a	a	h	a	h	h	a	h	a	b	h	a	h	h	a	h	b	h	h	a	h	a	h	h	h	h	b	b	a	a	a	a	b	h	b	h
4496751_16:A>G	h	a	b	a	h	h	b	b	h	h	a	h	h	a	a	h	a	h	h	a	h	a	b	h	a	h	h	a	h	b	h	h	a	h	a	h	h	h	h	b	b	a	a	a	a	b	h	b	h
4493787_23:C>G	h	h	h	h	h	a	h	h	h	b	h	h	b	h	b	h	a	h	h	h	b	a	h	h	h	h	b	h	a	h	a	h	b	h	h	a	b	h	h	b	b	h	h	h	h	h	h	a	h
7467197_8:G>C	h	a	b	a	h	h	b	b	h	h	a	h	h	a	a	h	a	h	h	h	h	a	b	h	a	h	h	a	h	b	h	h	a	h	a	h	h	h	h	b	b	a	a	a	a	b	h	b	h
3363943_45:G>A	a	h	h	a	h	a	b	a	b	h	h	h	h	a	b	b	h	h	h	h	b	h	a	h	a	h	b	a	h	a	b	h	h	b	h	h	a	h	h	b	b	h	a	b	b	h	b	a	h
3602494_30:A>C	a	h	h	a	h	a	b	a	b	h	h	h	h	a	b	b	h	h	h	h	b	h	a	h	a	h	b	a	h	a	b	h	h	b	h	h	a	h	h	b	b	h	a	b	b	h	b	a	h
5219222_8:C>T	h	h	b	h	b	h	b	a	b	b	a	h	b	h	h	b	b	h	h	h	h	b	b	a	h	b	h	h	a	a	b	a	h	a	a	h	a	h	a	h	h	h	b	a	h	b	a	h	a
3745744_52:G>C	b	b	h	b	a	a	a	b	b	b	b	b	h	a	h	h	h	h	h	h	h	a	b	h	a	h	h	h	a	h	h	b	b	h	h	b	h	a	b	b	h	a	h	b	h	h	h	h	h
3348231_19:A>G	b	b	h	b	a	h	a	b	b	a	b	b	h	h	h	a	h	h	h	h	b	a	b	h	a	h	h	h	a	h	h	b	b	h	h	b	b	a	b	h	a	a	h	b	h	b	b	h	h
3599483_5:C>T	b	a	b	b	a	a	h	h	h	b	a	a	a	h	b	h	a	h	h	b	h	h	h	h	h	h	h	b	h	h	h	h	h	h	b	b	b	h	h	b	b	b	b	b	h	b	a	a	b
3743408_25:C>G	a	h	h	a	a	h	b	a	b	h	h	a	h	a	b	b	h	h	h	b	b	a	a	h	a	h	b	a	h	h	b	b	h	b	h	h	a	h	h	h	h	h	a	b	b	h	b	h	h
7105883_24:A>G	a	h	b	b	a	a	h	a	h	b	h	a	h	h	h	h	h	a	h	h	a	h	h	a	h	a	a	h	h	h	a	h	h	-	h	h	-	b	h	b	a	b	h	h	b	b	h	-	b
3887110_35:G>A	h	h	b	b	h	h	a	h	h	b	a	a	h	-	h	a	h	h	h	a	h	a	h	a	h	a	h	h	a	h	h	h	a	b	a	h	b	b	a	b	h	b	a	h	h	b	a	b	b
3599917_35:G>A	h	h	h	h	h	h	a	h	h	h	a	b	a	h	b	h	a	h	h	h	h	b	a	h	h	h	a	h	h	a	h	h	h	h	h	b	h	a	h	b	h	b	b	b	h	b	h	a	b
4488423_9:A>C	h	h	h	h	h	a	h	h	h	b	h	h	b	h	b	h	a	h	h	h	b	a	h	h	h	h	h	a	a	h	a	h	b	h	h	h	b	h	h	b	b	h	h	h	h	h	h	a	h
5214751_8:C>T	h	h	b	h	b	b	a	b	a	h	h	b	h	a	b	b	h	a	h	h	h	b	a	a	b	h	a	h	h	a	b	h	a	b	a	h	h	a	h	h	h	b	h	b	h	a	h	h	h
3582346_37:C>G	h	h	b	h	b	b	a	b	a	h	h	b	a	h	b	b	h	a	h	h	h	b	a	a	b	h	a	h	h	a	h	h	a	b	h	h	h	a	h	h	h	b	b	b	h	h	h	h	h
3358397_13:A>C	h	h	h	h	a	h	h	b	h	h	h	h	h	h	h	h	b	h	h	a	h	b	h	h	a	a	h	a	h	a	h	h	b	b	a	a	b	b	h	b	a	b	a	a	a	a	b	h	b
4491345_6:G>A	h	h	h	h	a	h	a	b	h	h	b	h	h	a	h	h	h	h	a	a	h	h	h	b	a	h	b	a	a	a	h	b	h	b	a	a	b	b	h	b	a	b	a	h	a	h	b	h	b
3365052_16:A>G	h	h	h	h	a	h	h	b	h	h	h	h	h	h	h	h	b	h	h	a	h	b	h	h	a	h	h	a	h	a	h	h	b	b	a	a	b	b	h	b	a	b	a	a	a	a	b	h	b
4493733_8:T>C	a	h	b	a	a	h	b	h	b	a	a	h	b	a	a	h	a	h	h	a	h	a	b	h	h	h	h	a	h	h	h	b	a	a	a	h	h	b	h	b	b	h	a	a	a	b	h	h	h
3586802_14:C>T	h	h	b	h	b	b	a	b	a	h	h	b	h	a	b	b	b	a	h	h	h	h	a	a	b	h	a	h	h	a	b	h	a	b	a	h	a	a	h	h	h	b	h	b	h	h	h	h	h
12323264_15:T>C	b	h	h	h	h	a	h	b	a	h	h	h	h	b	h	b	h	h	a	h	h	h	h	h	b	h	h	h	a	b	a	h	b	b	a	b	h	h	b	h	b	a	b	h	a	b	a	h	h
3350690_37:C>A	h	h	b	h	h	a	h	h	h	b	a	b	b	h	b	h	h	a	h	h	b	a	h	h	b	h	h	a	a	a	a	h	h	h	h	h	h	h	h	b	b	a	h	a	h	h	h	a	h
5036431_17:C>T	b	h	h	h	h	h	h	h	h	a	h	h	a	b	h	a	h	h	h	a	h	h	h	h	h	h	a	h	a	b	h	h	h	h	h	b	h	h	b	h	b	a	b	b	h	h	h	h	h
4491680_5:C>G	b	h	h	h	h	h	h	h	h	a	h	h	a	b	h	a	h	h	h	a	h	h	h	h	h	h	a	h	a	h	a	h	h	h	h	b	h	h	b	h	b	a	b	b	h	b	h	h	h
7467993_5:T>C	b	h	a	h	b	h	h	h	h	a	h	h	a	b	h	a	h	h	h	a	h	h	h	h	h	h	a	h	a	h	a	h	h	h	h	b	h	h	b	h	b	a	b	b	h	b	h	h	h
4486342_28:G>A	b	h	a	h	h	h	h	h	h	a	h	h	a	b	h	a	h	h	h	a	h	h	h	h	h	h	a	h	a	h	a	h	h	h	h	b	h	h	b	h	b	a	b	b	h	b	h	h	h
3576731_16:C>G	h	h	h	h	h	a	h	h	h	b	h	h	b	a	b	h	a	a	h	h	b	a	h	h	h	h	h	a	a	h	a	h	b	h	h	h	b	h	h	b	b	h	h	h	h	a	h	a	h
3576731_66:C>A	h	h	h	h	h	a	h	h	h	b	h	h	b	a	b	h	a	a	h	h	b	a	h	h	h	h	h	a	a	h	a	h	b	h	h	h	b	h	h	b	b	h	h	h	h	a	h	a	h
3363106_28:A>G	b	h	h	h	h	h	h	h	h	a	h	h	a	b	h	a	h	h	h	a	h	h	h	h	h	h	a	h	a	b	h	h	h	h	h	b	h	h	b	h	b	a	b	b	h	h	h	h	h
3581654_43:C>G	h	h	h	h	h	h	h	h	b	h	a	b	a	h	b	h	a	h	h	h	h	b	h	h	h	h	a	h	h	h	h	h	h	b	b	b	h	a	h	b	h	b	b	b	h	b	h	a	b
3347328_66:C>T	b	h	a	h	b	h	h	h	h	a	h	h	a	b	h	a	h	h	h	a	h	h	h	h	h	h	a	h	a	h	a	h	h	h	h	b	h	h	b	h	b	a	b	b	h	b	h	h	h
3743333_17:A>T	b	b	h	h	b	a	h	b	h	h	a	h	b	b	h	b	h	h	b	b	h	h	h	h	h	h	h	b	a	h	a	h	b	a	h	b	h	h	a	h	h	h	h	a	h	h	a	b	a
3580936_32:A>G	h	h	h	h	h	a	a	h	h	h	b	h	b	a	h	b	h	h	a	a	b	h	h	h	a	h	b	a	h	a	h	h	h	b	h	a	a	h	h	b	b	h	a	h	h	h	b	h	h
3736134_9:A>T	h	h	b	h	h	a	h	h	h	b	a	b	b	h	b	h	h	a	h	h	b	a	h	h	b	h	h	a	a	a	a	h	h	h	h	h	h	h	h	b	b	a	h	a	h	h	a	a	h
5201867_13:G>A	h	h	b	h	h	a	h	h	h	b	a	b	b	h	b	h	h	a	h	h	b	a	h	h	b	h	h	a	a	a	a	h	h	h	h	h	h	h	h	b	b	a	h	a	h	h	a	a	h
3361973_34:G>A	h	h	b	h	h	a	h	h	h	b	a	b	b	h	b	h	h	a	h	h	b	a	h	h	b	h	h	a	a	a	a	h	h	h	h	h	h	h	h	b	b	a	h	a	h	h	a	a	h
5201496_33:G>A	h	h	h	h	h	a	a	h	b	h	b	h	b	a	h	b	h	h	a	h	b	h	h	h	a	h	b	a	h	a	h	h	h	b	h	a	a	h	h	b	b	h	a	b	b	h	b	h	h
5217765_60:A>G	a	h	b	h	b	h	h	h	a	h	b	a	a	h	h	b	h	h	b	b	a	h	b	a	h	h	a	h	a	h	h	b	h	h	h	b	h	h	b	h	h	b	h	h	a	a	h	b	h
3742932_66:G>C	h	h	h	h	h	a	h	h	h	b	h	h	b	a	b	h	a	a	h	h	b	a	h	h	h	h	h	a	a	h	a	h	b	h	h	h	b	h	h	b	b	h	h	h	h	a	h	a	h
3584928_38:G>C	b	h	a	b	h	h	h	h	a	h	h	h	h	h	a	b	b	h	b	h	h	a	h	h	h	a	a	h	a	b	h	h	h	h	h	h	h	a	b	h	a	h	b	h	a	a	h	h	h
3893190_22:A>T	h	h	h	h	h	a	h	h	h	b	a	b	b	h	b	h	a	a	h	h	b	a	h	h	b	h	h	a	a	a	a	h	h	h	h	h	h	h	h	b	b	a	h	a	h	h	h	a	h
3885175_61:C>G	h	h	h	h	h	a	h	h	h	b	a	b	b	a	b	h	a	a	h	h	b	a	h	h	b	h	h	a	a	h	a	h	h	h	h	h	h	h	h	b	b	a	h	a	h	a	h	a	h
3905108_17:A>G	b	h	a	a	h	a	h	h	h	b	h	h	a	h	a	b	b	h	h	h	h	a	h	h	a	h	h	b	a	b	b	h	b	h	b	h	h	h	b	b	a	h	b	a	h	a	h	h	h
3346494_59:C>T	h	h	b	h	h	a	h	h	h	b	a	b	b	h	b	h	h	a	h	h	b	h	h	h	b	h	h	a	a	a	a	h	h	h	h	h	h	h	h	b	b	a	h	a	h	h	a	a	h
3749962_50:T>C	b	a	a	h	h	a	h	a	h	a	b	h	b	b	h	h	h	h	a	a	h	a	h	h	h	h	h	h	h	h	a	h	b	b	b	b	a	a	b	h	a	a	b	h	a	h	a	h	a
5803490_16:C>T	h	a	b	a	h	h	b	h	b	h	a	h	h	a	a	h	a	h	h	a	h	a	b	h	a	h	h	a	h	b	h	h	a	h	a	h	h	h	h	b	b	a	a	a	a	b	h	b	h
3355805_11:C>T	h	h	h	h	a	h	h	b	h	a	h	h	h	h	h	h	b	h	h	a	h	b	h	h	a	h	h	a	h	a	h	h	b	b	a	a	h	b	a	b	a	b	a	a	a	a	h	h	b
3890728_68:A>G	b	h	a	h	h	a	a	b	b	h	h	b	h	h	h	h	h	h	b	h	b	a	h	h	a	b	b	h	h	a	a	h	h	h	b	b	h	a	h	h	h	h	a	h	h	b	h	h	h
5799861_59:G>C	a	h	b	h	h	a	h	h	h	b	h	h	h	h	h	h	a	h	h	h	b	a	b	h	h	h	h	h	a	h	a	h	b	h	h	a	b	h	a	b	h	h	h	b	h	b	h	h	b
3596273_53:C>G	b	a	b	b	a	a	h	h	h	b	a	a	a	h	h	h	a	h	h	b	h	h	h	h	h	h	h	b	h	h	h	b	h	h	b	b	b	h	h	b	h	b	b	b	h	b	a	a	h
7106212_16:C>T	b	a	b	b	a	a	h	h	h	b	a	a	a	h	h	h	a	h	h	b	h	h	h	h	h	h	h	b	h	h	h	b	h	h	b	b	b	h	h	b	h	b	b	b	h	b	a	a	h
3894719_28:T>C	h	h	h	h	a	h	h	b	h	h	h	h	h	h	h	h	b	h	h	a	h	b	h	h	a	h	h	a	h	a	h	h	b	b	h	a	b	b	h	b	a	b	a	a	a	a	b	h	b
4493219_9:A>G	h	h	h	h	a	h	h	b	h	h	h	h	h	h	h	h	b	h	h	a	h	b	a	h	a	h	h	a	h	a	h	h	b	b	a	a	b	b	h	b	a	b	a	a	a	a	b	h	b
3896258_24:T>C	h	h	h	h	a	h	h	b	h	h	h	h	h	h	h	h	b	h	h	a	h	b	h	h	a	h	h	a	h	a	h	h	b	b	a	a	b	b	h	b	a	b	a	a	a	a	b	h	b
3578596_28:C>T	h	h	b	h	b	b	a	b	a	h	h	b	a	h	b	b	h	a	h	h	h	b	a	a	b	h	a	h	h	a	h	h	a	b	h	h	h	a	h	h	h	b	b	b	h	h	h	h	h
3743119_40:C>G	b	h	a	h	h	h	h	a	h	a	b	h	h	b	h	h	h	h	a	a	a	h	h	h	h	b	h	h	h	h	a	h	h	h	b	b	a	a	b	h	a	a	b	h	a	h	a	h	a
3355655_41:T>G	a	h	h	h	h	a	b	a	b	h	h	h	h	a	b	b	h	h	h	h	b	h	a	h	a	h	b	a	h	a	h	h	h	b	h	h	a	h	h	b	b	h	a	b	b	h	b	a	h
3351522_55:T>C	h	h	b	b	h	a	h	h	h	b	h	b	b	h	b	h	h	a	h	h	b	a	h	h	b	h	h	a	a	a	a	h	h	h	h	h	h	b	h	h	b	a	h	a	h	h	a	a	h
3577011_30:G>T	a	h	b	a	a	h	b	h	b	a	a	h	b	a	a	h	a	h	h	a	h	a	b	h	h	h	h	a	h	h	h	b	a	h	a	h	h	b	h	b	b	h	a	a	a	b	h	h	h
17395092_19:A>G	a	h	b	h	h	h	b	a	b	h	h	h	a	h	h	b	h	h	h	h	b	a	a	h	a	h	b	a	h	h	b	b	h	b	a	h	a	h	h	h	b	a	h	h	b	h	h	b	h
4095769_36:C>T	b	h	a	h	b	h	h	h	a	a	h	h	a	b	h	a	h	h	h	h	h	h	h	h	h	h	a	h	h	h	a	h	h	h	b	b	a	h	b	h	b	a	b	b	h	h	a	h	a
5796207_27:G>A	a	h	h	h	h	a	b	a	b	h	h	h	h	a	b	b	h	h	a	h	b	h	a	h	a	h	b	h	h	a	h	a	h	b	h	h	a	h	h	b	b	h	a	h	b	h	b	a	h
3362221_20:A>T	h	h	h	h	h	h	a	h	b	h	a	b	a	h	b	h	a	h	h	h	h	b	h	h	h	b	a	h	h	a	h	h	h	h	h	b	h	a	h	b	h	b	b	b	h	b	h	a	b
3577946_28:A>G	a	h	h	a	h	a	b	a	b	h	h	h	h	a	b	b	h	h	h	h	b	h	a	h	a	h	b	a	h	a	b	h	h	b	h	h	a	h	h	b	b	h	a	b	b	h	b	h	h
3890851_14:A>G	h	h	b	h	b	b	a	b	a	h	h	b	a	h	b	b	h	a	h	h	h	b	a	a	b	h	a	h	h	a	h	h	a	b	h	h	h	a	h	h	h	b	b	b	h	h	h	h	h
3599042_25:A>G	a	h	h	a	h	a	b	a	b	h	h	h	h	a	b	b	h	h	h	b	b	h	a	h	a	h	b	a	h	a	b	h	h	b	h	h	a	h	h	b	b	h	a	b	b	h	b	h	h
3349340_36:C>A	a	h	b	a	a	h	h	h	b	a	a	h	b	a	a	h	a	h	h	h	h	a	b	h	h	h	a	h	h	h	h	b	h	h	a	a	b	a	h	b	b	h	a	a	a	b	h	h	a
3351573_51:G>A	h	h	b	h	b	b	a	b	a	h	h	b	h	a	b	b	b	a	h	h	h	b	a	a	b	h	a	h	h	a	b	h	a	b	a	h	h	a	h	h	h	b	h	b	h	a	h	h	h
5225745_17:G>A	b	a	a	h	h	a	a	a	h	a	b	h	b	b	h	h	h	h	a	a	h	a	h	h	h	h	h	h	b	h	a	h	h	b	b	b	a	a	b	h	a	a	b	h	a	h	a	h	a
3599954_28:G>A	h	b	h	a	b	h	a	b	h	b	h	b	h	h	b	b	b	b	h	h	a	a	h	h	a	b	b	b	a	b	b	h	b	b	b	h	a	b	h	h	a	h	b	a	b	h	h	h	h
3362406_39:G>T	a	h	b	h	b	h	h	h	a	h	b	a	a	h	h	b	h	h	b	b	a	h	b	a	h	h	a	h	a	h	h	b	h	h	h	b	h	h	b	h	h	b	h	h	a	a	h	b	h
3356587_50:A>C	b	h	h	b	h	h	h	h	a	h	h	h	a	h	a	b	h	h	b	h	h	a	b	a	h	h	a	h	a	b	h	h	h	h	h	h	h	h	b	h	a	h	h	h	a	b	h	h	h
3599699_68:A>G	h	h	b	h	b	h	h	h	a	h	h	h	a	h	a	b	h	h	b	b	h	a	b	a	h	h	a	h	a	b	h	b	h	h	h	b	h	h	b	h	h	a	h	h	a	a	h	b	h
3732426_61:T>C	h	h	h	h	a	h	h	b	h	h	h	h	h	h	h	h	b	h	h	a	h	b	h	h	a	h	a	a	h	a	h	h	b	b	a	a	b	b	h	b	a	b	a	a	a	a	b	h	b
3907329_62:C>A	h	h	b	h	b	b	a	b	a	h	h	b	a	h	b	b	h	a	h	h	h	b	a	a	b	h	a	h	h	a	h	h	a	b	h	h	h	a	h	h	h	b	b	b	h	h	h	h	h
3355566_50:T>C	h	h	b	h	b	b	a	b	a	h	h	b	h	a	b	b	b	a	h	h	h	b	a	a	b	h	a	h	h	a	b	h	a	b	a	h	h	a	h	h	h	b	h	b	h	h	h	h	h
4485596_12:G>A	h	h	h	h	a	h	h	b	h	h	h	h	h	h	h	h	b	h	h	a	h	b	h	h	a	h	h	a	h	a	h	h	b	b	a	a	b	b	h	b	a	b	a	a	a	h	b	h	b
7415467_14:G>C	b	a	b	b	a	a	h	h	h	b	a	a	a	h	h	h	a	h	h	b	h	h	h	h	h	h	h	b	h	h	h	b	h	h	b	b	b	h	h	b	h	b	b	b	h	b	a	a	h
3733775_35:A>C	h	h	b	h	b	b	a	b	a	h	h	b	h	a	b	b	b	a	h	h	h	b	a	a	b	h	a	h	h	a	b	h	a	b	a	h	h	a	h	h	h	b	h	b	h	h	h	h	h
3598426_28:G>C	h	h	b	h	b	b	a	b	a	h	h	b	h	a	b	b	b	a	h	h	h	b	a	a	b	h	a	h	h	a	b	h	a	b	a	h	h	a	h	h	h	b	h	b	h	h	h	h	h
4493214_8:A>G	h	h	b	h	b	b	a	b	a	h	h	b	a	h	b	b	h	a	h	h	h	b	a	a	b	h	a	h	h	a	b	h	a	b	h	h	h	a	h	h	h	b	b	b	h	h	h	h	h
3592202_24:A>C	b	a	a	h	b	a	b	h	h	b	h	b	a	h	h	h	b	h	h	h	a	h	h	b	h	h	b	h	h	h	b	h	h	b	h	h	h	b	b	h	h	h	h	b	h	h	a	b	h
3602749_20:C>G	b	h	a	h	b	h	h	h	a	a	h	h	a	b	h	a	h	h	h	a	h	h	h	h	h	h	a	h	a	h	a	h	h	h	b	b	a	h	b	h	b	a	b	b	h	b	a	h	a
3363018_5:A>G	a	h	h	h	h	a	b	a	b	h	h	h	h	a	b	b	h	h	h	h	b	h	a	h	a	h	b	a	h	a	h	h	h	b	h	h	a	h	h	b	b	h	a	b	b	h	b	a	h
3598742_28:A>T	h	a	b	a	h	h	b	b	h	h	a	h	h	a	a	h	a	h	h	a	h	a	b	h	a	h	h	a	h	b	h	h	a	h	a	h	h	h	h	b	b	a	a	a	a	b	h	b	h
3346987_21:T>C	a	h	h	h	h	a	b	a	b	h	h	h	h	a	b	b	h	h	h	h	b	h	a	h	a	h	b	a	h	a	b	h	h	b	h	h	a	h	h	b	b	h	a	b	b	h	b	a	h
3601333_6:G>A	a	h	h	a	h	a	b	a	b	h	h	h	h	a	b	b	h	h	h	h	b	h	a	h	a	h	b	a	h	a	b	h	h	b	h	h	a	h	h	b	b	h	a	b	b	h	b	h	h
4496256_11:A>T	a	h	b	h	b	h	h	h	a	h	b	a	a	h	h	b	h	h	b	b	a	h	b	a	h	h	a	h	a	a	h	b	h	h	h	b	h	h	b	h	h	b	h	h	a	a	h	b	h
3362297_52:T>G	a	h	h	a	h	a	b	a	b	h	h	h	h	a	b	b	h	h	h	h	b	h	a	h	a	h	b	a	h	a	b	h	h	b	h	h	a	h	h	b	b	h	a	b	b	h	b	h	h
3593917_21:A>C	b	a	h	h	h	a	h	b	h	b	b	b	a	h	h	h	b	h	h	h	h	h	b	b	a	h	b	b	h	h	b	b	b	b	h	b	h	h	b	b	a	h	h	b	b	h	h	b	b
3598805_40:A>G	b	b	h	h	a	a	h	b	b	b	b	b	h	a	h	h	b	h	h	h	h	a	b	b	a	h	h	h	a	h	h	b	b	h	h	b	h	a	b	b	a	h	h	b	h	b	h	b	b
3575928_7:A>G	a	h	b	a	a	h	b	h	b	a	a	h	b	a	a	h	a	h	h	a	h	a	b	h	h	h	h	a	h	h	h	h	a	a	a	h	h	b	h	b	b	h	h	a	a	b	h	b	b
3903265_11:G>C	h	h	h	h	a	h	h	b	h	h	h	h	h	h	h	h	b	h	h	a	h	b	h	h	a	h	h	a	h	a	h	h	b	b	a	a	b	b	h	b	a	b	a	a	a	h	b	h	b
3908309_36:T>C	h	h	b	a	h	h	b	h	h	a	a	h	h	a	a	h	a	h	h	a	h	a	b	h	h	h	a	a	h	b	h	a	a	h	a	h	h	h	h	b	b	a	h	a	a	b	h	b	h
3343233_27:T>A	b	h	h	h	h	h	h	h	h	a	h	h	h	b	h	a	h	h	h	a	h	h	h	h	h	h	a	h	a	b	h	h	h	h	h	b	h	h	b	h	b	a	b	b	h	h	h	h	h
3581458_65:C>T	b	h	h	h	h	h	h	h	h	a	h	h	a	b	h	a	h	h	h	a	h	h	h	h	h	h	a	h	a	b	h	h	h	h	h	b	h	h	b	h	b	a	b	b	h	h	h	h	h
3350355_19:A>C	b	h	a	h	h	h	h	h	h	a	h	h	a	b	h	a	h	h	h	h	h	h	h	h	h	h	a	h	a	h	a	h	h	h	h	b	h	h	b	h	b	a	b	b	h	b	h	h	h
3884728_35:G>A	b	h	h	h	h	h	h	h	h	a	h	h	a	h	h	a	h	h	h	a	h	h	h	h	h	h	a	h	a	b	h	h	h	h	h	b	h	h	b	h	b	a	b	b	h	h	h	h	h
3347863_34:T>G	h	h	h	h	h	a	a	h	b	h	b	h	b	a	h	b	h	h	a	h	b	h	h	h	a	h	b	a	h	a	h	h	h	b	h	a	a	h	h	b	b	h	a	b	b	h	b	h	h
5202935_30:G>A	b	h	a	h	h	h	h	a	h	a	b	h	h	b	h	h	h	h	h	a	a	h	h	h	h	h	h	h	h	h	a	h	b	h	b	b	a	a	b	h	h	a	b	h	h	h	a	h	a
3887265_9:T>C	b	h	h	h	h	h	h	h	h	a	h	h	a	b	h	a	h	h	h	a	h	h	h	h	h	h	a	h	a	b	h	h	h	h	h	b	h	h	b	h	b	a	b	b	h	h	h	h	h
3590656_40:G>A	b	h	h	h	h	h	h	h	h	a	h	h	a	b	h	a	h	h	h	a	h	h	h	h	h	h	a	h	a	b	h	h	h	h	h	b	h	h	b	h	b	a	b	b	h	h	h	h	h
5503630_26:T>G	h	h	b	h	h	a	h	h	h	b	a	b	b	h	b	h	h	a	h	h	b	a	h	h	b	h	h	a	a	a	a	h	h	h	h	h	h	h	h	b	b	a	h	a	h	a	h	a	h
7416103_53:G>C	h	h	h	h	h	a	a	a	b	h	b	h	b	a	h	b	h	h	a	h	b	h	h	h	a	h	b	a	h	a	h	h	h	b	h	a	a	h	h	b	b	h	a	b	b	h	b	h	h
29076146_38:C>G	h	h	b	h	h	h	h	h	a	h	h	h	a	h	a	b	h	h	b	b	h	a	b	a	h	h	a	h	a	b	h	h	h	h	h	h	h	h	b	h	a	h	h	h	a	h	h	h	h
3342730_21:G>T	a	h	b	a	h	h	h	h	a	h	h	a	h	b	a	h	h	a	h	b	a	h	b	a	h	a	a	h	a	h	a	b	a	h	h	b	a	b	a	h	a	b	h	h	a	a	h	-	h
3884952_22:T>G	h	h	h	h	a	h	h	b	h	h	h	h	h	h	h	h	b	h	h	a	h	b	h	h	a	h	h	a	h	a	h	h	b	b	a	a	b	b	h	b	a	b	a	a	a	a	b	h	b
3342832_6:T>G	h	h	b	h	b	b	a	b	a	h	h	b	h	a	b	b	h	a	h	h	h	b	a	a	b	h	a	h	h	a	b	h	a	b	a	h	h	a	h	h	h	b	h	b	h	a	h	h	h
3730230_36:G>A	h	h	h	h	a	h	h	b	h	h	h	h	h	h	h	h	b	h	h	a	h	b	h	h	a	h	h	a	h	a	h	h	b	b	a	a	b	b	h	b	a	b	a	a	a	a	b	h	b
3600757_46:A>C	h	h	h	h	a	h	h	b	h	h	h	h	h	h	h	h	b	h	h	a	h	b	h	h	a	h	h	a	h	a	h	h	b	b	a	a	b	b	h	b	a	b	a	a	a	a	b	h	b
3594661_28:G>A	b	a	h	h	b	a	h	b	h	b	b	b	a	h	h	h	b	h	h	h	h	h	b	b	a	h	b	b	h	h	b	b	h	b	h	b	h	h	b	b	a	h	h	b	b	h	h	b	b
3749849_12:G>T	h	h	h	h	a	h	h	b	h	h	h	h	h	h	h	h	b	h	h	a	h	b	h	h	a	h	h	a	h	a	h	h	b	b	a	a	b	b	h	b	h	b	a	a	a	a	b	h	b
4496741_22:G>C	h	h	b	a	h	h	b	h	h	a	a	h	h	a	a	h	a	h	h	a	h	a	b	h	h	h	h	a	h	b	h	h	a	h	a	h	h	h	h	b	b	a	h	a	a	b	h	b	h
5208846_53:C>A	h	h	h	h	a	h	h	b	h	h	h	h	h	h	h	h	b	h	h	a	h	b	h	h	a	h	h	a	h	a	h	h	b	b	a	a	b	b	h	b	a	b	a	a	a	a	b	h	b
4498961_26:G>A	h	h	h	h	a	h	h	b	h	h	h	h	h	h	h	h	b	h	h	a	h	b	h	h	a	h	h	a	h	a	h	h	b	b	a	a	b	b	h	b	a	b	a	a	a	a	b	h	b
3888937_53:A>G	b	h	h	h	h	h	h	h	h	a	h	h	a	b	h	a	h	h	a	h	h	h	h	h	h	h	a	h	a	b	h	h	h	h	h	b	h	h	b	h	b	a	b	b	h	b	h	h	h
3743457_57:T>C	b	b	h	b	a	a	a	b	b	b	b	b	h	a	h	h	h	h	h	h	h	a	b	h	a	h	h	h	a	h	h	b	b	h	h	b	h	a	b	b	h	a	h	b	h	h	h	h	h
3747816_59:G>A	b	h	h	h	h	h	h	h	h	a	h	h	a	b	h	a	h	h	a	a	h	h	h	b	h	h	a	h	a	b	h	h	h	h	h	b	h	h	b	h	b	a	b	b	h	h	h	h	h
3347824_6:A>C	b	h	a	b	h	h	h	h	a	h	h	h	a	h	a	b	b	h	b	h	h	a	b	h	h	a	a	h	a	b	h	h	h	h	h	h	h	h	b	h	a	h	h	h	a	b	h	h	h
3342134_19:T>C	h	h	b	h	h	a	h	h	h	b	a	b	b	h	b	h	h	a	h	h	b	a	h	h	b	h	h	a	a	a	a	h	h	h	h	h	h	h	h	b	b	a	h	a	h	h	a	a	h
4496975_17:G>C	h	h	h	h	h	h	h	h	b	h	a	b	a	h	b	h	a	h	h	h	h	h	h	h	h	h	a	h	h	h	h	h	h	h	b	b	h	a	h	b	h	b	b	b	h	b	h	a	b
3597620_8:G>C	h	h	b	h	h	h	h	h	a	h	h	h	a	h	a	b	h	h	b	b	h	a	b	a	h	h	a	h	a	b	h	b	h	h	h	b	h	h	b	h	h	h	h	h	a	a	h	b	h
3363936_35:C>T	b	h	h	h	h	h	h	h	h	a	h	h	a	b	h	a	h	h	h	a	h	h	h	h	h	h	a	h	a	b	h	h	h	h	h	b	h	h	b	h	b	a	b	b	h	h	h	h	h
3596519_5:C>G	b	h	h	h	h	h	h	h	h	a	h	h	a	b	h	a	h	h	a	h	h	h	h	h	h	h	a	h	a	b	h	h	h	h	h	b	h	h	b	h	b	a	b	b	h	b	h	h	h
3742138_15:A>G	b	h	h	h	h	h	h	h	h	a	h	h	a	b	h	a	h	h	a	h	h	h	h	h	h	h	a	h	a	b	h	h	h	h	h	b	h	h	b	h	b	a	b	b	h	b	h	h	h
4498062_34:C>T	b	h	h	h	h	h	h	h	h	a	h	h	a	b	h	a	h	h	a	h	h	h	h	h	h	h	a	h	a	b	h	h	h	h	h	b	h	h	b	h	b	a	b	b	h	b	a	h	h
3600178_27:A>G	b	h	a	b	h	h	h	h	a	h	h	h	h	h	a	b	b	h	b	h	h	a	h	h	h	a	a	h	a	b	h	h	h	h	b	h	h	a	b	h	a	h	b	h	h	a	h	h	b
3362691_12:G>C	b	h	h	h	h	h	h	h	h	a	h	h	a	b	h	a	h	h	a	h	h	h	h	h	h	h	a	h	a	b	h	h	h	h	h	b	h	h	b	h	b	a	b	b	h	b	h	h	h
4489528_18:G>C	b	h	h	h	h	h	h	h	h	a	h	h	a	b	h	a	h	h	a	h	h	h	h	h	h	h	a	h	a	b	h	h	h	h	h	b	h	h	b	h	b	a	b	b	h	b	h	h	h
4098600_41:G>A	b	h	h	h	h	h	h	h	h	a	h	h	a	b	h	a	h	h	a	h	h	h	h	h	h	h	a	h	a	b	h	h	h	h	h	b	h	h	b	h	b	a	b	b	h	b	h	h	h
3362016_68:G>C	h	h	h	h	h	h	a	h	b	h	a	b	a	h	b	h	a	h	h	h	h	b	h	h	h	h	a	h	h	h	h	h	h	h	b	b	h	a	h	b	h	b	b	b	h	b	h	a	b
3342471_38:G>A	h	h	h	h	h	a	a	h	h	h	h	h	b	a	h	b	h	h	a	a	b	h	h	h	a	h	b	a	h	a	h	h	h	b	h	a	h	h	h	b	b	b	a	h	h	h	b	h	h
3350559_5:T>C	-	h	h	h	h	h	h	h	a	b	b	a	a	h	h	b	b	h	b	h	a	h	h	a	h	h	a	b	a	b	b	h	b	h	b	h	h	h	b	b	h	h	b	h	a	a	h	h	b
5501155_25:C>G	b	b	a	a	b	h	h	h	a	a	b	h	h	b	h	a	h	h	h	a	h	h	a	h	h	h	a	h	h	h	a	h	h	h	b	b	a	h	b	h	b	a	b	b	h	h	a	h	a
3582257_28:C>T	h	a	h	b	a	h	a	a	b	h	b	h	a	h	a	a	h	h	h	b	a	h	a	h	h	b	h	h	b	h	h	b	a	h	b	b	a	b	a	b	h	h	b	a	b	b	h	a	a
3363733_57:G>C	b	h	a	b	h	h	h	h	a	h	h	h	a	h	a	b	b	h	b	h	h	a	b	h	h	a	a	h	a	b	h	h	h	h	h	h	h	h	b	h	a	h	h	h	a	h	h	h	h
3599352_38:C>T	h	h	b	h	b	b	a	h	a	h	a	b	a	h	b	h	h	a	h	h	h	b	a	a	b	h	a	h	h	a	h	h	a	b	h	b	h	a	h	h	h	b	b	b	a	h	h	a	h
4487684_30:C>G	b	h	a	h	b	h	h	h	a	a	b	h	a	b	h	a	h	h	h	a	h	h	h	h	h	h	a	h	h	h	a	h	h	h	b	b	a	h	b	h	b	a	b	b	h	b	a	h	a
5497109_9:C>T	b	h	a	a	b	h	h	h	a	a	b	h	h	b	h	a	h	h	h	a	h	h	a	h	h	h	a	h	h	h	a	h	h	h	b	b	a	h	b	h	b	a	b	b	h	b	a	h	a
5216470_24:T>C	-	h	b	-	a	h	h	h	h	a	a	h	h	a	a	h	a	h	h	a	h	a	b	h	h	b	h	b	h	h	b	b	a	h	-	b	b	b	h	b	h	b	-	-	a	b	h	h	a
3733530_6:C>A	a	h	b	h	h	a	h	h	h	b	h	h	h	b	b	h	a	h	h	a	b	a	b	h	h	h	h	h	a	h	a	h	b	h	h	a	b	h	a	b	h	h	h	h	h	b	h	h	b
5503743_21:A>G	b	a	h	h	h	a	h	b	h	b	b	b	a	h	h	h	b	h	h	h	h	h	b	b	a	h	b	b	h	h	b	b	b	b	h	b	h	h	b	b	a	h	h	b	b	b	h	b	b
3365171_5:C>G	h	h	h	h	h	h	a	h	h	h	a	b	a	h	b	h	a	h	h	h	h	b	h	h	h	b	a	h	h	a	h	h	h	h	h	b	h	a	a	b	h	b	b	b	h	b	h	a	b
4091896_5:A>G	b	a	b	b	a	a	h	h	h	b	a	a	a	h	h	h	a	h	h	b	h	h	h	h	h	h	h	b	h	h	h	b	h	h	b	b	b	h	h	b	h	b	b	b	h	b	a	a	h
3354521_21:A>C	h	h	b	h	b	b	a	b	a	h	h	b	h	h	b	b	h	a	h	h	h	b	a	a	b	h	a	h	h	a	b	h	a	b	a	h	h	a	h	h	h	b	h	b	h	a	h	h	h
5138476_25:C>G	h	h	b	h	b	b	a	b	a	h	h	b	h	a	b	b	b	a	h	h	h	b	a	a	b	h	a	h	h	a	b	h	a	b	a	h	h	a	h	h	h	b	h	b	h	h	h	h	h
3745525_16:C>G	b	b	h	b	a	a	a	b	b	h	b	b	h	h	h	a	h	h	h	h	b	a	b	a	a	h	h	h	a	h	h	h	b	h	h	b	b	a	b	h	a	a	h	b	h	h	b	h	h
3362282_20:T>C	h	h	h	h	h	a	h	a	b	h	h	h	h	a	b	b	h	h	a	h	b	h	a	h	a	h	h	a	h	a	h	h	h	b	h	a	a	h	h	b	b	h	a	b	b	h	b	a	h
3594388_37:C>G	a	h	b	a	a	h	b	h	b	a	a	h	b	a	a	h	a	h	h	a	h	a	b	h	h	h	h	a	h	h	h	b	a	h	a	h	h	b	h	b	b	h	a	a	a	b	h	h	h
3602946_6:G>A	a	h	b	a	h	h	b	h	h	a	a	h	h	a	a	h	a	h	h	a	h	a	b	h	h	h	h	a	h	b	a	h	a	h	a	h	h	h	h	b	b	h	h	a	a	b	h	b	a
3581555_22:G>A	b	h	a	h	b	h	h	h	a	a	h	h	h	b	h	a	h	h	h	a	h	h	h	h	h	h	a	h	a	h	a	h	h	h	b	b	a	h	b	h	b	a	b	b	h	h	a	h	a
5502370_8:T>G	a	h	b	a	a	h	b	h	b	a	a	h	b	a	a	h	a	h	h	a	h	a	b	h	h	h	h	a	h	h	h	b	a	h	a	h	h	b	h	b	b	h	a	a	a	b	h	h	h
3600907_35:G>C	a	h	h	h	h	a	b	a	b	h	h	h	h	a	b	b	h	h	h	h	b	h	a	h	a	h	b	a	h	a	b	h	h	b	h	h	a	h	h	b	b	h	a	b	b	h	b	a	h
3353458_10:A>G	a	h	b	a	a	h	b	h	b	a	a	h	b	a	a	h	a	h	h	a	h	a	b	h	h	h	h	a	h	h	h	b	a	h	a	h	h	b	h	b	b	h	a	a	a	b	h	h	h
7105611_43:T>C	b	h	a	h	b	h	h	h	a	a	b	h	h	b	h	a	h	h	h	a	h	h	h	h	h	h	a	h	h	h	a	h	h	h	b	b	a	h	b	h	b	a	b	b	h	b	a	h	a
5503471_31:T>G	a	h	b	h	b	h	h	h	a	h	b	a	a	h	h	b	h	h	b	b	a	h	b	a	h	h	a	h	a	h	h	b	h	h	h	b	h	h	b	h	h	b	h	h	a	a	h	b	h
7468837_15:G>A	b	a	a	h	b	a	b	h	h	b	h	b	a	h	h	h	b	h	h	h	a	h	h	b	h	h	b	h	h	h	b	h	h	b	h	h	h	b	b	h	h	h	h	b	h	h	a	b	h
3576769_26:G>A	a	h	h	a	a	h	h	h	b	a	h	b	h	a	a	b	a	h	h	h	a	b	b	h	a	a	h	h	h	a	h	h	b	h	h	a	b	a	h	a	b	h	h	h	h	b	h	h	a
4490478_9:A>C	b	h	h	b	h	a	h	h	a	h	h	h	a	h	a	h	h	h	h	a	h	a	b	h	h	-	h	b	h	a	-	b	a	h	b	b	-	b	b	b	h	b	-	b	b	b	a	h	a
7501870_8:C>A	h	h	b	h	h	a	h	h	h	b	a	b	b	h	b	h	h	a	h	h	b	a	h	h	b	h	h	a	a	a	a	h	h	h	h	h	h	h	h	b	b	a	h	a	h	h	a	a	h
7467504_39:T>C	a	h	h	a	h	a	b	a	b	h	h	h	h	a	b	b	h	h	h	h	b	h	a	h	a	h	b	a	h	a	b	h	h	b	h	h	a	h	h	b	b	h	a	b	b	h	b	h	h
5803411_6:A>G	b	h	h	h	a	h	h	b	h	h	h	h	h	h	h	h	b	h	h	a	h	h	h	h	a	h	a	a	h	a	h	h	b	b	h	a	b	b	h	h	a	b	a	h	h	a	b	h	b
5218277_12:G>C	a	h	h	h	h	a	b	a	b	h	h	h	h	a	b	b	h	h	h	h	b	h	a	h	a	h	b	a	h	a	h	h	h	b	h	h	a	h	h	b	b	h	a	b	b	h	b	a	h
3600516_53:C>T	a	h	h	a	h	h	b	a	b	h	h	h	h	a	b	b	h	h	h	b	b	a	a	h	a	h	b	a	h	a	b	h	h	b	h	h	a	h	h	b	b	h	a	b	h	h	b	h	h
6211812_13:G>C	b	h	h	h	a	h	a	b	h	h	h	h	h	a	h	h	b	h	a	a	h	h	h	h	a	h	h	a	h	a	h	h	b	b	a	a	b	b	h	h	a	b	a	h	a	h	b	h	b
5221392_23:C>T	h	h	h	h	a	h	a	b	h	h	b	h	b	h	h	h	h	h	a	a	h	h	h	b	a	h	b	a	h	a	h	b	h	b	a	a	b	h	h	b	a	b	a	h	a	h	b	h	h
5505154_6:C>T	h	h	b	h	b	h	h	h	a	h	h	a	a	h	h	b	h	h	b	b	a	a	b	a	h	h	a	h	a	h	h	b	h	h	h	b	h	h	b	h	h	b	h	h	a	h	h	b	h
6211447_29:G>C	a	h	b	h	h	a	h	h	h	b	h	h	h	b	h	h	a	h	h	h	b	a	b	h	h	h	h	h	a	h	a	h	b	h	h	a	b	h	a	b	h	h	h	b	h	b	h	h	b
4485276_5:T>C	b	a	b	b	a	a	h	h	h	b	a	a	a	h	h	h	a	h	h	b	h	h	h	h	h	h	h	b	h	h	h	b	h	h	b	b	b	h	h	b	h	b	b	b	h	b	a	a	h
5805821_5:C>T	h	h	h	h	a	h	h	b	h	h	h	h	h	h	h	h	b	h	h	a	h	b	h	h	a	h	h	a	h	a	h	h	b	b	a	a	b	b	h	b	h	b	a	a	a	a	b	h	b
17391859_25:T>C	b	h	a	h	b	h	h	h	a	a	b	h	a	b	h	a	h	h	h	a	h	h	h	h	h	h	a	h	h	h	a	h	h	h	b	b	a	h	b	h	b	a	b	b	h	b	a	h	a
3744995_7:G>C	h	h	h	h	a	h	h	b	h	h	h	h	h	h	h	h	b	h	h	a	h	b	h	h	a	h	h	a	h	a	h	h	b	b	a	a	b	b	h	b	a	b	a	a	a	a	b	h	b
3593129_8:A>G	h	h	b	a	h	h	b	h	h	a	a	h	h	a	a	h	a	h	h	a	h	a	b	h	h	h	h	a	h	b	h	h	a	h	a	h	h	h	h	b	b	a	h	a	a	b	h	b	h
3903132_17:G>A	h	h	h	h	a	h	h	b	h	h	h	h	h	h	h	h	b	h	h	a	h	b	h	h	a	h	h	a	h	a	h	h	b	b	a	a	b	b	h	b	a	b	a	a	a	a	b	h	b
3358234_58:G>T	h	h	h	h	a	h	h	b	h	h	h	h	h	h	h	h	b	h	h	a	h	b	h	h	a	h	h	a	h	a	h	h	b	b	a	a	b	b	h	b	a	b	a	a	a	a	b	h	b
3747142_38:A>G	h	h	h	h	a	h	h	b	h	h	h	h	h	h	h	h	b	h	h	a	h	b	h	h	a	h	h	a	h	a	h	h	b	b	a	a	b	b	h	b	a	b	a	a	a	a	b	h	b
3357678_12:G>T	h	h	h	h	a	h	h	b	h	h	h	h	h	h	h	h	b	h	h	a	h	b	h	h	a	h	h	a	h	a	h	h	b	b	a	a	b	b	h	b	a	b	a	a	a	a	b	h	b
3365089_8:A>T	h	h	h	h	a	h	h	b	h	h	h	h	h	h	h	h	b	h	h	a	h	b	h	h	a	h	h	a	h	a	h	h	b	b	a	a	b	b	h	b	a	b	a	a	a	a	b	h	b
3594713_41:T>A	a	h	-	b	a	a	h	a	h	h	h	b	h	h	b	b	h	a	h	h	b	h	h	-	-	a	a	h	h	a	a	h	h	a	a	h	a	h	h	h	a	h	h	h	b	h	h	a	b
3593602_13:C>T	b	h	h	h	h	h	h	h	h	a	h	h	a	b	h	a	h	h	h	a	h	h	h	h	h	h	a	h	a	b	h	h	h	h	h	b	h	h	b	h	b	a	b	b	h	h	h	h	h
3597296_6:C>T	b	b	h	h	b	a	h	b	h	h	a	h	b	b	b	b	h	h	b	b	h	h	h	h	h	h	h	b	a	h	a	h	b	a	h	b	h	h	a	h	b	a	h	a	h	b	a	b	a
3586746_61:C>T	b	h	h	h	h	h	h	h	h	a	h	h	h	b	h	a	h	h	h	a	h	h	h	h	h	h	a	h	a	b	h	h	h	h	h	b	h	h	b	h	b	a	b	b	h	h	h	h	h
3591257_33:T>A	b	h	h	h	h	h	h	h	h	a	h	h	a	b	h	a	h	h	h	a	h	h	h	h	h	h	a	h	a	b	a	h	h	h	h	b	h	h	b	h	b	a	b	b	h	b	h	h	h
7103780_38:T>A	b	h	h	h	h	h	h	h	a	h	h	h	h	b	h	h	h	h	a	h	h	h	b	h	b	h	h	h	a	h	h	h	h	b	a	b	h	h	b	h	h	a	b	b	h	b	a	h	h
5499800_25:C>T	h	h	h	h	h	a	h	h	h	b	a	b	b	a	b	h	a	a	h	h	h	a	h	h	b	h	h	a	a	h	a	h	h	h	h	h	b	h	h	b	b	a	h	h	h	h	h	a	h
5792437_15:C>T	b	h	h	h	h	h	h	h	h	a	h	h	a	b	h	a	h	h	h	a	h	h	h	h	h	h	a	h	a	b	h	h	h	h	h	b	h	h	b	h	b	a	b	b	h	h	h	h	h
3351405_11:A>T	b	b	h	h	b	a	h	b	h	h	a	h	b	b	b	b	h	h	b	b	h	h	h	h	h	h	h	b	a	h	a	h	b	a	h	b	h	h	a	h	b	a	h	a	h	b	a	b	a
17394038_6:G>T	a	h	b	h	h	h	b	a	b	h	h	h	a	h	h	b	h	h	h	h	b	a	a	h	h	h	b	a	h	h	b	b	h	b	a	h	a	h	h	h	b	a	h	h	b	h	h	b	h
5502940_10:A>G	b	h	h	h	h	h	h	h	h	a	h	h	a	b	h	a	h	h	a	h	h	h	h	h	h	h	a	h	a	b	a	h	h	h	h	b	h	h	b	h	b	a	b	b	h	b	a	h	h
3577181_40:G>C	b	h	a	h	h	a	a	b	b	h	b	b	h	h	h	h	h	h	b	h	b	a	h	h	a	h	b	h	h	a	a	h	h	h	b	b	h	a	h	h	h	h	a	h	h	b	a	h	h
3352669_49:C>A	a	h	b	h	h	h	h	h	h	b	h	h	h	b	h	h	a	h	h	h	b	a	b	h	h	a	h	h	a	h	h	h	b	h	a	a	b	h	a	b	b	h	h	h	h	b	h	h	b
5205683_5:T>G	b	a	h	h	h	a	h	b	h	b	b	b	a	h	h	h	b	h	h	h	h	h	b	b	a	h	b	b	h	h	b	b	b	b	h	b	h	h	b	b	a	h	h	b	b	b	h	b	b
5213597_62:T>C	h	h	h	h	h	h	a	h	b	h	a	b	a	h	b	h	a	h	h	h	h	b	h	h	h	h	a	h	h	h	h	h	h	h	b	b	h	a	h	b	h	b	b	b	h	b	h	a	b
5220735_19:C>G	h	h	h	h	h	h	a	h	b	h	a	b	a	h	b	h	a	h	h	h	h	b	h	h	h	h	a	h	h	a	h	h	h	h	b	b	h	a	h	b	h	b	b	b	h	b	h	a	b
7104799_11:C>A	h	h	b	h	b	b	a	b	a	h	h	b	a	h	b	h	h	a	h	h	h	b	a	a	b	h	a	h	h	a	h	h	a	b	h	h	h	a	h	h	h	b	b	b	h	h	h	a	h
3901920_43:C>G	h	h	h	h	h	h	a	h	b	h	a	b	a	h	b	h	a	h	h	h	h	b	h	h	h	h	a	h	h	h	h	h	h	h	b	b	h	a	h	b	h	b	b	b	h	b	h	a	b
5207413_42:C>T	b	h	h	h	h	h	h	h	h	a	h	h	a	b	h	a	h	h	h	a	h	h	h	h	h	h	a	h	a	h	a	h	h	h	h	b	h	h	b	h	b	a	h	b	h	b	h	h	h
3588075_11:A>C	h	h	b	h	b	h	h	h	a	h	h	h	a	h	h	b	h	h	b	b	h	a	b	a	h	h	a	h	a	h	h	b	h	h	h	b	h	h	b	h	h	b	h	h	a	a	h	b	h
5217030_5:G>A	b	h	a	h	h	h	h	h	h	a	h	h	a	b	h	-	h	h	h	a	h	h	h	h	b	h	a	h	a	h	a	h	b	b	h	b	b	h	b	h	b	a	b	h	h	b	a	b	a
3590459_23:T>C	b	h	h	h	h	a	h	h	a	h	h	h	h	b	h	b	h	h	a	h	h	h	h	h	b	h	h	h	a	h	a	h	b	b	a	b	h	h	b	h	h	a	b	b	h	h	a	h	h
3582702_15:C>A	b	a	b	b	a	a	h	h	h	b	a	a	a	h	h	h	a	h	h	b	h	h	h	h	h	h	h	b	h	h	h	b	h	h	b	b	b	h	h	b	h	b	b	b	h	b	a	a	h
3362053_32:A>C	b	a	b	b	a	a	h	h	h	b	a	a	a	h	h	h	a	h	h	b	h	h	h	h	h	h	h	b	h	h	h	b	h	h	b	b	b	h	h	b	h	b	b	b	h	b	a	a	h
3586802_9:C>G	h	h	b	h	b	b	a	b	a	h	h	b	h	a	b	b	b	a	h	h	h	h	a	a	b	h	a	h	h	a	b	h	a	b	a	h	h	a	h	h	h	b	h	b	h	h	h	h	h
5505027_14:G>A	h	h	b	h	b	b	a	b	a	h	h	b	h	a	b	b	h	a	h	h	h	b	a	a	b	h	a	h	h	a	b	h	a	b	a	h	h	a	h	h	h	b	h	b	h	h	h	h	h
3596575_19:C>T	a	h	b	h	b	h	h	h	a	h	b	a	a	h	h	b	h	h	b	b	a	b	b	a	h	h	a	h	a	h	h	b	h	h	h	b	h	h	b	h	h	b	h	h	a	a	h	b	h
3360327_52:A>G	h	h	h	h	h	a	a	h	h	h	b	h	b	a	h	b	h	h	a	a	b	h	h	h	a	h	b	a	h	a	h	h	h	b	h	a	a	h	h	b	b	h	a	h	h	h	b	h	h
5040215_13:G>C	b	b	h	b	a	a	a	b	b	b	b	b	h	a	h	h	h	h	h	h	h	a	b	h	a	h	h	h	a	h	h	b	b	h	h	b	h	a	b	b	a	a	h	b	h	h	h	h	h
3596648_61:G>C	a	h	b	a	a	h	b	h	b	a	a	h	b	a	a	h	a	h	h	a	h	a	b	h	h	h	h	a	h	h	h	h	a	h	a	h	h	b	h	b	b	h	h	a	a	b	h	b	h
7415411_8:G>A	b	h	a	h	h	h	h	h	a	a	b	h	h	b	h	h	h	h	h	a	h	h	a	h	h	h	a	h	h	h	a	h	h	h	b	b	a	a	b	h	h	a	b	h	h	h	a	h	h
3345009_12:A>C	h	h	b	-	h	h	h	h	h	-	a	b	h	a	-	b	a	h	h	h	b	a	h	b	b	h	h	a	h	h	h	h	a	h	a	h	h	h	h	h	h	a	h	a	-	h	h	h	b
5224970_7:C>G	h	h	h	h	a	h	h	b	h	h	h	h	h	h	h	h	b	h	h	a	h	b	h	h	a	h	h	a	h	a	h	h	b	b	a	a	b	b	h	b	a	b	a	a	a	a	b	h	b
5214861_16:A>G	a	h	b	a	a	h	b	h	b	a	a	h	b	a	a	h	a	h	h	a	h	a	h	h	h	h	h	a	h	h	h	b	a	h	a	h	h	b	h	b	b	h	a	a	a	b	h	h	h
4494184_17:T>C	a	h	b	a	a	h	b	h	b	a	a	h	b	a	a	h	a	h	h	a	h	a	b	h	h	h	h	a	h	h	h	b	a	h	a	h	h	b	h	b	b	h	a	a	a	b	h	h	h
4499914_6:T>C	h	b	h	a	h	h	a	b	h	h	h	b	h	a	b	b	b	b	h	h	a	a	h	h	a	b	b	b	a	b	b	h	h	b	b	h	a	b	h	h	a	h	b	a	b	b	h	h	h
5219704_37:A>G	a	h	b	a	a	h	b	h	b	a	a	h	b	a	a	h	a	h	h	a	h	a	b	h	h	h	h	a	h	h	h	b	a	h	a	h	h	b	h	b	b	h	a	a	a	b	h	h	h
3601959_35:G>T	a	h	h	h	h	a	b	a	b	h	h	h	h	a	b	b	h	h	h	h	b	h	h	h	a	h	b	a	h	a	h	h	h	b	h	h	a	h	h	b	b	h	a	b	b	h	b	a	h
3734620_26:T>C	b	h	h	b	h	h	h	h	a	h	h	h	a	h	a	b	h	h	b	h	h	a	b	a	h	h	a	h	a	b	h	h	h	h	h	h	h	h	b	h	a	h	h	h	a	h	h	h	h
3598050_9:G>C	b	h	b	h	h	h	h	h	a	h	h	h	a	h	a	b	h	h	b	b	h	a	b	a	h	h	a	h	a	b	h	b	h	h	h	h	h	h	b	h	a	h	h	a	a	a	h	b	h
5206565_6:C>T	b	h	h	h	a	h	h	h	h	b	b	h	h	h	h	b	b	h	b	a	h	h	h	h	a	h	a	a	h	-	b	h	h	h	-	a	h	h	b	b	a	h	-	a	a	a	h	h	b
7357013_13:G>A	b	a	b	b	a	a	h	h	h	b	a	a	a	h	h	h	a	h	h	b	h	h	h	h	h	h	h	b	h	h	h	b	h	h	b	b	b	h	h	b	h	b	b	b	h	b	a	a	h
3364434_32:C>T	h	h	b	a	h	h	b	h	h	h	a	h	h	a	a	h	a	h	h	a	h	a	b	h	h	h	h	a	h	b	h	h	a	h	a	h	h	h	h	b	b	a	h	a	a	b	h	b	h
5215590_23:A>C	a	h	b	a	a	h	b	h	b	a	a	h	b	a	a	h	a	h	h	a	h	a	b	h	h	h	h	a	h	h	h	b	a	h	a	h	h	b	h	b	b	h	a	a	a	b	h	h	h
4486665_18:G>A	h	a	b	a	h	h	b	b	h	h	a	h	h	a	a	h	a	h	h	a	h	a	b	h	h	h	h	a	h	b	h	h	a	h	a	h	h	h	h	b	b	a	h	a	a	b	h	b	h
3349344_10:A>G	a	h	h	h	h	a	h	a	b	h	h	h	h	a	b	b	h	h	a	h	b	h	a	h	a	h	b	a	h	a	h	h	h	b	h	h	a	h	h	b	h	h	a	b	b	h	b	a	h
3341793_43:T>A	a	h	b	a	a	h	b	h	b	a	a	h	b	a	a	h	a	h	h	a	h	a	b	h	h	h	h	a	h	h	h	b	a	h	a	h	h	b	h	b	b	h	a	a	a	b	h	h	h
3353307_11:T>C	a	h	b	a	a	h	b	h	b	a	a	h	b	a	a	h	a	h	h	a	h	a	b	h	h	h	h	a	h	h	h	b	a	h	a	h	h	b	h	b	b	h	a	a	a	b	h	h	h
7468203_21:G>A	a	h	h	a	h	a	b	a	b	h	h	h	h	a	b	b	h	h	h	h	b	h	a	h	a	h	b	a	h	a	b	h	h	b	h	h	a	h	h	b	b	h	a	b	b	h	b	h	h
3363086_40:T>C	a	h	b	a	a	h	b	h	b	a	a	h	b	a	a	h	a	h	h	a	h	a	b	h	h	h	h	a	h	h	h	b	a	h	a	h	h	b	h	b	b	h	a	a	a	b	h	h	h
3908920_53:G>C	a	h	b	a	a	h	b	h	b	a	a	h	b	a	a	h	a	h	h	a	h	a	b	h	h	h	h	a	h	h	h	h	a	h	a	h	h	b	h	b	b	h	h	a	a	h	h	b	h
3893557_20:G>C	a	h	b	a	a	h	b	h	b	a	a	h	b	a	a	h	a	h	h	a	h	a	b	h	h	h	h	a	h	h	h	b	a	h	a	h	h	b	h	b	b	h	a	a	a	b	h	h	h
7357821_11:G>A	a	h	b	a	a	h	b	h	b	a	a	h	b	a	a	h	a	h	h	a	h	a	b	h	h	h	h	a	h	h	h	b	a	h	a	h	h	b	h	b	b	h	a	a	a	b	h	h	h
5802537_8:A>C	b	h	a	h	b	h	h	h	a	a	b	h	a	b	h	a	h	h	h	a	h	h	h	h	h	h	a	h	h	h	a	h	h	h	b	b	a	h	b	h	b	a	b	b	h	b	a	h	a
3888357_17:T>G	b	h	a	h	b	h	h	h	a	a	h	h	a	b	h	a	h	h	h	a	h	h	h	h	h	h	a	h	a	h	a	h	h	h	b	b	a	h	b	h	b	a	b	b	h	h	a	h	a
3361859_8:C>T	a	h	b	a	a	h	b	h	b	a	a	h	b	a	a	h	a	h	h	a	h	a	b	h	h	h	h	a	h	h	h	b	a	h	a	h	h	b	h	b	b	h	a	a	a	h	h	h	h
5497873_50:T>C	a	h	b	a	a	h	b	h	b	a	a	h	b	a	a	h	a	h	h	a	h	a	b	h	h	h	h	a	h	h	h	b	a	h	a	h	h	b	h	b	b	h	a	a	a	b	h	h	h
4488588_53:A>T	a	h	b	a	a	h	b	h	b	a	a	h	b	a	a	h	a	h	h	a	h	a	b	h	h	h	h	a	h	h	h	b	a	h	a	h	h	b	h	b	b	h	a	a	a	b	h	h	h
4488102_10:T>C	a	h	b	a	a	h	b	h	b	a	a	h	b	a	a	h	a	h	h	a	h	a	b	h	h	h	h	a	h	h	h	b	a	h	a	h	h	b	h	b	b	h	a	a	a	b	h	h	h
4498193_12:A>G	a	h	b	a	a	h	b	h	b	a	a	h	b	a	a	h	a	h	h	a	h	a	b	h	h	h	h	a	h	h	h	b	a	h	a	h	h	b	h	b	b	h	a	a	a	b	h	h	h
3740327_17:C>G	b	a	a	h	b	a	b	h	h	b	h	b	a	h	h	h	b	h	h	h	a	h	h	b	h	h	b	h	h	h	b	h	h	b	h	h	h	b	b	h	h	h	h	b	h	h	a	b	h
28856698_5:T>C	b	h	h	h	h	h	h	h	h	a	h	h	h	b	h	h	h	h	a	h	h	h	h	h	b	h	a	h	a	b	h	h	h	h	h	b	h	h	b	h	h	a	b	b	h	b	a	h	a
3588079_8:G>C	h	h	h	h	h	h	a	h	b	h	a	b	a	h	b	h	a	h	h	h	h	b	h	h	h	h	a	h	h	a	h	h	h	h	h	b	h	a	h	b	h	b	b	b	h	b	h	a	b
3904320_11:G>C	a	h	b	a	a	h	b	h	b	a	a	h	b	a	a	h	a	h	h	a	h	a	b	h	h	h	h	a	h	h	h	h	a	h	a	h	h	b	h	b	b	h	h	a	a	b	h	b	h
3749639_67:C>T	a	h	b	a	a	h	b	h	b	a	a	h	b	a	a	h	a	h	h	a	h	a	b	h	h	h	h	a	h	h	h	b	a	h	a	h	h	b	h	b	b	h	a	a	a	h	h	h	h
3588347_52:G>A	a	h	h	h	h	a	b	a	b	h	h	h	h	a	b	b	h	h	h	h	b	h	a	h	a	h	h	a	h	a	h	h	h	h	h	h	a	h	h	b	b	h	a	b	b	h	b	a	h
3889607_20:G>A	b	h	a	b	a	a	a	b	b	h	b	b	h	h	h	h	h	h	b	h	b	a	h	h	a	h	b	h	h	a	a	h	h	h	b	b	b	a	h	h	h	a	a	h	h	h	h	h	h
3349735_11:C>T	h	h	h	h	a	h	h	b	h	h	h	h	h	h	h	h	b	h	h	a	h	b	h	h	a	h	h	a	h	a	h	h	b	b	a	a	b	b	h	b	a	b	a	a	a	a	b	h	b
3734677_10:G>C	h	b	h	b	h	a	a	a	a	h	h	a	a	a	h	h	h	a	h	h	h	b	a	h	h	h	h	h	b	b	h	b	b	h	h	h	b	a	a	b	h	h	h	h	h	h	b	h	h
5214946_25:T>C	h	h	h	h	h	h	a	h	b	h	a	b	a	h	b	h	a	h	h	h	h	b	h	h	h	b	a	h	h	a	h	h	h	h	h	b	h	a	h	b	h	b	b	b	h	b	h	a	b
5499843_24:A>G	a	h	h	a	h	h	b	a	b	h	h	a	h	a	b	b	h	h	h	h	b	a	h	h	a	h	b	a	h	h	b	b	h	b	h	h	a	h	h	h	h	h	a	b	b	h	b	h	a
3584312_13:A>C	a	h	b	a	h	h	h	h	a	h	h	a	h	b	h	h	h	a	h	b	a	h	b	a	h	h	a	h	a	h	a	b	a	h	h	b	a	b	h	h	a	b	h	b	a	a	h	b	h
28523157_26:T>C	a	h	h	a	a	h	b	a	b	h	h	a	a	a	b	b	h	h	h	h	b	a	a	h	a	h	b	a	h	h	b	b	h	b	h	h	a	h	h	h	h	a	h	h	b	h	b	h	h
5801936_16:C>G	b	h	h	h	h	a	h	h	h	h	h	h	h	b	h	b	h	h	a	h	h	h	h	h	b	h	h	h	a	h	a	h	b	b	a	b	h	h	b	h	h	a	b	h	a	h	a	b	h
3578503_17:C>G	b	h	h	h	h	h	h	h	h	a	h	h	h	b	h	h	h	h	a	h	h	h	h	h	b	h	a	h	a	b	h	h	h	h	h	b	h	h	b	h	h	a	b	b	h	h	a	h	h
3905062_60:G>A	h	h	b	h	b	b	a	b	a	h	h	b	a	h	b	b	h	a	h	h	h	b	a	a	b	h	a	h	h	a	h	h	a	b	h	h	h	a	h	h	h	b	b	b	h	h	h	h	h
5796603_32:T>G	h	h	h	h	a	h	h	b	h	h	h	h	h	h	h	h	b	h	h	a	h	b	h	h	a	h	h	a	h	a	h	h	b	b	a	a	b	b	h	b	a	b	a	a	a	a	b	h	b
3744216_11:C>G	b	h	h	h	h	h	h	h	a	a	h	h	h	b	h	h	h	h	a	h	h	h	h	h	b	h	a	h	a	b	h	h	a	b	h	b	h	h	b	h	h	a	b	b	h	b	a	h	h
3586302_25:C>G	a	h	b	a	a	h	b	h	b	a	a	h	b	a	a	h	a	h	h	a	h	a	h	h	a	h	h	a	h	h	h	b	a	h	a	h	h	b	h	b	b	h	a	a	a	h	h	h	h
3738802_48:C>G	a	h	b	h	h	h	h	h	a	b	h	a	h	b	h	a	a	h	h	h	h	a	h	a	h	a	h	h	a	h	h	h	a	h	a	h	b	b	a	b	h	b	h	h	b	b	a	b	b
3587354_35:C>G	b	b	h	h	b	a	h	b	h	h	a	h	b	b	h	b	h	h	b	b	h	h	h	h	h	h	h	b	a	h	a	h	b	a	h	b	h	h	a	h	h	h	h	a	h	h	a	b	a
3591335_19:G>C	h	h	b	h	b	b	a	h	h	h	a	b	a	h	b	h	h	a	h	h	h	b	a	a	b	h	a	h	h	a	h	h	a	b	h	b	h	a	h	h	h	b	b	b	h	h	h	a	b
3595998_53:G>A	b	h	a	b	h	h	h	b	-	b	b	b	a	h	a	h	b	h	h	h	h	a	b	b	h	a	-	b	a	h	b	b	b	b	h	-	h	h	b	b	a	h	h	b	-	b	h	b	b
7414065_7:A>C	b	h	-	b	h	h	h	h	a	h	h	h	h	h	a	h	h	h	h	b	h	a	b	h	h	a	a	b	a	h	b	b	h	h	b	b	b	-	h	b	a	b	b	b	a	b	h	h	h
4105557_35:A>G	h	h	b	h	h	h	h	h	a	h	h	h	a	h	a	b	h	h	b	b	h	a	b	a	h	h	a	h	a	b	h	b	h	h	h	h	h	h	b	h	a	h	h	a	a	a	h	b	h
5213755_27:G>C	h	h	h	h	h	a	a	h	h	h	b	h	b	a	h	b	h	h	a	a	b	h	h	h	a	h	b	a	h	a	h	h	h	b	h	a	a	h	h	b	b	h	a	h	h	h	b	h	h
5211780_53:G>T	h	h	h	h	b	b	a	h	h	h	a	b	a	h	b	h	a	a	h	h	h	b	a	a	b	h	a	h	h	a	h	h	a	h	h	b	h	a	h	b	h	b	b	b	h	h	h	a	b
5204270_54:A>T	h	h	h	h	h	h	a	h	b	h	a	b	a	h	b	h	a	h	h	h	h	b	h	h	h	h	a	h	h	h	h	h	h	h	b	b	h	a	h	b	h	b	b	b	h	b	h	a	b
3902754_27:C>T	h	h	b	h	h	h	h	h	a	h	h	h	a	h	a	b	h	h	b	b	h	a	b	a	h	h	a	h	a	b	h	b	h	h	h	b	h	h	b	h	h	h	h	a	a	a	h	b	h
3361398_26:C>T	b	b	a	h	b	a	h	b	h	h	h	h	b	b	h	b	h	h	h	h	h	h	h	h	h	h	h	b	a	h	a	h	b	b	h	b	h	h	b	h	b	a	h	h	h	b	a	b	a
3883897_18:G>C	b	b	a	h	b	a	h	b	h	h	a	h	b	b	b	b	h	h	b	b	h	h	h	h	h	h	h	b	a	h	a	h	b	a	a	b	h	h	a	h	b	a	h	a	h	h	a	b	a
3351394_16:G>A	b	b	-	b	b	h	h	-	h	a	h	h	h	h	h	b	h	h	a	-	-	b	h	h	b	h	h	h	b	h	-	h	h	b	b	h	-	a	h	b	a	-	h	b	a	h	a	h	a
3886444_62:A>G	a	h	b	h	b	h	h	h	a	h	b	a	a	h	h	b	h	h	b	b	a	h	b	a	h	h	a	h	a	h	h	b	h	h	h	b	h	h	b	h	h	b	h	h	a	a	h	b	h
3593268_12:G>C	a	h	b	a	a	h	h	h	b	a	h	b	h	a	a	b	a	h	h	h	a	h	b	h	h	h	a	h	h	h	h	b	b	h	h	a	b	a	h	h	b	h	h	h	h	h	h	h	a
3347834_9:T>C	b	h	h	h	h	h	h	h	h	a	h	h	a	b	h	a	h	h	a	h	h	h	h	h	h	h	a	h	a	b	h	h	h	h	h	b	h	h	b	h	b	a	b	b	h	b	a	h	h
17399271_20:G>C	h	h	h	h	h	h	a	h	b	h	a	b	a	h	b	h	a	h	h	h	h	b	h	h	h	h	a	h	h	a	h	h	h	b	b	b	h	a	h	b	h	b	b	b	h	b	h	a	b
5225367_6:G>A	b	h	h	b	h	h	h	h	a	h	h	h	a	h	a	b	h	h	b	h	h	a	b	a	h	h	a	h	a	b	h	h	h	h	h	h	h	h	b	h	a	h	h	h	a	b	h	h	h
3598050_8:C>T	b	h	b	h	h	h	h	h	a	h	h	h	a	h	a	b	h	h	b	b	h	a	b	a	h	h	a	h	a	b	h	b	h	h	h	h	h	h	b	h	a	h	h	a	a	a	h	b	h
3906673_34:C>G	b	b	h	b	a	a	a	b	b	b	b	b	h	a	h	h	h	h	h	h	h	a	b	h	a	h	h	h	a	h	h	b	b	h	h	b	h	a	b	b	a	a	h	b	h	b	h	h	h
3582053_18:T>C	h	h	h	h	b	b	a	h	h	h	a	b	a	h	b	h	a	a	h	h	h	b	a	a	b	h	a	h	h	a	h	h	a	h	h	b	h	a	h	b	h	b	b	b	h	h	h	a	b
3349841_19:C>G	a	h	b	h	b	h	h	h	a	h	b	a	a	h	h	b	h	h	b	b	a	h	b	a	h	h	a	h	a	h	h	b	h	h	h	b	h	h	b	h	h	b	h	h	a	a	h	b	h
4496219_8:C>G	a	h	b	a	a	h	b	h	b	a	a	h	b	a	a	h	a	h	h	a	h	a	b	h	h	h	h	a	h	h	h	b	a	h	a	h	h	b	h	b	b	h	a	a	a	b	h	h	h
3342903_23:A>T	a	h	b	h	b	h	h	h	a	h	b	a	a	h	h	b	h	h	b	b	a	h	b	a	h	h	a	h	a	h	h	b	h	h	h	b	h	h	b	h	h	b	h	h	a	a	h	b	h
3600449_40:C>T	h	h	h	h	a	h	h	b	h	h	b	h	h	a	h	h	b	h	h	a	h	h	h	b	a	h	h	a	h	a	h	h	b	b	a	a	b	b	h	b	a	b	a	a	a	h	b	h	b
3730079_18:T>C	b	b	h	b	a	a	a	b	b	b	b	b	h	a	h	h	h	h	h	h	h	a	b	h	a	h	h	h	a	h	h	b	b	h	h	b	h	a	b	b	a	a	h	b	h	b	h	h	h
3581870_23:A>G	a	h	b	h	b	h	h	h	a	h	b	a	a	h	h	b	h	h	b	b	a	h	b	a	h	h	a	h	a	h	h	b	h	h	h	b	h	h	b	h	h	b	h	h	a	a	h	b	h
3585385_40:C>G	a	h	b	h	b	h	h	h	a	h	b	a	a	b	h	b	h	h	b	b	a	h	b	a	h	h	a	h	a	h	a	b	h	h	h	b	h	h	b	h	h	b	h	h	a	a	h	b	h
7499045_17:T>G	h	h	b	h	b	h	h	h	a	h	b	a	a	h	h	b	h	h	b	b	a	h	b	a	h	h	a	h	a	h	h	b	h	h	h	b	h	h	b	h	h	b	h	h	a	a	h	b	h
3906886_10:C>A	a	h	b	h	b	h	h	h	a	h	b	a	a	b	h	b	h	h	b	b	a	h	b	a	h	h	a	h	a	h	a	b	h	h	h	b	h	h	b	h	h	b	h	h	a	h	h	b	h
5213408_59:G>C	a	h	b	a	a	h	h	h	h	a	h	b	h	a	a	b	a	h	h	h	a	h	b	h	h	h	a	h	h	h	h	b	b	h	h	a	b	a	h	h	b	h	h	h	h	b	h	h	a
5503471_20:A>G	a	h	b	h	b	h	h	h	a	h	b	a	a	h	h	b	h	h	b	b	a	h	b	a	h	h	a	h	a	h	h	b	h	h	h	b	h	h	b	h	h	b	h	h	a	a	h	b	h
4496256_41:G>A	a	h	b	h	b	h	h	h	a	h	b	a	a	h	h	b	h	h	b	b	a	h	b	a	h	h	a	h	a	h	h	b	h	h	h	b	h	h	b	h	h	b	h	h	a	a	h	b	h
3585891_36:C>G	a	h	b	h	b	h	h	h	a	h	b	a	a	b	h	b	h	h	b	b	a	h	b	a	h	b	a	h	a	h	a	b	h	h	h	b	h	h	b	h	h	b	h	h	a	a	h	b	h
3740579_20:T>C	b	a	b	b	a	a	h	h	h	b	a	a	a	h	h	h	a	h	h	b	h	h	h	h	h	h	h	b	h	h	h	b	h	h	b	b	b	h	h	b	h	b	b	b	h	b	a	a	h
5211141_46:A>C	a	h	b	a	b	h	h	h	a	h	b	a	h	b	h	h	h	h	h	b	a	h	b	a	h	b	a	h	a	h	a	b	h	h	h	b	a	h	h	h	h	b	h	b	a	h	h	b	h
16515210_10:A>C	b	h	h	h	h	h	h	h	h	a	h	h	h	b	h	h	h	h	a	h	h	h	h	h	b	h	a	h	a	b	h	h	h	h	h	b	h	h	b	h	h	a	b	b	h	b	a	h	h
3347673_53:G>A	a	h	b	a	a	h	b	h	b	a	a	h	b	a	a	h	a	h	h	a	h	a	b	h	h	h	h	a	h	h	h	b	a	h	a	h	h	b	h	b	b	h	a	a	a	b	h	h	h
3358231_21:A>T	a	h	b	a	a	h	b	h	b	a	a	h	b	a	a	h	a	h	h	a	h	a	b	h	h	h	h	a	h	h	h	b	a	h	a	h	h	b	h	b	b	h	a	a	a	h	h	h	h
3346035_57:A>G	b	b	a	h	b	a	h	b	h	h	h	h	b	b	h	b	h	h	h	h	h	h	h	h	h	h	h	b	a	h	a	h	b	b	h	b	h	h	b	h	b	a	h	h	h	b	a	b	a
5498787_8:G>A	h	h	b	h	b	h	h	h	a	h	h	a	a	h	h	b	h	h	b	b	h	a	b	a	h	h	a	h	a	h	h	b	h	h	h	b	h	h	b	h	h	b	h	h	a	h	h	b	h
3596555_13:C>T	b	h	a	b	a	a	a	b	b	h	b	b	h	h	h	h	h	h	b	h	b	a	h	h	a	h	b	h	h	a	a	h	h	h	b	b	b	a	h	h	h	a	a	h	h	b	h	h	h
3584197_34:C>T	a	h	b	a	a	h	b	h	b	a	a	h	b	a	a	h	a	h	h	a	h	a	b	h	h	h	h	a	h	h	h	b	a	h	a	h	h	b	h	b	b	h	a	a	a	h	h	h	h
4486170_10:G>C	a	h	b	a	a	h	b	h	b	a	a	h	b	a	a	h	a	h	h	a	h	a	b	h	h	h	h	a	h	h	h	b	a	h	a	h	h	b	h	b	b	h	a	a	a	b	h	h	h
4496053_26:A>C	a	h	b	a	a	h	b	h	b	a	a	h	b	a	a	h	a	h	h	a	h	a	b	h	h	h	h	a	h	h	h	b	a	h	a	h	h	b	h	b	b	h	a	a	a	b	h	h	h
3342375_37:T>A	h	h	h	h	b	b	a	h	h	h	a	b	a	h	b	h	a	a	h	h	h	b	a	a	b	h	a	h	h	a	h	h	a	h	h	b	h	a	h	b	h	b	b	b	h	a	h	a	b
3747198_9:A>G	b	b	h	h	b	a	h	h	h	h	h	h	h	b	h	b	h	h	h	h	h	h	a	h	b	h	h	h	a	h	a	h	b	b	h	b	b	h	b	h	b	a	h	h	h	h	a	b	a
4489793_7:A>G	b	h	h	b	a	a	a	b	b	h	b	b	b	h	h	h	h	h	h	h	b	a	h	b	a	h	h	h	h	a	h	h	h	h	b	b	b	a	b	h	h	a	h	b	h	b	b	h	h
3343182_22:T>C	a	h	b	a	a	h	b	h	b	a	a	h	b	a	a	h	a	h	h	a	h	a	b	h	h	h	h	a	h	h	h	b	a	h	a	h	h	b	h	b	b	h	a	a	a	b	h	h	h
3744698_32:T>A	a	h	b	a	a	h	b	h	b	a	a	h	b	a	a	h	a	h	h	a	h	a	b	h	h	h	h	a	h	h	h	b	a	h	a	h	h	b	h	b	b	h	a	a	a	h	h	h	h
4487227_56:T>A	a	h	b	a	a	h	b	h	b	a	a	h	b	h	a	h	a	h	h	a	h	a	b	h	h	h	h	a	h	h	h	b	a	h	a	h	h	b	h	b	b	h	a	a	a	b	h	h	h
3362077_26:C>G	b	b	a	h	b	a	h	b	h	h	a	h	b	b	h	b	h	h	b	b	h	h	h	h	h	h	h	b	a	h	a	h	b	h	h	b	h	h	h	h	b	a	h	a	h	b	a	b	a
3594379_23:A>G	b	h	a	b	a	a	a	b	b	h	b	b	h	h	h	h	h	h	b	h	b	a	b	h	a	h	b	h	h	a	a	h	h	h	b	b	b	a	h	h	h	h	a	h	h	h	h	h	h
5224391_22:G>A	-	b	b	b	b	h	h	b	a	h	h	a	a	h	h	b	h	h	h	b	-	b	h	a	b	h	a	h	-	h	-	h	h	b	b	h	b	h	h	b	h	b	h	b	a	a	h	h	h
3903834_11:G>C	a	h	h	a	a	h	h	a	h	h	b	h	b	a	h	h	h	h	h	h	b	a	a	b	a	h	b	a	h	a	h	b	h	b	h	h	-	h	h	b	h	b	a	h	h	a	b	h	h
3362500_21:C>A	a	h	h	a	a	h	h	h	b	a	h	b	h	a	a	b	a	h	h	h	a	b	b	h	a	a	h	h	h	h	h	b	b	h	h	a	b	a	h	a	b	h	h	h	b	b	h	h	a
3897501_15:C>T	a	h	b	a	a	h	b	h	b	a	a	h	h	a	a	h	a	h	h	a	h	a	b	h	h	h	h	a	h	b	h	h	a	h	a	h	h	b	h	b	b	h	h	a	a	b	h	b	h
3596420_45:G>A	b	b	h	b	a	a	a	b	b	h	b	b	a	h	h	h	h	h	h	h	h	a	b	h	a	h	h	h	a	h	h	h	b	h	h	b	b	a	b	b	a	a	h	b	h	b	h	h	h
3892907_61:A>G	a	h	b	a	a	h	b	h	b	a	a	h	b	a	a	h	a	h	h	a	h	a	b	h	h	h	h	a	h	h	h	h	a	h	a	h	h	b	h	b	b	h	h	a	a	b	h	b	h
5799931_38:C>G	a	h	b	a	a	h	b	h	b	a	a	h	h	a	a	h	a	h	h	a	h	a	b	h	h	h	h	a	h	h	h	b	a	h	a	h	h	b	h	b	b	h	a	a	a	b	h	h	h
5221772_43:C>G	b	h	h	h	h	a	h	h	a	h	h	h	h	b	h	b	h	h	a	h	h	h	h	h	b	h	h	h	a	h	a	h	b	b	a	b	h	h	b	h	h	a	b	b	h	b	a	h	h
4493100_23:T>C	b	h	h	h	h	h	h	h	a	a	h	h	h	b	h	h	h	h	a	h	h	h	h	h	b	h	a	h	a	b	h	a	h	b	h	b	h	h	b	h	h	a	b	b	h	b	a	h	h
3585535_17:T>G	b	h	a	b	h	h	h	h	a	h	h	h	a	h	a	b	b	h	b	h	h	a	h	h	h	a	a	h	a	b	h	h	h	a	h	h	h	h	b	h	a	h	h	h	a	b	h	a	h
4485822_35:A>G	h	h	b	a	h	h	b	h	h	a	a	h	h	a	a	h	a	h	h	a	h	a	b	h	h	h	h	a	h	b	h	h	a	h	a	h	h	h	h	b	b	a	h	a	a	b	h	b	h
5214657_7:G>A	h	h	h	h	h	h	a	h	h	h	a	b	h	h	b	h	a	h	h	h	h	b	h	h	h	b	a	b	h	a	h	h	h	h	h	b	h	a	h	b	h	b	b	b	h	h	h	a	b
4485016_5:G>C	h	h	h	h	a	h	h	b	h	h	h	h	h	h	h	h	b	h	h	a	h	b	h	h	a	h	h	a	h	a	h	h	b	b	a	a	b	b	h	b	a	b	a	a	a	a	b	h	h
3595430_36:A>C	h	h	b	a	h	h	b	h	h	a	a	h	h	a	a	h	a	h	h	a	h	a	b	h	h	h	h	a	h	b	h	h	a	h	a	h	h	h	h	b	b	a	h	a	a	b	h	b	h
5210070_13:G>A	h	h	h	h	a	h	h	b	h	h	h	h	h	h	h	h	b	h	h	a	h	b	h	h	a	h	h	a	h	a	h	h	b	b	a	a	b	b	h	b	a	b	a	a	a	a	b	h	b
3591356_9:G>A	a	h	b	h	b	h	h	h	a	h	b	a	a	h	h	b	h	h	b	b	a	h	b	a	h	h	a	h	a	h	h	b	h	h	h	b	h	h	b	h	h	b	h	h	a	a	h	b	h
3596928_48:C>G	b	h	a	h	h	a	h	h	h	b	b	h	h	h	h	b	b	h	b	h	h	h	h	h	h	h	h	h	a	b	-	h	h	h	-	h	h	a	b	b	h	a	b	h	a	h	a	h	-
3579170_49:C>G	b	b	h	h	b	a	h	b	h	h	a	h	b	b	h	b	h	h	b	b	h	h	a	h	h	h	h	b	a	h	a	h	b	a	h	b	h	h	a	h	h	h	h	a	h	b	a	b	a
3357551_30:C>A	b	h	a	b	h	h	h	h	a	h	h	h	a	h	a	b	b	h	b	h	h	a	b	h	h	a	a	h	a	b	h	h	h	h	h	h	h	h	b	h	a	h	h	h	a	b	h	h	h
3734822_13:T>C	b	b	h	b	a	a	a	b	b	b	b	b	h	h	h	h	h	h	h	h	h	a	b	h	a	h	h	h	a	h	h	b	b	h	h	b	h	a	b	b	h	a	h	b	h	h	h	h	h
3582622_30:G>T	b	h	b	h	h	h	h	h	a	h	h	h	a	h	a	b	h	h	b	b	h	a	b	a	h	h	a	h	a	b	h	b	h	h	h	h	h	h	b	h	h	h	h	a	a	a	h	b	h
5201566_52:T>C	a	h	b	h	h	b	h	h	h	b	h	a	h	b	h	a	a	h	h	h	h	a	h	a	h	a	h	h	a	h	h	h	a	h	a	h	b	h	a	b	h	h	h	h	b	b	a	b	b
3885941_15:C>T	a	h	b	a	a	h	b	h	b	a	a	h	b	a	a	h	a	h	h	a	h	a	b	h	h	h	h	a	h	h	h	h	a	h	a	h	h	b	h	b	b	h	h	a	a	b	h	b	h
3730790_10:T>C	b	b	h	b	a	a	a	b	b	b	b	b	h	h	h	h	h	h	h	h	h	a	b	h	a	h	h	h	a	h	h	b	b	h	h	b	h	a	b	b	h	a	h	b	h	h	h	h	h
3349948_27:C>G	b	b	h	h	b	a	h	b	h	h	a	h	b	b	h	b	h	h	b	b	h	h	h	h	h	h	h	b	a	h	a	h	b	a	h	b	h	h	a	h	h	h	h	a	h	h	a	b	a
3577003_10:C>G	h	h	b	h	b	b	a	h	h	h	a	b	a	h	b	h	h	a	h	h	h	b	a	a	b	h	a	h	h	a	h	h	a	b	h	b	h	a	h	h	h	b	b	b	h	h	h	a	h
5222211_67:C>G	a	h	b	a	a	h	h	h	b	a	h	b	h	a	a	b	a	h	h	h	h	h	b	h	h	h	a	h	h	h	h	b	b	h	h	a	b	a	h	h	b	h	h	h	h	b	h	h	a
7415354_20:A>G	a	h	b	a	a	h	h	h	b	a	h	b	h	a	a	b	a	h	h	h	a	h	b	h	h	h	a	h	h	h	h	b	b	h	h	a	b	a	h	h	b	h	h	h	a	b	h	h	a
3597510_37:T>C	b	h	b	h	h	h	h	h	a	h	h	h	a	h	a	b	h	h	b	b	h	a	b	a	h	h	a	h	a	b	h	b	h	h	h	h	h	h	b	h	a	h	h	a	a	a	h	b	h
3351865_21:C>T	b	h	a	h	h	a	a	b	b	h	h	b	a	h	a	b	b	a	b	h	b	a	h	h	a	h	b	h	h	a	a	h	h	h	b	b	h	b	h	h	h	h	h	h	h	a	a	h	h
3593848_31:G>T	b	h	b	h	h	h	h	h	a	h	h	h	a	h	a	b	h	h	b	b	h	a	b	a	h	h	a	h	a	b	h	b	h	h	h	h	h	h	b	h	a	h	h	a	a	a	h	b	h
3594787_52:C>G	b	h	b	h	h	h	h	h	a	h	h	h	a	h	a	b	h	h	b	b	h	a	b	a	h	h	a	h	a	b	h	b	h	h	h	h	h	h	b	h	a	h	h	a	a	a	h	b	h
3594787_57:T>A	b	h	b	h	h	h	h	h	a	h	h	h	a	h	a	b	h	h	b	b	h	a	b	a	h	h	a	h	a	b	h	b	h	h	h	h	h	h	b	h	a	h	h	a	a	a	h	b	h
7414060_17:G>A	h	h	h	h	h	a	a	a	b	b	b	h	b	a	h	b	h	h	a	h	b	h	h	h	a	h	b	a	h	a	h	h	h	b	h	a	a	h	h	b	b	h	a	b	b	h	b	h	h
5206196_15:T>C	b	h	b	h	h	h	h	h	a	h	h	h	a	h	a	b	h	h	b	b	h	a	b	a	h	h	a	h	a	b	h	b	h	h	h	h	h	h	b	h	a	h	h	a	a	a	h	b	h
3599699_39:G>C	h	h	b	h	b	h	h	h	a	h	h	h	a	h	a	b	h	h	b	b	h	a	b	a	h	h	a	h	a	b	h	b	h	h	h	b	h	h	b	h	h	h	h	h	h	a	h	b	h
3595756_17:C>T	b	h	b	h	h	h	h	h	a	h	h	h	a	h	a	b	h	h	b	b	h	a	b	a	h	h	a	h	a	b	h	b	h	h	h	h	h	h	b	h	a	h	h	a	a	a	h	b	h
3598050_46:A>G	b	h	b	h	h	h	h	h	a	h	h	h	a	h	a	b	h	h	b	b	h	a	b	a	h	h	a	h	a	b	h	b	h	h	h	h	h	h	b	h	a	h	h	a	a	a	h	b	h
3745254_25:G>A	h	h	h	h	b	h	h	b	a	b	b	-	h	h	h	a	b	h	h	h	h	a	b	-	h	a	b	b	a	h	b	b	a	b	a	-	h	h	-	b	h	h	a	b	b	h	a	b	h
3341885_43:A>G	h	h	b	h	b	b	a	b	a	h	h	b	a	h	b	b	h	a	h	h	h	b	a	a	b	h	a	h	h	a	h	h	a	b	h	h	h	a	h	h	h	b	b	b	h	h	h	h	h
3748664_48:T>A	h	h	h	h	h	h	a	h	h	h	a	b	a	h	b	h	a	h	h	h	h	b	h	h	h	b	a	h	h	a	h	h	h	h	h	b	h	a	h	b	h	b	b	b	h	b	h	a	b
3362397_33:A>C	h	h	h	h	h	h	a	h	b	h	a	b	a	h	b	h	a	h	h	h	h	b	h	h	h	b	a	h	h	a	h	h	h	h	h	b	h	a	h	b	h	b	b	b	h	b	h	a	b
5504586_8:A>G	a	h	b	a	b	h	h	h	a	h	b	a	h	b	h	h	h	h	h	b	a	h	b	a	h	b	a	h	a	h	a	b	h	h	h	b	a	h	h	h	h	b	h	h	a	a	h	b	h
3364695_21:C>T	h	h	h	h	a	h	h	b	h	h	h	h	h	h	h	h	h	h	h	a	h	b	h	h	a	h	h	a	h	a	h	h	b	b	a	a	b	b	h	b	a	b	a	a	a	a	b	h	b
5805821_14:G>A	h	h	h	h	a	h	h	b	h	h	h	h	h	h	h	h	b	h	h	a	h	b	h	h	a	h	h	a	h	a	h	h	b	b	a	a	b	b	h	b	a	b	a	a	a	a	b	h	b
3583323_20:A>G	a	h	b	h	b	h	h	h	a	h	b	a	a	h	h	b	h	h	b	b	a	h	b	a	h	h	a	h	a	h	h	b	h	h	h	b	h	h	b	h	h	b	h	h	a	a	h	b	h
3351257_46:C>G	a	h	b	h	b	h	h	h	a	h	b	a	a	h	h	b	h	h	b	b	a	h	b	a	h	h	a	h	a	h	h	b	h	h	h	b	h	h	b	h	h	b	h	h	a	a	h	b	h
3346583_23:A>G	a	h	b	a	a	h	b	h	b	a	a	h	b	a	a	h	a	h	h	a	h	a	b	h	h	h	h	a	h	h	h	b	a	h	a	h	h	b	h	b	b	h	a	a	a	b	h	h	h
3595913_13:A>C	b	b	h	b	a	a	a	b	b	b	b	b	h	a	h	h	h	h	h	h	h	a	b	h	a	h	h	h	a	h	h	b	b	h	h	b	h	a	b	b	h	a	h	b	h	b	h	h	h
5212965_66:G>C	h	h	h	h	b	h	a	h	h	h	a	b	a	h	b	h	a	a	h	h	h	b	a	a	b	b	a	h	h	a	h	h	a	h	h	b	h	a	h	b	h	b	b	b	h	h	h	a	b
5801377_19:G>T	a	h	b	h	b	h	h	h	a	h	b	a	a	h	h	b	h	h	b	b	a	h	b	a	h	h	a	h	a	h	h	b	h	h	h	b	h	h	b	h	h	b	h	h	a	h	h	b	h
3363300_32:C>T	h	h	h	h	h	h	a	h	b	h	a	b	a	h	b	h	a	h	h	h	h	b	h	h	h	h	a	h	h	a	h	h	h	h	b	b	h	a	h	b	h	b	b	b	h	b	h	a	b
3734620_19:G>A	b	h	h	b	h	h	h	h	a	h	h	h	a	h	a	b	h	h	b	h	h	a	b	a	h	h	a	h	a	b	h	h	h	h	h	h	h	h	b	h	a	h	h	h	a	h	h	h	h
3358605_33:G>T	a	h	b	h	b	h	h	h	a	h	b	a	a	b	h	b	h	h	b	b	a	h	b	a	h	b	a	h	a	h	a	b	h	h	h	b	h	h	b	h	h	b	h	h	a	a	h	b	h
3358814_34:C>G	h	h	b	h	b	h	h	h	a	h	h	h	a	h	h	b	h	h	b	b	h	a	b	a	h	h	a	h	a	h	h	b	h	h	h	b	h	h	b	h	h	h	h	h	a	a	h	b	h
3905648_29:A>C	h	h	h	h	b	h	a	h	h	h	a	b	a	h	b	h	a	a	h	h	h	b	a	a	b	b	a	h	h	a	h	h	a	h	h	b	h	a	h	b	h	b	b	b	h	b	h	a	b
3600595_57:G>C	b	h	a	h	h	a	a	b	b	h	h	b	a	h	a	b	h	a	b	h	b	a	h	h	a	h	b	h	h	a	a	h	h	h	b	b	h	a	h	h	h	h	a	h	h	a	h	h	h
24841253_19:G>C	b	b	h	b	a	a	a	b	b	b	b	b	h	a	h	h	h	h	h	h	h	a	b	h	a	h	h	h	a	h	h	b	b	h	h	b	h	a	b	b	h	a	h	b	h	b	h	h	h
5202889_10:C>T	h	h	b	h	b	h	h	h	a	h	h	a	a	h	h	b	h	h	b	b	h	h	b	a	h	h	a	h	a	h	h	b	h	h	h	b	h	h	b	h	h	b	h	h	a	a	h	b	h
3345286_14:T>A	b	h	b	h	h	h	h	h	a	h	h	h	a	h	a	b	h	h	b	b	h	a	b	a	h	h	a	a	a	b	h	h	h	h	h	h	h	h	b	h	a	h	h	h	a	a	h	h	h
4492021_22:A>G	h	h	b	h	b	h	h	h	a	h	h	a	a	h	h	b	h	h	b	b	h	h	b	a	h	h	a	h	h	h	h	b	h	h	h	b	h	a	b	h	h	b	h	h	a	a	h	b	h
3740035_36:A>G	h	h	h	h	b	h	a	h	h	h	a	b	a	h	b	h	a	h	h	h	h	b	a	a	b	b	a	h	h	a	h	h	a	h	h	b	h	a	h	b	h	b	b	b	h	b	h	a	b
3349569_6:A>T	b	h	h	h	h	a	h	h	a	h	h	h	h	b	h	b	h	h	a	h	h	h	h	h	b	h	h	h	a	h	a	h	b	b	a	b	h	h	b	h	h	a	b	b	h	b	a	h	h
28857467_21:C>G	a	b	h	-	a	h	h	h	h	h	h	a	h	h	h	h	h	h	b	b	a	b	h	a	a	h	a	h	-	b	a	b	-	h	b	h	-	h	h	b	a	h	h	h	a	h	b	h	h
7097541_9:G>C	b	h	a	h	h	a	h	b	b	b	h	b	a	h	a	b	b	a	b	h	b	a	h	h	a	h	b	h	h	h	a	h	h	h	h	b	a	h	a	h	b	h	h	h	h	h	h	h	h
5502807_10:G>T	b	h	h	h	h	a	h	h	h	h	h	h	h	b	h	b	h	h	a	h	h	h	h	h	b	h	h	h	a	h	a	h	b	b	a	b	h	h	b	h	b	a	b	h	a	b	a	b	h
3362994_8:A>C	a	h	b	a	a	h	b	h	b	a	a	h	h	a	a	h	a	h	h	a	h	a	b	h	h	h	h	a	h	h	h	b	a	h	a	h	h	b	h	b	b	h	a	a	a	h	h	h	h
3595691_40:T>C	h	h	b	a	h	h	b	h	h	h	a	h	h	a	a	h	a	h	h	a	h	a	b	h	h	h	h	a	h	b	h	h	a	h	a	h	h	h	h	b	b	a	h	a	a	b	h	b	h
5504000_60:T>C	a	h	b	a	a	h	b	h	b	a	a	h	h	a	a	h	a	h	h	a	h	a	b	h	h	h	a	a	h	h	h	b	a	h	a	h	a	b	h	b	b	h	a	a	a	b	h	h	h
3354892_28:T>A	a	h	b	a	a	h	b	h	b	a	a	h	b	a	a	h	a	h	h	a	h	a	b	h	h	h	h	a	h	h	h	h	a	h	a	h	h	b	h	b	b	h	h	a	a	b	h	b	h
5804436_37:C>T	a	h	b	h	b	h	h	h	a	h	b	a	a	b	h	b	h	h	b	b	a	h	b	a	h	h	a	h	a	h	a	h	h	h	h	b	h	h	b	h	h	b	h	h	a	a	h	b	h
3902968_33:G>A	h	h	b	h	h	a	a	a	a	b	h	-	-	a	b	h	h	a	h	h	b	h	a	h	b	h	h	h	h	h	h	h	h	h	h	h	h	a	a	h	b	h	h	h	h	h	h	h	h
3580959_14:C>A	b	h	h	h	a	a	a	b	b	h	h	b	h	h	h	h	h	h	b	h	b	a	h	h	a	h	-	h	h	a	a	h	h	h	b	b	h	a	h	h	h	a	h	h	h	b	h	h	h
4490762_15:T>G	h	h	b	a	h	h	b	h	h	h	a	h	h	a	a	h	a	h	h	a	h	a	b	h	h	h	h	a	h	b	h	h	a	h	a	h	h	h	h	b	b	a	h	a	a	b	h	b	h
3360084_11:A>T	a	h	b	a	a	h	b	h	b	a	a	h	b	a	a	h	a	h	h	a	h	a	b	h	h	h	h	a	h	h	h	h	a	h	a	h	h	b	h	b	b	h	h	a	a	h	h	b	h
3597718_17:T>C	h	h	h	h	h	h	a	h	b	h	a	b	a	h	b	h	a	h	h	h	h	b	h	h	h	b	a	h	h	a	h	h	h	h	h	b	h	a	h	b	h	b	b	b	h	b	h	a	b
3353261_25:G>C	h	h	b	a	h	h	b	h	h	a	a	h	h	a	a	h	a	h	h	a	h	a	b	h	h	h	h	a	h	b	h	h	a	h	a	h	h	h	h	b	b	a	h	a	a	b	h	b	h
3364887_30:A>G	a	h	b	a	h	h	b	h	b	a	a	h	b	a	a	h	a	h	h	a	h	a	b	h	h	h	h	a	h	h	h	b	a	h	a	h	h	b	h	b	b	h	a	a	a	b	h	h	h
7357887_38:C>A	h	h	h	h	h	h	a	h	h	h	a	b	a	h	b	h	a	b	h	h	h	b	h	h	h	b	a	h	h	a	h	h	h	h	h	b	h	a	h	b	h	b	b	b	b	b	h	a	b
3358240_14:A>C	h	h	b	a	h	h	b	h	h	a	a	h	h	a	a	h	a	h	h	a	h	a	b	h	h	h	h	a	h	b	h	h	a	h	a	h	h	h	h	b	b	a	h	a	a	b	h	b	h
3362758_47:T>C	a	h	b	h	h	h	h	h	a	b	h	a	h	b	h	h	a	h	h	h	h	a	h	h	h	a	h	h	a	h	h	h	b	h	a	a	b	h	a	b	h	b	h	h	h	b	h	h	b
3745001_21:T>C	a	h	b	h	b	h	h	h	a	h	h	a	a	b	h	b	h	h	h	h	a	h	b	a	h	b	a	h	a	h	a	b	h	h	h	b	a	h	b	h	h	b	h	h	a	a	h	b	h
3889665_19:A>C	b	h	a	b	h	h	h	h	a	h	h	h	a	h	a	b	b	h	b	h	h	a	b	h	h	a	a	h	a	b	h	h	h	h	h	a	h	h	b	h	a	h	h	h	a	b	h	h	h
3360251_16:G>C	a	h	b	a	b	h	h	h	a	h	b	a	h	b	h	h	h	h	h	b	a	h	b	a	h	b	a	h	a	h	a	b	h	h	h	h	a	h	h	h	h	b	h	h	a	a	h	b	h
3597376_12:T>C	a	h	b	-	a	h	h	a	h	h	h	-	h	a	b	b	h	h	h	h	b	a	a	b	-	h	h	a	h	a	h	h	h	h	h	h	a	h	h	h	h	h	a	h	b	a	h	h	b
3352839_50:A>G	b	h	a	b	a	a	a	b	b	h	b	b	h	h	h	h	h	h	b	h	b	a	h	h	a	h	b	h	h	a	a	h	h	h	b	h	b	a	h	h	h	a	a	h	h	b	h	h	h
3886810_45:C>G	h	h	h	h	h	h	a	h	b	h	a	b	a	h	b	h	a	h	h	h	h	b	h	h	h	b	a	h	h	a	h	h	h	h	h	b	h	a	h	b	h	b	b	b	h	b	h	a	b
3889971_25:C>T	h	h	h	h	h	h	a	h	b	h	a	b	a	h	b	h	a	h	h	h	h	b	h	h	h	h	a	h	h	a	h	h	h	h	h	b	h	a	h	b	h	b	b	b	h	b	h	a	b
5503181_20:A>G	b	h	a	b	h	h	h	h	a	h	h	h	h	h	a	b	b	h	b	h	h	a	h	h	h	a	a	h	a	b	h	h	h	h	h	h	h	h	b	h	a	h	h	h	a	h	h	h	h
5046915_19:T>C	b	b	h	h	b	a	h	b	h	h	a	h	h	h	h	b	h	h	b	b	h	h	h	h	h	h	h	b	a	h	a	h	b	a	h	b	h	h	a	h	b	a	h	a	h	h	a	b	a
28857077_18:C>T	a	h	b	a	a	h	h	h	h	h	h	a	h	b	h	h	h	a	h	b	a	h	b	a	a	h	a	h	a	b	a	b	a	h	h	h	a	b	h	h	a	b	h	h	a	b	h	b	h
5041664_48:G>C	a	h	b	a	a	h	h	h	b	a	a	b	h	a	a	b	a	h	h	h	h	h	b	h	h	h	a	h	h	h	h	b	b	h	h	a	b	a	h	h	b	h	h	h	h	b	h	h	a
3906130_65:A>G	h	h	b	h	b	b	a	h	h	h	a	b	a	h	b	h	h	a	h	h	h	b	a	a	b	h	a	h	h	a	h	h	a	b	h	b	h	a	h	h	h	b	b	b	h	h	h	a	h
3351755_14:T>G	b	b	a	h	b	a	h	b	h	h	a	h	b	b	h	b	h	h	b	b	h	h	h	h	h	h	h	b	a	h	a	h	b	h	h	b	h	h	h	h	b	a	h	a	h	h	a	b	a
3907573_18:T>A	h	h	b	h	b	h	h	h	h	h	h	a	a	h	h	b	h	h	b	b	a	h	b	a	h	h	a	h	a	h	h	b	h	h	h	b	h	h	b	h	h	b	h	h	a	h	h	b	h
3346518_21:A>G	b	h	a	b	h	h	h	h	a	h	h	h	a	h	a	b	b	h	b	h	h	a	b	h	h	a	a	h	a	b	h	h	h	h	h	h	h	h	b	h	a	h	h	h	a	b	h	h	h
4500109_28:G>C	b	h	a	b	h	h	h	h	a	h	h	h	a	h	a	b	b	h	b	h	h	a	b	h	h	a	a	h	a	b	h	h	h	b	h	a	h	h	b	h	a	h	h	h	a	b	h	h	h
3359333_6:A>G	b	b	a	h	b	a	h	b	h	h	a	h	h	b	b	b	h	h	b	b	h	h	h	h	h	h	h	b	a	h	a	h	b	a	h	b	h	h	a	h	b	a	h	a	h	h	a	b	a
3747810_28:A>C	b	b	h	h	b	a	h	b	h	h	a	h	b	b	h	b	h	h	b	h	h	h	h	h	h	h	h	b	a	h	a	h	b	a	h	b	h	h	a	h	h	h	h	a	a	h	a	b	a
3892206_68:T>C	b	h	a	h	b	a	h	b	h	h	a	h	b	b	h	b	h	h	b	b	h	h	h	h	h	h	h	b	a	h	a	h	b	h	h	b	h	h	h	h	b	a	h	a	h	b	a	b	a
5798138_17:G>C	b	h	a	b	h	h	h	h	a	h	h	h	a	h	a	b	b	h	b	h	h	a	b	h	h	a	a	h	a	b	h	h	h	a	h	h	h	h	b	h	a	h	h	h	a	h	h	h	h
5225274_24:C>A	b	b	h	b	a	a	a	b	b	b	b	b	h	a	h	h	h	h	h	h	h	a	b	h	a	h	h	h	a	h	h	b	b	h	h	b	h	a	b	b	a	a	h	b	h	h	h	h	h
3584737_8:T>C	b	b	a	h	b	a	h	b	h	h	a	h	b	b	h	b	h	h	b	b	h	h	h	h	h	h	h	b	a	h	a	h	b	h	h	b	h	h	h	h	b	a	h	a	h	b	a	b	a
5801376_14:G>T	a	h	b	h	b	h	h	h	a	h	b	a	a	h	h	b	h	h	b	b	a	h	b	a	h	h	a	h	a	h	h	b	h	h	h	b	h	h	b	h	h	b	h	h	a	h	h	b	h
3901298_15:T>G	b	h	b	h	h	h	h	h	a	h	h	h	a	h	a	b	h	h	b	b	h	a	b	a	h	h	a	h	a	b	h	h	h	h	h	h	h	h	b	h	a	h	h	h	a	a	h	h	h
3889200_20:C>A	b	h	h	b	h	h	h	h	a	h	h	h	a	h	a	b	h	h	b	h	h	a	b	a	h	h	a	h	a	b	h	h	h	h	h	h	h	h	b	h	a	h	h	h	a	h	h	h	h
3742543_51:C>T	a	h	b	a	a	h	b	h	b	a	a	h	h	a	a	h	a	h	h	a	h	a	b	h	h	h	h	h	h	h	h	b	a	h	a	h	h	b	h	b	b	h	a	a	a	b	h	h	a
3584891_18:C>G	b	h	h	h	h	h	h	h	a	a	h	h	h	b	h	h	h	h	a	h	h	b	h	h	b	h	a	h	-	b	h	h	h	b	a	b	h	h	b	h	h	a	b	b	h	b	a	h	h
3590440_16:C>T	a	h	b	a	h	h	h	h	a	h	h	a	h	b	h	h	h	a	h	b	a	h	b	a	h	h	a	h	a	a	a	b	a	h	h	b	a	b	h	h	a	b	h	h	a	a	h	b	h
3363807_43:T>C	b	h	h	h	h	a	h	h	a	h	h	h	h	b	h	b	h	h	a	h	h	h	h	h	b	h	h	h	a	h	a	h	b	b	a	b	h	h	b	h	h	a	b	b	h	b	a	h	h
3597078_14:G>A	b	h	a	h	h	a	a	b	b	h	h	b	h	h	h	h	h	h	b	h	h	a	h	h	a	h	b	h	h	a	a	h	a	h	b	b	h	a	h	h	a	h	a	h	h	b	h	h	h
3586289_23:G>A	a	h	b	a	a	h	b	h	b	a	a	h	b	a	a	h	a	h	h	a	h	a	b	h	h	h	h	a	h	h	h	b	a	h	a	h	h	b	h	b	b	h	a	a	a	b	h	h	h
5206722_53:A>G	h	h	h	h	b	b	a	h	h	h	a	b	a	h	b	h	a	a	h	h	h	b	a	a	b	h	a	h	h	a	h	h	a	h	h	b	h	a	h	b	h	b	b	b	h	h	h	a	b
3362341_6:G>A	h	h	h	h	b	b	a	h	h	h	a	b	a	h	b	h	h	a	h	h	h	b	a	a	b	h	a	h	h	a	h	h	a	b	h	b	h	a	h	b	h	b	b	b	h	h	h	a	b
3590246_32:G>C	b	b	h	b	a	a	a	b	b	b	b	b	h	a	h	h	h	h	h	h	h	a	b	h	a	h	h	h	a	h	h	b	b	h	h	b	h	a	b	b	h	a	h	b	h	b	h	h	h
5137802_7:G>C	h	h	h	h	b	h	a	h	h	h	a	b	a	h	b	h	a	a	h	h	h	b	a	a	b	b	a	h	h	a	h	h	a	h	h	b	h	a	h	b	h	b	b	b	h	h	h	a	b
3595171_43:G>A	h	h	b	h	b	h	h	h	a	h	h	h	a	h	h	b	h	h	b	b	h	a	b	a	h	h	a	h	a	h	h	b	h	h	h	b	h	h	b	h	h	h	h	h	a	a	h	b	h
5503752_18:G>A	a	h	b	h	b	h	h	h	a	h	b	a	a	h	h	b	h	h	b	b	a	h	b	a	h	h	a	h	a	h	h	b	h	h	h	b	h	h	b	h	h	b	h	h	a	a	h	b	h
3600916_28:C>G	b	h	h	h	h	a	h	h	h	h	h	h	h	b	h	b	h	h	a	h	h	h	h	h	b	h	h	h	a	h	a	h	b	b	a	b	h	h	b	h	b	a	b	h	a	b	a	b	h
12323318_48:C>G	h	h	h	h	h	h	a	h	b	h	a	b	a	h	b	h	a	h	h	h	h	b	h	h	h	b	a	h	h	a	h	h	h	h	h	b	h	a	h	b	h	b	b	b	h	b	h	a	b
3578019_5:C>T	b	h	a	h	h	a	a	b	b	h	b	b	h	h	h	h	h	h	b	h	b	a	h	h	a	h	b	h	h	a	a	h	h	h	b	b	h	a	h	h	h	h	a	a	h	b	h	h	h
5202864_10:C>T	b	h	-	b	h	a	h	h	a	h	h	h	h	h	a	h	h	h	h	h	h	a	b	h	a	a	a	h	a	h	b	-	h	h	b	b	b	-	h	b	a	b	b	b	a	b	h	h	h
4105387_10:A>G	a	h	b	a	a	h	a	h	b	a	a	h	h	a	a	b	a	h	h	h	h	h	b	h	h	h	a	h	h	a	h	b	h	h	h	a	b	a	h	h	b	h	h	a	h	b	h	h	a
4493147_32:T>C	a	h	b	a	a	h	b	h	b	a	a	h	b	a	a	h	a	h	h	a	h	a	b	h	h	h	h	a	h	h	h	b	a	h	a	h	h	b	h	b	b	h	a	a	a	b	h	h	h
5493125_18:G>C	b	h	a	b	a	a	a	b	b	h	b	b	h	h	h	h	h	h	b	h	b	a	h	h	a	h	b	h	h	a	a	h	h	h	b	b	b	a	h	h	h	a	a	h	h	b	a	h	h
3578010_45:G>A	h	h	h	h	b	h	a	h	h	h	a	b	a	h	b	h	a	h	h	h	h	b	a	a	b	b	a	h	h	a	h	h	a	h	h	b	h	a	h	b	h	b	b	b	h	b	h	a	b
3356028_23:C>G	h	h	b	a	h	h	b	h	h	h	a	h	h	a	a	h	a	h	h	a	h	a	b	h	h	h	h	a	h	b	h	h	a	h	a	h	h	h	h	b	b	a	h	a	a	b	h	b	h
5221494_49:T>G	b	h	a	h	h	a	h	b	b	b	h	b	a	h	a	b	b	a	b	h	b	a	h	h	a	h	b	h	h	h	a	h	h	h	h	b	a	h	a	h	h	h	h	h	h	a	h	h	h
3602097_16:T>G	b	h	a	h	h	a	a	b	b	h	h	b	a	h	h	h	h	h	b	h	b	a	h	h	a	h	b	h	h	a	a	h	h	h	b	b	h	a	h	h	h	h	a	h	h	b	h	h	h
3596538_11:T>C	b	h	h	h	h	a	h	h	a	h	h	h	h	b	h	b	h	h	a	h	h	h	h	h	b	h	h	h	a	h	a	h	b	b	a	b	h	h	b	h	h	a	b	b	h	h	a	h	h
3350028_9:C>T	h	h	h	h	a	h	a	h	h	h	a	b	a	h	b	h	a	h	h	h	h	b	h	h	h	b	a	h	a	a	h	h	h	h	h	b	h	a	h	b	h	b	b	b	h	b	h	a	b
3742538_34:T>G	h	h	h	h	h	h	a	h	b	h	a	b	a	h	b	h	a	h	h	h	h	h	h	h	h	b	a	h	h	a	h	h	h	h	h	b	h	a	h	b	h	b	b	b	h	b	h	a	b
5226417_28:C>G	b	h	a	h	h	a	a	b	h	h	b	b	h	h	h	h	h	h	b	h	b	a	h	h	a	h	b	h	h	a	a	h	h	h	b	b	h	a	h	h	h	h	a	h	h	b	h	h	h
3355856_11:T>A	b	h	h	h	h	a	h	h	a	h	h	h	h	b	h	b	h	h	a	h	h	h	h	h	b	h	h	h	a	h	a	h	h	b	a	b	h	h	b	h	h	a	b	b	h	b	a	h	h
3349176_38:G>A	a	h	b	a	a	h	b	h	b	a	a	h	h	a	a	h	a	h	h	a	h	a	b	h	b	h	h	a	h	b	h	h	a	h	a	h	h	b	h	b	b	h	h	a	a	b	h	b	h
3341833_64:C>T	b	h	h	h	h	a	h	h	h	h	h	h	h	b	h	b	h	h	a	h	h	h	h	h	b	h	h	h	a	a	a	h	b	b	a	b	h	h	b	h	b	a	b	h	a	b	a	b	h
3347993_22:C>A	h	h	h	h	h	h	a	h	b	h	a	b	a	h	b	h	a	h	h	h	h	b	h	h	h	b	a	h	h	a	h	h	h	h	h	b	h	a	h	b	h	b	b	b	h	b	h	a	b
3738705_21:G>A	h	h	h	h	a	h	h	b	h	h	h	h	h	h	h	h	b	h	h	a	h	b	h	h	a	h	h	a	h	a	h	h	b	b	a	a	b	b	h	b	a	b	a	a	a	a	h	h	b
3365171_13:T>C	h	h	h	h	h	h	a	h	h	h	a	b	a	h	b	h	a	h	h	h	h	b	h	h	h	b	a	h	h	a	h	h	h	h	a	b	h	a	a	b	h	b	b	b	h	-	h	a	b
3741841_58:G>T	b	b	h	h	b	a	h	b	h	h	a	h	b	b	h	b	h	h	b	b	h	h	h	h	h	h	h	b	a	h	a	h	b	a	h	b	h	h	a	h	h	h	h	a	h	h	a	b	a
3351198_49:G>A	b	b	h	h	b	a	h	h	h	h	a	h	b	b	h	b	h	h	b	b	h	h	h	h	h	h	h	b	a	h	a	h	b	a	h	h	h	h	a	h	h	h	h	a	h	b	a	b	a
3356607_23:A>G	b	b	h	h	b	a	h	b	h	h	a	h	b	b	h	b	h	h	b	b	h	h	h	h	h	h	h	b	a	h	a	h	b	a	h	b	h	h	a	h	h	h	h	a	h	h	a	b	a
4486689_5:A>C	h	h	b	h	b	b	a	h	a	h	a	b	a	h	b	h	h	a	h	h	h	b	a	a	b	h	a	h	h	a	h	h	a	b	h	b	h	a	h	h	h	b	b	b	h	h	h	a	h
5500798_36:G>C	a	h	b	a	a	h	h	h	b	a	h	b	h	a	a	b	a	h	h	h	h	h	b	h	h	h	a	h	h	h	h	b	b	h	h	a	b	a	h	h	b	h	h	h	h	b	h	h	a
3364944_55:G>A	b	b	h	h	b	a	h	b	h	h	a	h	b	b	h	b	h	h	b	b	h	h	h	h	h	h	h	b	a	h	a	h	b	a	h	b	h	h	a	h	h	h	h	a	h	h	a	b	a
7415553_9:A>G	a	h	b	a	a	h	h	h	b	a	h	b	h	a	a	b	a	h	h	h	h	h	b	h	h	h	a	h	h	h	h	b	b	h	h	a	b	a	h	h	b	h	h	h	h	b	h	h	a
3898295_51:C>G	a	h	b	a	a	h	b	h	b	a	a	h	b	a	a	h	a	h	h	a	h	a	b	h	h	h	h	a	h	h	h	h	a	h	a	h	h	b	h	b	b	h	h	a	a	b	h	b	h
3599905_26:G>A	b	b	a	h	b	a	h	b	h	h	a	h	b	b	b	b	h	h	b	h	h	h	h	h	h	h	h	b	a	h	a	h	b	a	h	b	h	h	h	h	b	a	h	a	h	h	a	b	a
5804983_16:A>G	a	h	b	h	b	h	h	h	a	h	b	a	a	h	h	b	h	h	b	b	h	h	b	a	h	h	a	h	a	h	h	b	h	h	h	b	h	h	b	h	h	b	h	h	a	a	h	b	h
3342811_33:G>T	h	h	h	h	h	h	a	h	b	h	a	b	h	h	b	h	a	h	h	h	h	b	h	h	h	b	a	h	h	a	h	h	h	h	h	b	h	a	h	b	h	b	b	b	h	b	h	a	b
3349245_8:A>G	a	h	b	a	b	h	h	h	a	h	b	a	h	b	h	h	h	h	h	b	a	h	b	a	h	b	a	h	a	h	a	b	h	h	h	b	a	h	h	h	h	b	h	h	a	h	h	b	h
3736857_46:A>G	h	h	h	h	h	h	a	h	h	h	a	b	a	h	b	h	a	h	h	h	h	b	h	h	h	h	a	h	h	a	h	h	h	h	h	b	h	a	h	b	h	b	b	b	h	b	h	a	b
3350993_8:T>C	b	h	a	h	h	a	a	b	b	h	h	b	h	h	h	h	h	h	b	h	b	a	h	h	a	h	b	h	h	a	a	h	h	h	b	b	h	a	h	h	h	h	a	h	h	b	h	h	b
3357737_27:C>G	h	h	h	h	h	h	a	h	b	h	a	b	a	h	b	h	a	h	h	h	h	b	h	h	h	h	a	h	h	a	h	h	h	h	h	b	h	a	h	b	h	b	b	b	h	b	h	a	b
3347071_18:T>C	h	h	h	h	h	h	a	h	b	h	a	b	a	h	b	h	a	h	h	h	h	b	h	h	h	h	a	h	h	a	h	h	h	h	h	b	h	a	h	b	h	b	b	b	h	b	h	a	b
3883861_28:C>G	b	h	h	h	h	a	h	h	h	h	h	h	h	b	h	b	h	h	a	h	h	h	h	h	b	h	h	h	a	h	a	h	b	b	a	b	h	h	b	h	b	a	b	h	a	h	a	b	h
4489412_26:T>G	a	h	b	a	b	h	h	h	a	h	b	a	h	b	h	h	h	h	h	b	a	h	b	a	h	b	a	h	a	h	a	b	h	h	h	b	a	h	h	h	h	b	h	h	a	h	h	b	h
3356732_29:C>G	h	h	h	h	h	h	a	h	b	h	a	b	a	h	b	h	a	h	h	h	h	b	h	h	h	b	a	h	h	a	h	h	h	h	h	b	h	a	h	b	h	b	b	b	h	b	h	a	b
4497986_26:T>C	b	h	h	h	h	a	h	h	a	h	h	h	h	b	h	b	h	h	a	h	h	h	h	h	b	h	h	h	a	h	a	h	b	b	a	b	h	h	b	h	h	a	b	b	a	h	a	h	h
5228087_7:T>C	b	h	h	h	h	a	h	h	a	h	h	h	h	b	h	b	h	h	a	h	h	h	h	h	b	h	h	h	a	h	a	h	h	b	a	b	h	h	b	h	h	a	b	b	h	b	a	h	h
3738525_6:C>T	h	h	h	h	h	h	a	h	b	h	a	b	a	h	b	h	a	h	h	h	h	b	h	h	h	b	a	h	h	a	h	h	h	h	h	b	h	a	h	b	h	b	b	b	h	b	h	a	b
3887110_22:G>T	a	h	b	b	h	h	h	h	a	b	h	a	a	b	h	h	h	h	h	h	a	h	h	a	h	h	a	h	a	h	h	h	h	b	h	h	b	b	h	b	h	b	h	h	a	b	h	b	b
3352046_56:A>T	h	a	h	b	a	h	a	a	b	h	b	h	a	h	a	a	h	h	h	b	h	h	a	h	a	b	h	h	h	h	h	b	h	h	h	b	h	b	h	b	h	h	b	a	b	b	h	a	a
4497220_35:C>G	b	b	a	h	b	a	h	b	h	h	a	h	b	b	h	b	h	h	b	b	h	h	h	h	h	h	h	b	a	h	a	h	b	h	h	b	h	h	h	h	b	a	h	a	h	b	a	b	a
5797948_11:A>G	a	h	b	a	a	h	b	h	b	a	a	h	b	a	a	h	a	h	h	a	h	a	b	h	h	h	h	a	h	h	h	b	a	h	a	h	h	b	h	b	b	h	a	a	a	h	h	h	h
7096906_6:T>C	a	h	b	a	a	h	h	h	b	a	a	b	h	a	a	b	a	h	h	h	h	a	b	h	h	h	a	h	h	h	h	b	b	h	h	a	b	a	h	h	b	h	h	h	h	b	h	h	a
3362998_46:G>T	a	h	b	a	a	h	h	h	b	a	a	h	h	a	a	b	a	h	h	h	h	h	b	b	h	h	a	b	h	h	h	b	h	h	a	a	b	a	h	h	b	h	h	a	h	b	h	h	a
4101543_25:G>A	h	h	b	h	b	h	h	h	a	h	h	h	a	h	h	b	h	h	b	b	h	a	b	a	h	h	a	h	a	h	h	b	h	h	h	b	h	h	b	h	h	h	h	h	a	a	h	b	h
3597722_18:C>G	b	h	b	h	h	h	h	h	a	h	h	h	a	h	a	b	h	h	b	b	h	a	b	a	h	h	a	h	a	b	h	h	h	h	h	h	h	h	b	h	a	h	h	h	a	a	h	h	h
3742839_15:C>T	a	h	b	a	a	h	b	h	b	a	a	h	b	a	a	h	a	h	h	a	h	a	b	h	h	h	h	a	h	h	h	b	a	h	a	h	h	b	h	b	b	h	a	a	a	b	h	h	h
3902501_36:T>G	a	h	b	a	a	h	b	h	b	a	a	h	h	a	a	h	a	h	h	a	h	a	b	h	h	h	h	a	h	h	h	b	a	h	a	h	h	b	h	b	b	h	a	a	a	b	h	h	h
3901135_16:A>C	a	h	b	a	h	h	h	h	a	h	h	a	h	b	h	h	h	a	h	b	a	h	b	a	a	h	a	h	a	h	a	b	a	h	h	b	a	b	h	h	a	b	h	h	a	a	h	b	h
5223130_12:G>A	a	h	b	-	a	h	h	h	h	a	a	b	h	a	-	h	a	h	h	h	b	h	h	b	b	h	a	h	h	h	h	h	h	h	a	a	h	-	h	h	b	h	h	a	h	h	h	h	-
3596252_55:A>G	b	b	a	h	b	a	h	b	h	h	h	h	b	b	h	b	h	h	h	h	h	h	h	h	h	h	h	b	a	h	a	h	b	b	h	b	h	h	b	h	b	a	h	h	h	h	a	b	a
3750741_6:T>G	h	h	h	h	b	h	a	h	h	h	a	b	a	h	b	h	a	a	h	h	h	b	a	a	b	b	a	h	h	a	h	h	a	h	h	b	h	a	h	b	h	b	b	b	h	h	h	a	b
3580658_54:T>G	h	h	h	h	b	h	a	h	h	h	a	b	a	h	b	h	a	h	h	h	h	b	a	a	b	b	a	h	h	a	h	h	a	h	h	b	h	a	h	b	h	b	b	b	h	b	h	a	b
3906983_13:T>C	h	h	h	h	h	h	a	h	b	h	a	b	a	h	b	h	a	h	h	h	h	b	h	h	h	h	a	h	h	a	h	h	h	h	h	b	h	a	h	b	h	b	b	b	h	b	h	a	b
3360504_65:G>C	b	b	a	h	b	a	h	b	h	h	a	h	b	b	h	b	h	h	b	b	h	h	h	h	h	h	h	b	a	h	a	h	b	h	h	b	h	h	h	h	b	a	h	a	h	b	a	b	h
4486353_25:C>G	b	b	a	h	b	a	h	b	h	h	a	h	b	b	b	b	h	h	b	b	h	h	h	h	h	h	h	b	a	h	a	h	b	h	h	b	h	h	h	h	b	a	h	a	h	h	a	b	a
3731383_36:G>A	-	h	h	b	a	a	b	b	a	b	-	b	a	b	h	h	h	a	a	h	h	h	b	h	h	h	h	h	a	a	a	b	h	b	h	b	h	h	h	h	h	-	h	a	b	h	h	a	h
7103718_8:T>G	-	h	h	b	h	h	b	b	a	b	b	a	a	-	h	h	h	h	h	h	a	h	b	a	h	h	a	h	a	h	h	b	h	b	h	b	h	h	h	a	-	b	h	h	-	h	h	h	h
3904022_59:G>A	h	h	h	h	h	h	a	h	h	h	a	b	a	h	b	h	a	h	h	h	h	b	h	h	h	b	a	h	h	a	h	h	h	h	h	b	h	a	h	b	h	b	b	b	h	b	h	a	b
5204804_8:T>C	b	h	h	h	h	a	h	h	a	h	h	h	h	b	h	b	h	h	a	h	h	h	h	h	b	h	h	h	a	h	a	h	h	b	a	b	h	h	b	h	h	a	b	b	h	b	a	h	h
3363932_31:C>G	b	h	h	h	h	a	h	h	a	h	h	h	h	b	h	b	h	h	a	h	h	h	h	h	b	h	h	h	a	h	a	h	b	b	a	b	h	h	b	h	h	a	b	b	a	b	a	h	h
3742208_6:T>C	b	h	h	h	h	a	h	h	a	h	h	h	h	b	h	b	h	h	a	h	h	h	h	h	b	h	h	a	a	h	a	h	b	b	a	b	h	h	b	h	h	a	b	h	h	b	a	h	h
3577527_14:G>A	h	h	h	h	h	h	a	h	b	h	a	b	a	h	b	h	a	h	h	h	h	b	h	h	h	b	a	h	h	a	h	h	h	h	h	b	h	a	h	b	h	b	b	b	h	b	a	a	b
3909781_5:G>C	b	h	h	h	h	h	h	h	a	h	h	h	a	h	a	b	h	h	b	h	h	a	h	a	h	h	a	h	a	b	h	h	h	h	h	h	h	h	h	h	a	h	h	h	a	b	h	h	h
3364325_13:C>A	a	h	b	a	a	h	b	h	b	a	a	h	h	a	a	h	a	h	h	a	h	a	b	h	h	h	h	h	h	b	h	h	a	h	a	h	h	h	h	b	b	h	h	a	a	b	h	b	h
3355632_12:A>C	a	h	b	a	a	h	b	h	b	a	a	h	b	a	a	h	a	h	h	a	h	a	b	h	h	h	h	a	h	h	h	h	a	h	a	h	h	b	h	b	b	h	h	a	a	b	h	b	h
7415187_15:C>T	a	h	b	a	a	h	b	h	b	a	a	h	b	a	a	h	a	h	h	a	h	a	b	h	h	h	h	a	h	h	h	h	a	h	a	h	h	b	h	b	b	h	h	a	a	b	h	b	h
5209802_61:C>T	b	h	a	h	h	a	a	b	b	h	h	b	h	h	h	h	h	h	b	h	b	a	h	h	a	h	b	h	h	a	a	h	h	h	b	b	h	a	h	h	h	h	a	h	h	b	h	h	h
3362598_37:A>G	a	h	b	a	a	h	b	h	b	a	a	h	h	a	a	h	a	h	h	a	h	a	b	h	h	h	h	a	h	h	h	b	a	h	a	h	h	b	h	b	b	h	a	a	a	h	h	h	h
4491494_24:A>G	h	h	h	h	h	h	a	h	b	h	a	b	h	h	b	h	a	h	h	h	h	b	h	h	h	b	a	h	h	a	h	h	h	h	h	b	h	a	h	b	h	b	b	b	h	b	h	a	b
5217876_8:C>T	a	h	h	h	a	h	h	-	h	h	h	a	a	a	h	h	b	a	h	h	h	-	a	h	a	h	h	a	a	h	h	h	b	b	h	h	-	-	h	b	h	-	h	h	h	h	b	h	b
5503931_9:G>T	b	h	a	h	h	h	h	h	a	b	h	h	h	h	a	b	b	h	h	h	h	a	h	h	h	a	a	b	a	b	b	h	b	h	b	a	h	h	b	b	a	h	b	h	a	h	h	h	h
3893161_6:G>A	a	h	h	a	a	h	h	-	h	h	h	a	h	a	h	h	b	h	h	h	h	a	a	b	a	h	h	a	h	h	h	h	b	b	h	h	-	b	h	b	h	b	a	h	h	h	b	h	b
3894924_8:C>T	a	h	h	a	a	h	h	h	b	a	h	b	h	a	a	b	a	h	h	h	a	b	b	h	a	a	h	h	h	h	h	h	b	h	h	a	b	a	h	a	b	h	h	h	h	b	h	h	a
5504078_10:A>G	b	h	a	h	h	a	a	b	b	h	b	b	h	h	h	h	h	h	b	h	b	a	h	h	a	h	b	h	h	a	a	h	h	h	b	b	h	a	h	h	h	h	a	h	h	b	h	h	h
3749773_55:T>C	b	h	a	h	h	a	a	b	b	h	b	b	h	h	h	h	h	h	b	h	b	a	h	h	a	h	b	h	h	a	a	h	h	h	b	b	h	a	h	h	h	h	a	h	h	b	h	h	h
3349683_59:G>A	b	b	h	h	h	a	h	b	h	h	a	h	b	b	b	b	h	h	b	b	h	h	h	h	h	h	h	b	a	h	a	h	h	a	h	b	h	h	a	h	b	a	h	a	h	h	a	b	a
5138703_14:G>A	b	b	h	h	b	a	h	b	h	h	a	h	b	b	h	b	h	h	b	b	h	h	h	h	h	h	h	b	a	h	a	h	b	a	h	b	h	h	a	h	h	a	h	a	h	b	a	b	a
3903693_9:T>G	b	h	a	b	h	h	h	h	a	h	h	h	a	h	a	b	b	h	b	h	h	a	b	h	h	a	a	h	a	b	h	h	h	h	h	h	h	h	b	h	a	h	h	h	a	b	h	h	h
3342966_33:C>G	b	b	h	b	a	a	a	b	b	b	b	b	h	a	h	h	h	h	h	h	h	a	b	h	a	h	h	h	a	h	h	b	b	h	h	b	h	a	b	b	h	a	h	b	h	h	h	h	h
3601191_42:A>C	b	b	a	h	b	a	h	b	h	h	a	h	b	b	h	b	h	h	b	b	h	h	h	h	h	h	h	b	a	h	a	h	b	h	h	b	h	h	h	h	b	a	h	a	h	b	a	b	a
3348623_8:G>C	h	a	h	b	a	h	a	a	b	h	b	h	a	h	a	a	h	h	h	b	h	h	a	h	h	b	h	h	b	h	h	b	a	h	h	b	a	b	h	b	h	h	b	a	b	b	h	a	a
3348178_20:G>C	b	h	h	b	h	h	h	h	a	h	h	h	a	h	a	b	h	h	b	h	h	a	b	h	h	h	a	h	a	b	h	h	h	h	h	h	h	h	b	h	a	h	h	h	a	b	h	h	h
3740574_24:A>G	h	h	h	h	h	a	h	a	b	h	h	h	h	a	b	b	h	h	a	h	b	h	a	h	a	h	b	a	h	a	h	h	h	b	h	h	a	h	h	b	b	h	a	b	b	h	b	a	h
3596476_13:C>G	a	h	b	h	h	h	h	h	a	b	h	a	h	b	h	a	a	h	h	h	h	a	h	a	h	a	h	h	a	h	h	h	h	h	a	h	b	h	a	b	h	b	h	h	b	b	h	b	b
3595171_61:C>T	h	h	b	h	b	h	h	h	a	h	h	h	a	h	h	b	h	h	b	b	h	h	b	a	h	h	a	h	a	h	h	b	h	h	h	b	h	h	b	h	h	h	h	h	a	a	h	b	h
3361954_15:G>A	a	h	b	b	h	b	h	h	a	b	h	a	a	b	h	h	h	h	h	h	a	h	h	a	h	h	a	h	a	h	h	h	h	h	h	h	b	b	h	b	h	b	h	h	a	a	h	b	b
5224188_14:C>G	b	b	h	b	a	a	a	b	b	h	b	b	a	h	h	h	h	h	h	h	h	a	b	h	a	h	h	h	a	h	h	h	b	h	h	b	b	a	b	b	h	a	h	b	h	b	h	h	h
3909802_14:A>G	h	h	h	h	h	h	a	h	b	h	a	b	h	h	b	h	a	h	h	h	h	b	h	h	h	h	a	h	h	a	h	h	h	h	b	b	h	a	h	b	h	h	b	b	h	b	h	a	b
3595654_43:G>T	h	a	h	b	a	h	a	a	b	h	b	h	a	h	a	a	h	h	h	b	h	h	a	h	h	b	h	h	b	h	h	b	a	h	h	b	a	b	h	b	h	h	b	a	b	b	h	a	a
4488477_11:C>T	b	h	b	h	h	h	h	h	a	h	h	h	a	h	a	b	h	h	b	b	h	a	b	a	h	h	a	h	a	b	h	h	h	h	h	h	h	h	b	h	a	h	h	h	a	a	h	h	h
3739231_10:G>C	a	h	h	a	a	h	h	h	b	a	h	b	h	a	a	b	a	h	h	h	a	b	b	h	a	a	h	h	h	h	a	h	b	h	h	a	b	a	h	a	b	h	h	h	h	b	h	h	a
5221296_29:C>G	b	h	h	b	h	a	-	-	a	b	b	-	a	-	h	h	h	a	h	h	h	h	-	h	h	h	h	h	h	h	h	b	h	b	h	b	h	a	a	h	h	b	h	h	b	h	h	h	h
5037116_7:C>T	b	b	h	h	b	a	h	h	h	h	h	h	h	b	h	b	h	h	h	h	h	h	h	h	b	h	h	h	a	h	a	h	b	b	h	b	b	h	b	h	b	a	h	h	h	h	a	b	a
5208594_6:C>G	b	b	h	h	b	a	h	h	h	h	h	h	h	b	h	b	h	h	h	h	h	h	h	h	b	h	h	h	a	h	a	h	b	b	h	b	b	h	b	h	b	a	b	h	h	h	a	b	a
5205692_12:G>T	b	b	h	h	b	a	h	h	h	h	h	h	h	b	h	b	h	h	h	h	h	h	h	h	b	h	h	h	a	h	a	h	b	b	a	b	b	h	b	h	b	a	h	h	a	h	a	b	a
3730244_9:T>C	h	h	b	a	a	h	h	h	b	a	a	h	b	a	a	h	a	h	h	h	h	a	b	h	h	h	a	h	h	h	h	b	h	h	a	a	b	a	h	b	b	h	a	a	a	b	h	a	a
7468441_35:T>C	b	h	h	b	a	a	a	b	b	h	b	h	h	h	h	h	h	h	b	h	b	a	h	b	a	h	h	h	h	a	a	h	h	h	b	b	b	a	h	h	h	a	h	b	h	b	h	h	h
3898170_20:G>C	b	b	h	b	a	h	a	b	b	h	b	b	h	h	h	a	h	h	h	h	b	a	b	h	a	h	h	h	a	h	b	h	b	h	h	b	b	a	b	h	a	a	h	b	h	h	b	h	h
3576626_17:C>A	b	h	h	h	h	a	h	h	a	h	h	h	h	b	h	b	h	h	a	h	h	h	h	h	b	h	h	h	a	h	a	h	h	b	a	b	h	h	b	h	h	a	b	b	h	h	a	h	h
3349496_18:G>T	a	h	b	a	a	h	b	h	b	a	a	h	b	a	a	h	a	h	h	a	h	a	b	h	h	h	h	a	h	h	h	h	a	h	a	h	h	b	h	b	b	h	h	a	a	b	h	b	h
3901590_18:T>C	a	h	b	a	a	h	b	h	b	a	a	h	h	a	a	h	a	h	h	a	h	a	b	h	h	h	h	a	h	b	h	h	a	h	a	h	h	b	h	b	b	h	h	a	a	b	h	b	h
3582368_11:A>G	b	b	h	b	a	h	a	b	b	b	b	b	a	h	h	h	h	h	h	h	h	a	b	h	a	h	h	h	a	h	h	h	b	h	h	b	b	a	h	b	h	a	h	b	h	b	h	h	h
3578195_14:G>C	h	h	b	b	h	h	h	h	h	a	h	b	a	h	b	-	h	h	h	a	b	h	h	b	-	h	a	h	a	a	a	h	h	h	h	h	h	h	h	h	h	a	h	h	b	h	h	h	b
3364483_29:A>G	b	b	h	b	a	a	a	b	b	b	b	b	a	h	h	h	h	h	h	h	h	a	b	h	a	h	h	h	a	h	h	h	b	h	h	b	h	a	b	b	h	a	h	b	h	h	h	h	h
3589347_30:C>G	-	h	h	h	h	h	h	h	a	h	h	a	a	b	h	b	h	h	h	h	a	h	h	a	b	h	a	h	a	h	a	h	h	b	h	b	h	h	b	h	h	h	b	b	a	h	h	h	h
4491597_40:T>C	h	h	h	h	h	h	a	h	b	h	a	b	h	h	b	h	h	h	h	h	h	b	h	h	h	b	a	h	h	a	h	h	h	h	h	b	h	a	h	b	h	b	b	b	h	b	h	a	b
3899195_7:A>T	b	b	h	b	a	a	a	b	b	h	b	b	h	h	h	a	h	h	h	h	b	a	b	h	a	h	h	h	a	h	h	h	b	h	h	b	b	a	b	b	a	a	h	b	h	h	b	h	h
5501950_19:A>C	b	b	h	b	a	h	a	b	b	h	b	b	h	h	h	a	h	h	h	h	b	a	h	h	a	h	h	h	a	h	h	h	b	h	h	b	b	a	b	h	a	a	h	b	h	b	b	h	h
5500070_15:C>T	b	b	h	h	b	a	h	b	h	h	a	h	b	b	h	b	h	h	b	h	h	h	h	h	h	h	h	b	a	h	a	h	b	a	h	b	h	h	a	h	h	a	h	a	h	h	a	b	a
[truncated: 22,223 more rows]
[truncated: 135 more columns]
