# Supplementary material for: How Machine Learning Methods Helped Find Putative Rye Wax Genes Among GBS Data
Source: Int J Mol Sci. 2020 Oct 12;21(20):7501. doi: 10.3390/ijms21207501 (PMC7593958; doi:10.3390/ijms21207501)
Supplement: Supplementary file 1 [file ijms-21-07501-s001.zip › Table S3.xlsx]

## Sheet: legend
Article title	How machine learning methods helped find putative rye wax genes among GBS data
Authors	Magdalena Góralska1, Jan Bińkowski1, Natalia Lenarczyk1, Anna Bienias1, Agnieszka Grądzielewska2, Ilona Czyczyło-Mysza3, Kamila Kapłoniak3, Stefan Stojałowski1, Beata Myśków1,*
Afiliiation	1 Department of Plant Genetics, Breeding and Biotechnology; West-Pomeranian University of Technology, Szczecin; ul. Słowackiego 17; 71-434 Szczecin; Poland
Afiliiation	2 Institute of Plant Genetics, Breeding and Biotechnology; University of Life Sciences in Lublin; ul. Akademicka, 20-950 Lublin, Poland
Afiliiation	3 Polish Academy of Sciences, The Franciszek Górski Institute of Plant Physiology, Niezapominajek 21; 30-239 Kraków; Poland
Table S3	Segregations of DARTseqs in rye mapping population BK2, selected to map 2R. A - assigned to 2R based on literature, B - not assigned to chromosomes.

## Sheet: Tab.S3
AlleleID	Trimmed Sequence	Assignment	BK2	BK4	BK5	BK6	BK9	BK10	BK11	BK13	BK14	BK15	BK16	BK17	BK19	BK21	BK23	BK26	BK27	BK29	BK31	BK32	BK35	BK36	BK37	BK38	BK39	BK42	BK43	BK44	BK46	BK47	BK50	BK51	BK53	BK54	BK55	BK56	BK57	BK58	BK61	BK63	BK64	BK67	BK68	BK69	BK70	BK71	BK72
wax_F2			d	d	d	d	d	d	b	d	b	d	d	d	d	d	b	b	d	d	d	b	b	d	d	d	d	d	b	d	d	d	b	b	d	b	d	d	d	d	d	b	d	d	d	b	b	b	b
wax_F3			d	h	h	h	d	h	b	a	b	h	h	d	h	a	c	b	h	h	h	b	b	d	a	h	d	h	b	d	d	a	b	b	h	b	h	h	a	h	d	b	h	h	d	b	b	b	b
3341782	TGCAGTTTTCAGCTTGAGTGCTGAACTTCAGGATCTCTCTATTTGTATTGTACACCG	A	c	-	c	c	a	c	a	c	c	c	c	c	c	a	c	c	c	c	a	a	c	c	-	c	a	c	c	a	c	a	c	c	c	c	a	-	c	c	c	c	a	c	a	c	a	c	c
3341806	TGCAGCATGTAAAATTTGCCTTGAGATGATGGTATGATGCTGTTATCCG	A	-	d	d	d	d	d	d	b	d	d	d	d	d	d	d	-	b	d	d	d	d	b	-	d	d	d	d	d	d	d	d	d	b	b	d	d	b	b	d	d	d	b	d	d	d	d	b
3341813	TGCAGAGCTCTGCCTGCACAATTAAATTTCAGGAATTCAATGGATTTCCACACAAGAAAAAACAGTCCG	A	a	c	c	a	c	a	c	a	c	c	c	c	c	a	c	c	c	c	c	c	c	c	-	c	a	c	c	a	c	a	c	c	c	c	c	c	a	c	c	c	c	c	a	c	c	c	c
3341848	TGCAGCTACAGCTCCTCTTCAGCACAACCCCTTCTTCAGCACACACATCAATCCAGATACACACCCATC	A	d	d	d	d	d	d	b	d	b	d	d	d	d	d	b	b	d	d	d	d	b	d	d	d	d	d	b	d	-	d	b	d	d	b	d	-	d	d	d	b	b	d	d	b	b	-	b
3341880	TGCAGTGGACTGGTTGTGACATAGACAAGTTTTTCCTTGTTGTCTGTCAATGAACTTTCCG	A	d	-	d	d	d	d	b	d	b	d	d	d	d	d	b	b	d	d	d	d	b	-	d	d	d	d	b	d	d	d	d	-	-	b	-	d	d	d	d	b	b	-	d	b	b	d	b
3341901	TGCAGATGTACGTGCCTCCACATGTAGCTGCACCTGTACCG	A	-	-	d	d	d	-	d	b	d	d	d	d	d	d	d	d	b	d	-	d	d	b	d	d	d	d	d	d	-	d	d	-	b	b	d	d	b	b	d	d	d	b	d	d	d	d	b
3341941	TGCAGCTCTTGCCGTTCCTTTGAAGCCCTGCAATTCACCG	A	a	c	c	a	c	a	c	a	c	c	c	c	-	a	c	c	c	c	c	c	c	a	a	-	a	-	c	a	c	a	c	c	c	c	-	-	a	-	c	c	c	c	a	c	c	c	c
3341949	TGCAGAGGCACTACAATGCAAGCTTTCGCACCATACAAGTACCACGCCACGGACACCAGCTCAGTATCA	A	a	c	c	a	a	c	c	a	c	c	-	a	a	a	c	c	c	c	c	c	c	a	a	c	a	c	c	a	c	c	c	c	-	c	c	c	a	-	c	c	-	c	-	c	c	c	c
3341960	TGCAGTTGCATGATCTACATCACTGATTCATGCCTCACCCTTCTGGCATGGGTGCACAGCCG	A	c	-	c	c	a	c	a	c	c	c	c	a	c	a	-	c	c	c	a	a	-	c	c	c	a	-	c	a	c	a	c	c	-	c	a	a	c	c	c	c	a	c	a	c	a	c	c
3342087	TGCAGTAACCAAGCAACGCTGATAAGGATGGCAGGTCAAGCCCGTGCACAGAAGGAATTTGCTGGCAGC	A	c	c	a	c	c	c	c	c	c	a	c	c	c	-	c	c	c	c	c	c	c	c	c	c	c	c	-	c	c	c	c	c	c	c	c	c	-	c	c	a	c	a	c	c	-	-	c
3342103	TGCAGGTCTCACATACGTCGTGACTGATGCAGTCAATTGGATTATTACATTGATTCCG	A	d	-	b	-	b	d	b	d	b	b	d	d	b	d	d	b	b	d	d	d	d	b	b	d	-	b	d	-	d	-	b	d	-	d	d	d	d	d	d	d	d	-	-	d	d	d	d
3342116	TGCAGGGTACATGCTCATTTCTGAGCTGCTGTGATCATAGTCCG	A	a	-	c	c	a	c	c	a	c	-	c	c	a	a	c	c	c	c	c	c	c	a	a	c	a	c	c	a	c	-	c	c	c	c	c	-	a	-	c	c	c	a	c	-	c	c	c
3342222	TGCAGATAGTACACGAAATATTAGCATGGGAAAAAAAGAGTCATCCTTTGAACCGTGAGCTATTCGACC	A	d	d	b	d	d	d	b	d	b	-	d	d	d	d	b	b	d	d	d	b	b	d	d	d	d	d	b	d	d	-	b	b	d	b	d	d	d	d	d	d	d	d	d	d	b	d	b
3342301	TGCAGAAGTTCAGAAAGCATCAAGATTTGCTGAACCCG	A	d	d	d	d	d	d	d	-	d	d	b	d	b	d	d	d	d	d	d	d	b	d	d	b	d	d	b	d	-	d	d	b	d	b	-	d	b	d	d	b	b	b	d	d	d	-	b
3342326	TGCAGAACACGCTCCGCCTTACCCGTAACAACATCAAGGCCATGATCATGGTATGATGGATACCGAGAT	A	c	c	c	c	c	c	c	c	c	c	a	c	a	c	c	c	c	c	c	c	a	c	c	a	c	c	a	c	c	c	c	a	c	a	c	c	a	c	c	a	c	a	c	c	c	c	a
3342391	TGCAGCGGAGAACACTGCAAGGTGTGCATGAGTCGAGAGTTGGTTCACTGGCCTGGAACAACAACATCC	A	d	d	b	b	d	d	b	d	d	b	d	b	d	d	b	-	d	d	d	d	b	-	d	b	d	b	d	d	b	d	d	d	b	d	d	d	d	b	d	b	b	-	d	b	b	d	d
3342436	TGCAGCTGGAGCTCCACCAGGTCCCGGCATCTCCCGATTTCTCGTGGGATTGTTCCG	A	a	c	c	c	c	c	c	a	c	c	c	c	a	c	c	c	c	c	c	c	c	a	a	c	a	c	c	a	c	c	c	c	c	c	a	c	a	c	-	c	c	a	c	c	c	-	c
3342471	TGCAGAAGGGTCCCGCAGATTCACCAGCCAGTGAGATTGGAACCAGTCTACGGTCACGTTTTCACCGCC	A	d	-	d	d	d	d	d	d	d	d	b	d	b	d	d	b	d	d	d	d	b	d	d	d	d	d	b	d	d	d	d	d	d	b	-	d	d	d	-	b	b	b	d	d	d	d	b
3342608	TGCAGCTGGTTCTCCCTCTAGAGCTGCAACAAAAGCATTCAGCTCCATACTGCACCG	A	d	-	b	-	d	d	b	d	b	d	d	d	d	d	d	b	d	d	d	d	b	d	d	d	d	d	b	d	-	-	b	b	-	b	d	d	d	d	d	d	d	d	d	d	b	d	b
3342703	TGCAGTTATTTATCTGACAAAACACGCTGCTGGTAAAACTTGGCGCACTAGCACATTCCCGCGGCCAAA	A	d	d	-	d	d	d	d	d	b	d	d	d	d	d	b	b	-	d	d	d	b	d	d	-	d	d	b	d	d	d	d	d	d	b	d	d	d	d	d	b	b	d	d	b	b	d	b
3342756	TGCAGCCTGTAGGAATGTATCTTTCAGAGCTTGTTTACATAGGCATGTGCTATTGAGTTGATGAGGAGA	A	c	c	c	c	c	a	c	a	c	-	c	c	c	a	c	c	c	c	a	c	c	-	a	c	a	-	c	a	c	a	c	c	c	c	c	a	a	-	c	c	c	c	a	c	c	c	c
3342760	TGCAGGCAAAATGCTCTTGTGAACGTAAATGTTAGTACTACTGCCG	A	d	-	-	d	d	d	b	d	b	d	d	d	d	d	b	b	d	d	d	d	b	d	d	d	d	d	b	d	d	d	b	-	d	b	-	d	d	d	-	b	b	d	d	b	b	-	b
3342764	TGCAGATGTTGAAATTTACTCCTGCTTGGCAAAGGTATCATCATAGATTTAAAACAATACCG	A	d	d	b	d	d	d	b	d	b	d	d	d	d	d	b	b	d	d	d	b	b	d	d	d	d	d	b	d	d	-	b	b	d	b	-	d	d	d	-	d	d	d	d	d	b	d	b
3342772	TGCAGGCTGCTCAGTGTGTCAACGTAGCTAAGCAGGAAACGTCGAGAGGACTCGATGTCCG	A	d	d	d	d	d	d	d	d	b	-	b	-	b	d	b	b	d	d	d	d	b	d	d	d	d	d	b	d	d	d	d	-	-	b	d	d	d	d	d	b	b	d	d	b	b	d	b
3342781	TGCAGAAATTGGGAATCAATGAACTGAGAGCATTATAGTCTTACCGTACAAAAAGCTAGCCAGACTTCC	A	d	d	d	d	d	d	b	d	b	d	d	d	d	d	b	b	d	d	d	b	b	d	d	d	d	d	b	d	d	d	b	b	d	b	d	d	d	d	d	d	d	-	d	b	b	d	b
3342797	TGCAGCCCCATGTGCTGTGCTGCCCCAGACCCCTCTCCCTCCCTTGCAATCCATCCACCG	A	c	c	c	c	c	a	a	c	c	c	c	c	c	a	c	c	c	c	a	c	c	c	c	c	a	c	c	a	c	a	c	c	-	c	-	a	a	-	c	c	c	c	a	c	c	c	c
3342798	TGCAGACAATCGGCGCACACATCTGGTGCCAAGTCCCTGGAGCACTGCATCAGCACGTAGACACGCGGG	A	d	d	d	d	d	d	d	d	d	d	b	d	b	d	d	b	d	d	d	d	b	d	-	d	d	d	b	-	-	d	d	d	-	b	d	d	d	-	d	b	b	d	d	-	d	d	b
3342801	TGCAGCCTCAACACCACCGCCGTGGCGCTAGCCCGCTTCCTGGCGCTCAAGTACCCACAGTACAATGTC	A	c	c	c	c	a	c	c	c	c	c	c	c	c	c	-	c	c	c	c	a	c	c	c	c	a	c	a	a	c	a	-	c	c	c	a	a	c	c	c	c	a	c	a	-	a	a	c
3342846	TGCAGATGAAGATTTGAGCTTCTACCATTCTGGAAGACACCATAGAAAAGGTCTCAAATCTACAGAGAA	A	d	-	d	d	d	-	b	d	b	d	d	d	d	d	b	b	d	d	d	b	b	d	d	d	d	d	b	d	-	-	b	b	d	b	d	d	d	d	d	-	d	d	d	b	b	d	b
3342986	TGCAGCCACACAAGAAGACATGATCGTCAGCCAGAGCTTAAGAGTAAAGAGTTCATCCG	A	a	c	c	c	a	c	c	a	c	c	c	c	a	a	c	c	c	c	c	c	c	a	a	c	a	c	c	a	c	c	c	c	-	c	c	c	a	c	c	c	c	a	-	c	c	c	c
3343004	TGCAGTGTTCGTTAAGCCACTGAGGAATCAACCAGTCAATCAAAGGATATGCGTGCATTATTGGAGTTA	A	a	c	c	c	a	c	c	a	c	c	c	c	a	a	c	c	c	c	c	c	c	a	a	-	a	c	c	a	-	c	c	c	c	c	c	c	a	c	c	c	c	a	c	c	c	-	c
3343038	TGCAGAAATCGCCGTCACTTCCATTTAACGATCCCGTAAATTAACTTCGATCGATCCATCAATCCCATG	A	c	-	c	c	c	c	c	a	c	c	a	c	a	c	c	c	c	c	c	c	c	-	c	a	c	-	a	c	c	c	c	a	c	a	c	c	a	a	c	a	c	a	c	-	c	c	a
3343046	TGCAGCACATACATACACAGCCGTTCTAGGGTTATCCG	A	d	-	b	d	d	d	b	d	b	d	d	d	d	d	b	b	d	d	d	d	b	d	d	-	d	d	b	d	d	d	b	b	-	b	-	-	d	d	-	d	d	d	d	-	b	-	b
3343060	TGCAGGCCATAATCGAAAAAGAGGATCATGTTGTAACCG	A	a	-	c	a	a	c	c	a	c	c	c	c	c	a	c	c	c	c	c	c	c	a	a	c	a	c	c	a	c	a	c	c	c	c	c	c	a	c	c	c	c	c	a	c	c	a	c
3343137	TGCAGGGGACATGAGCGCTTCCAAAAGTCCAGGCTTTGGTCCACCACACATTGCTTTGCTTTGCTTTGG	A	a	c	c	c	c	c	c	a	c	c	c	c	a	a	c	c	c	c	c	c	c	a	a	c	a	c	c	a	-	c	c	c	c	c	-	c	a	c	c	-	-	a	-	-	c	c	c
3343156	TGCAGAGGTTGCAACGCTTGATAGCCTGCAATATCTTCTGCTCGGTGGCAACAAGCTCACCG	A	d	d	b	d	d	d	b	d	b	d	d	d	d	d	d	b	d	d	d	d	b	d	d	-	d	d	b	d	-	d	b	b	-	b	d	d	d	-	d	d	b	d	d	-	b	d	d
3343162	TGCAGTTTTCCCTAGTAGTGTACTGTACATATTAGTCTGAATCCACCAGCATCGCGTGGATTGCCTTGT	A	d	d	d	d	d	d	d	b	d	d	b	d	d	d	d	d	d	d	d	d	d	d	d	b	d	d	d	d	-	d	-	b	b	b	d	d	b	b	d	b	d	b	d	d	d	-	b
3343167	TGCAGAGCCTATCGCGAGATATGCAGAGCTAAGCCAAGTCGCCAACAGTAGTAATACTGGCCG	A	d	-	d	d	d	d	b	d	b	d	d	d	d	d	b	b	d	b	d	b	b	d	d	d	d	-	b	d	-	d	b	b	d	b	-	d	d	d	d	d	d	d	d	d	b	d	b
3343282	TGCAGTTTGGAGCGTGGGACAATAGCAGTCAAGATTATGATACATGCCATTAGGCCTCCACTCTCCGCC	A	a	c	c	a	a	c	c	a	c	c	c	a	a	a	c	c	c	c	c	c	c	a	a	c	a	c	c	a	c	c	c	c	c	c	c	c	a	c	-	-	c	c	c	c	c	c	c
3343290	TGCAGGAAGACTAAACAAGCACATAATAACATCACTGGAACATGGAGAACTCCG	A	d	d	b	d	d	d	b	d	b	d	d	d	b	d	d	b	-	d	d	d	d	d	d	-	d	d	d	d	d	d	b	b	d	d	d	-	d	-	d	d	b	d	d	d	b	d	d
3343299	TGCAGTATCTGCACATCATGCATGTAGCTTTCATATGTACTACTGTATCTGATTGGAGATAAGCAAATC	A	c	c	c	c	c	a	a	a	c	c	c	c	c	a	c	c	-	c	a	c	c	c	c	c	a	c	c	a	c	a	c	c	c	c	c	a	a	c	c	c	c	c	a	c	c	c	c
3343305	TGCAGAGATCACAATTCCTCCCACTCCTTCCTTTTTGTTTATCCTGCTCGCCTGTTGGCATCCTTTTGG	A	c	c	c	c	a	c	a	c	c	c	c	c	c	a	c	c	-	c	a	a	c	c	c	c	a	-	c	a	c	a	c	c	c	c	a	a	c	c	-	c	a	c	a	-	a	c	c
3343337	TGCAGTCACAGTAGAGAGATGTCTCACGGACGACTGATCTTCAGTGCAATTACAGACAGCAGCAGTGGA	A	d	d	-	d	d	d	b	d	b	d	d	d	-	d	b	b	d	d	d	d	b	-	d	d	d	-	b	d	d	d	b	d	d	b	-	d	d	-	d	b	b	d	d	b	b	-	b
3343342	TGCAGGAAACCATCACAACATTTCCAGAAATAAGTAACAGCTTAGCAGAGTTAGGATTCCG	A	d	d	b	d	d	d	b	d	b	d	d	d	d	d	b	b	d	d	d	-	b	d	d	d	d	d	b	d	-	d	b	b	d	b	d	d	d	d	d	-	d	d	-	d	-	d	b
3343518	TGCAGCACTCGCTACCATACCATTGGGCCAGCAGAGCAGAGCTCACACGTCGCCGCCCGTTCGTCGGCC	A	-	-	d	d	d	d	d	d	-	d	b	d	b	d	d	d	d	d	d	d	b	d	d	b	d	-	b	d	-	d	-	b	d	b	-	d	b	d	-	b	b	b	d	d	d	d	b
3343524	TGCAGTGGCTGTGCGTACCGTACTACACTGCTGCTATGGCTGATGTTACGCTACCATGGCCATGGCCGA	A	c	c	c	-	a	c	a	c	c	c	c	-	c	a	c	c	c	c	a	a	c	c	c	c	-	c	-	a	-	a	-	c	c	c	a	a	c	c	-	c	a	c	a	c	a	c	c
3343571	TGCAGGTACATGGTGCATATACTGCTGCTGCAAAAGTACAAAAGCGACGGGATGGCTAGATGCAGGGGC	A	c	c	c	-	c	c	c	a	c	c	a	c	c	c	c	c	c	c	c	c	c	c	c	a	c	c	-	-	a	-	c	a	c	a	a	c	a	c	a	c	c	-	c	a	c	c	a
3343575	TGCAGCCCCATGTGCTGTGCTGCTGCCCCAGTCCCCTCTCCCTCCCTTGCAATCCATCCACCG	A	d	d	d	d	d	d	d	d	b	d	b	d	b	d	d	b	d	d	d	d	b	d	d	d	d	d	b	d	d	d	-	d	d	b	-	d	d	d	-	b	b	d	d	b	b	d	b
3343737	TGCAGGAGATGATAAAAACAATAAAAAAACACTCTCTTTCCTTTCAGTAACTGGAACAGCCG	A	d	d	b	d	d	d	b	d	b	d	d	d	d	d	b	b	d	d	d	d	b	d	d	d	d	d	b	d	d	d	b	b	d	b	d	-	d	d	d	-	d	d	d	d	b	d	b
3343761	TGCAGGGCGTCCCTGGACTGGAAACTGGTGAGAGAGAAGGCATCGTTGATTGCTGGTGACTTGGCCAAT	A	c	c	c	c	c	a	a	c	c	c	c	c	c	a	c	c	c	c	a	c	c	c	-	-	a	c	c	a	c	a	c	c	c	c	-	a	a	c	c	c	c	c	a	c	c	c	c
3343791	TGCAGTTGATCAATACACCTTTCACTAGTATTTTCTTCCG	A	d	-	d	d	d	d	b	d	b	d	d	d	d	d	b	b	d	d	d	-	b	-	d	-	d	d	b	d	d	d	b	d	d	b	d	d	d	d	d	b	b	d	d	b	b	d	b
3343822	TGCAGCAATAATAAAGCGCGAGCAGAACGCAATAGTAATGCGCTGATGGTTCTCAATTCTCATCATGCT	A	c	c	-	c	c	a	a	c	c	c	c	c	c	a	c	c	c	c	a	c	c	c	c	c	a	-	c	a	c	a	c	c	-	c	c	a	a	c	-	c	c	c	a	c	c	c	c
3343828	TGCAGGACGAGATTCCCAGTGTTCAGGAGGACAGCAATGGTGTCAGTGGTTGTTACTCTTGCTTGAGAA	A	a	-	c	a	a	c	c	a	c	c	c	a	c	a	c	c	c	c	c	c	c	a	a	c	a	c	c	a	c	c	c	c	c	c	c	c	a	c	c	c	c	c	a	c	c	c	c
3343899	TGCAGTCGGTTTGATTTGAGTTTTTCTACAATTTGATTAGAGGTTTGTTTGCGATAATGATAAACAGCT	A	-	c	c	c	a	c	a	c	c	c	c	c	c	a	c	c	c	c	a	a	-	c	c	c	a	c	c	a	c	a	c	c	c	c	a	a	c	c	c	c	a	c	a	c	a	c	c
3343962	TGCAGAAATAGGATCACATTCCGAAAGTCCTCTTCGCCG	A	d	-	d	d	d	d	-	d	b	d	d	d	d	d	b	b	d	d	d	d	b	-	d	d	d	d	b	d	-	d	d	d	d	b	d	d	d	d	d	b	b	d	d	b	b	-	b
3343997	TGCAGCTCTGTGTTTCGTTCGTCTTGATTTTCGATTGGGTCTCATCGGGTTTTGGATCTGATCTGCGCA	A	d	d	d	d	d	d	b	d	b	d	d	d	d	d	b	b	d	d	d	d	b	d	d	d	d	d	b	d	d	d	d	d	d	b	d	d	d	d	d	b	b	d	d	b	b	d	b
3344035	TGCAGTACACAATTGCGCATGCTGTTCCTCCGAAATCTTCGCAACCTTTTTTCCACTCTTCGCTAAAGA	A	a	c	c	a	c	a	c	a	c	c	c	c	c	a	c	c	c	c	c	c	c	c	a	c	a	-	c	a	c	a	c	c	c	c	c	c	a	c	c	c	c	c	a	c	c	c	c
3344164	TGCAGACGCGCCTCATATCTGCCCGTAATCTGAGGTCTTGCGATCTTGCATATTTGGGCAATTCCGAGA	A	c	c	c	c	a	c	a	c	c	c	c	c	c	a	c	c	c	c	a	a	c	c	c	c	a	c	c	a	c	a	c	c	-	c	a	a	c	c	-	c	a	c	a	c	a	c	c
3344189	TGCAGTGGAGGAGCTGGTCATCACCCTTGCATTCATCATGCCCTTTGAATATGATCTAGTGGTCCAGGA	A	c	c	c	c	c	a	c	a	c	-	a	c	c	c	c	c	c	c	c	c	c	a	c	-	a	c	c	a	c	-	c	c	c	-	a	-	a	c	a	c	c	c	c	c	c	a	a
3344260	TGCAGAGCTCTGCCTGCACAATTAAATTTCAGGGATTCAATGGATTTCTACACAAGAAAAATCAGTCCG	A	d	-	d	d	d	d	b	d	b	d	d	d	d	d	b	b	-	d	d	d	b	-	d	-	d	d	-	d	-	d	b	-	-	b	d	d	d	d	d	b	b	d	d	b	b	d	b
3344305	TGCAGATCTCTTCGCCTGCTCCTTTTGCTCTCCCCTCTCCGCCTTCGGAGAAGTGTCTCCAGCCGAGAT	A	a	c	c	a	a	c	c	a	c	c	c	a	a	a	c	c	-	-	c	c	c	a	a	c	a	c	c	a	c	c	c	c	c	c	c	c	a	c	c	-	c	-	c	-	-	c	c
3344349	TGCAGGCCCGTTGCACCCCCGCGATAGCATTGTGCTCAGTACCAACACTGAAATGAACTTCAATTTGTT	A	a	-	c	a	a	c	c	a	c	c	c	a	a	a	c	c	c	c	c	c	c	a	a	c	a	c	c	a	-	-	c	c	-	c	c	c	a	c	c	-	c	c	c	c	c	c	c
3344371	TGCAGTAAAAAGAAGTATGTACTAGGTCCCTTTTCTGGGCCGACGTTCCCACAATTCCACCTGGATTGC	A	a	c	c	a	c	a	c	a	c	c	c	c	c	a	c	c	c	c	c	c	c	c	a	c	a	c	c	a	c	a	c	c	c	c	c	-	a	c	c	c	c	c	a	c	c	c	c
3344376	TGCAGGCTATATCAAGCGTCAAAATCAAAGGATGACTTGGAGGAATAGTTGGTAAGCTTTACTCACCAA	A	a	c	c	a	a	-	c	a	c	c	c	a	c	a	c	c	c	c	c	c	c	a	a	c	a	c	c	a	c	-	c	c	-	c	c	c	a	c	c	c	-	c	a	c	c	c	c
3344494	TGCAGCAATCATCATGTAGCAACCTCTCTGTAAGGAGGTACTCGCTGTGAGCAAAGTGTGGCCTTGTGA	A	d	d	b	d	b	d	b	d	b	d	d	d	b	d	d	b	b	d	d	d	d	d	b	d	d	b	d	-	d	-	b	d	b	d	d	d	d	-	d	d	d	-	b	d	d	d	d
3344507	TGCAGTCAAACACTCGAATCAGCAAAGATAGCTGAAGATCCTACATGAGTTTGGTTATGCGAAGGAATC	A	d	d	d	d	d	d	b	d	b	d	d	d	d	d	b	b	d	d	d	b	b	d	d	d	d	d	b	d	d	d	b	b	d	b	d	d	d	-	-	d	d	-	d	b	b	d	b
3344606	TGCAGTAGTTTGCTAAGGCCTAGTAGGTATTAGCTCTTCTTTTTAGCCTACCACGCTGTAAAGCCGAAA	A	d	d	b	d	d	d	b	d	b	d	d	d	d	d	b	b	-	d	-	b	b	d	d	-	d	-	b	d	d	-	b	b	d	b	d	-	d	d	-	d	d	d	d	d	b	d	b
3344647	TGCAGATGTTATTAATAATGTGATAAAGAACCTCCTCATTTCTATGAACTTATCGACGACTCATTAATT	A	d	d	d	d	d	d	b	d	b	d	d	d	d	d	b	b	d	d	d	b	b	d	d	d	d	d	b	d	d	d	b	b	d	b	d	d	d	d	d	d	d	d	d	b	b	d	b
3344659	TGCAGATGGTAATTAGCGCTGGGTGTCGACTTCGATCCTAGCAATCACAACTTGTAGCAGGAGCGATCC	A	c	c	c	c	c	a	c	a	c	c	c	c	c	a	c	c	c	c	a	c	c	-	a	c	a	c	c	a	c	a	c	c	c	c	-	a	a	c	c	c	c	-	a	c	c	c	c
3344797	TGCAGTGCAAAGCTAGCCTTGCTAGCTAATCTTGATGATTAATTCTTTGATTCTTTCCTGACTCCTGTA	A	d	d	b	d	b	d	b	d	b	b	d	d	b	d	d	b	b	d	d	d	d	b	b	d	d	b	d	d	d	d	b	d	d	d	d	d	d	d	d	d	d	d	b	d	d	b	d
3344883	TGCAGGCCACTCGAGAGACTTCCCTGGGTTATTGCTCCG	A	d	d	d	d	d	d	b	d	b	-	d	d	d	d	b	b	-	d	d	d	b	d	d	-	d	d	b	d	d	d	d	d	d	b	d	d	d	d	d	b	b	d	d	b	b	d	b
3344990	TGCAGAGTTAACTTGGGGTAGCCTAGCCTAGCTTGGTCCTTTGATTTGGAGCTTTGAACAGTCGACACG	A	d	d	d	d	d	d	b	d	b	d	-	d	d	d	b	b	d	d	d	d	b	d	d	d	d	d	b	d	-	d	b	-	-	b	d	d	d	d	-	b	b	d	d	b	b	d	b
3345011	TGCAGCTTGAGCTCCTCTTCAGCGCCAGCCACCGATCAATCCATCACCACTTCCG	A	a	c	-	a	-	a	c	a	c	c	c	c	c	a	c	c	c	c	c	-	c	c	a	c	a	c	c	a	c	a	c	c	c	c	c	c	a	c	-	c	c	-	a	c	c	c	c
3345074	TGCAGGAGTAGTTGGCCACAGAACAGAATGAGTTGGATAACCAGATGATATTTACCG	A	c	c	c	-	a	-	c	c	c	c	c	c	-	c	c	c	c	c	c	a	c	c	c	c	a	-	a	a	c	a	c	-	c	c	a	a	c	c	c	c	a	c	a	a	a	a	c
3345133	TGCAGATAGCATCGACCATTCCAAAACCACAGGGTTAGCTATAACTTCAAGTTCATACGCATAACTTAG	A	a	a	a	a	a	a	a	a	a	a	a	a	a	a	a	a	a	a	a	a	a	a	a	a	a	a	a	a	a	a	a	a	a	a	a	a	a	a	a	a	a	a	a	a	a	a	a
3345170	TGCAGTAGCTTAGATGTACTAGGGTTAGGGTTGAGGTGGAAAGCAGAATGAACCG	A	a	c	c	c	c	-	c	a	c	c	c	c	a	c	c	c	c	c	c	c	c	a	a	c	a	c	c	a	c	c	c	c	c	c	c	-	a	c	c	c	c	a	c	c	c	c	c
3345212	TGCAGCTCATGTTCGATGCTGAAGCATCAAGAAAAATGGTTGCCAGTTTCCCTACCTTGTCCCATAAAT	A	d	-	b	d	d	d	b	d	b	d	d	d	d	d	d	b	d	d	d	d	b	d	d	d	d	d	b	d	d	-	b	b	d	b	d	d	d	d	d	d	b	d	d	d	b	d	d
3345243	TGCAGTAGTGTAATGACGGACATCTATTTTGATAAATAAAAAAATGATGTTTGAGGAATAGAGTTGGAT	A	d	d	b	d	d	d	b	d	b	d	d	d	d	d	b	b	d	d	d	b	b	d	d	d	d	-	b	d	d	d	b	b	d	b	-	-	d	d	d	d	d	d	d	d	b	d	b
3345296	TGCAGGCAGCAGGATTAGCCAGCTCAAAATGACAGGGCACAACAAGGCCGCAAGTGCCCG	A	b	b	b	b	b	-	d	b	d	d	d	d	d	d	d	b	d	d	d	b	b	b	d	d	b	-	d	d	b	-	b	-	d	b	b	d	b	d	d	b	d	b	d	b	-	-	d
3345338	TGCAGTACTGCTGACGATGAATTCGGCACATCTTCTTCATGTAAAATTTCGTCTCCAAATCCTGTTCAG	A	b	b	b	b	b	b	b	b	b	b	b	b	b	b	b	b	b	b	b	b	b	b	b	b	b	b	b	b	b	b	b	b	b	b	b	b	b	b	b	b	b	b	b	b	b	b	b
3345447	TGCAGTAGCTCGTTTGTACGTACAGTACTTCAGAGGATCTCGTTCCATCAAATCCAACACGACCGAGAT	A	c	c	c	c	a	c	a	c	c	c	c	c	c	a	c	c	c	c	a	a	c	c	c	c	a	c	c	a	c	a	c	c	c	c	a	a	c	c	c	c	a	c	a	c	a	c	c
3345461	TGCAGTAATTATTATTGCCCTCTTGGCAAATGCTGATAAGCAGAACGATCGCTCGTCTGTACGCTTGCA	A	d	d	d	d	d	d	d	d	b	d	b	d	b	d	b	b	d	d	d	d	b	d	d	d	d	d	b	d	d	d	d	-	d	b	-	d	d	d	d	b	b	d	d	b	b	d	b
3345530	TGCAGCTTAGCTACTTCGGAAGCTAACTGTGTTACCGTAGAGGGGAATCCATTCGCGGAACTGGGGCTG	A	a	c	c	a	a	c	c	a	c	c	c	a	a	a	c	c	c	c	c	c	c	a	a	c	a	-	c	a	-	c	c	c	c	c	c	c	a	c	c	c	c	a	c	-	c	c	c
3345703	TGCAGTAACTTCATGCTTACGCTGCAACTCTCGTAAAAATGTGGTGCCG	A	a	c	c	-	c	a	c	a	c	c	c	c	c	a	c	c	c	c	c	c	c	-	a	c	a	c	c	a	c	a	-	c	c	c	c	c	a	c	c	c	c	-	a	c	c	-	c
3345712	TGCAGCAGTCAGTCCCTTTCAATCACCTTGTTGCAGACATAAACTAGATAGAAATCCG	A	c	-	c	c	a	c	a	c	c	c	c	c	c	a	-	c	c	c	a	a	c	c	c	c	a	c	c	a	c	a	c	c	c	c	c	a	c	c	a	c	c	c	a	c	a	c	c
3345716	TGCAGTGGCACCAGATCGTCTTTAACTCAAAAACCCTAGAACAGGTAGACAATGGTGTACCAACCGAGA	A	a	c	c	c	a	c	c	a	c	c	c	c	a	a	c	c	c	c	c	c	c	a	a	c	a	c	c	a	c	-	c	c	-	c	c	-	a	c	c	c	c	a	c	c	c	c	c
3345740	TGCAGAAAAACAGAACACGAATAAGATTGAACAGATAGCCATACACTGAACTTTCACTGTTTAAACAAC	A	a	c	c	a	a	c	c	a	c	c	c	a	c	a	c	c	c	c	c	c	c	a	a	c	a	c	c	a	c	-	c	c	c	c	c	c	a	c	c	c	c	c	a	c	c	c	c
3345768	TGCAGCTATATTTGCTGTATACTGTCGGTATTTAGGGCAAAAATAATTCAATGAATACCAGGGACTTCA	A	c	c	c	c	c	a	a	c	c	c	c	c	c	a	c	c	c	c	a	c	c	c	c	c	a	c	c	a	c	a	c	c	c	c	c	a	a	c	c	c	c	c	a	c	c	c	c
3345864	TGCAGCTGCGGATCCACTATTCCTTCGTTTACCATGGACCTGATCTCCTCCTCCTCGCTCAAGGGCACG	A	d	d	d	d	d	d	b	d	b	d	d	d	d	d	b	b	d	d	d	d	b	d	d	d	d	-	b	-	d	d	b	d	d	b	d	d	d	d	-	b	b	d	d	b	b	d	b
3345881	TGCAGTTATTTATTTATTTTTGAGGAACCCTTACTGCTCGTTCACGAGCTCGACACTGTTTTTAGGGTT	A	a	c	c	c	a	c	c	a	c	c	c	c	a	a	c	c	c	c	c	c	c	a	a	c	a	c	c	a	c	c	c	c	c	c	-	c	a	c	-	c	c	a	c	-	c	c	c
3345908	TGCAGGATGGGAATCTCGATCCACAAATATATGGTGTTGGTGGACCTGTTCATGGGTCAGAATCACAGT	A	d	d	b	d	d	d	b	d	b	d	d	d	d	d	b	b	d	d	d	-	b	d	d	-	d	-	b	d	d	-	b	b	d	b	d	d	d	d	d	d	d	d	d	-	b	d	b
3345922	TGCAGGCAACAACGGCAGCAGTAAGTAAGTTGACAACCATGACCTCCCCAGCCCCCAAACCG	A	c	c	c	c	c	a	c	a	c	c	c	-	c	a	c	c	c	c	a	c	c	-	a	c	a	c	c	a	c	a	c	-	c	c	c	a	a	c	c	c	c	c	a	c	c	c	c
3345940	TGCAGCATGTTACGTCATCTGTTGATCAGCTCGCCGTGTCTCTGATAATTTGTCGTGATGGCATCCGTG	A	d	d	d	d	d	d	d	b	-	d	d	d	d	d	d	d	b	d	d	d	d	b	d	-	d	d	-	d	d	d	d	d	b	b	d	d	b	b	d	b	d	b	d	d	d	d	b
3345945	TGCAGCGTGTTGGGGGCTGGTGGTTGGCAATGATGCCCTCTGCGCAATTTGCTATGTTCCTATGCCATT	A	d	d	d	d	d	d	d	-	d	-	b	d	b	d	d	d	d	-	d	d	b	d	-	b	d	-	b	d	d	-	d	b	d	b	d	d	b	d	d	b	b	b	d	d	d	d	b
3345974	TGCAGTTCATTTCTAAATGACTGATGAGGATCTTTGCGTGCAGGACTGGTTCAAGAAGCGGTTCAACGC	A	c	c	c	c	c	a	c	a	c	c	a	c	c	c	c	c	c	c	c	c	c	c	c	a	c	c	c	c	a	c	c	c	c	c	a	c	a	c	a	c	c	c	c	-	c	c	a
3346004	TGCAGTCAGTGAACTCGATCGATTGTTTAGAGGTCGTGTGCTGCAAAGAAGGCCTCCAGGTCGGCCCCG	A	d	-	b	d	d	d	b	d	b	d	d	d	d	d	b	b	-	d	d	b	b	d	d	-	d	-	b	d	d	d	b	b	d	b	d	d	d	d	d	d	d	d	-	d	b	-	b
3346029	TGCAGAACAGAACGATGATTCTCTGATCTTTTTCCATCTGGTTTTCTCCGCAAATGATTTGCTTGCGTG	A	d	d	b	d	d	d	b	d	b	d	d	d	d	d	b	b	d	d	d	b	b	d	d	-	d	d	b	d	d	d	b	b	d	b	d	d	d	d	d	d	d	d	d	d	-	d	b
3346044	TGCAGTTGCCAGAACATGCTACGAATTCCTCGATGTCTCTCTCGATCTATCCG	A	b	b	b	b	b	d	d	b	d	d	d	d	d	d	d	b	d	d	d	b	b	b	d	d	b	d	d	-	b	-	b	-	-	b	b	d	b	d	d	b	d	b	d	b	d	d	d
3346084	TGCAGAGCATTGTCCACAAATGGCACGTCCACGACATTGCCTGAGCAAGAAGAGATTAAATATGCTCTG	A	b	b	b	b	b	b	b	b	b	b	b	b	b	b	b	b	b	b	b	b	b	b	b	b	b	b	b	b	b	b	b	b	b	b	b	b	b	b	b	b	b	b	b	b	b	b	b
3346112	TGCAGCATACTAGTGGACCAGCCCATGAACTAACTGGGCAGTGCAAAAGTTCATAGCACGAAAATATCA	A	d	-	b	d	d	-	b	d	b	d	d	d	d	d	b	b	d	d	d	b	b	d	d	d	d	d	b	d	-	d	b	b	d	b	d	d	d	d	-	d	-	d	d	d	b	d	b
3346155	TGCAGATTTACGTGCCACCCTTGCATAGTAACACACGCCTGGCTACTTTATCATCGTGGTAGATGGCAA	A	d	d	d	d	d	d	d	d	b	-	d	d	d	d	b	b	d	d	d	d	b	d	d	d	d	d	b	d	-	d	d	-	d	b	d	d	d	d	d	b	b	d	d	b	b	d	b
3346176	TGCAGCTCCCTAATCAAGATACCTACACCATAGGCACCACCAACAGCTCGCCCTCTGTACTCGCTGTCC	A	d	d	b	d	b	-	b	d	b	b	d	d	b	d	d	b	b	d	d	d	d	b	b	d	d	b	-	d	d	-	b	d	d	d	d	d	d	d	d	-	d	d	b	d	d	d	d
3346205	TGCAGTGCGACTCCAGGCACTACCTCTTCGCTTGGAGGTTTCGCACCGCCGATGCATCATCGTCCGAGA	A	d	d	d	d	d	d	b	d	b	d	-	d	d	d	b	b	d	d	d	b	b	d	d	-	d	-	b	d	d	d	b	b	d	b	d	d	d	d	d	d	-	d	d	-	-	d	b
3346276	TGCAGGTCATCCTCGGCCACTGGCAGCAATGTCCGTCACTCGAGTCCCAGTCCCACCAGTACTCCCAGT	A	-	c	c	c	a	c	a	c	c	c	c	c	c	a	-	c	c	c	a	a	c	c	-	c	a	c	c	a	c	a	c	c	-	c	a	a	c	c	a	c	c	c	a	c	a	c	c
3346342	TGCAGACGAATTTCACCAGCATCGCCCATGTCGATCTGTGTCACGAGGATATGCAGACAGAGTTCTCCG	A	d	d	d	d	d	d	d	d	b	d	b	d	b	d	d	b	d	d	d	d	b	d	-	d	d	d	b	d	-	d	d	d	d	b	d	d	d	-	d	b	b	d	d	b	b	d	b
3346373	TGCAGCTGGAATTGTAATTACAGGGAAATCCTATAAAAAGAAAACAGCAGGTCATGTTCCTGTTTAGAG	A	d	d	b	d	d	d	b	d	b	d	d	d	d	d	b	b	d	d	d	b	b	d	d	d	d	d	b	d	d	d	b	b	d	b	d	d	d	d	d	d	d	d	d	d	b	d	b
3346396	TGCAGCAGCTGCTGCATTTTTGTTGTTGCTTTCTTGGTGCTGAAAAAGATGCCG	A	d	d	d	d	d	d	b	d	b	d	d	d	d	d	b	b	d	d	d	b	b	d	d	d	d	d	b	d	d	-	b	b	d	b	-	d	d	d	d	-	d	d	d	d	b	-	b
3346429	TGCAGATTTGGTGGAAGGGTACCATGAGGCTTATAATATAAACAAGCATGGTGACCCG	A	-	c	c	c	c	c	c	a	c	c	a	c	c	c	c	c	c	c	c	c	c	c	c	a	c	c	c	c	a	c	c	a	c	a	a	c	a	c	a	c	-	-	c	a	-	c	a
3346513	TGCAGGCAACAACGGCAGCAGTAAGTAAGTTGACAACCATGACCTCCCCAGCCCAACCAGCCCCCAAAC	A	d	d	d	d	d	d	d	d	b	d	d	d	d	d	b	b	d	d	d	d	b	d	d	d	d	d	b	d	d	d	d	d	d	b	d	d	d	d	d	b	b	d	d	b	-	-	b
3346581	TGCAGGATGTGATTCGTGCGCAGCTCCTGCACGTCCTCCACGCGGTCCGTCACCATGCCCAGCATGCAG	A	c	c	c	c	c	a	c	a	c	c	c	c	c	a	c	c	c	c	a	c	c	c	a	c	a	c	c	a	c	a	-	c	c	c	c	a	a	-	c	c	c	c	a	c	c	-	c
3346582	TGCAGAGGTTGCAACACTGGATAGCCTGCAATATCTTCTGCTCGGTGGGAACAAGCTCACCG	A	a	c	c	c	c	c	c	a	c	c	c	c	a	c	c	c	c	c	c	c	c	a	a	-	a	-	c	a	c	c	c	c	c	c	a	c	a	-	-	c	c	a	-	-	c	c	c
3346599	TGCAGGACGGTCTGTTTTACAGTCTTTATACTACAGGCAGCAGCAATACTCTGGCACAGGTCAATAACT	A	c	c	c	c	c	a	c	a	c	c	a	c	c	c	c	c	c	c	c	c	c	c	c	a	c	c	c	c	a	-	c	a	-	c	a	c	a	c	a	c	c	c	c	c	c	c	a
3346617	TGCAGAAACCCATGTACTTTTTTCTATTAAAAAGAAGATCTGTGTAGTATGTGCTGCCTCACACGGCAC	A	a	c	c	a	c	a	c	a	c	c	c	c	c	a	c	c	c	c	c	c	c	c	a	c	a	c	c	a	-	a	c	c	c	c	c	c	a	c	c	c	c	-	a	c	c	c	c
3346627	TGCAGAACTTCATTTTCTCTCCGCTGTCGCTCTCCCGCAGCCTCCTATATACGCTGAACATGCCGTCAT	A	d	d	b	d	b	d	b	d	b	b	d	d	b	d	d	b	b	d	d	d	d	b	b	d	d	b	-	d	d	d	b	d	d	d	d	-	d	-	d	d	d	d	b	d	-	-	d
3346643	TGCAGAAGGTCCAGTATCCAGCTAGAGGACAGAGAATAGTAACACATCATTGTACGCGTTTGAATTTTC	A	d	-	d	d	d	d	d	d	b	d	b	d	b	d	b	b	d	d	d	d	b	d	d	-	d	d	b	d	d	d	d	d	d	b	-	d	d	-	d	b	b	-	d	b	b	d	b
3346723	TGCAGTAGTTTGCTAAGGCCAGTAGCTCTTCTTTTTAGCCTACCACGCTGTGAAGCCGAAATTCCCGAG	A	a	c	c	c	a	c	c	a	c	c	-	c	a	a	c	c	c	c	c	c	c	a	a	c	a	c	c	a	c	-	c	c	c	c	-	c	a	c	c	c	-	a	c	c	c	c	c
3346796	TGCAGCAAGCTCCCAATCAATCAATCAATCAATCAATAATTGTCCTGCTGTTTCAGATCTTTGCTCCAA	A	a	c	c	a	c	a	c	a	c	c	c	c	c	a	c	c	c	c	c	c	c	c	a	c	a	c	c	a	c	a	c	c	c	c	c	c	a	c	c	c	c	c	a	c	c	c	c
3346806	TGCAGCCTCCAGGAGGACGTGTTGTTGTTGTTGCTTGGGCTGCCCTGGATCACGCCG	A	d	d	d	d	d	d	b	d	b	d	d	d	d	d	b	b	d	d	d	d	b	d	d	d	d	-	b	d	d	d	-	d	d	b	d	-	d	d	d	b	b	d	d	b	b	d	b
3346934	TGCAGACACATGACATCAACTTCCTGTTGTAGTGTTGTTCCACAACATGGACGTAATACTCTCTGTTGC	A	d	d	d	-	d	d	d	d	d	d	b	d	b	d	d	d	d	d	d	d	b	d	d	b	d	d	b	d	d	d	-	b	-	b	d	d	b	d	d	b	d	b	d	-	d	-	b
3346949	TGCAGCCTGCTAATTTTCACTGCATTTTCCTTCTGTTTCTTCTCATTGATTCAGCCTGCGTGACCTCAC	A	c	c	c	c	c	a	a	c	c	c	c	c	c	a	c	c	c	c	a	c	c	c	c	c	a	-	c	a	c	a	c	c	c	c	c	a	a	-	c	c	c	c	a	c	-	c	c
3347047	TGCAGGCTAGCTAATCGAGCCTGCCTGCCTGCGTGCATGCATGCAGGACAGCTTCTGATCCTAACCCGT	A	a	a	a	a	a	a	a	a	a	a	a	a	a	a	a	a	a	a	a	a	a	a	a	a	a	a	a	a	a	a	a	a	a	a	a	a	a	a	a	a	a	a	a	a	a	-	a
3347118	TGCAGATCAATCTGTGGTAAAGGAGGCGTTCTACCGCCG	A	a	a	a	a	a	a	a	a	a	a	a	a	a	a	a	a	a	a	a	a	a	a	a	a	a	a	a	a	a	a	a	a	a	a	a	a	a	a	a	a	a	a	a	a	a	-	a
3347137	TGCAGAGCCAAGTGAAAGAAATATCAAGCTTGTCTTGCTACACGTCGGTTAAGTGGTGACGACCGAGAT	A	c	c	c	c	a	c	c	c	c	c	c	c	c	c	c	c	c	c	c	a	c	c	c	c	a	-	-	a	-	a	-	c	c	c	a	a	c	c	c	c	a	c	a	a	a	a	c
3347220	TGCAGCTCACGGAAGTGCGAAATCTAGGAGCAGAGACCCTTCTTGCCGCCGCCGCTGGTTCTTGGCTAT	A	a	c	c	c	c	a	c	a	c	c	c	c	c	a	c	c	c	c	a	c	c	-	a	c	a	-	c	a	c	a	-	c	c	c	c	c	a	c	c	c	c	c	a	c	c	c	c
3347240	TGCAGCACACTTCCGCTCTCCATCTCCTCTATGCACCAAATCTGCCATGGCCTTGAGCTCCCAAGCCCC	A	a	c	c	c	c	c	c	a	c	c	c	c	a	c	c	c	c	c	c	c	c	a	a	c	a	c	c	a	c	c	c	c	c	c	a	c	a	c	c	c	c	a	c	c	c	c	c
3347243	TGCAGTCCACCATGGAGGAGGAGCTGATTGCAGCCAGGGAGAGTGGGCTCCTTGCCG	A	c	c	c	c	c	a	a	-	c	c	c	c	c	a	c	c	c	c	a	c	c	c	c	c	a	-	c	a	c	a	c	c	c	c	c	a	a	-	c	c	c	c	a	c	c	-	c
3347360	TGCAGGCAGTCAAGTAGTCAGCTCGTCGGTCGTTGGAGAAGGAGGAGTTAATAACACAGGATGAAGATG	A	d	d	b	d	d	d	b	d	b	d	d	d	b	d	d	b	d	d	d	d	d	d	d	d	d	d	d	d	d	d	b	b	d	d	d	d	d	d	d	d	b	d	d	d	b	d	d
3347479	TGCAGGCACCAATAAATTTTCATCGCAGGCTTTTTTACCG	A	d	d	d	d	d	d	b	d	b	b	d	d	d	d	b	b	d	d	d	b	b	d	d	d	d	-	b	d	d	d	b	b	d	b	d	b	d	d	d	d	-	d	d	d	b	d	b
3347582	TGCAGATTCTCAGCAAGCAAGCTTTAACGACCGTGCGTTCATCAGCAACAATCAATCAGATCGGTCGCC	A	d	d	d	d	d	d	d	b	d	d	b	d	b	d	d	d	d	d	d	d	d	d	d	b	d	-	b	d	d	d	d	b	d	b	d	d	b	b	d	b	d	b	d	d	d	d	b
3347654	TGCAGTTGTTGAACCATTACCCACTGGACACAATTCGCAGTCGCCGAAAGCAATTCAAGAAGCGCGCGG	A	d	d	b	d	b	d	b	d	b	b	d	d	b	d	d	b	b	d	d	d	d	b	b	d	d	b	-	-	d	d	b	d	d	d	d	d	d	-	d	d	d	d	b	d	d	d	d
3347693	TGCAGAAGACAAAAGAGCAGTGACGCTCCAACTAAAATTACTCGGAACAATCACACGCTCTGATATTTA	A	c	c	c	c	c	a	c	a	c	c	a	c	c	c	c	c	c	c	c	c	c	c	c	a	c	c	c	c	a	-	c	a	-	c	a	c	a	c	a	c	c	c	c	c	c	a	a
3347774	TGCAGAAATTGGGAATCAATGAACTGAGAGCATTAGTCTTACCGTACAAAAAGCTAGCCAGACTTCCCG	A	a	c	c	a	a	-	c	a	c	c	c	a	c	a	c	c	c	c	c	c	c	a	a	c	a	c	c	a	c	c	c	c	c	c	c	c	a	c	c	c	c	c	a	c	c	a	c
3347794	TGCAGTGGCCGTTATTTATTTAGTCAAACTCAGCAATCCCAGTCTCTGAATGCCACGTCATCAAATCCA	A	a	c	c	c	c	a	c	a	c	c	c	c	c	a	c	c	c	c	a	c	c	c	a	c	a	c	c	a	c	a	c	c	c	c	c	c	a	c	c	c	c	c	a	c	c	c	c
3347805	TGCAGGATTACAATTGCTCGGTGGAGTTCTTGTGGAGCCCGTTCCTCGTGCAGCTTGAGACCAAGCCGA	A	d	d	b	d	d	d	b	d	b	d	d	d	b	d	d	b	d	d	d	d	d	d	d	-	d	d	d	d	d	d	b	b	d	-	d	-	d	d	-	d	b	d	d	-	b	d	d
3347912	TGCAGGGTGTGGAGGATTGGGCCTGTTCCTACTCCCCG	A	d	d	d	d	d	d	b	d	b	d	d	d	d	d	b	b	d	d	d	-	b	d	d	d	d	d	b	d	d	d	b	d	d	b	d	-	d	d	-	b	b	-	d	b	b	d	b
3347999	TGCAGGTGGGACAGGTGCATGGCTAATAATTTTCCGCCG	A	-	d	b	d	b	d	b	d	b	b	d	d	b	d	d	b	b	d	d	d	d	b	b	d	-	b	d	d	d	-	b	d	d	d	d	-	d	d	d	d	d	-	b	d	d	d	d
3348162	TGCAGCTCTGCTGGTCTTCGTGCAGCCTATCCAATGGCTAATAATACCCCAGCACAGTCTGAGAATTAA	A	c	c	c	c	c	a	a	c	c	c	c	c	c	a	c	c	c	c	a	c	c	c	-	c	a	c	c	a	c	a	c	-	c	c	-	a	a	c	c	c	c	c	a	c	c	c	c
3348167	TGCAGACAAGCATACAGGAACAGACAAGTGCCGTGGATTATTCAGAAAAAGGAAAGTCCACAATGTGTA	A	d	d	d	d	-	d	d	d	b	d	b	d	b	d	b	b	d	d	d	d	b	-	d	-	d	d	b	d	d	d	d	-	d	b	d	d	d	d	d	b	b	d	d	b	b	d	b
3348195	TGCAGTATAGCTCCTAATTGCAGCTGGATTTGTGATGCCCTACCCACTACCACTACACTAGCCAAGGAA	A	d	d	d	d	d	d	d	d	b	d	b	d	b	d	b	b	d	d	d	d	b	d	d	d	d	d	b	d	d	d	d	d	d	b	d	d	d	d	d	b	b	d	d	b	b	d	b
3348217	TGCAGTCGAACTAGAGGTTGGGAGTTCGATTCCCCACTCCTGCACTTTATTGTGCCTGACATTTAGTTC	A	d	-	-	d	d	d	b	d	b	b	d	d	d	d	b	b	d	d	d	b	b	d	d	d	d	d	b	d	d	d	b	b	d	b	-	d	d	d	d	d	-	d	d	b	b	d	b
3348229	TGCAGTTTGACCCCTTTTTGGTTCAAACTTAAGAGCCTTTAGAGCATTACAACCG	A	c	c	c	c	c	a	c	a	c	c	a	c	c	c	c	c	c	c	c	c	c	c	c	a	c	c	c	c	a	c	c	a	-	c	a	c	a	c	a	c	c	c	c	c	c	a	a
3348417	TGCAGGAGCGTAGCGTGTGGTTCCTGTAGCTTATTGAACTGGTGGAGGATTAGTGGACCG	A	a	-	c	c	c	a	c	a	c	c	c	c	c	a	c	c	c	c	a	c	c	c	a	c	a	c	c	a	c	a	c	c	-	c	-	-	a	-	c	c	c	c	a	c	c	c	c
3348500	TGCAGTCTACATGTTACCTCTCAGTTTGTGCGATCTCTGGATATTCTCTACAGCTTTTGGAAGCAGGGA	A	a	c	c	c	a	c	c	a	c	c	c	a	c	c	c	c	c	a	c	c	a	c	c	a	a	a	a	c	c	c	a	c	c	c	c	c	a	-	c	c	a	c	c	-	c	c	c
3348658	TGCAGCATGCACGCAAAGCCGCAGGGCTGCCACCTGCACTGCACTGCACACGAAACGGGAGGAAAAGGC	A	d	d	d	d	d	d	b	d	b	d	d	d	d	d	b	b	d	d	d	b	b	d	d	d	d	-	-	d	-	d	-	b	d	b	d	-	d	d	d	-	d	d	d	b	b	d	-
3348662	TGCAGTAAGCTCGCGCAGAGATTTCCATTTCATGACGACAAGGTCGCTGTAGTAAGCTGCATTATGGCG	A	d	d	-	d	d	d	b	d	b	d	d	d	d	d	b	b	d	d	d	d	b	d	d	-	d	-	b	d	-	d	b	d	d	b	d	d	d	-	d	b	b	d	d	b	b	d	b
3348786	TGCAGGAAATCCATTGTTGCATGTTGCTCCCCAGCGTGGATTCCCCCATTGGCTGCAAGAAAGAGGGAT	A	d	-	d	d	d	d	b	d	b	d	-	d	d	d	b	b	d	d	d	b	b	d	d	d	d	d	b	d	d	d	b	b	d	b	d	d	d	-	d	d	d	d	-	-	b	d	b
3348790	TGCAGCCTTCACAATACATCATGGCCCTGTGCGCCAGCCACACACTCACTCGAATTCCACTCAAAAAGC	A	c	c	c	c	a	c	a	c	c	c	c	c	c	a	c	c	c	c	a	a	c	c	c	c	a	c	c	a	c	a	c	c	c	c	a	a	c	c	c	c	a	c	a	c	a	c	c
3348831	TGCAGTAGACAAGATCCGTTTGAGGCTCAGCAACAAGTAGAAGAATGTCTACCACCAAGTATATAGGTA	A	c	c	c	c	c	a	a	c	c	c	c	c	c	a	c	c	c	c	a	c	c	c	c	c	a	c	c	a	c	a	c	-	c	c	c	a	a	c	c	c	c	c	a	c	c	c	c
3348880	TGCAGAGAGAATAGATTTGGTATGGAGCTCATCGTTGGTTGGTGAGGAAGGAAGCCCAGCAGAACCCGA	A	-	d	d	d	d	d	d	d	b	d	d	d	d	d	b	b	d	d	d	-	b	d	d	d	d	d	b	d	-	d	-	-	d	b	-	d	d	d	d	b	b	d	d	b	b	-	b
3348928	TGCAGAAACTGTATCGCCCATGAGAAAAGTATGCAGGGAGCTTTAATATGTAGCATTTGGTCTTGAAGT	A	b	b	b	b	b	b	b	b	b	b	b	b	b	b	b	b	b	b	b	b	b	b	b	b	b	b	b	b	b	b	b	b	b	b	b	b	b	b	b	b	b	b	b	b	b	b	b
3348982	TGCAGCGTGCACTGTGGCGAGCTATATGGAACCTCCACAAGGCCACTCCTCGAGCGCCGTGACTTCACA	A	c	c	c	c	c	a	a	c	c	c	c	c	c	a	c	c	c	c	a	c	c	c	c	c	a	c	c	a	c	a	c	c	-	c	c	a	a	c	-	c	c	c	a	c	c	-	c
3349101	TGCAGTTTTCGTAACAAGCATCAAACAAATTTGTTAAAAATGAATTGGACCTCTGGATTGTTTACAAAC	A	a	c	c	a	a	c	c	a	c	c	c	a	c	a	c	c	c	c	c	c	c	a	a	-	a	-	c	a	c	-	c	c	c	c	c	c	a	c	c	c	c	c	a	c	c	-	c
3349142	TGCAGGCGAAACATTTCAATATAATCCAGAGACTTTCGCAAAATAAATAAGTTATAAAATTGCACTTCG	A	d	d	b	d	b	d	b	d	b	d	d	d	b	d	d	b	b	d	d	d	d	d	b	d	d	b	d	d	d	d	b	d	b	d	d	d	d	d	d	d	d	d	b	d	d	d	d
3349249	TGCAGTTGCCCTTGGCATGCGATCCAGCCATCAAAGACGGCAAGGCTCCTACGACATTGTGCTGCTCGA	A	c	c	c	c	a	c	c	c	c	c	c	c	c	c	c	c	c	c	c	a	c	c	c	c	a	c	c	a	c	a	c	-	c	c	a	a	c	c	c	c	a	c	a	a	a	a	c
3349314	TGCAGCAAGTCAACGGTCGCAGCAGATGAGTAAACATAAGGGGAACTGAACTGAGTTCCAAACGCAAAT	A	d	d	b	-	d	d	d	d	d	-	b	d	b	d	d	d	d	d	d	d	b	d	d	b	d	-	b	d	d	d	d	b	d	b	d	d	b	d	-	b	b	b	d	d	d	d	b
3349326	TGCAGAGCATTTCTGCATGGTGTATCAAGGGAGCTTCGCACAAGCTGTAGCTTCTTTATGCTAGCTTGC	A	-	d	b	d	b	d	b	d	b	b	d	d	b	d	d	b	b	d	d	d	d	b	b	d	-	b	d	d	d	d	b	-	d	d	d	-	d	-	d	d	d	d	b	d	d	d	d
3349429	TGCAGGGGTTATGATGTGTTCCATTTACATTTTACCG	A	d	d	b	-	d	d	b	d	b	d	-	d	d	d	b	b	d	-	-	b	b	d	d	d	d	-	b	d	-	d	b	-	-	b	d	d	d	d	d	d	-	d	d	d	b	d	b
3349435	TGCAGTGCAGCCATGATCCCAGCCGTGGTAATTTTACCCTGCCGCTGTGATGTGATACGGTACGCGGTC	A	d	d	b	d	d	d	b	d	b	-	d	d	d	d	b	b	d	d	d	b	b	d	d	d	d	d	b	d	-	-	b	b	d	b	-	d	d	d	d	d	d	d	d	d	b	d	b
3349481	TGCAGCCGCCCAAGTTCGACGTGCAGACGCTCTACGTACTCTACATGGTGCTTTTCATGGCGATCTGGA	A	a	c	c	a	a	c	c	a	c	c	c	a	a	a	c	c	c	c	c	c	c	a	a	c	a	-	c	a	-	c	c	c	c	c	c	c	a	c	c	c	c	c	c	c	c	c	c
3349680	TGCAGACTATACTCTTCAATGACGAGACATAGTTTCTAGAACTGCAAATAATTTGCTTGTTTTATGTTG	A	d	b	d	d	d	d	d	b	d	d	d	d	d	d	d	d	b	d	d	d	d	b	d	d	d	d	d	d	d	d	d	-	b	b	d	d	b	b	d	b	d	b	d	d	d	d	b
3349706	TGCAGATAAATTATCTATAGTCTGTTGCTGTGTGATTCAGTGAATGTACTCTGGCGCAAAACATTGTTT	A	d	d	b	d	b	d	b	d	b	b	d	d	b	d	d	b	b	d	d	d	d	b	b	d	d	b	d	d	d	d	b	d	d	d	d	d	d	d	d	d	d	d	b	d	d	b	d
3349756	TGCAGGACGAGATTCCCAGTGTTCAGGAGGACAGCAGTGGTGTCAGTGGTTGTGACTCTTGCTTGAGAA	A	d	d	d	d	d	d	b	d	b	d	d	d	d	d	b	b	d	d	d	b	b	d	d	d	d	d	b	d	d	d	b	b	d	b	d	-	d	d	-	d	d	d	d	b	b	d	b
3349795	TGCAGTTCCATCATCAGAGTCGAACCATGGTGAGCAGCAGAGCAGGGATTACATACAGCGGTGATCAGT	A	d	d	b	d	d	d	b	d	b	d	d	d	d	d	b	b	d	d	d	d	b	d	d	d	d	d	b	d	d	d	b	b	d	b	-	d	d	d	d	d	d	d	d	d	b	d	b
3349876	TGCAGATCCGTGCGCCCACACCAAACCCTAGCTAGACGAACAGAGCACGCCCCCAAGTAAAGCCGCCGA	A	a	c	c	c	a	c	c	a	c	c	c	c	a	a	c	c	c	c	c	c	c	a	a	c	a	c	c	a	c	c	c	c	c	c	c	c	a	c	c	c	c	a	c	c	c	-	c
3349986	TGCAGATAGTGTTCGAGATGATATCGATCGGAACCCTGCTGGCCTTCTACCTGGTGGCCAACGCGCTCA	A	a	c	c	a	c	a	c	a	c	c	c	c	c	a	c	c	c	c	c	c	c	c	a	-	a	c	c	a	c	a	c	c	c	c	-	-	a	-	c	c	c	c	a	c	c	c	c
3349989	TGCAGAAGGGTCCCGCAGATTCACCAGCCAGTGAGATTAGAACCAGTCAACGGTCACGTTTTCACTGCC	A	d	d	d	d	d	d	d	d	d	d	b	d	b	d	d	b	d	d	d	d	b	d	d	d	d	d	b	d	d	d	d	d	d	b	d	d	d	d	d	b	b	b	d	-	-	d	b
3350155	TGCAGAGAGAGAATCACCGCGCGCGCAAAGATTAGCCAGTAATTTATTCTTAGGACTTGCGAGCTGTCG	A	c	c	c	c	c	a	a	c	c	c	c	c	c	a	c	c	c	c	a	c	c	c	c	c	a	-	c	a	c	a	c	c	c	c	c	-	a	-	c	c	c	c	a	c	c	c	c
3350176	TGCAGATGCATTGATAATCTGATAAAGAACCTCCTCATTTCTATGAACTTATCGATGACTCATTAATTC	A	a	c	c	a	a	c	c	a	c	c	c	a	c	a	c	c	c	c	c	c	c	a	a	c	a	c	c	a	c	c	c	c	c	c	c	-	a	c	c	c	c	c	a	c	c	a	c
3350209	TGCAGCTGCTGCTGGTGGTAATCCATGTCGACGGACCCAGTGGGCCACTGCTCTGCTCCGACCG	A	d	d	d	d	d	d	b	d	b	-	d	d	d	d	b	b	d	d	-	d	b	-	d	-	d	d	b	d	d	d	b	d	d	b	-	d	d	d	d	b	b	d	d	b	b	d	b
3350212	TGCAGATCCGATGTGGGATCAGCCTATCCCTGGCCATGGTTGCTTAACAATGCACGAGTCTCAGCCGAT	A	d	d	d	d	d	d	d	d	d	d	b	d	b	d	d	d	d	d	d	d	b	d	d	b	d	d	b	d	-	d	d	b	d	b	d	d	b	d	d	b	b	b	d	d	d	d	b
3350329	TGCAGTTCATTGGTTCTCCTTGTTATCTTTTTCCCGTGTTCATAGACAAACATTGTTTTATCCAGCCAA	A	c	c	c	c	c	a	a	c	c	c	c	c	c	a	c	c	c	c	a	a	c	c	c	c	a	c	c	a	c	a	c	c	c	c	c	a	a	c	c	c	c	c	a	c	c	c	c
3350383	TGCAGGGTAGAGCACAGAGACCATGGTGGCCGTCACGGAGCATCCTCGGCTGCCTCATCCTCAACATAT	A	d	-	d	d	d	d	b	d	b	d	d	d	d	d	b	b	d	d	d	b	b	d	d	-	d	d	b	d	d	d	b	b	d	b	d	-	-	d	d	-	-	-	d	d	b	d	b
3350394	TGCAGTTACAAATTCTTGCAAAAAAACAAAATCAATTCGAAATTGTAGGCAAATAGGTGTGTACGGGAA	A	-	c	c	c	c	a	c	a	c	c	a	c	c	c	c	c	c	c	c	c	c	c	c	a	-	c	c	c	a	-	c	a	c	c	a	c	a	c	a	c	c	c	c	c	c	a	a
3350395	TGCAGTGCAGGCGCAGTGTTGCCCATCACGGCAGTGCTGGTGCACTGTCCGCCCTGCTTCTCGCTAGCT	A	-	c	c	c	c	a	a	c	c	c	c	c	c	a	c	c	c	c	a	a	c	c	c	c	a	c	c	a	c	a	c	-	c	c	-	a	c	-	c	c	c	c	a	c	c	c	c
3350504	TGCAGAACTGAGGAGCAGTTCAATAATGAATGGTGCTTCTCATACATACATACCTCCTCTTCCTGTTGA	A	d	d	d	d	d	d	d	d	b	d	b	d	b	d	d	b	d	d	d	d	b	d	d	d	d	d	b	d	d	d	-	d	d	b	d	d	d	d	d	b	b	d	d	b	b	-	b
3350524	TGCAGCAGATGGAGTTCTGTGCTCCCTGTTTTCCACCGCCG	A	d	d	b	d	d	d	b	d	b	d	d	-	b	d	d	b	d	-	d	d	d	d	d	d	d	d	-	d	d	d	b	b	d	-	d	d	d	d	d	-	b	d	-	d	b	d	d
3350542	TGCAGCAAATTGCCAGCCTCTCCAACTTGTTGGAAACGGCCAAACACGACTTTTCAGAGCTGGCTCCGC	A	a	a	a	a	a	a	a	a	a	a	a	a	a	a	a	a	a	a	a	a	a	a	a	a	a	a	a	a	a	a	a	a	a	a	a	a	a	a	a	a	a	a	a	a	a	a	a
3350707	TGCAGTAATTATTGCCTTGTTGGGCAAATGCTGATAAGCAGAACGATCGCTCGTCTGTGCGCTTGCAGT	A	c	c	c	c	c	a	a	a	c	c	c	c	c	a	c	c	-	c	a	c	c	c	a	c	-	-	c	a	c	a	c	c	c	c	c	a	a	-	c	c	c	c	a	c	c	c	c
3350722	TGCAGACGCAGTCTGTCGTCGTGCCACTCGTCGTCTGCTCTGTGGTGCCCTTCGCGCTTCACGTCCCGC	A	d	d	b	d	d	d	b	d	b	d	d	d	d	d	b	b	d	d	d	b	b	d	d	d	d	d	b	d	d	d	b	b	d	b	-	d	d	d	d	d	d	d	-	d	b	d	b
3350783	TGCAGCAGGAAGCAGCCGTCGTAGAACATCATAGGGTTGAAGTCGTCGTCGCCGAAAGGCCG	A	d	d	d	d	d	d	d	d	b	d	b	d	b	d	b	b	-	-	d	d	b	d	d	d	d	d	b	d	d	d	d	d	d	b	-	d	d	d	d	b	b	d	d	b	b	d	b
3350857	TGCAGAAGGGTCCCGCAGATTCACCAGCCAGTGAGATTAGAACCAGTCTACGGTCACGTTTTCACGGCC	A	c	c	c	c	c	a	a	c	c	c	c	c	c	a	c	c	c	-	a	a	c	c	c	c	a	c	c	a	c	a	c	c	c	c	-	a	-	c	c	c	c	c	a	c	-	c	c
3350892	TGCAGCATACTAGTGGACCAGCCCATGAACTAACAGGGCAGTGCAAAAGTTTATAGCGCGAAAATATCA	A	a	-	c	c	a	c	c	a	c	c	c	c	a	a	c	c	c	c	c	c	c	a	a	c	a	-	c	a	c	-	c	c	-	c	-	c	a	-	c	-	c	a	-	c	c	c	c
3351061	TGCAGAGGGCACGAACCGATCGACACCCTTGTACAGAAACAAAGCGCAAAAGAGCAAAGAGGCCGAAGG	A	c	c	c	c	c	a	c	a	c	c	a	c	c	c	c	c	c	c	c	a	c	c	c	a	c	c	c	c	a	-	-	a	c	-	a	c	a	c	a	-	c	c	c	c	a	a	a
3351158	TGCAGGGCCAGCACCTCAGTGTGTGGTAGCTAGACGTGTAGATCAACTATGCAAGGGTACGGGCACTCT	A	d	d	d	d	d	d	d	d	b	d	d	d	d	d	b	b	d	d	d	d	b	-	d	d	d	d	b	d	d	d	d	d	d	b	d	d	d	d	-	b	b	d	d	b	b	d	b
3351366	TGCAGTAGGAGTATTATCCATGCATATCATATGCATGCATGGCCATTTTGCAAATTGCAACTCCCAAAA	A	a	-	c	a	a	c	c	a	c	c	c	c	c	a	c	c	c	c	c	c	c	a	a	-	a	c	c	a	c	a	c	c	c	c	-	c	a	c	-	c	c	c	a	c	c	a	c
3351485	TGCAGAAGCTGGTGTACAGCATGTGCTTCGTGTTCGCTCGCTGCACCAAACCG	A	d	d	d	d	d	d	d	d	b	b	d	d	d	d	b	b	d	d	d	d	b	d	d	d	d	d	b	d	-	d	d	d	d	b	d	d	d	-	-	b	b	d	d	b	b	d	b
3351506	TGCAGATTGGTTTTCTGGACGCATGGTGGTTGGTTGGTTCATACAAAGAAGGATACATTCTTTAATTAT	A	c	c	-	c	a	c	c	c	c	c	c	c	c	c	c	c	c	c	c	a	c	c	-	-	a	c	a	a	c	a	c	c	c	c	a	a	c	c	-	c	a	c	a	a	a	c	c
3351576	TGCAGCTCTGTGGTTCGTTCGTTTTGATTTTCGATTGGGCCTGATCGGGTTTTGGATCTGATCTCGCAG	A	a	c	c	c	c	a	c	a	c	c	c	c	c	a	c	c	c	c	a	c	c	c	a	c	a	c	c	a	c	a	-	c	c	c	c	c	a	c	c	c	c	c	a	c	c	-	c
3351624	TGCAGTGCCGTGCACACTGGCCGCTGCCTAGATCGAATTCTAGATCTCGCTCCGTACCGTTTTTCTTGT	A	c	c	c	c	a	c	a	c	c	c	c	c	c	a	c	c	c	c	a	a	c	c	c	c	a	c	c	a	c	a	c	c	c	c	a	a	c	c	c	c	a	c	a	c	a	c	c
3351659	TGCAGAGTTAACTTGGGGTAGCCTAGCCTAGCTTGGTCCTTTCATTTGGAGCTTTGAGCAGTCGACACG	A	a	c	c	a	c	a	c	a	c	c	c	c	c	a	c	c	c	c	c	c	c	-	a	-	a	c	c	a	c	a	c	-	c	c	c	c	a	-	c	c	c	c	a	c	c	c	c
3351669	TGCAGACGCACATGCACCACTCCATGCTGCCGCACTCCCACGCCGACACCCCG	A	c	c	c	c	c	c	c	a	c	c	a	c	c	-	-	c	c	c	c	c	c	c	c	a	-	c	-	-	a	c	c	a	c	a	a	c	a	c	a	-	c	-	c	a	c	c	a
3351692	TGCAGCTTATTTATATAGACATGTGCTATTGAGTTGATGAGGCAGAACCG	A	d	d	-	d	d	d	d	d	b	d	d	d	d	d	b	b	d	d	d	d	b	d	d	d	d	d	b	d	-	d	d	-	-	-	d	d	d	d	d	b	b	d	d	b	b	d	b
3351709	TGCAGGCGCCCCCGAATTCAGCAATCCACCCAATCCCAGCACCCCGATATAAAAAGGCCG	A	c	c	c	c	c	a	a	a	c	c	c	c	c	a	c	c	c	c	a	c	c	c	a	c	a	-	c	a	c	a	c	c	c	c	c	a	a	c	c	c	c	c	a	c	c	-	c
3351734	TGCAGCCTTGAGCGCTTGGCAATCCATCATGGGCTGGCCCCAGTGTGCCAGACACCCAGAAGGCCAGAA	A	c	c	c	c	a	c	a	c	c	c	c	c	c	a	c	c	c	c	a	a	c	c	c	c	a	c	c	a	c	a	c	c	c	c	a	a	c	c	c	c	a	c	a	c	a	c	c
3351745	TGCAGGCTGTTGGAATCATCGGGAAGATATTGGCAAGAGGTTCGACGATGAGCCAACGGCCCAACCAGA	A	c	c	c	c	c	c	c	a	c	c	a	c	a	c	c	c	c	c	c	c	c	c	-	a	c	c	a	c	c	-	c	a	-	a	c	c	a	a	c	a	c	a	c	c	c	c	a
3351848	TGCAGATCTTTTGACTGAAGTGGAGTAAGGTGGTGGTGCATGTCAAATTCAGAAAATGCATGCCTCGTT	A	c	c	c	c	c	a	c	a	c	c	a	c	a	c	-	c	c	c	c	c	c	a	c	c	a	-	c	a	-	c	c	c	c	c	a	c	a	c	c	c	c	c	c	c	c	c	c
3352188	TGCAGCGCGCCCTGGTCGGCGGCGGCATCGCCAAGTCCTCGGCCGCTCTGTACCTCGCCTTCTTCAGGG	A	d	d	d	d	-	d	d	d	b	-	b	d	b	d	d	b	d	d	d	d	b	d	d	d	d	d	b	d	-	d	d	d	d	b	d	d	d	d	-	b	b	d	d	b	b	d	b
3352205	TGCAGTTTCGCAGCGCACGCACCGTCATGCTGCTGAGCTCGCGTGGAAGGAGCTCCAGCGCCACCAGAA	A	c	c	c	c	c	a	a	c	c	c	c	c	c	a	-	c	c	c	a	c	c	c	c	c	a	c	c	a	-	a	-	c	c	c	-	a	a	c	c	c	c	c	a	c	c	-	c
3352238	TGCAGCGCACAAGGTTCTTCTTGAGAGAGAGCGCAGGGGGCGGCAGTGGCGATGCCGCCATCGACCTGG	A	a	c	c	c	a	c	c	a	c	c	c	c	a	a	c	c	c	c	c	c	c	a	a	c	a	c	c	a	c	c	c	c	c	c	-	-	a	c	c	c	c	a	c	c	c	c	c
3352297	TGCAGCAGGGGCAATGAAAAGATTCAGCCTCATCAAGGATCTCAATGGTTACTGGATTGAAATATTAGA	A	d	d	b	d	b	d	b	d	b	b	d	d	b	d	d	b	b	d	d	d	-	b	b	d	d	b	d	d	d	-	b	d	-	d	d	d	d	d	d	d	d	-	b	d	d	d	d
3352319	TGCAGCGCTTCCCCTTAACCTGGAAGATGCTTTTTCGTGTGTTGTTCCAGACAGCAGTTCAGCGAAATG	A	c	c	c	c	c	a	c	a	c	c	a	c	c	c	c	c	c	c	c	c	c	a	-	c	a	c	c	a	c	c	c	c	-	-	a	c	a	c	c	c	c	c	c	c	c	a	c
3352337	TGCAGTTTTCTATTGAAACTGCCATGTTATATAATGATAGCAGATTCATTGAATTCATTGTAGTCTTCT	A	-	d	d	d	d	d	d	d	b	d	d	d	d	d	b	b	d	b	d	d	b	d	d	-	d	d	b	d	d	d	d	-	d	b	d	d	d	d	d	b	b	d	d	b	b	d	b
3352354	TGCAGTTAAACTAAGCTAGTTAGGGTAATTTCGCCTGGTTAACTGACTTATAACCAATCTTTGTGCCGA	A	a	-	c	c	a	c	c	a	c	c	c	c	a	a	c	c	-	c	-	c	c	a	a	c	a	c	c	a	c	c	c	c	c	c	c	c	a	c	c	c	c	a	c	c	c	c	c
3352423	TGCAGGGAGATATCACCATCGCCGCTGACCTCCTCCGTATGTTCTTCCATGACTGCTTCCCACAGGTAA	A	d	d	d	d	d	d	d	b	d	d	d	-	d	d	d	d	b	d	d	d	d	b	-	d	d	d	d	d	d	d	d	d	b	b	d	d	b	b	d	d	d	b	d	d	d	d	b
3352553	TGCAGTCGTTCTCTTTGTCCGCTATATATGCTAGAATCAAATTTTGTTCCG	A	c	-	c	c	c	a	c	a	c	c	a	c	c	c	c	c	c	c	c	-	c	c	c	a	-	c	c	-	a	-	c	a	-	a	a	c	a	c	a	c	-	c	c	a	c	-	a
3352641	TGCAGACCATGATCCTCAAGATAGCGGTGCCCGTGATGGCCATGGCGTTGCTGCTCACGGCGTCGACTG	A	d	d	d	d	d	d	b	d	b	d	-	d	d	d	b	b	-	d	d	b	b	d	d	-	d	d	b	d	d	d	b	b	-	b	d	-	d	d	d	d	d	-	d	-	b	d	b
3352667	TGCAGCGCTTCCCCTTAACTTGGAACAGCCTCTTGCCTGTGTTGTTTCCG	A	d	d	b	d	b	d	b	d	b	d	d	d	b	d	d	b	-	d	-	d	d	d	-	d	d	d	d	d	d	d	b	b	d	-	d	d	d	d	-	d	b	d	d	d	b	d	d
3352699	TGCAGCTCGACCTCCCCGCACTCGACGTTCCTCAGCCTGAGCACCACGTCCTGCTTCACCGTGCCCTCG	A	b	b	b	b	b	b	b	b	b	b	b	b	b	b	b	b	b	b	b	b	b	b	b	b	b	b	b	b	b	b	b	b	b	b	b	b	b	b	b	b	b	b	b	b	b	b	b
3352761	TGCAGCTGCCAAACTGCCATGCTTAGCGCACGCCGCTGGATTTTCTAGCGGTGCACATAACCTCTGTAG	A	d	d	b	d	d	d	b	d	b	d	d	d	d	d	b	b	-	d	d	b	b	d	d	-	d	d	b	d	-	d	b	b	d	b	-	-	d	d	d	-	d	d	d	-	b	d	b
3352776	TGCAGGCATTAGTTTCTGACTGACGATATGTAGAGTGAGGAGATGTTCTACTATAGCAGTCGGTAGCGA	A	d	d	b	d	d	d	b	d	b	d	d	d	d	d	b	b	d	d	d	b	b	d	d	d	d	d	b	d	d	d	b	b	d	b	d	-	d	d	-	d	d	d	d	d	b	d	b
3352778	TGCAGGAAGAGTAGCTCGAGGAAAAGCAGATAGATATTATGGTTCTCGGCTTTCAAAACCG	A	d	d	d	d	d	d	d	b	d	d	d	d	d	d	d	d	b	d	d	d	d	b	d	-	d	-	d	d	-	d	-	d	b	b	d	d	b	b	d	b	d	b	d	d	d	d	b
3352807	TGCAGGACATGGTGCGCGCCGCTGTGGTGACAGCTCGCAACAAAGACATTGGCGTCGTCGCCG	A	-	c	c	c	a	c	-	c	c	c	c	c	c	c	c	c	c	c	c	a	c	c	c	c	a	-	a	a	c	a	-	-	c	c	a	a	c	c	c	c	-	c	a	a	a	a	c
3352820	TGCAGTCTCAGGCTTGCTGGAGGCAGCAGCTCCATGATCAAGTGACCAGTCAATTCTGTGTGGTGCAGG	A	a	c	c	a	a	c	c	a	c	c	c	a	a	a	c	c	c	c	c	c	c	a	a	-	a	c	c	a	c	c	c	c	c	c	c	c	a	c	c	c	c	a	c	c	c	c	c
3352876	TGCAGCTCGGGGGCGCCATAGTTGCGACATTCCCAATCATCTTTGCCCTAGTTTGGCCGTCGTCGTTGG	A	d	d	b	d	b	d	b	d	b	b	d	d	b	d	d	b	b	d	d	d	d	b	b	d	d	b	d	d	d	d	b	d	d	d	d	d	d	d	d	d	d	d	b	d	d	d	d
3352879	TGCAGCATTAACATGGAGGTGCTAATTGGTTTATGCCTCGTGGCCCTTGCCACGGTGTTGGTCACATGG	A	c	c	c	c	c	c	c	c	c	c	-	c	c	c	c	c	c	c	c	c	c	-	-	c	c	c	c	c	c	c	c	c	c	c	c	c	c	c	c	c	c	-	c	c	c	c	c
3352943	TGCAGCGTTGCTGCGCAGGTTGTAGCCCAATAGCGCGCTTTTTTCCTTGTCCG	A	a	c	c	a	-	a	c	a	c	c	c	c	-	a	c	c	-	c	c	c	c	c	a	c	a	c	c	a	-	a	c	c	c	c	-	-	a	c	-	c	c	c	a	c	c	c	c
3353097	TGCAGATCAGACTACCATGCCACATTTGAGGTGTTTGATCCCACAAAATTGAACAAGATATGTGGAGAA	A	d	d	d	d	d	d	d	d	b	d	d	d	d	d	b	b	d	d	d	d	b	d	d	d	d	d	b	d	-	d	d	d	d	b	d	d	d	d	d	b	b	d	d	b	b	d	b
3353098	TGCAGATATCATCTGTACGCACGATGTGTCGTGCATCAGCCGTAGATGAGATGAGATGAGAGTACATGT	A	-	-	b	d	b	d	b	d	b	b	d	d	b	d	d	b	b	d	d	d	d	b	b	d	d	b	-	d	d	d	b	d	d	d	d	d	d	d	d	d	d	d	b	d	d	d	d
3353144	TGCAGCCCTTCGTGCATATGCATCCAGGCGCGCGGCGCATGGCACTGGTCTGGGCCG	A	d	d	d	d	d	d	b	d	b	d	d	d	d	d	b	b	d	-	-	d	b	d	d	d	d	-	b	d	d	d	d	d	d	b	d	d	d	d	d	b	b	d	d	b	b	-	b
3353146	TGCAGCATAGCATTAGCAAGCTCCTAAATATAGCTAGTTTCCTGGTAGCTAAGAGATCAATCAAGAGAG	A	c	c	c	c	c	a	a	a	c	c	c	c	c	a	c	c	c	c	a	c	c	c	c	c	a	c	c	a	c	a	-	c	-	c	c	a	a	c	-	c	c	c	a	c	c	c	c
3353244	TGCAGATACCGAAACAGAGACGCGCGATGTAAAATTTGCCGCATCCAGATCGAGAATCCGTCACACGGA	A	d	d	d	d	d	d	d	d	b	d	d	d	d	d	b	b	d	d	d	d	b	d	d	d	d	d	b	d	d	d	d	d	d	b	-	d	d	d	d	b	b	d	d	b	b	d	b
3353297	TGCAGCCCACATGTGAGTGGCCGTGGCGGTATCTAATCTGGTCTGGTCCTTGGTTTTGTCAGTGCCGCA	A	d	d	d	d	d	d	d	d	b	b	b	d	b	d	b	b	d	d	d	d	b	d	d	d	d	d	b	d	-	d	d	d	d	b	d	d	d	d	-	b	b	d	d	b	b	d	b
3353327	TGCAGCAACTTGAGGAGGCGTACATTCGTTTCCACTGTCCGTATGCTTCCACTGCCCTATGGAGAAACC	A	-	-	c	c	a	c	a	c	c	c	c	c	c	a	c	c	c	c	a	a	c	c	-	c	a	-	c	a	-	a	c	c	c	c	a	a	c	c	c	c	a	-	a	-	a	c	c
3353368	TGCAGTGACCTATTGGTATATCAAAAATAAACATGTGTAGAATAGCACACGTGTAAAAGGAGTGAGCAA	A	d	d	d	d	d	d	d	-	d	d	b	d	d	d	d	d	b	d	d	d	d	d	-	-	d	d	d	d	d	d	d	d	-	b	d	d	-	b	d	-	d	b	d	d	d	d	b
3353415	TGCAGACATCGCCTGCGCTGAAGGTGTCGTCGCTCCAGGTTTCGGTGTCGACAGAAGGTCCG	A	a	c	c	a	a	c	c	a	c	c	c	a	a	a	c	c	c	c	c	c	c	a	a	-	a	c	c	a	c	c	c	-	-	c	c	c	a	c	c	c	c	a	-	c	c	-	c
3353538	TGCAGCGGCGTGGGGATCCTCGGCATCGCCTGGGCGTTCGGCGGCATGATCTTCGTCCTCGTCTACTGC	A	a	c	c	a	c	a	c	a	c	c	c	c	c	a	c	c	c	c	c	c	c	c	a	c	a	c	c	a	-	a	c	c	c	c	c	c	a	c	-	c	c	c	a	c	c	c	c
3353637	TGCAGCCCAACCCTCACAACCGCAGCAGCCACCAGCATCAGCCTCTGTTCATCGTCCTCTTCCTCTCAT	A	a	c	c	a	a	c	c	a	c	c	c	a	c	a	c	c	c	c	c	c	c	a	a	c	a	c	c	a	c	c	c	c	c	c	c	c	a	c	c	c	c	c	a	c	c	a	c
3353671	TGCAGATCGAGATCTACCTAGCGGATCAGCATGGGCAGGGCACGCGTACGCCGCGCCG	A	d	d	d	d	d	d	d	d	b	d	b	d	b	d	b	b	d	d	d	d	b	d	d	d	d	d	b	d	d	d	d	d	-	b	d	d	d	-	d	b	b	-	d	b	b	d	b
3353688	TGCAGAAGATGAAGAAGGAGCAGCTGCTACCAACAATGTTGAGGTCGAGGAAGCCGAGGCCGCCAATGA	A	-	d	d	d	d	d	d	d	b	d	d	d	d	d	b	b	d	d	d	d	b	d	d	d	d	d	b	d	d	d	d	-	-	b	d	d	d	d	d	b	b	d	d	b	b	d	b
3353709	TGCAGCCGCGACAAGGACGTCAGGGCCAGGTTCACGCTCAACCTGATGGAGAACGACGGCCGCCTGTCC	A	c	c	c	c	c	a	a	c	c	c	c	c	c	a	c	c	c	c	a	c	c	c	c	-	a	c	c	a	c	a	c	c	c	c	c	a	a	c	-	c	c	c	a	c	c	c	c
3353729	TGCAGAGTCCCTGCACAAGTTACACAAGAAACTCTGTTTTTGCGTTTCTGAAGTTTTTTGGGTGGGGAC	A	b	b	b	b	b	b	b	b	b	b	b	b	b	b	b	b	b	b	b	b	b	b	b	b	b	b	b	b	b	b	b	b	b	b	b	b	b	b	b	b	b	b	b	b	b	b	b
3354255	TGCAGTAGGTCAGGTGTCATATATATAAATAAATCAGACAAAATACAAAGCGCCG	A	c	c	c	-	a	c	a	c	c	c	c	c	c	a	c	c	c	c	a	a	c	c	-	c	a	c	c	a	c	a	c	c	c	c	a	a	c	c	a	c	c	c	a	c	a	c	c
3354308	TGCAGGTAGAGCACCAGCATCACCCACAGCCTGTCGAAGCTCCG	A	b	b	b	b	b	b	b	b	b	b	b	b	b	b	b	b	b	b	b	b	b	b	b	b	b	b	b	b	b	b	b	b	b	b	b	b	b	b	b	b	b	b	b	b	b	b	b
3354332	TGCAGATTCGACACAGATCGATGCGTGGAAGCCGATCATGATTGACAAGTAGAGTAAAGCCG	A	a	c	c	c	c	c	c	a	c	c	c	c	a	c	c	c	-	c	c	c	c	a	a	c	a	c	c	a	c	c	c	c	-	c	a	c	a	c	c	c	c	a	-	c	c	c	c
3354348	TGCAGCAGCAGCAGCGGTGCTAGTAGTATTACGAAACCGCCCCTCGTGCATGCGGAATTGCGGATGCGG	A	a	c	c	a	c	a	c	a	c	c	c	c	c	a	c	c	c	c	c	c	c	-	a	c	a	c	c	a	c	a	c	c	c	c	c	c	a	c	-	c	c	c	a	c	c	c	c
3354436	TGCAGCAAGGAAACAACTGCGCCTGATACTTGCTGGCGGCAACCAGCCGCCGTTTCAACCTGCACAGCC	A	d	d	b	d	d	d	b	d	b	d	d	d	d	d	b	b	d	d	d	d	b	d	-	d	d	d	b	d	d	d	b	b	-	b	d	d	d	d	d	d	d	d	d	d	b	d	b
3354464	TGCAGTTGCAGGTGTGTGGTGCTCCACTCGTTCGTCTCCGACCAGAAGGCGTGCAGGTCGTAGTGCACA	A	b	b	b	b	b	b	b	b	b	b	b	b	b	b	b	b	b	b	b	b	b	b	b	b	b	b	b	b	b	b	b	b	b	b	b	b	b	b	b	b	b	b	b	b	b	b	b
3354692	TGCAGCTCCTCCGCCTGCGCGCAGCTCCGCCAGAGCCAGCAGGGGAACGACTGCTCCTCCG	A	c	c	c	c	c	c	c	a	c	c	a	c	c	c	c	c	c	c	c	c	-	c	c	a	c	c	-	-	a	c	c	a	c	a	a	c	a	c	a	-	c	c	c	a	c	a	a
3354748	TGCAGGGCCTGCGGCGTCCGCATGAGGCGTTCACTTCCACACGCGCCTGCGACGGCGAGCCCGAGCCCG	A	d	d	d	d	d	d	d	d	d	d	b	d	b	d	-	d	d	d	d	d	b	d	d	b	d	d	b	d	d	d	d	b	d	b	d	d	b	d	d	b	d	b	d	d	d	d	b
3354777	TGCAGAGGCTTGTTCCCCAAAGGAGACCAACAGAGATAACAAAGCTTTGGTACATGTGAGCCCTCTAAA	A	c	c	c	c	c	a	c	a	c	c	a	c	c	c	c	c	c	c	c	c	c	a	c	c	a	c	c	a	c	c	c	c	c	c	a	-	a	c	c	c	c	c	c	c	c	a	c
3354838	TGCAGCCGACCGTTGGAGTGCTGCAATCGTCAAGAAGGTGGAAGTTGGAAGTCAATGACACATGCTTCA	A	d	d	b	d	b	d	b	d	b	b	d	d	b	d	d	b	b	d	d	d	d	b	b	d	d	b	-	-	d	-	b	d	d	d	d	d	d	-	d	-	d	-	b	d	d	d	d
3354912	TGCAGAGGGATGGGGGTCAAGGGGGCAAGCAAGATGGGTGCCAGCTGATTTCTTCGCCG	A	d	d	d	-	b	d	d	d	d	d	d	b	d	d	b	d	d	d	d	d	d	b	d	d	d	b	d	-	d	d	d	d	d	d	d	b	d	d	d	b	d	b	b	b	d	b	d
3354922	TGCAGGTTGTGCTTCAGAAGCCTCGAGTCATCCATGCATCTCTTCTGGGAGTGTGCTCTGTCGCGAGAA	A	a	c	c	a	a	c	c	a	c	c	c	a	a	a	c	c	c	c	c	c	c	a	a	c	a	c	c	a	c	-	c	c	c	c	c	c	a	c	c	c	c	a	c	c	c	c	c
3354923	TGCAGGTGTAGGACAATGCGGGGTCGAGCTGAGCATGTCTACCTGACTGTTGAGCAGTTTACACCGACA	A	c	c	c	c	c	c	c	a	c	c	a	c	c	c	c	c	c	c	c	c	c	c	-	a	-	c	c	c	a	c	c	a	c	a	a	c	a	c	a	c	c	c	c	a	-	c	a
3354962	TGCAGAGCGAGGTGGTCTCGGCGAGGAGCGCTGCCGTGCGTCTGCTCGTTGAGCTGCTCCG	A	c	c	c	c	c	a	a	a	c	c	c	c	c	a	c	c	c	c	a	c	c	c	c	-	a	-	c	a	-	a	c	c	c	c	c	a	a	c	-	c	c	c	a	c	c	-	c
3355035	TGCAGGTGCAGGTTTAACAAACTAACCACAGCTTCGGGTTGTCGATCGGGAGGTTACAGTGTTGACCTT	A	d	d	b	d	b	d	b	d	b	d	d	d	b	d	d	b	b	d	d	d	d	d	b	d	d	b	d	d	d	d	b	d	b	d	d	d	d	d	d	d	d	d	b	d	d	d	d
3355047	TGCAGACAAGCCGACACGTCGTCGAGATGCGTGGCAGAGAGCGCGTCCGTGAACGAGGATCAAGGACCT	A	c	c	c	c	c	a	a	c	c	c	c	c	c	a	c	c	c	c	a	c	c	c	c	c	a	c	c	a	c	a	c	c	-	c	c	a	a	c	-	c	c	c	a	c	c	c	c
3355077	TGCAGAAGCACATGCAAAAGATTGTACTTAATTTCTTGCCGAAGGGAGAACAATCATGGCAAGGAAAGT	A	d	d	d	d	d	d	b	d	b	d	d	d	b	d	b	b	d	d	d	d	b	d	d	-	d	d	b	d	d	d	d	-	-	b	d	d	d	d	d	b	b	d	d	b	b	d	b
3355094	TGCAGCATGGGGCTCCCCAGGAGCACAGACTGGAAGTGTACCCGCTTCATGGGGCACCG	A	-	c	c	c	a	c	c	c	c	c	c	c	c	c	c	c	c	c	c	a	c	c	-	c	a	-	a	a	c	a	c	c	c	c	a	a	c	c	c	c	a	c	a	a	a	a	c
3355124	TGCAGTCTTGAAACCAAACGCAAGATCTAGCAGTGTGGTACCGCCG	A	d	d	d	d	d	d	b	d	b	d	d	d	d	d	b	b	d	d	d	d	b	d	d	d	d	-	b	d	d	d	b	-	d	b	-	-	d	d	d	b	b	d	d	b	b	-	b
3355125	TGCAGGTACTGGGTGGTCAATTGATTCTGGAGGTGCGTGCCTAATTTTGTAACCTAAAGAACATGGAGA	A	d	-	d	d	d	d	b	d	b	d	d	d	d	d	b	b	d	d	d	b	b	d	d	-	d	-	b	d	d	-	b	b	d	b	d	d	d	d	d	d	d	d	-	d	b	d	b
3355202	TGCAGCACGTGCTGCTCTACGTGGGCGCCGACATGCCGCCCTTTGACGCCGTTCTCCACTCCCTCCGAG	A	d	d	d	d	d	d	d	b	d	d	b	d	d	d	d	d	b	-	d	d	-	b	-	d	d	d	d	d	d	d	d	d	b	b	d	d	b	b	-	b	d	b	d	d	d	d	b
3355238	TGCAGCAGTTCTATTAAAAAGGAGGGCGCCAACCCTTCCGAGGCATTGCGTCGAACACCTGGCGCGCAG	A	d	d	b	d	b	d	b	d	b	b	d	d	b	d	d	b	b	d	d	d	d	b	b	d	d	b	-	d	d	d	b	d	d	d	d	d	d	d	d	d	d	d	b	d	d	d	d
3355266	TGCAGACCTGCACCCCAGTGCCATCTCCACCATGTCAGCGTCCG	A	d	d	b	d	b	d	b	d	b	b	d	d	b	d	d	b	b	-	d	d	d	b	d	d	d	b	d	d	d	d	b	-	d	d	d	-	d	-	d	d	d	d	-	d	d	d	d
3355269	TGCAGTCGATGATCTCTCTCTCTCTCTCTCTCTTCCAAAGGACAGATACATGCCAGAAAATATAGTACT	A	c	c	c	c	c	a	a	c	c	c	c	c	c	a	c	c	c	c	a	c	c	-	c	c	a	c	c	a	c	a	c	-	c	c	c	a	a	c	c	c	c	c	a	c	c	c	c
3355295	TGCAGGGCCAAGAGCCACACCATTAGCACTACAATTGAGCTTCGTCTCCACGGGACTCGCAAGAAAGTG	A	d	d	d	d	d	d	b	d	b	d	d	d	d	d	b	b	-	d	-	-	b	d	d	-	d	d	b	d	b	d	b	d	d	b	d	d	d	d	d	b	b	d	d	b	-	d	b
3355309	TGCAGATCAATTCGACCCCAACCACCCTAGGGAGTTCACCGCCCG	A	c	c	c	c	a	c	c	c	c	c	c	c	c	c	-	c	c	c	c	a	c	c	-	c	a	c	a	a	c	a	-	c	c	c	a	a	c	c	c	c	a	c	a	a	a	a	c
3355326	TGCAGTCGTCGCTCATCATGTCGGCAGTGGTGTCCGTGGTCATCGCCGTCATCTGGCTGTTCACGGAAC	A	a	c	c	c	a	c	c	a	c	c	c	a	a	a	c	c	c	c	c	c	c	a	a	c	a	c	c	a	a	-	c	c	c	c	c	c	a	c	c	c	c	a	c	c	c	c	c
3355335	TGCAGCAGGATCCCGTTCGCGCTCCCGCTGAGCTCCACCTCGTTGTCGGCCTCCTCCCCTCCCTTCCAT	A	c	c	c	c	c	a	a	a	c	c	c	c	c	a	c	c	c	c	a	c	c	c	a	-	a	c	c	a	-	a	c	c	c	-	-	a	a	c	c	c	c	c	a	c	c	-	c
3355487	TGCAGGTGAGAGAGATTTCTTTTCTTGCGGCCCATCAGTGTTCGCTTGAGTAAAAAATGTTAGAAAAAA	A	d	d	d	d	d	b	d	b	d	d	b	-	b	d	d	d	d	d	d	d	d	d	d	b	d	d	b	d	d	d	d	b	d	b	d	d	b	b	d	b	d	b	d	-	d	d	b
3355562	TGCAGAAGCACATGCAAAAGATTGTACGTAATTTCCTGCCGAAGGGAGAACAATCATGGCAAGGAAAGT	A	a	c	c	c	c	a	c	a	c	c	c	c	c	a	c	c	c	c	a	c	c	c	a	-	a	c	c	a	c	a	c	-	c	c	c	c	a	c	c	c	c	c	a	c	c	-	c
3355589	TGCAGAACCATAGAAGCGGCCATGAGCGCGCTGCAAATCAAATCAAAGAAGGCTCTTCTCGAGGCGAGG	A	d	d	b	d	-	d	b	d	b	d	d	d	d	d	b	b	d	d	d	d	b	d	d	-	d	d	b	d	d	d	b	b	d	b	d	d	d	-	d	d	d	d	d	-	b	d	b
3355711	TGCAGATCGTGATGATTTCATTCATGCATGAAACACCCAAGTCGGGCCGCCG	A	d	d	d	d	d	d	d	d	b	d	b	d	b	d	b	b	-	d	d	d	b	d	d	d	d	d	b	d	d	d	d	-	d	b	d	d	d	-	d	b	b	-	d	b	b	d	b
3355887	TGCAGGCACAAAGAAGACAGCAATTTGGTAGTGCAGGAAGACCTGGAGGCGTCGGAGACGGCGGCGATG	A	d	d	d	d	d	d	d	b	d	d	b	d	b	d	d	d	d	d	d	d	d	-	d	b	d	d	b	d	d	d	d	b	d	b	d	d	b	b	d	b	d	b	d	d	d	d	b
3355924	TGCAGGTGGTCCTCGCCCGTCCGCCGCAGCAACATTGCCGCAGTCAGCGCCCCTGCCACCG	A	d	d	d	d	d	d	b	d	b	d	-	d	d	d	b	b	d	d	d	b	b	d	d	d	d	d	b	d	d	d	b	b	d	b	d	-	d	d	d	d	d	d	d	-	b	-	b
3355985	TGCAGTGGCGCGTCCTCGACGGTGAAGTCGTACTGATGCAGGGGCATACTACCCATCCGTGCACCGAGC	A	d	d	b	d	d	d	b	d	b	d	d	d	d	d	d	b	d	d	d	d	b	d	d	d	d	d	b	d	d	d	b	b	d	b	d	-	d	d	-	-	b	d	-	d	b	d	d
3356012	TGCAGGACAAGACGCAGGACAAGACGTTTCCGCGGCGATTTTTCCACCTTCCACTGAAGTTTGATGTTG	A	d	d	d	d	d	d	d	d	b	d	b	d	b	d	b	b	d	d	d	d	b	d	d	d	d	d	b	d	d	d	d	d	d	b	d	d	d	d	d	b	b	d	d	b	-	d	b
3356164	TGCAGGCGACTCGCCCGCTCGCTACGCGAGTCAAAGCCCAGAACGGACTCCTCGTCTCGGCGAAGGAAA	A	a	c	c	a	c	a	c	a	c	c	c	c	c	a	c	c	c	c	c	c	c	c	a	-	a	-	c	a	c	a	c	c	c	c	c	c	a	c	c	c	c	c	a	c	c	c	c
3356237	TGCAGTGCCCGAGACGCCAGAGGCCAAAGGAAACCTGGCCG	A	-	c	c	c	-	a	a	-	c	c	c	c	c	a	c	c	-	c	a	c	c	c	c	-	a	c	c	a	-	a	c	c	c	c	-	a	a	-	-	c	c	c	a	c	c	-	c
3356344	TGCAGCTGTAACGCGGGATGCATGTACAAAACCAGGATAGTGTATGTGTGTGGTACAAGCCGCGTACAA	A	d	d	b	d	d	d	b	d	b	d	d	d	d	d	b	b	d	d	d	b	b	d	d	d	d	d	b	d	d	-	b	b	-	b	d	d	d	d	d	-	d	d	d	d	b	d	b
3356466	TGCAGCACGAGGAAGGCTACGTTCCATGTAGGCAAGAGTATGGCTCACTTTGTTTTGGCCTATACGAAC	A	d	d	d	d	d	d	d	d	d	d	b	d	b	d	d	b	d	d	d	d	b	-	d	d	d	d	b	d	d	d	-	d	d	b	d	d	d	-	d	b	b	d	d	d	-	d	b
3356551	TGCAGATTCCAAGAGTGGGTGATTACTGAAACAGGGCCTTATTCGTTTCGAATAACGGCATGCATGCAC	A	c	c	c	c	a	c	c	c	c	c	c	c	c	c	c	c	c	c	c	a	-	c	c	c	a	c	a	a	c	a	c	-	c	c	a	a	c	c	c	c	a	c	a	a	a	a	c
3356615	TGCAGCGCCGCGTCGGTGAAGCACTGGCCGTGAACGCAGTGAACCGCATGCACCGCGTCCCCG	A	a	c	c	c	c	c	c	a	c	c	c	c	a	c	c	c	c	c	c	c	c	a	a	c	a	c	c	a	-	-	c	c	-	c	a	c	a	c	c	c	-	a	c	c	c	-	c
3356706	TGCAGCTCCATAGTCGTACCATGACATCGACGAACACATGCCG	A	d	d	b	d	b	d	b	d	b	b	d	d	b	d	-	b	b	d	d	d	d	d	-	d	d	b	d	d	d	-	-	d	-	d	d	d	d	d	d	d	-	d	b	d	d	d	d
3356757	TGCAGCAGCATCTTCACAAGGGCCGAGGCGATGTACCCGTCCCCTCCG	A	c	c	c	c	a	c	c	c	c	c	c	c	c	c	c	c	c	c	c	a	c	c	c	-	a	c	a	a	c	a	c	c	c	c	a	a	c	c	-	c	a	c	a	a	a	-	c
3357012	TGCAGGACTGCGCCGACACCGTCATCGGCAACTGGCACCTCCG	A	a	c	-	a	c	a	c	a	c	c	c	c	c	a	c	c	c	c	c	c	c	c	a	c	a	c	c	a	c	a	c	c	c	c	-	c	a	c	-	c	c	c	a	c	c	c	c
3357400	TGCAGCTGCACCTCCGAACGTACGTGGCAGGCAGCGGCAGCGAAATGCCACCTTGCCATGCATGCCAGG	A	c	c	c	c	c	a	c	a	c	c	a	c	c	c	c	c	c	c	c	c	c	c	c	c	c	c	c	c	a	c	c	c	c	c	a	c	a	c	a	a	c	c	c	c	c	a	a
3357471	TGCAGCTCTCGGTGACTGGATATATGGCCTCACCCGCGACGCCGACGCGGTCCACCG	A	d	d	d	d	d	d	d	d	b	-	b	d	b	d	d	b	d	d	d	d	b	d	-	d	d	-	b	d	d	d	d	d	d	b	d	d	d	d	d	b	b	-	d	b	b	d	b
3357495	TGCAGGGGGCACTGCTGCCGTCCGTCCAGAGCGCAAGAGCCCGTGCGACCG	A	a	c	c	c	c	c	c	a	c	c	c	c	a	a	c	c	c	c	c	c	c	a	a	c	a	c	c	a	-	-	c	c	c	c	c	c	a	c	-	c	c	a	c	c	c	-	c
3357499	TGCAGGCCGTCTGCTCTGAAGCTCCTCCCCCGCATCTCTCCTTTCGCCCCCACCTCTCTCCG	A	d	d	d	d	d	d	b	d	b	d	d	d	d	d	b	b	d	d	d	b	b	d	d	d	d	d	b	d	d	d	b	b	d	b	d	d	d	-	-	d	d	d	d	d	b	d	b
3357607	TGCAGTTCGTCGAGCATGTTTGCCAATGGAAAACAACTGGATTGTTTGGAACGTGAGGGGATTGAATAA	A	c	a	c	c	a	a	c	c	c	c	a	a	a	c	-	c	a	c	c	c	c	c	c	c	-	c	c	c	c	c	c	c	c	c	c	c	c	c	c	c	c	c	c	c	c	c	a
3357663	TGCAGTGGGTGAGGAACATCACTCCTGAGACTACTCCGCGTCTTGGGTGTGTCTGGCCCG	A	d	b	-	d	d	d	d	d	d	d	b	d	b	d	d	b	d	d	d	d	b	d	d	-	d	d	b	d	d	d	d	-	d	b	-	d	-	d	d	b	b	b	d	d	-	d	b
3357785	TGCAGCATCCTGCCTCCGCCGTCCACGATCCTCCCGAGGCAGAGCGTTGCCAGCGACGGCATGTCGACG	A	c	c	c	c	a	c	a	c	c	c	c	c	c	a	-	c	c	c	a	a	c	c	c	c	a	c	c	a	-	a	c	c	c	c	a	a	c	c	-	c	-	c	a	c	a	-	c
3357807	TGCAGGACGAAGGTGACGCAGTTGCCGTCCTCGTGCGCGCTGATGCCGTTGTTCTCGTCGGTCGTCGCC	A	c	c	c	c	a	c	a	c	c	c	c	c	c	a	c	c	c	c	a	a	-	c	c	c	a	c	c	a	c	a	c	c	c	c	a	a	c	c	c	c	a	c	a	a	a	c	c
3357833	TGCAGTGTTTTTTTGTTGTTGAGAAATTGCAGTGTTGTTTATGGGCGGGCGAGTCGAAGGGCCCAGGCC	A	a	c	c	c	-	a	c	a	c	c	c	c	c	a	c	c	c	c	a	c	c	c	a	c	a	c	c	a	c	a	c	c	c	c	c	c	a	c	c	c	-	c	a	c	c	-	c
3357875	TGCAGTTTGAGCTCCTCTTCGGCGCCACCCACCGATCCATCACCACTTCCG	A	d	d	d	d	d	d	b	d	b	-	d	d	d	d	b	b	d	d	d	d	b	-	d	-	d	-	b	d	-	d	b	d	d	b	d	-	d	d	d	b	b	-	d	b	b	d	b
3357925	TGCAGTGCACAACGGCCGTTGCTGCTGGGCGCCTCCAACTCCAAGTCTGGCGTGACGAGGACCAAGCCC	A	d	d	d	d	d	d	d	d	b	d	b	d	b	d	d	b	d	d	d	d	b	d	d	d	d	d	b	d	d	d	d	d	d	b	d	d	d	-	d	b	b	d	d	b	b	d	b
3357934	TGCAGGTCGTATAAGATTTCTTTCGTCCAACGAGCGCCATCACCCAGCTCGCAGAGCAGCTCCCGAGAT	A	d	d	b	d	d	d	b	d	b	d	d	d	d	d	b	b	d	d	d	d	b	d	d	-	d	-	b	d	d	d	b	b	-	b	-	d	d	-	d	d	-	d	d	d	b	d	b
3357952	TGCAGCATCTGAGCAGGAAACGCTGGATGGCTGCACCATTCCG	A	d	d	b	d	b	d	b	d	b	b	d	d	b	d	d	b	b	d	d	d	d	b	b	d	d	b	-	-	d	d	b	d	-	d	d	d	d	d	d	-	d	d	b	d	-	d	d
3358112	TGCAGCGAGTACATGGCTACAGGTTCGTCGGGCGTGCAGAGTTGTGCTGCACCAGTGGCCG	A	c	c	c	c	c	a	a	c	c	c	c	c	c	a	c	c	c	c	a	-	c	c	-	-	a	-	c	a	c	a	c	c	c	c	-	a	a	c	c	c	c	c	a	c	c	-	c
3358118	TGCAGCAGCGGCGAGCTAGGCAACAAACAGGCTAAACAGCAAACCAGCCCGCTCCTCCTCGCTGTCACG	A	d	d	d	d	d	d	b	d	b	d	d	d	d	d	b	b	d	d	d	d	b	d	d	d	d	d	b	d	d	d	d	d	d	b	d	d	d	d	d	b	b	d	d	b	b	d	b
3358122	TGCAGAGCCTCGCCGACCTGGCCTGGCGCATGAGCCCG	A	d	d	b	d	d	d	b	d	b	d	d	d	d	d	b	b	d	d	d	b	b	d	d	d	d	d	b	d	d	d	b	b	d	b	d	d	d	d	-	d	d	d	d	-	b	-	b
3358186	TGCAGCCCGCGCTGCGCACAGACAGACACAGCGGTGAACTGAAGCAGACAGCTAGTGCCGTGGCTGGCC	A	a	c	c	a	c	a	c	a	c	c	c	c	c	a	c	c	c	c	c	c	c	c	a	c	-	c	c	a	c	a	c	c	c	c	c	-	a	c	c	c	c	c	-	c	c	c	c
3358199	TGCAGAAGAGAAGGCCACCATGCATGCATGCACATATGTGTGCAGTGTGGGGCCCTTGTAGCAGCCGAG	A	a	c	c	a	c	a	c	a	c	c	c	c	c	a	c	c	c	c	c	c	c	c	a	c	a	-	c	a	c	a	c	c	c	c	c	c	a	c	c	c	c	c	a	c	c	c	c
3358250	TGCAGGCTGTTAGCATTAATCTTGTCATATTGATTGTATTTGCATGGAGTGGGTCATCTAGTTGTGGGT	A	d	d	b	d	b	d	b	d	b	b	d	d	b	d	d	b	b	d	d	d	d	b	b	d	d	b	d	d	d	d	b	d	d	d	d	d	d	d	d	d	d	d	b	d	d	b	d
3358274	TGCAGCACTCAGCGGGGTGTTCTCTTTTGCCCCACATGCAACAGCTTGGCCTCCGCGTACTGCATGGTG	A	a	c	c	c	c	a	c	a	c	c	c	c	c	a	c	c	c	c	a	c	c	c	a	-	a	c	c	a	c	a	c	c	c	c	c	c	a	c	c	c	c	c	a	c	c	c	c
3358312	TGCAGCGCCGCCCTCCTGGACGACGTCTGGTCCGCCATCCTCTGCCGCCGCCGCTGCGCCG	A	c	c	c	c	a	c	a	c	c	c	c	c	c	a	c	c	c	c	a	a	c	c	c	c	a	c	c	a	-	a	-	c	c	c	a	a	c	c	a	c	c	c	a	-	a	c	c
3358323	TGCAGCAAAGTCTATGCAGTTGTTATTTGATATACTCTACCAGCCAGTAGAAAGGCTCGTACGTGTTCC	A	d	d	d	d	d	d	b	d	b	d	d	d	d	d	b	b	d	d	d	b	b	d	d	d	d	-	b	d	d	d	-	d	d	b	d	d	d	d	d	b	b	d	d	b	b	d	b
3358345	TGCAGTAGAGGCCTCTTCGGCCCAATATTATGTTGTGCGTAATCCCTCCG	A	d	-	d	d	d	d	b	d	b	-	d	d	d	d	b	b	-	d	d	d	b	-	d	-	d	d	b	d	-	d	b	-	d	b	d	d	d	d	d	b	b	d	d	b	b	d	b
3358381	TGCAGATACCCTTCATCGCGACATCACTCGGTGGGTGTGAGAGCCTCGTGCAGCAGCCG	A	c	-	c	c	c	a	c	a	c	c	a	c	c	c	c	c	c	c	c	c	c	a	c	c	-	c	-	a	a	-	c	c	c	c	a	-	a	c	a	a	c	c	c	-	-	-	a
3358474	TGCAGAATTGCAGAGGGTCATGGCACATCTCGAGAAACAGGCTGCTGAACCAACGCACATGATAACACG	A	-	-	c	-	a	c	a	c	c	-	c	c	c	a	c	c	c	c	a	a	c	c	-	c	a	c	c	a	c	a	c	c	-	c	a	a	c	c	c	c	a	c	a	-	a	a	c
3358519	TGCAGTGTAGCGTAAGGTGGTCTCAGGCGAGAAGATAAGGGAGAAATAAGACGAGGGATGGTATGGGCC	A	c	-	c	c	a	a	a	-	c	c	c	c	c	a	c	c	c	c	a	a	c	c	-	c	a	c	c	a	c	a	c	c	c	c	c	a	c	c	a	c	-	c	a	-	a	c	c
3358540	TGCAGGAGGAGGAAGAAAAAGAAGCAGAGAAGCGCGACGCAGAGGGGGATACTCCGAGGATCACATGGC	A	-	c	c	c	c	a	a	c	c	c	c	c	c	a	c	c	c	c	a	a	c	c	-	-	a	c	c	a	-	a	-	c	-	c	c	a	-	c	c	c	c	-	a	c	c	c	c
3358607	TGCAGGAACGCGCGGCCAACCATGTCACCAAATGCGTCCG	A	d	d	d	d	d	d	d	d	-	d	b	d	b	d	d	b	d	d	d	d	b	d	d	d	d	-	b	d	d	d	-	d	d	b	d	d	d	-	d	b	b	d	d	b	d	d	b
3358741	TGCAGTTCCCGCGCGCGATCAGCACGAACGCCATCCCGCTCCCGCCG	A	d	d	b	d	b	d	b	d	b	d	d	d	b	d	d	b	b	d	d	d	-	b	b	d	d	b	-	d	d	d	b	d	d	d	d	-	d	d	d	b	d	-	b	-	d	d	d
3358793	TGCAGCGTCGTGGTGTTTTGAGAGCGGCCAGTGCGTGTGTGCGTGCAGGGCGCGTGTTCCTGTACTGGT	A	d	d	b	d	d	d	b	d	b	d	d	d	d	d	b	b	d	d	d	b	b	d	d	d	d	d	b	d	-	d	b	b	d	b	d	d	d	d	d	d	d	d	-	d	b	d	b
3358954	TGCAGACTAGCAGTATTGAACGATTGATTTCAACGAGAATGCGTGTGCAGCCGCTGGTGCGCGCTCGCG	A	-	c	c	c	c	a	a	c	c	c	c	-	c	a	c	c	c	-	a	c	c	c	-	c	a	c	c	a	c	a	c	-	c	c	-	a	a	c	-	c	c	c	a	c	c	c	c
3359012	TGCAGGTACAGCAGCACAGGCGGCGGCAGGGGGAGCGCCACCGCTCCGTTATTATGCGCGCGGCCGAGA	A	a	c	c	c	c	a	c	a	c	c	c	-	-	a	c	c	c	-	a	c	c	c	a	c	a	c	c	a	-	a	c	c	c	c	-	-	a	c	c	c	c	c	a	c	c	c	c
3359018	TGCAGGGCTTACCACCCCCCATCCCGCGTCGCCCTCCTCGCGGCAACGGGGGAACCCTAGCCGCCGCCG	A	d	d	d	d	-	d	d	d	d	d	b	d	b	d	d	b	d	b	d	d	b	d	d	d	d	-	b	d	-	d	d	d	d	b	-	d	d	d	d	b	b	b	d	d	-	-	b
3359022	TGCAGGGAGGGCAGCGTCGACGGCAAACCGAACCGTGTCCATTTCCTGCTGCCG	A	c	c	c	c	a	c	c	c	-	c	-	c	c	c	-	c	c	c	c	a	c	c	-	c	a	c	a	a	-	a	c	c	c	c	a	a	c	c	c	-	a	c	a	a	a	a	c
3359121	TGCAGAGTGCACAACAGCTAGCTGCGTCGCACTGACAACGTGCGGGGCGTGGTCGAGCTTGTCTCGTGG	A	a	c	c	a	a	c	c	a	c	c	c	a	c	a	c	c	c	-	c	c	c	a	a	-	a	-	c	a	-	c	c	c	c	c	c	c	a	c	c	c	c	c	a	c	c	c	c
3359139	TGCAGACATGCGACGGATGGAACCGCCAGTCAGATAGAGCCG	A	a	c	c	c	c	c	c	a	c	c	c	c	a	a	c	c	c	c	c	c	c	a	a	c	a	c	c	a	c	c	c	c	c	c	c	c	a	c	c	c	c	a	c	-	c	-	c
3359170	TGCAGTGCACTGTCTATCTCAGTGTAAAACTTCGCCG	A	d	d	b	-	b	d	b	d	b	b	d	d	b	d	d	b	b	d	d	d	d	b	b	d	d	b	d	d	d	d	b	d	d	d	d	d	d	-	d	-	-	d	b	d	d	b	d
3359302	TGCAGCCTGCAAGCTGCGTGGAGCAGTTGAGCTGAGCTAGAACCCG	A	d	d	d	d	d	d	b	d	b	-	d	d	d	d	b	b	d	d	d	b	b	d	d	-	d	d	b	d	-	-	b	b	d	b	-	d	d	d	-	d	-	d	d	b	b	d	b
3359334	TGCAGCAGAGCACCAACGGCAACGGCAACAACAGCAACATCCTGTCGTGCTCCTCGGTGTGCTCCAGCG	A	d	d	b	d	b	d	b	d	b	b	d	d	b	d	d	-	b	d	d	d	d	b	b	d	d	b	d	d	d	d	-	d	d	d	d	d	d	d	d	d	d	d	b	d	d	b	d
3359348	TGCAGATGGCGTGCGAGTCAAGGAGGTCCACCGCAAGCGGTCGATGACGGGCGCACCG	A	d	d	b	d	d	d	b	d	b	d	d	d	d	d	b	b	d	d	d	-	b	d	d	d	d	d	b	d	d	-	b	b	d	b	d	d	d	d	-	d	-	d	-	-	b	d	b
3359350	TGCAGATGGACTCTCCTCCCGCCCCCGCGCCCGCAACCCTCCGCGGCGCCACCG	A	c	c	c	c	c	c	c	a	c	c	a	c	c	c	-	c	c	c	c	c	a	c	c	a	c	c	-	-	a	c	c	a	c	a	a	c	a	-	a	c	c	a	c	a	c	a	a
3359355	TGCAGATCGAGGCCGCGCCGCCTCTGCCTTTCTCCG	A	d	d	b	-	d	d	d	d	d	-	b	-	b	d	d	d	-	d	d	d	b	d	-	b	d	d	b	d	d	d	d	b	d	b	d	d	b	-	d	b	b	b	d	d	d	d	b
3359497	TGCAGGAGCTCGCCGTCGCCATGCGCCGCCGCTCGCCGTCGCCGTACGACGCCATGGGCGGTCCTCTCG	A	c	c	c	c	c	c	a	c	a	c	c	c	c	a	c	c	c	a	c	c	c	c	a	-	c	c	-	c	c	a	c	c	a	c	a	c	c	a	c	c	c	c	c	c	c	-	c
3359600	TGCAGATGGACGAGGAGAACAAACGACAACCAGCGCCGCCAAGCGTTGGTCCTGATGGCGCCG	A	c	c	c	c	c	c	c	a	c	c	a	c	c	c	c	c	c	c	c	c	c	c	c	a	c	c	c	c	a	c	c	a	c	a	a	c	a	c	a	c	c	c	c	a	-	a	a
3359781	TGCAGTTGTGCGCATGCGTGCACCGTGGCGGCGCTAGTGCGCTCTCTTGAACTCGCCTTGGCATCGACT	A	a	c	c	a	a	c	c	a	c	c	c	a	a	a	c	c	c	c	c	c	c	a	a	c	a	-	c	a	c	c	c	c	c	c	c	-	a	c	c	c	c	a	c	c	c	c	c
3359925	TGCAGGGAAGTGATTCTTTGAGGAATTGGATAGAGATGGTCATGGCCAAGTCACCCTACAAGACCTTGA	A	c	c	c	c	c	c	c	a	c	c	a	c	c	c	c	c	c	c	c	c	c	c	c	a	c	c	c	c	a	c	c	a	c	a	a	c	a	c	a	c	c	-	c	a	c	c	a
3359943	TGCAGTTTTCAGCTTGAGTGCTGAACTTCAGGATCTCTCTATTTGTATTGTACACCAGTGTATATAAGT	A	d	-	d	d	d	b	d	b	d	d	b	d	b	d	d	d	d	d	d	d	d	d	-	b	d	d	b	d	d	d	-	b	d	b	d	d	b	b	d	b	d	b	d	d	d	d	b
3359958	TGCAGCAAGCAGGACAGCAAACACAACGAGACCCTGCTTAGACGCCATGCTTGACACAACTTTGTAGTA	A	c	c	c	c	a	c	a	c	c	c	c	c	c	a	c	c	c	c	a	a	c	c	c	c	a	c	c	a	c	a	c	c	c	c	a	a	c	c	-	c	a	c	a	c	a	-	c
3360013	TGCAGGTATGCTTCCATTCAGGAGGTTACCACCAAGGTCCAAATAAAAAAGCTTCTTGCAGTTTTTGAA	A	a	c	c	c	c	c	c	a	c	c	c	c	a	c	-	c	c	c	c	c	c	a	a	-	a	c	c	a	c	c	c	c	c	c	a	-	a	c	c	c	c	a	c	-	c	c	c
3360131	TGCAGTACACAATTGCGCATGCTGTTCCTCCGAAATCTTCGCAACATTTTTCTCTTTTCGCTGAGAAGT	A	d	d	d	d	d	d	b	d	b	d	d	d	d	d	b	b	d	d	d	d	b	d	d	-	d	-	b	d	d	d	b	d	d	b	d	d	d	d	d	b	b	d	d	b	b	d	b
3360134	TGCAGCAAGACTAAGAAATGTGATCCAAAATAGTGTCTCATCGAAATGAACATAACATAACATGATTTT	A	a	-	c	a	c	a	c	a	c	c	c	c	c	a	c	c	c	c	-	c	c	c	a	c	a	c	c	a	-	a	c	-	c	c	c	c	a	c	c	c	c	c	a	c	c	-	c
3360162	TGCAGGCATTAATTAGTTCGCTTTTCCTCTTTCGGTATGTTGCCGCCAACGGAATTTCCACTGACCGCA	A	d	d	d	d	d	d	b	d	b	d	d	d	d	d	b	b	d	d	d	d	b	d	d	-	d	d	b	d	-	d	b	d	d	b	-	d	d	d	d	b	b	d	d	b	-	-	b
3360199	TGCAGATAAGTAGATGAACAAACTTGTTGGAAAACCTGTACATTCTCGCCACGCTGCCTTTTGCGCCCT	A	d	d	d	d	d	d	b	d	b	d	d	d	d	d	b	b	d	d	d	b	b	d	d	d	d	d	b	d	d	-	b	b	-	b	-	d	d	d	-	d	-	d	-	d	b	b	b
3360243	TGCAGTTATTTATTTATTTTTGAGGAACCCTTACTGCTCGTTCACGAGCTCGACACTGTACATATTTTT	A	d	d	b	d	d	d	b	d	b	d	d	d	d	d	b	b	d	d	d	b	b	d	d	d	d	d	b	d	d	d	b	b	d	b	d	d	d	d	d	d	d	d	d	d	b	d	b
3360278	TGCAGCTGCACGTGTTTGGTGCTCCACTCGTTTGTCTCCGACGAGAAGATGTGCAGGTTGTAGTGCCCA	A	d	d	b	d	d	d	b	d	b	d	d	d	d	d	d	b	d	d	d	d	b	d	d	d	d	d	b	d	d	d	b	b	d	b	d	d	d	d	d	-	b	d	d	d	b	d	d
3360445	TGCAGCAAGCTCCCAATCAATCAATCAATCAATCAATAATTGTCCTGCTGTTTCAGATCTTTGCTCTCC	A	d	d	d	d	d	d	b	d	b	d	d	d	d	d	b	b	d	d	d	b	b	d	d	d	d	d	b	d	d	d	b	d	d	b	d	d	d	-	d	b	b	d	d	b	b	d	b
3360493	TGCAGTCGGAGTCTCTCTACGGTTGAGCTCTTGGCAGTTTGCCAGTGTACGTGTAAGATTCCAGAATAT	A	d	d	d	d	d	d	b	d	b	d	d	-	d	d	b	b	d	d	-	d	b	d	d	d	d	d	b	d	d	d	b	-	d	b	d	b	d	d	-	b	b	-	d	b	b	d	b
3360554	TGCAGGCCTACAGCTAGCGGGCCATCGGCATCTGCAACTGAAAACGAACTAACGATCCACCTCATCAGA	A	d	d	b	d	d	d	b	d	b	d	d	d	d	d	b	b	d	d	d	d	b	d	d	-	d	d	b	d	d	-	b	b	-	b	d	d	d	d	d	d	d	d	d	d	b	d	b
3360650	TGCAGCCACCACCGCGCAACCATGGTAATCTCTTATTCCTCTCCCTCATCGCCGTGTTCCCCTGCACTC	A	a	c	c	c	a	c	c	a	c	c	c	c	a	a	c	c	c	c	c	c	c	a	a	c	a	-	c	a	c	c	c	c	-	c	-	c	a	c	c	c	c	a	c	c	c	c	c
3360702	TGCAGTTTGATCGGATTCCTAGCTTGGATGTTGGTAGTACGCAGATTTTGAGTAGTGTTGGTTTGTAAG	A	c	c	c	c	c	a	a	a	c	c	c	c	c	a	c	c	c	c	a	c	c	c	a	c	a	-	c	a	c	a	c	c	-	c	c	a	a	c	c	c	c	c	a	c	c	c	c
3360782	TGCAGATAGTGTTCGAGATGATATCGATCGGAACCCTGCTGGCCTTTTACATGGTGGCCAACGCGCTCA	A	d	d	d	d	d	d	b	d	b	d	d	d	d	d	b	b	d	-	d	d	b	-	d	d	d	-	b	d	-	d	b	d	d	b	d	d	d	d	d	b	b	d	d	b	b	d	b
3360791	TGCAGGAGGTTTGTCGTCTGACTGACACGCCTGTTGTTTCGTCCTGTTTTACTAATCGCCATGCATGAG	A	c	c	c	c	a	c	a	c	c	c	c	c	c	a	c	c	c	c	a	a	c	c	c	c	a	c	c	a	c	a	c	c	c	c	a	a	c	c	a	c	c	c	a	c	a	c	c
3360799	TGCAGCTAGTGATGGGCCCTCGTTCAGGGCGGATCATCTGACTACCTGAGAGAAAGAAAAAAAGGGAAG	A	d	d	b	d	d	d	b	d	b	d	d	d	d	d	-	b	d	d	d	-	b	d	d	-	d	d	b	d	d	d	b	b	d	b	d	d	d	d	d	d	d	d	d	d	b	d	-
3360955	TGCAGGTTCGGCACGGTCCACCACGAACTCGAACTGGAATATGTCGTCGCTGGGAAAGCAATCGAAATT	A	d	d	d	d	d	d	d	b	d	d	d	d	d	d	d	d	b	d	d	d	d	b	d	d	d	d	d	d	d	d	d	-	b	b	d	d	b	b	-	b	d	b	d	d	d	d	b
3360968	TGCAGGACCAGCCTAAGCCTAGCTGGTGCATTCAGCTGCTGCTAATTATAGTAGTGTTTAGGATTATGA	A	d	d	b	d	d	d	b	d	b	d	d	d	d	d	b	b	-	d	-	b	b	d	d	-	-	-	b	d	d	-	b	b	-	b	d	d	d	d	d	-	d	-	d	d	b	d	b
3361011	TGCAGACTGCTAAGCATGTCTGGATCGTGAAACAGAGAAACAGCTCGCCGATCGGTCACAGCCGAATAA	A	a	c	c	a	c	a	c	a	c	c	c	c	c	a	c	c	c	c	c	c	c	c	a	c	a	c	c	a	c	a	c	c	c	c	c	c	a	-	c	c	c	c	a	c	c	c	c
3361072	TGCAGGCCATTCTGGAGGGAACAGGCCATGGATGGACCCCTGCTAGCTACTACGTACCACAAGTCTACA	A	d	d	b	d	d	d	b	d	b	d	d	d	d	d	b	b	d	d	d	b	b	d	d	-	d	d	b	d	-	d	b	b	d	b	d	d	d	d	-	d	d	d	d	d	b	d	b
3361079	TGCAGTAGTGGACATCGGTGTTCCGAGGTACGAGCTTTTAGTCATCCAGTGATTCGTTCGAAAAATTAG	A	a	c	c	a	a	c	c	a	c	c	c	a	a	a	c	c	c	c	c	c	c	a	a	c	a	c	c	-	c	c	c	c	c	c	c	c	a	c	c	c	c	c	c	c	c	-	c
3361114	TGCAGAGCAATGAGTAGTGCACAACAAAAAAAGAATGGATTAAATTTGCAAAGGCTCACCATCAGGCCT	A	c	c	c	c	c	c	c	a	c	c	a	c	c	c	c	c	c	c	c	c	c	c	c	a	c	c	c	c	a	c	c	a	c	a	a	c	a	-	a	c	c	c	c	a	c	c	a
3361137	TGCAGGGATTACGGTGGAAAACAAGGATGGTGCCGAGCTCCAGCTGGGCGCGGGCACATCGGAGTTCCG	A	-	c	c	c	a	c	c	c	c	c	c	c	c	c	c	c	c	c	c	a	c	c	c	-	a	c	c	a	c	a	c	-	c	c	a	a	c	c	-	c	a	c	a	a	a	a	c
3361209	TGCAGCACGAGGAAGGCTACGTTCCATGTAGGCAAGAGTATGGCTCACTTTGTTTTGGCCTATACGCAT	A	c	c	c	c	c	a	a	c	c	c	c	c	c	a	c	c	c	c	a	a	c	c	c	c	a	c	c	a	c	a	c	c	c	c	c	a	c	c	c	c	c	c	a	c	c	c	c
3361229	TGCAGCTGCAAAGCTCCGCCGCCAACACATATTTAGGCATATGGTACCACAACATCTCGGAGCGAACAT	A	c	c	c	c	a	c	c	c	c	c	c	c	c	c	c	c	c	c	c	a	c	c	c	c	a	c	a	a	c	a	c	c	c	c	a	a	c	c	c	c	a	c	a	a	a	a	c
3361234	TGCAGATGTGTCTTGGCCCCTCAAGGAGTCGCTCAAGGCTACAACATTGGAGGAGAAATCGTTTTCCTC	A	d	d	d	d	d	d	d	b	d	d	d	d	d	d	d	d	b	d	d	d	d	b	d	d	d	d	d	d	d	d	d	d	b	b	d	d	b	b	-	b	d	b	d	d	d	d	b
3361279	TGCAGGCAGCAGTTCCATGATCAACTGACCAGTCAATTCCGTGAGGTGCAGGTTCAGATGCACGAGGCT	A	d	d	d	d	d	d	b	d	b	d	d	d	d	d	b	b	d	d	d	b	b	d	d	d	d	d	b	d	d	d	b	b	d	b	-	-	d	d	d	d	d	d	d	-	b	d	b
3361314	TGCAGGTAAATTTGCACGCACCCTGTTGTAGCCCTTCATGGAGGCCGCCTCGTTCTCGTCCTCCTCGGA	A	d	d	b	d	d	d	b	d	b	d	d	d	d	d	b	b	d	d	-	b	b	d	d	d	d	-	b	d	d	d	b	b	d	b	d	-	d	-	-	d	d	d	d	-	b	d	b
3361546	TGCAGAAGATCACCCCATGGGGCTTGTATGATGTACGTATGAAGTCCTGCTCCTGCTGCTGAGGATGAG	A	d	d	b	d	d	d	b	d	b	-	d	d	b	d	d	b	d	d	d	d	d	d	d	-	d	d	-	d	d	d	b	b	d	d	d	d	d	d	d	d	d	d	d	d	b	-	d
3361694	TGCAGGCACCAATAAATTTTCATCGCAGGCTTTTTTTACCG	A	a	-	c	a	a	c	c	a	c	-	c	a	a	a	c	c	c	c	c	c	c	a	a	c	a	c	c	a	c	-	c	c	c	c	c	-	a	-	c	-	c	a	c	c	c	c	c
3361753	TGCAGGACGGCCCCTTTGACCTCGCAGTAGCCGAACCTCCCGCACGCGCCGTAGACGAGGCACCCCTTG	A	c	c	c	c	a	c	c	c	c	c	c	c	c	c	c	c	c	c	c	a	c	c	c	c	a	c	c	a	c	a	-	c	c	c	a	a	c	c	c	c	a	c	a	a	a	a	c
3362100	TGCAGCTCCTTTCTCGCTTCAGCAGCCTGCACATCACGCTGCTCATCCGTGCTATCCAAGCGGCAAGAT	A	a	c	c	c	c	a	c	a	c	c	a	c	a	c	c	c	c	c	c	c	c	a	a	c	a	-	c	a	-	c	c	c	c	c	a	-	a	c	c	c	c	a	c	c	c	c	c
3362141	TGCAGCACAAAATGCGTCGTTATTGTTACCATGCCATCATCATCGATAGAGAGGTTTGAAAAGAACCCC	A	d	d	d	d	d	d	d	b	d	d	d	d	d	d	d	d	b	d	d	d	d	b	d	-	d	d	d	d	d	d	-	-	b	b	d	d	b	b	d	b	d	b	d	d	d	d	b
3362192	TGCAGCAGTTACGAATAACTGATGGTTTCTATTGATAGAAATTGGAAGAAGTTCAGAAATAATAATACT	A	c	c	c	c	c	a	a	c	c	c	c	c	c	a	c	c	c	c	a	c	c	c	c	c	a	-	c	a	c	a	c	c	c	c	-	a	a	c	c	c	c	c	a	c	c	c	c
3362229	TGCAGAAGGTGTGGGAATGCCCAGCTCCGCCTGAGCCGTGCTCCCTGATGGCATCTCACATCCTGCCGT	A	a	c	c	c	a	c	c	a	c	c	-	c	a	a	c	c	c	c	c	c	c	a	a	c	a	c	c	a	c	c	c	c	-	c	-	c	a	-	c	c	c	a	c	c	c	c	c
3362378	TGCAGCCCACCATACACGGTTGCACTCCACACCAAGAGGCGAAGAGACTTTTGCGCCCAGTGCAACGGC	A	a	c	c	a	a	c	c	a	c	c	c	a	a	a	c	c	c	c	c	c	c	a	a	c	a	c	c	a	c	-	c	c	c	c	-	c	a	-	c	-	c	c	c	c	c	c	c
3362456	TGCAGCCCTCCAGGACCTCCTCATGCTCCAGCAGGCCG	A	d	d	d	d	d	d	d	d	d	d	b	d	b	d	-	b	d	d	d	d	b	d	-	d	d	d	b	d	d	d	-	d	-	b	-	d	d	-	d	b	b	d	d	b	b	-	b
3362524	TGCAGGAAGTGGATGATGAGGGATCTAGTGCTCCGATCCCCG	A	a	c	c	a	a	c	c	a	c	c	c	a	-	a	c	c	c	c	c	c	c	a	a	c	a	-	c	a	c	c	c	c	c	c	-	c	a	-	c	c	c	c	a	c	c	c	c
3363277	TGCAGCCCATTTAGGCGCCAATACTTCAGTGCAGACTACAGCGTAACAGGTAAGTAAGGGGATCCATGA	A	a	c	c	c	c	a	c	a	c	c	c	c	c	a	c	c	c	c	a	c	c	c	a	c	a	c	c	-	c	a	c	a	c	c	c	c	a	c	-	c	c	c	a	c	c	c	c
3363749	TGCAGGTCGCTGGTGTAGTGGGTCGACTCGTCCACCACATGGTACGCCGTCTCCAGGCTCATCTTGAGG	A	d	d	d	d	d	d	d	d	b	d	d	b	d	d	d	b	d	d	d	d	d	b	b	d	d	d	d	d	d	d	d	d	b	d	d	d	b	d	d	d	b	-	d	d	d	b	d
3364078	TGCAGAGTGCCAGACCGCTCGCTTCTTCACGTCTTCCCCTCTTCTCGTCGCCTGGACTTCCCACGCTCT	A	d	d	d	d	d	d	d	d	-	d	b	d	b	d	d	b	d	d	d	d	b	d	d	d	d	d	b	d	d	d	-	d	d	b	d	d	d	d	d	b	b	d	d	-	d	d	b
3364270	TGCAGCAGCACAGCCAACCGAGGAGGAAGACGACCTCATAGCCGAGGCCCTCTACGGGCACAGCGGCCG	A	a	c	c	a	a	c	c	a	c	c	c	a	a	a	c	c	c	c	c	c	c	a	a	c	a	c	c	a	c	c	c	c	-	c	c	c	a	c	-	c	c	a	c	c	c	c	c
3364480	TGCAGGGTGGCGACGCTGTAGCCGTCTCTGTCGTCGTACGGTGGCAGCGAATCCGTATAGATGTAGTGA	A	c	c	-	c	c	a	a	c	c	c	c	c	c	a	c	c	c	c	a	c	c	c	-	c	a	c	c	a	c	a	c	-	c	c	c	a	a	c	-	c	c	c	a	c	c	c	c
3364501	TGCAGGGGTCACCTAACCGCGTGCTTTCCTTTAAGAAACGGATCGAGACAAGATCGGGATCGGACGGAT	A	d	d	b	d	d	d	b	d	b	d	d	d	d	d	b	b	d	d	d	b	b	d	d	d	d	d	b	d	-	-	b	b	d	b	-	-	d	d	d	d	d	d	d	d	b	d	b
3364635	TGCAGCCGTATGAACGAACCTGGCAGCGAGACGGCGAACGCGCGGCACATGGATTGCTTGGCTGTCGAG	A	a	c	c	a	a	c	c	a	c	c	c	a	a	a	c	c	c	c	c	c	c	a	a	c	a	c	c	a	c	c	c	c	c	c	c	c	a	c	c	c	c	a	c	c	c	c	c
3365132	TGCAGGCACATGGCGGCGACGGCGACGGCCTGGTTGAGGTCGCGCTCGGGGAAGTCGCCCCGTAGCAGC	A	c	c	c	c	c	c	c	a	c	c	a	c	c	a	c	c	c	c	c	c	c	c	c	a	c	c	-	-	a	c	c	a	-	a	a	c	a	c	a	c	c	-	c	a	c	c	a
3365346	TGCAGGTCGAGCGCCTCGCCACGGAGCTTGTCGGGGAGGGCGTCCACGAGCGCGATCTCGTCGGCCAGG	A	d	d	b	d	d	d	b	d	b	d	d	-	b	-	d	b	d	d	d	d	d	d	-	d	d	d	-	d	d	d	b	b	d	-	d	d	d	-	d	d	b	d	d	d	b	d	d
3575942	TGCAGCGTCGGCCAGCAGTTCGTCTACTCCAGCTTCGCCG	A	a	c	-	a	a	c	c	a	c	c	c	a	c	a	c	c	c	c	c	c	c	a	a	c	a	c	c	a	-	c	c	c	c	c	c	c	a	c	-	c	c	c	a	c	c	c	c
3576120	TGCAGATGCACAGGTTCCTCTTGTCAAAAAATTACAGTATATGACCCAAATTGTCCAGTGCACAGCTCG	A	a	c	c	a	a	c	c	a	c	c	c	a	c	a	c	c	c	c	c	c	c	a	a	c	a	-	c	a	-	c	c	c	c	c	-	c	a	-	c	c	c	c	a	c	c	c	c
3576271	TGCAGCTGTCCCTGTGGAGCACGCCTCCTGCCTACAGGCCATCCTTCCCTGGGGGACTCGCCGCGCGCC	A	c	c	c	a	a	c	a	c	c	c	c	c	c	a	c	c	c	c	a	a	c	c	a	c	a	c	c	a	c	a	c	c	c	c	a	a	c	c	c	c	a	c	a	c	a	c	c
3576363	TGCAGAGAGATATACGAGAATGCGTACGTGCAGGGCTAGCTCCG	A	d	d	b	-	d	d	b	d	b	-	d	d	d	d	b	b	-	d	d	b	b	d	d	-	d	d	b	d	d	d	b	b	d	b	d	-	d	d	-	d	d	d	-	-	b	d	b
3576378	TGCAGCAGGATTTTGTCGGCCCCTGGCGGGGCATCGGCGATGAAGTCCACGAAGTAGGCGTTGAACAGC	A	c	c	c	c	c	a	c	a	c	c	a	c	c	c	c	c	c	c	c	c	c	a	c	c	a	c	-	a	c	c	c	c	c	c	a	-	a	-	c	c	c	c	c	c	c	c	c
3576499	TGCAGTTCCTCCTGATCTCACCGTTGGCCGCGGTCTTGAGCTCGATGGCAGCCATCTTGACCATCGCCT	A	d	d	b	d	d	d	b	d	b	d	d	d	d	d	b	b	d	d	d	b	b	d	d	d	d	d	b	d	-	d	b	b	d	b	d	-	d	-	-	d	d	d	d	d	b	-	b
3576620	TGCAGGCAGGCAGTGGCATTGCAGGGCCGCGTGGCCACCCTGTCTGTGGCTACGGAAGAATGGAGCTTT	A	a	c	c	a	c	a	c	a	c	c	c	c	c	a	c	c	c	c	c	c	c	c	a	c	a	c	c	a	c	a	c	c	c	c	-	-	a	-	c	c	c	-	a	c	c	c	c
3576641	TGCAGGTAATAACCGTGACGTAGTATTAATTAAGTTCCG	A	d	d	d	d	d	d	b	d	b	d	-	d	d	d	b	b	d	d	-	b	b	d	d	d	d	d	b	d	d	d	b	b	d	b	d	-	d	d	d	d	d	d	d	b	b	-	b
3576724	TGCAGATCCTCGGGCAGATGCCGTCGCTCCGTTCCCTCTGCCTCCACATCCACTGCTACGGCAACCGTT	A	c	c	c	c	a	c	c	c	c	-	c	c	c	c	c	c	c	c	c	a	c	c	c	c	-	c	a	a	-	a	c	c	c	c	a	a	c	c	c	c	a	c	a	a	a	a	c
3576906	TGCAGGCAGAGGCGGCCACCGCTCACGGTGCGCGGGCGAGCGGCGAGGAAGCAAGGCCG	A	d	d	d	d	d	d	d	d	b	d	b	d	b	d	b	b	d	d	d	d	b	-	d	d	d	d	b	d	d	d	d	d	d	b	-	d	d	d	d	b	b	d	d	b	-	d	-
3576937	TGCAGATCGCAGGTCCCTCTCGCTCTCCATTCCGAATTCTTGACACTGGAATCTTTTTGTGCTCACCAA	A	c	c	c	c	c	a	a	a	c	c	c	c	c	a	c	c	c	c	a	c	c	c	c	c	a	c	c	a	c	a	c	c	c	c	c	a	a	c	c	c	c	c	a	c	c	c	c
3577243	TGCAGTTCCTTCCCCCGCCCTCCTTCAACCTCACAGAGCTCGTTGACAACTTCAAGGCCAAGAACATGA	A	a	c	c	a	a	c	c	a	c	c	c	a	a	a	c	c	c	c	c	c	c	a	a	c	a	-	c	a	c	c	c	c	c	c	c	c	a	-	c	-	c	a	c	c	c	c	c
3577282	TGCAGCAGCCTCGCACGGGGCATCATCTTGGGAGCCACCGACACCG	A	d	d	d	d	d	d	b	d	b	d	d	d	d	d	b	b	d	d	d	d	b	d	d	-	d	d	b	d	d	d	b	d	-	b	d	-	d	d	-	b	b	-	d	b	b	d	b
3577352	TGCAGAAGCTAGTGTACAGCATGTGCTTCGTGTTCGCGCGCTGCACCAAGCCG	A	c	c	c	-	c	a	c	a	c	c	c	c	c	a	c	c	c	c	a	c	c	-	a	c	a	c	c	a	c	a	c	c	c	c	c	a	a	c	c	c	c	c	-	c	c	-	c
3577509	TGCAGTAGGACCTTGTTGTGCTCGACGACGAATGCAGGGATCGCATGTCACTGCCGCCGCAGGGGACCA	A	d	d	d	d	d	d	d	b	d	d	d	d	d	d	d	d	b	d	d	d	d	b	d	d	d	d	d	d	d	d	-	d	b	b	d	d	b	b	d	d	d	b	d	d	d	d	b
3577653	TGCAGGTCACCTTGGCGCGGTCTGGACGACGATGGCAAAAGGGCGCCGTTCTTCCTACTCGAGGAAGCG	A	c	a	c	c	c	-	c	c	c	c	c	c	a	c	c	c	c	c	c	c	c	c	c	c	a	c	c	c	c	c	c	c	c	c	c	c	c	c	-	c	a	c	-	c	c	c	-
3577663	TGCAGTATAATTTCGTCCCTTCCAGGTGTCTAATCCTGTTACTGTTCTGTGCAGGCGTATGATGCGCGT	A	a	c	c	a	a	c	c	a	c	c	c	a	a	a	c	c	c	c	c	c	c	a	a	c	a	c	c	a	c	c	c	c	c	c	c	c	a	c	c	c	c	a	c	c	c	c	c
3577692	TGCAGGCGCCACAAATTGATTGATTGGTTAATCTCCGTGAGCAAGAGAGAAGGGGCCG	A	b	b	b	b	b	b	b	b	b	b	b	b	b	b	b	b	b	b	b	b	b	b	b	b	b	b	b	b	b	b	b	b	b	b	b	b	b	b	b	b	b	b	b	b	b	b	b
3577718	TGCAGGCAACGTCACGAGTCAATAACCGAATGGGCCG	A	d	d	d	d	d	d	d	d	b	d	d	d	d	d	b	b	d	d	d	d	b	d	d	d	d	d	b	d	d	d	d	d	d	b	d	d	d	-	d	b	b	-	d	b	b	d	b
3577990	TGCAGTATGATCACTGTAGCGAAAAATCCAGTCGATGTTGGCGACCG	A	d	d	b	d	d	d	b	d	b	d	d	d	d	d	b	b	d	d	-	b	b	d	d	-	d	-	b	d	d	-	b	b	d	b	d	d	d	d	-	d	d	d	d	d	b	d	b
3578084	TGCAGCCATTTTCGCAGCCAGGATTTAGGCCTTACCACTAACCG	A	c	c	c	c	a	a	a	c	c	c	c	c	c	a	c	-	c	c	a	a	c	c	c	-	a	c	c	a	c	a	c	c	-	c	c	a	c	c	c	c	c	c	a	-	c	c	c
3578109	TGCAGGTGCATCCATCAGTTACATGGCTTGGTTCCTGGGCCTCGATTTACAACGTGTCGTTTTGAAATG	A	-	d	b	d	d	d	b	d	b	d	d	d	d	d	d	b	d	d	d	d	b	d	-	d	d	d	d	d	d	d	b	b	-	d	d	d	d	d	d	d	b	d	d	d	b	d	d
3578426	TGCAGTAGGTGATTGACAGAGTAATGAGCTGAAAATTCCAAGGGCCAGCAACCAGTTGACATATCCAGC	A	c	c	c	c	a	a	a	c	c	c	c	c	c	a	c	c	c	c	a	a	c	c	c	c	a	c	c	a	c	a	c	c	c	c	c	a	c	c	c	c	c	c	a	-	c	c	c
3578687	TGCAGCCACACGCCATCACACCGATCATGGAGCCCGCCG	A	a	c	c	a	a	c	c	a	c	c	c	a	a	a	c	c	-	c	c	c	c	a	a	c	a	c	c	a	c	c	c	c	c	c	c	c	a	-	c	c	c	a	c	c	c	c	c
3578930	TGCAGAAATCGCGTACGCACGTAGCCAAGAGCTTCGTCAACTATTGAGAATAACCCG	A	c	c	c	-	a	c	c	c	c	c	c	c	c	c	c	c	c	c	c	a	c	c	-	c	a	c	c	a	c	a	-	c	c	c	a	a	c	c	c	c	a	c	a	a	a	c	c
3578950	TGCAGCAGCATGTGGCCTTCTTCGACCTCGACGGCGACGGCGTCATCTATCCCTGGGAGACTTACGGAG	A	a	c	c	a	c	a	c	a	c	c	c	c	c	a	c	c	c	c	c	c	c	c	a	c	a	c	c	a	c	a	c	-	-	c	c	c	a	c	c	c	c	c	a	c	c	c	c
3579010	TGCAGACTTCGTCTACCGAAGGGAGCAGCACATTAAACACAGATCACACCCTTGTTTAGTGGGGAGCAC	A	a	c	c	c	a	c	c	a	c	c	c	c	a	a	c	c	c	c	c	c	c	a	a	c	a	c	c	a	c	c	c	c	c	c	c	c	a	c	c	-	c	a	c	c	c	c	c
3579108	TGCAGCTCGAACATCTCCGATCTCAACTCAAACAGAGTTACGCGATGCGCGGTGTCAAGACGTCCAATC	A	-	d	d	d	d	d	d	d	d	d	b	-	b	d	d	d	d	d	d	d	b	d	-	b	d	d	b	d	d	d	d	b	-	b	-	d	b	-	d	b	b	b	d	-	-	d	b
3579199	TGCAGTCCTGCGCGCCCCTGGCGGCGACCCCAAACCCGAGGGGCACGTCGGCCATGGACATGACGACGA	A	d	d	b	d	d	d	b	d	b	d	d	d	d	d	b	b	-	d	d	b	b	d	d	d	d	-	b	d	-	d	b	b	d	b	-	-	d	d	d	-	d	d	d	d	b	-	b
3579223	TGCAGCTCGGGGATGGGGTTGGTGTGGTGCATCTTGGGCAGCAGTGGTTTGCCGTACATGGCCAGCATT	A	c	c	c	c	a	c	c	c	c	c	c	c	c	c	c	c	c	c	c	a	c	c	c	c	a	c	a	a	-	a	c	c	c	c	a	a	c	c	c	c	a	c	a	a	a	a	c
3579476	TGCAGGTAGTAGCCCTCCCTGGAGCGGCGCACCCACGAGTCGTCCCTGGCGGCGGACGACGCCG	A	c	c	c	c	-	a	a	a	c	c	c	c	c	a	c	c	c	c	a	c	c	c	a	c	a	c	c	a	-	a	c	c	c	c	-	a	a	c	c	c	c	c	-	c	c	c	c
3580150	TGCAGGGCCTCCGGTGGCAGCAGAGTTGTGTGGCGGCCTGGCATTGAAGCTGGGAGCCATCTGCACCCC	A	d	d	d	d	d	d	d	d	d	d	d	d	d	d	d	d	d	-	d	d	d	d	d	d	d	d	d	d	d	d	d	d	d	-	d	-	-	-	d	-	-	-	d	-	d	-	d
3580235	TGCAGCCGCGAGGGCGAACTCGCCGCGAAGCTCTCGTGCGGGGAGGCTCACGAAACACGGCCAGAGGCA	A	c	c	c	c	a	c	c	c	c	c	c	c	c	c	c	c	c	c	c	a	c	c	c	c	a	c	c	a	-	a	c	c	c	c	a	a	c	c	c	c	a	c	a	a	a	c	c
3580353	TGCAGGAGGTGGCCAAAAAGAGAGAATCAAAATTCGAGGTGTGTGCCACTGGCAGACAGTCCTGAACAA	A	c	c	c	c	a	c	a	c	c	-	c	c	c	a	c	c	c	c	a	a	c	c	c	c	a	-	c	a	c	a	c	c	c	c	a	a	c	-	a	c	c	c	a	-	a	c	c
3580432	TGCAGACATAGCCACGGGCAGCACCACCAGTCGCGTTGGCGCAATAGCTGTTGCCGCTGACGCAGGCGT	A	a	c	c	c	a	c	c	a	c	c	c	a	a	a	c	c	c	-	c	c	c	a	a	c	a	-	c	a	c	-	c	c	c	c	-	c	a	c	c	c	c	a	c	c	c	c	c
3580496	TGCAGTTTTGATTTGATTAATTTGAGGCGTGCGAGGAAAAAGGGTGAGGCGGTTCGTCGGCGACTTGGT	A	d	d	d	d	d	d	d	d	d	d	b	d	b	d	d	b	d	d	d	d	b	d	d	-	d	-	b	d	d	d	d	d	d	b	-	d	d	d	-	b	b	d	d	d	d	d	b
3581007	TGCAGTTTTACTAGAGAAAAGTTTCACCTGCCATGTGTTCGACAGATTGTCCCACCGCCGACTTAGAGG	A	d	d	d	d	d	d	d	-	d	d	b	d	b	d	d	b	d	d	d	d	b	d	-	d	d	d	b	d	d	d	-	d	d	b	d	d	d	-	d	b	b	d	d	d	d	d	b
3581041	TGCAGGCGCTGGAATGGGCAGCAGTTCTTACCTTTCATGTGACGTTTCTGTTGAAGCGCGGGAGCCGAG	A	d	d	d	-	d	d	d	d	b	d	b	d	b	d	b	b	d	d	d	d	b	d	d	d	d	-	b	d	d	d	d	d	d	b	d	d	d	d	-	b	b	d	d	b	b	d	b
3581365	TGCAGCATCTCCACACGGTCACGAACATCGACCAGATCATCCAAGACCACCGCCGCAGGTGAGCGCCCG	A	d	d	b	d	-	d	b	d	b	d	d	d	d	d	b	b	d	-	d	d	b	d	d	-	d	d	b	d	d	d	b	b	d	b	-	-	d	d	d	d	d	d	d	-	b	-	b
3581432	TGCAGCCAGCAACGCATGCAGCAACGACGGTACATCGTAGCCCGACGGCGCCG	A	a	a	a	a	a	a	a	a	a	a	a	a	a	a	a	a	a	a	a	a	a	a	a	a	a	a	a	a	a	a	a	a	a	a	a	a	a	a	a	a	a	a	a	a	a	-	a
3581523	TGCAGTGCAGACCATATCGGACTGAGCTGAGCGGCAGAGCTGTGCCTGCCTCGCTCGTATGGACGGGAC	A	d	d	d	d	d	d	b	d	b	d	d	d	d	d	b	b	d	d	-	b	b	d	d	d	d	-	b	d	d	d	b	b	-	b	d	-	d	d	-	-	d	d	d	b	b	d	-
3581968	TGCAGAATCTTGTTGTGGCATGCACTTGTATATCTTTGTTCTCTCGTGTGCCG	A	a	c	c	a	a	-	c	a	c	c	c	a	a	a	c	c	c	c	c	c	c	a	a	c	a	c	c	a	c	c	c	c	-	c	c	-	a	c	c	-	c	c	c	c	c	-	c
3582254	TGCAGGCCATCCAAGAAGGGCGCCCACTCCTCCCCCGACACCG	A	d	d	d	d	d	d	b	d	b	d	d	d	d	d	b	b	d	d	d	b	b	d	d	d	d	-	b	d	-	d	b	b	d	b	-	d	d	-	-	-	d	d	d	-	b	d	b
3582328	TGCAGATTGACACGATGAACTCGCTCCATGTGCTCGTCTGCCGTCGAGCATGTACGTCCCGCCACGTAC	A	d	d	d	d	d	d	b	d	b	d	d	d	d	d	b	b	d	d	d	d	b	d	d	-	d	d	b	d	d	d	d	d	d	b	d	-	d	-	-	b	b	d	d	b	b	d	b
3582355	TGCAGGTTTACAACAAATCCCCCCTTCTCCTCTCCGCAAGGAATGGCCTATGTGTACCG	A	d	d	d	d	d	d	d	d	d	-	d	-	b	d	d	d	d	d	d	d	b	d	d	-	d	d	-	d	d	d	d	d	d	-	d	d	-	d	d	b	d	d	d	d	d	d	-
3582441	TGCAGGAACTTGTTAGTGTGCGCGTGCGTGCGTACGTACGTACCTGTGGGAGAGGTTCTCGGGGTAAGT	A	d	d	d	d	d	d	b	d	b	-	-	d	d	d	b	b	d	d	d	b	b	d	d	-	d	d	b	d	-	d	b	b	-	b	d	-	d	d	-	d	d	-	d	b	b	d	b
3582477	TGCAGAAAACGTAGACAGGAGAAAGACGTGTCCACTTAAGTGACCTGGCAGGGCGGGGCCG	A	a	c	a	a	a	c	c	a	c	c	c	a	a	a	c	c	c	c	c	c	c	a	a	c	a	c	c	a	-	c	c	c	c	c	-	-	a	c	c	c	c	c	c	c	c	-	c
3582578	TGCAGTGCTACGACAAGTACCTGGAAGAGGATTTCAGAGCGGCAGCAACGGATGCCG	A	a	c	c	a	a	c	c	a	c	c	c	a	c	a	c	c	c	c	c	c	c	a	a	-	a	c	c	a	c	c	c	c	c	c	c	c	a	c	c	c	c	c	a	c	c	c	c
3582770	TGCAGAAGCAGCTGTCCCGTCCGACGCAGCTCCACGCACCG	A	d	-	b	d	b	d	b	d	b	b	d	d	b	d	d	b	b	d	d	d	d	b	b	d	-	b	d	-	d	d	b	d	-	d	d	-	d	d	d	d	-	d	b	d	d	d	d
3582904	TGCAGGGATATGGCCGCGGCGACGGCTCATCCAGCTTCACCCG	A	a	c	-	a	c	a	c	a	c	c	c	c	c	a	c	c	c	c	c	c	c	c	a	c	a	c	c	a	-	a	c	c	c	c	-	-	a	-	-	c	c	c	a	c	c	c	c
3583147	TGCAGAGGTCCACGATGTCGCGCACCACCCCGACCTCCTCCTCCTCCG	A	a	c	c	c	c	a	c	a	c	c	a	c	a	c	c	c	a	c	-	c	c	a	a	c	a	c	c	a	c	c	c	c	c	c	a	c	a	-	c	c	c	a	c	c	c	c	c
3583178	TGCAGCCGTCGTCCCCTTCTCTATACCAGTTGCTGTCGAAGGCTCCTTCCTCCAGGAAGAGCGTGAGCC	A	d	d	b	d	d	d	b	d	b	d	d	d	d	d	b	b	d	d	d	b	b	d	d	-	d	-	b	d	d	d	b	b	d	b	-	d	d	d	d	d	d	d	-	-	b	d	b
3583385	TGCAGGCACACACGTAGGCGATCGATCTCGTCTAGCTAGGACGTCTGTCGCCCATGGCCATGGCGACGC	A	c	c	c	c	a	c	c	c	c	c	c	c	c	c	c	c	c	c	c	a	c	c	-	c	a	c	a	a	-	a	c	c	c	c	a	a	c	c	c	-	a	c	a	a	a	a	c
3583401	TGCAGATACGACCGCGAAACTCACGTCGTGTTTCAGTGCCCG	A	a	c	c	c	c	c	c	a	c	-	c	c	a	c	c	c	-	c	c	-	c	a	a	c	a	c	c	a	c	-	c	c	c	c	a	c	a	c	c	-	c	a	c	c	c	c	c
3583458	TGCAGAGCCAAGTGAAAGAAAGATCAAGCTTGTCTTGCTACACGTCGGTTCAGTATTGACGACCGAGAT	A	-	-	d	d	d	d	d	b	d	-	d	d	d	d	d	d	b	d	d	d	d	b	-	-	d	-	d	d	d	d	d	d	b	b	d	d	b	b	d	b	d	b	d	d	d	d	b
3583533	TGCAGCGACTATTGCGCGCTCGCCTCCCCGTTTACCCG	A	d	d	d	d	d	d	b	d	b	d	d	d	d	d	b	b	d	d	d	b	b	d	d	d	d	-	b	d	d	d	b	d	d	b	-	d	d	d	d	b	b	-	d	b	b	-	b
3583552	TGCAGAGTGGTGGTGCCTTTGCTCGGGCAGCTCCCGTAATGTCGGACTCGGAGCTGTCCCG	A	d	d	b	d	d	d	b	d	b	d	d	d	d	d	b	b	d	-	d	b	b	d	d	-	d	-	b	d	d	d	b	b	d	b	-	d	d	d	-	d	d	d	d	-	-	d	b
3583716	TGCAGGTCCACGGGCTCGAAGCCGTGCCCGTTCTTCAGCATGTAGTAGTGCGTCGGCCG	A	d	d	d	d	d	d	d	d	b	-	d	d	d	d	b	b	-	-	d	d	b	d	d	d	d	-	b	d	-	d	-	-	d	b	d	d	d	d	d	b	b	d	d	b	b	d	b
3583762	TGCAGCAATGAGCGTCGCCCTTGTGGAACGCATAGACGACGGCTCTGCCGCTCCTCTCCG	A	d	d	b	d	d	d	b	d	b	d	-	d	d	d	b	b	d	d	d	b	b	d	d	d	d	d	b	d	d	d	b	b	d	b	-	d	d	d	d	d	d	d	-	d	b	-	b
3583816	TGCAGCGTCCCCTTCTCCTCCGCCATTACTTCCGCCGAAGGGAAACGAGAGCTTCTGCTATCAGATCGA	A	d	d	b	d	d	d	b	d	b	d	d	d	d	d	b	b	d	-	d	b	b	d	d	-	d	d	b	d	d	d	b	b	d	b	d	d	d	-	d	-	d	d	-	-	b	d	b
3583907	TGCAGGGTAGAAGACGAAGCTCGGCCAGCCAGATATGGGGTCCATCCTGTGCTGCCTGCGCGGCCCCGA	A	d	d	d	d	d	d	b	d	b	d	d	d	d	d	b	b	d	d	d	b	b	d	d	d	d	-	b	d	d	d	b	b	d	b	d	d	d	-	d	d	-	d	d	-	b	-	b
3583908	TGCAGCCGTGGACGGTGGCGCAAGGCGGCGCCACTCGCCACACATGCTGATTTTCTCATTGTGTGGGCG	A	b	d	d	b	d	d	d	b	b	d	b	b	d	d	d	d	d	d	b	d	b	d	d	d	d	d	b	d	d	d	d	d	d	d	b	b	b	d	d	d	d	d	d	d	d	b	d
3584060	TGCAGCGGCACAGCAACGGGCCGATGCGGCCAGACCAGACTCTCTGCGGACGCGGGTGCACTGGTGCCA	A	d	d	d	d	d	b	d	b	-	-	b	d	b	d	d	d	d	d	d	d	d	-	d	b	d	-	b	d	d	d	d	b	d	b	d	d	b	b	-	b	-	b	d	d	d	-	b
3584265	TGCAGTGAGAACAGACTATACATTTTAATCCCCTCTTTCAAACGCCG	A	-	d	b	d	b	d	b	d	b	b	d	d	b	d	d	b	b	d	d	d	d	b	b	d	d	b	d	d	d	d	b	d	d	d	d	-	d	d	d	-	-	d	b	d	d	b	d
3584542	TGCAGGTACCGCTACGCGTACGGCGACGGCGCCTACTCGGCTGGCGTCCTGGGAACAGAGACGCTCTCG	A	d	d	d	d	d	d	b	d	b	d	d	d	d	d	b	b	d	d	d	b	b	d	d	d	d	d	b	d	d	d	b	b	d	b	-	d	d	-	d	-	d	d	d	d	b	-	b
3584554	TGCAGCCTTGTTGACAAGCTAATAATACTTGCAGAATCCCTTTTTGCAATTGACTGGCCCGTCTCGCGC	A	-	-	c	c	a	a	a	c	c	c	c	c	c	a	c	c	c	c	a	a	c	c	-	c	a	c	c	a	c	a	c	c	-	c	c	a	c	c	c	c	c	c	a	c	c	c	c
3584603	TGCAGGTTTCGGTGCTATCTCACGACCAGTCAGCGACAGACGGGATATTTTGAAGAAGAAAAGAATCGA	A	d	d	d	d	d	d	b	d	b	d	d	d	-	d	b	b	d	d	d	b	b	d	d	d	d	d	b	d	d	-	b	b	-	b	d	-	d	-	d	-	d	-	-	b	b	d	b
3584688	TGCAGGTCGGCAGGTCTGACGTTGTTGTGGTGGTGCAGATGGCGCTGGGCCG	A	-	d	b	-	b	d	b	d	b	b	d	d	b	d	d	b	b	d	d	d	d	b	-	d	d	b	d	d	d	d	-	d	-	d	d	d	d	d	d	-	d	-	b	-	-	d	d
3584776	TGCAGCAGCGACACCTGCCTCACAGCCCTGGCGCGGTCCTTCGGCCG	A	d	d	d	d	d	d	b	d	b	d	d	d	d	d	b	b	d	d	-	d	b	d	d	d	d	d	b	d	d	d	b	-	-	b	d	d	d	d	d	b	b	d	d	b	b	d	b
3584793	TGCAGGTGATGTCGTGCAATGTGGCAAGGTACGCGCACATCACTGTATGGGCGTTGCGCCGTAACGACG	A	d	d	d	d	d	d	d	d	b	d	d	d	b	d	b	b	d	d	d	d	b	d	d	d	d	d	b	d	d	d	d	-	-	b	d	d	d	d	d	b	b	-	d	b	b	d	b
3584817	TGCAGAGATCGATTTTCACATCCAACCCTCCGCTCCAAAATAATTGAACTTGTAGGATTATCATAAGGT	A	c	c	c	c	a	c	c	c	c	c	c	c	c	c	c	-	c	c	c	a	c	c	c	c	a	-	a	a	c	a	c	-	c	c	a	a	c	c	c	c	a	c	a	a	a	a	c
3584935	TGCAGCGCGAGGTCGATCTCCTCGGTGCCGGAGGAGGCGGCGATGGCGATCCAGCCGTCGAGCAGGTCG	A	d	d	b	d	d	d	b	d	b	d	d	d	b	d	d	b	d	d	d	d	d	d	d	d	d	d	d	d	-	d	b	b	d	d	d	d	d	d	d	-	d	d	-	d	b	d	d
3585319	TGCAGGGAAGGCGAAGATGGGGGAGAAGGAGTGGTACTTCTTCGTGCACAAGGATCGCAAGTACCCGAC	A	d	d	b	d	d	d	b	d	b	d	d	d	d	d	b	b	d	d	d	-	b	d	d	-	d	d	b	d	-	d	b	b	d	b	d	d	d	d	d	d	d	d	d	d	b	d	b
3585553	TGCAGCGACCCTGGCTGGCCACTTGGACCTCCATGCAGGCCGGCCCATCCTCCCACCTAAGGCCCAACC	A	c	a	c	c	a	a	a	c	c	c	a	a	a	c	c	c	a	c	c	c	c	c	c	c	c	-	-	c	c	-	c	c	c	c	c	c	c	c	c	c	c	c	c	c	a	c	a
3585736	TGCAGCAAACCCGTAACTGTAAGCTCATCTGGTTTAAGGCGACGGTTTCACGGGACGATTGTCGACGCG	A	c	-	c	c	c	a	a	c	c	c	c	c	c	a	c	c	c	c	a	c	c	c	c	c	a	-	c	a	c	a	c	c	c	c	c	a	a	c	c	c	c	c	a	c	c	c	c
3585843	TGCAGGACTGCGCCGACACCGTCATCGGCAACTGGCACCTCCGCGGCGTCAGCGGCGGCGAGAAGCGCC	A	d	d	d	d	d	d	b	d	b	d	d	d	d	d	b	b	d	d	d	b	b	-	d	d	d	d	b	d	d	d	b	-	d	b	-	d	d	d	d	b	b	d	d	b	-	-	b
3585854	TGCAGTTGAGTATTGTGTGTACAGAAAACTAATTTCAGATGGGCCCG	A	c	a	c	c	c	a	c	c	c	c	a	c	c	c	c	c	c	a	c	c	c	a	c	c	c	c	c	a	a	a	a	-	c	-	-	c	c	c	c	c	-	a	c	a	c	-	c
3585873	TGCAGTAAGCCTGGCTACACAAAGCCAACGTCTGACGACGACATCATTCAAAGAATCACAACACTCTAG	A	d	d	d	d	d	d	b	d	b	-	d	d	d	d	b	b	d	d	d	b	b	d	d	d	d	d	b	d	d	d	b	d	-	b	d	d	d	d	d	b	b	-	d	b	b	d	b
3586025	TGCAGAATTTCATGGATTGACCGACGAACTCGCTGAGCCGTCGCTTGATTCACACTTCCACAGTTGGTT	A	d	d	d	d	d	d	d	d	b	d	b	d	b	d	b	b	d	d	d	d	b	d	d	-	d	-	b	d	d	d	d	d	d	b	d	d	d	d	d	b	b	d	d	b	b	d	b
3586142	TGCAGAAACACCTCATGGTAGCAACCACTAATTGGGACCCCAACAACTGAGGCACATCACCGTCCTCAG	A	d	d	d	d	d	d	d	b	d	d	b	d	d	d	d	d	b	d	d	d	d	b	-	d	d	b	d	d	-	d	d	d	b	b	d	d	b	b	-	b	d	b	d	d	d	d	b
3586348	TGCAGGTGAGAAAACGCATTTGAGAAAAACACGCTTTCCATCAAACGTGGCGCTTTCGGGAAACGTACG	A	a	c	c	a	a	c	c	a	c	c	c	c	c	a	c	c	c	c	c	c	c	a	a	a	a	c	c	a	c	a	c	c	c	c	-	c	a	c	c	c	-	c	a	c	c	a	c
3586445	TGCAGCATTATTCTGCGGCGTCGTCCTTTATTGTACGAAAATGCCAATGGCACGGCCGTTGTCTTGCCA	A	d	d	-	d	d	b	d	b	d	d	b	d	b	d	d	d	d	d	d	d	d	d	d	b	d	d	b	d	d	d	d	b	-	b	d	d	b	b	d	b	d	b	d	d	d	d	b
3586456	TGCAGGTTCTGCCTTCTGAAGTCAACAGTCAATGCATGCCAACGCTGCACGCAGCTCTACAAATAAGCC	A	-	-	d	d	d	d	d	b	d	d	d	d	d	d	d	d	b	d	-	d	d	b	-	-	d	d	d	d	d	d	-	-	b	b	d	d	b	b	d	b	d	b	d	d	d	d	b
3586810	TGCAGTCATAGCGTATCCAAGACCACTAGGTTCGAAGTTGGAAGACGTCTTGGCAGTGGAGGAGAAGCA	A	d	d	d	d	d	d	-	b	d	-	d	d	d	d	-	d	b	d	d	d	d	b	-	d	d	d	d	d	d	d	d	-	b	b	d	d	b	b	d	b	d	b	d	d	d	d	b
3586827	TGCAGCTTCATTTGCACCACAAGATGTTGCACCCGCGGGTGACTGGTCGCCCG	A	c	c	c	c	c	a	a	c	c	-	c	c	c	a	c	c	c	c	a	c	c	c	-	-	a	-	c	a	c	a	c	c	c	c	c	a	a	c	-	c	c	c	a	c	c	c	c
3586861	TGCAGGGTAGTGTTAGTATTTATAAGTGTATTACCCGTTTGTGCTACCAGGGAATTGGAGAGTGATAGG	A	d	d	d	d	d	d	d	d	b	d	d	d	d	d	b	b	d	d	d	d	b	d	d	d	d	d	b	d	d	d	d	-	-	b	-	d	d	d	-	b	b	d	d	b	b	d	b
3587358	TGCAGTGGGTGAGGAACGTCACTCCTGAGACTACTCCGCGTCTTGGGTGTGTCTGGCCCGGGATCATAA	A	d	d	d	d	d	d	d	d	d	d	b	d	b	d	d	b	d	d	d	d	b	d	d	-	d	d	b	d	d	d	d	d	d	b	d	d	d	d	d	b	b	b	d	d	d	d	b
3587518	TGCAGCATTACACCGAGACCGACTCGAACTTCTATTGCACCGCTGTCAAATCTAGCCGCCGTGTCCAAT	A	d	d	b	-	d	d	b	d	b	d	d	d	d	d	b	b	-	d	d	b	b	d	d	d	d	d	b	d	d	d	b	b	d	b	-	-	d	-	d	d	-	d	d	-	b	d	b
3587528	TGCAGGAGAACAAGGATGGCCAAGATCGCCACGACCTTGCCG	A	d	d	b	d	b	d	b	d	b	b	d	d	b	d	d	b	b	d	d	d	-	b	b	d	d	b	d	d	d	d	b	d	-	d	d	-	d	d	d	d	-	d	b	d	d	-	d
3587556	TGCAGCTCGCTCGCCGACATCACCCGCAATCACGTCGTTACCGAGGCCGACAAATTCGGCGTCATGCCG	A	a	c	c	a	a	c	c	a	c	c	c	a	c	a	c	c	c	c	c	c	c	a	a	c	a	c	c	a	-	c	c	c	c	c	-	-	a	c	c	c	c	-	a	c	c	-	c
3587813	TGCAGAGCAGTATTCAGTCGGACGCATCTCCGCGACGCGAGCCGTCGATCAACTGACTCGGCGTAGGAA	A	a	c	c	a	a	c	c	a	c	c	c	a	a	a	c	c	c	c	c	c	c	a	a	c	a	c	c	a	c	c	c	c	c	c	-	c	a	c	c	c	c	a	c	c	c	c	c
3587817	TGCAGTTCCTTCCCCCGCCCTCCTTCAACATCACGGAGCTCGTCGACAACTTCAAGGCCAAGAACATGA	A	d	d	b	d	d	d	b	d	b	d	d	d	d	d	b	b	d	d	d	b	b	d	d	d	d	d	b	d	d	d	b	b	d	b	-	-	d	d	-	d	d	d	d	d	b	d	b
3588246	TGCAGGTGCGTTGCGTGTGAGACTGCGTACCTTTCTCAAGGAGCGCAGCGATCAGGCGGTCGTAGAAAG	A	d	d	d	d	d	d	b	d	b	d	d	d	d	d	b	b	d	d	d	d	b	d	d	-	d	d	b	d	d	d	b	d	d	b	-	-	d	d	-	b	b	-	d	b	b	-	b
3588323	TGCAGACACAGAATCGGGACGAATCATGCAGGAGCTTTTCTTAATGGGGCAGGAGCACCGAGAAGAATG	A	a	c	c	a	a	c	c	a	c	c	c	a	-	a	c	c	c	c	c	c	c	a	a	c	-	c	c	a	c	c	c	c	c	c	c	c	a	c	c	c	c	-	c	c	c	c	c
3588452	TGCAGGTGACCTGTGGCAGAGGAGGTGGCATCCATCTCCCCG	A	d	d	d	d	d	d	d	b	d	-	b	d	b	d	d	d	d	d	d	d	d	d	d	b	d	d	b	d	d	d	d	b	d	b	d	d	b	b	d	b	d	b	d	d	d	-	-
3588537	TGCAGGGGGACAGGCGAGTGTGCGCGCCACTGCGGCAGCTTCTGAGGCGTCACCGCGTCGACGGCCGAG	A	a	c	c	c	a	c	c	a	c	-	c	c	a	a	c	c	c	c	c	c	c	a	a	-	a	-	c	a	-	-	c	c	c	c	c	c	a	-	c	-	c	a	c	c	c	c	c
3588566	TGCAGTGTCGTGGTGTTTTGACATGGCCAGCGCACGCCGTGCAGGGCGCGTGTTCCTGTACTGGTTCGG	A	a	c	c	a	a	c	c	a	c	c	c	a	a	a	c	c	c	c	c	c	c	a	a	c	a	c	c	a	c	c	c	c	c	c	c	c	a	c	c	c	c	a	c	c	c	c	c
3588587	TGCAGCTTCGATCGTCGTTGTGGTGGTGTAGACGGCGTCGGCCG	A	d	d	b	d	b	d	b	d	b	b	d	d	b	d	d	b	b	d	d	d	d	b	b	d	d	b	d	d	d	d	b	d	-	d	d	d	d	d	d	d	-	d	b	d	-	d	d
3588896	TGCAGGAGCGGGTGCCGAGGCTCCGTCTCCCCATCCATGGTGGCACGACGGCAAGCGGAGAAGACGGCG	A	d	d	b	d	d	d	-	d	b	d	d	d	d	d	b	-	d	d	d	-	b	d	d	d	d	d	b	d	d	d	b	b	d	b	-	d	d	-	d	-	d	d	d	d	b	d	b
3588951	TGCAGCAACCTGAAGGGCCATAGCCTCTGCTTGTAACGGGGAAGTGGCAATGTTTGCCG	A	d	d	b	-	b	d	b	d	b	b	d	d	b	-	d	b	b	d	d	-	d	b	b	d	d	b	d	d	d	d	b	d	d	d	d	-	d	-	d	-	-	-	b	d	-	b	d
3589015	TGCAGGAGCGTAGGTAGCGTGTGGTTCCTGTAGCTTATTGAACTGGTGGAGGATTAGTGGACCG	A	d	d	d	d	d	d	d	d	b	d	d	d	d	d	b	b	d	d	d	d	b	d	d	d	d	-	b	d	d	d	d	d	-	b	d	-	d	-	d	b	b	d	d	b	-	d	b
3589056	TGCAGCACCACCTGGTTGATGTAGAGGTCGCAGCGCGCGCCCAGGCCG	A	a	c	c	a	a	c	c	a	c	c	c	a	a	a	c	c	c	c	c	c	c	a	a	c	a	c	c	a	c	c	c	c	c	c	c	c	a	c	c	c	c	c	c	c	c	-	c
3589080	TGCAGTGCAGGCCTGGTTGGTCAGCTCGCCCCGTCGCCG	A	d	d	d	d	d	d	b	d	b	d	d	d	d	d	b	b	d	d	d	b	b	d	d	-	d	d	b	d	d	d	b	b	d	b	d	d	d	-	d	d	-	-	d	b	b	-	b
3589114	TGCAGATCCCGTAGTTTCCACCAGGTACTCTGTTCTGAGCCG	A	c	c	c	c	c	a	a	c	c	c	c	c	c	a	c	c	c	c	a	a	c	c	-	c	a	c	c	a	c	a	c	c	c	c	c	a	a	c	c	c	c	-	a	c	c	c	c
3589280	TGCAGAAGTAGCAAGCACGTTCGATCGGTGGATAATCTTTTAGTAAAACATGGCGTGCCTGCCGCTGGT	A	a	c	c	a	a	-	c	a	c	c	c	a	a	a	c	c	c	c	c	c	c	a	a	c	a	c	c	a	c	c	c	c	c	c	c	c	a	c	c	c	c	a	c	c	c	c	c
3589376	TGCAGCAGCAGCTGCCCGCTCCCCGTCCTCCTCCTCCTTCTCATGCTGCTGCTTACCATGACTACGACG	A	d	d	b	d	d	d	b	d	b	d	d	d	b	-	d	b	d	d	d	d	d	d	d	d	d	d	d	d	-	d	b	b	d	-	d	d	d	-	d	-	b	d	d	d	b	d	d
3589389	TGCAGGCCCCGAAGCCATCCTCGTCAAAGGCGGCGACATGCCAGCTCCGCAGCGGCCCGAACCG	A	d	d	d	d	d	d	b	d	b	d	d	d	d	d	b	b	d	d	d	b	b	d	d	d	d	-	b	d	-	d	b	b	-	b	d	d	d	d	d	d	-	d	-	d	b	d	b
3589401	TGCAGCAGATGTACCGCCCTGACGCCGTGTCCTTCTCGGCAAGGAATATCTCGGTACGGCATAGGTCGT	A	c	c	c	c	a	c	c	c	c	c	c	c	c	c	c	c	c	c	c	a	c	c	c	c	a	c	a	a	c	a	c	c	c	c	a	a	c	c	c	c	a	c	a	a	a	a	c
3589514	TGCAGTTTTGCTCGCTCGCCGTCTCGGTCGGTCGATGGATGCAACGTGCCGCAGCCCGCAGATCATTAC	A	d	d	b	d	d	d	b	d	b	d	d	d	d	d	b	b	d	d	d	b	b	d	d	d	d	d	b	d	d	-	b	b	d	b	d	d	d	d	d	d	d	d	d	d	b	d	b
3589577	TGCAGCTTGATCTGACCTCCCACCAGCGAACCAATCTGCTGTACCACCTCCTTCAAAAGTGCACCGAGA	A	b	-	d	d	d	d	d	b	d	d	d	-	d	d	d	d	b	d	d	d	-	d	d	d	d	d	d	d	d	d	d	d	b	b	d	d	b	b	d	d	d	b	d	d	d	d	b
3589720	TGCAGCACCCGTCTGGAGGCAGGCAGGCTCTGGGAACACAGCAGCACCGCTGCAACGCCCAATAACTTA	A	d	-	d	d	d	d	b	d	b	d	d	d	d	d	b	b	d	d	d	b	b	d	d	d	d	d	b	d	d	-	b	b	-	b	d	d	d	d	d	d	d	d	-	-	b	d	b
3589901	TGCAGTCCGCAGCAGGCGGGTGTGCCCAGACGCCCAGTACGCTCAGGCCGTCAGCCGCCCCGATTTGTC	A	c	c	c	c	a	c	a	c	c	c	c	c	c	a	c	c	c	c	a	a	c	c	c	c	a	-	c	a	c	a	c	c	c	c	a	a	c	c	-	c	a	c	a	-	a	c	c
3590103	TGCAGTAGTGGCTTTGTTGTAGGGAGAGGAGGCAATCTGCATCAGATCTAAAATTCAGATGAAAAGGTC	A	d	d	d	d	d	d	-	d	b	d	d	d	d	d	b	b	d	d	d	b	b	d	d	-	d	d	-	d	d	d	-	d	d	-	d	d	d	d	d	-	b	d	d	b	b	d	b
3590484	TGCAGGAGGGGCCTCTTGGGCCTGGCCACGCCGAGGGGAGCCATGGTCACCGAGATCTTCGTTGCAGTG	A	a	c	c	c	c	c	c	a	c	c	c	c	a	c	c	c	c	c	c	-	c	a	a	c	a	c	c	a	c	c	c	c	c	c	a	c	a	c	c	c	c	a	c	c	c	c	c
3590539	TGCAGTTGAACCATCCATGGTTATCTTCTGGAGATCAACAACTGCTCGAAAATTCGATCGGCAAGAACT	A	d	d	b	d	b	d	b	d	b	b	d	d	b	-	d	b	b	d	d	d	d	b	b	d	d	b	d	-	d	d	b	d	d	d	d	-	d	d	d	d	d	d	b	d	d	d	d
3590753	TGCAGCCCGATGATGCAGTTGGCGTGGAAGGTGCACAGCTTGCGGAAGTCCATGCGCGGCTCGCACCGA	A	d	d	b	d	b	d	b	d	b	d	d	d	b	d	d	b	b	d	d	d	d	-	b	-	d	b	d	d	d	d	b	d	b	-	d	d	d	d	d	d	d	-	b	d	d	d	d
3590840	TGCAGCCATACAGGGATAGTGTCTCGAGCGCCGAGAACTCGCCG	A	c	c	c	c	c	c	c	a	c	c	a	-	c	c	c	c	c	-	c	-	c	c	c	a	c	c	c	c	a	c	c	a	c	a	a	-	a	c	a	-	c	c	c	a	-	c	a
3591008	TGCAGACCCAGTTGTTACCCTCTGCGGCCATCTCTACTGCTGGCCCTGCATCTACGAGTGGCTGCGTCC	A	d	d	d	d	-	d	b	d	b	d	d	d	d	d	b	b	d	-	d	b	b	d	d	-	d	d	b	d	d	d	b	-	d	b	d	-	d	d	-	b	b	-	d	b	b	d	b
3591025	TGCAGCCTCTGAACATTCAGAACCAACACTGGAGACAAAGATGCACTGTCAGGGTTATTCGTTTTGGAG	A	d	d	d	d	d	d	b	d	b	d	d	d	d	d	-	-	d	d	d	b	b	d	d	d	d	d	b	d	d	d	b	-	d	b	d	d	d	d	d	d	d	d	d	b	b	d	-
3591057	TGCAGTCTGGTGCCGTCTCCACTATGCCGGCGTGCGGCCCGACGCCACCTACACCACCATGCCG	A	d	d	b	d	b	d	b	d	b	b	d	d	b	d	d	b	b	d	d	d	d	d	b	d	d	b	-	d	d	d	b	d	d	d	d	d	d	d	d	d	d	d	-	d	d	d	d
3591106	TGCAGCAGGATTTTCTCGGACCCTGGCGGGGCATCGGCGATGAAATCCACGAAGTAGGCGTTGAACAGC	A	d	d	b	d	d	d	b	d	b	d	d	d	b	d	d	b	d	d	d	d	d	d	d	d	d	d	d	d	d	d	b	b	d	d	d	d	d	-	d	d	b	d	d	d	b	d	d
3591281	TGCAGGATGTTTGAGGTCTGGTTTGGTTTCATGCAAGATACGCTCATGCTGTGCAGAATGGGCTCTGAA	A	a	c	c	c	c	c	c	a	c	c	c	c	a	c	c	c	c	c	c	c	c	a	a	c	a	c	c	a	c	c	c	c	-	c	a	-	a	c	-	c	c	a	c	c	c	c	c
3591324	TGCAGCCTGCACAGGATCAATCAACAGTTCAAGATTAAGCTGAAGATACTGGATAAGCCG	A	-	c	c	c	c	a	a	c	c	c	c	c	c	a	c	c	c	-	a	c	c	c	c	c	a	c	c	a	c	a	c	-	c	c	-	a	a	c	c	c	c	c	a	c	c	c	c
3591388	TGCAGTAACCAAACTTAATTCGCTCAGCCTCGGAGAGGGCCG	A	d	d	d	d	d	d	b	d	b	d	d	d	d	d	b	b	d	d	d	d	b	-	d	d	d	-	b	d	d	d	d	d	d	b	d	d	d	d	d	b	b	-	d	b	b	d	b
3591411	TGCAGCATTGATAGGGCCAAGAAGCATCGCCTTGCATGCCTTGGTTTGGAAGTGATCCG	A	-	c	c	c	a	c	a	c	c	c	c	c	c	a	c	c	c	-	a	a	c	c	-	c	a	c	c	a	c	a	c	c	c	c	a	a	c	c	c	c	a	c	a	a	a	a	c
3591446	TGCAGCTGCTAGGTGTTGCTACTACAATTGAACCAGAATTTGCTTGTACTCAGATTATGATGGTGATCA	A	c	c	c	c	a	c	c	c	c	c	c	c	c	a	c	c	c	c	a	a	c	c	-	c	a	c	c	a	-	a	-	c	c	c	a	a	c	c	c	c	a	c	a	a	a	c	c
3591754	TGCAGGGGTGGCGCCAGGACTCGCGTGACATGAAGCCGATTACATCCG	A	d	d	d	d	d	d	d	b	d	d	d	d	d	d	d	d	b	d	d	d	d	b	d	d	d	-	d	d	d	d	d	d	b	b	d	d	b	b	d	b	d	b	d	d	d	d	b
3591786	TGCAGCGAGCTCACGGCGCTAGACGCGAGCTCAGCCATCGCAGCTGCTGCCG	A	d	d	b	d	d	d	b	d	b	d	d	d	b	d	d	b	b	d	d	d	d	d	b	d	d	b	-	d	d	d	b	d	b	d	d	d	d	-	d	d	d	-	b	d	-	-	d
3592474	TGCAGGTAAGAGAGTTGTTGGCCTGGAGTGGAGCTCGGCGGAGCTGCCCCGTCGTGGTCACCAGCAGCT	A	c	c	c	c	a	c	a	c	c	c	c	c	c	a	c	c	-	c	a	a	c	-	c	c	a	-	c	a	c	a	c	c	c	c	a	a	c	c	c	c	a	c	a	c	a	-	c
3592835	TGCAGCCTCTTCGCCGTGGCCGCGTTGGGTCGCCGACAGGCGCGCCCAATGAGACGCCCCG	A	b	d	d	d	d	d	d	b	b	d	b	b	d	d	d	d	d	d	b	d	b	d	d	d	d	d	b	-	-	d	d	-	d	-	b	b	d	d	d	d	d	-	d	d	-	b	d
3592930	TGCAGACAGCAGACAGAAGTAGCACACCCGCGCGACGCTTTGCTTGCCATCGCACCGTCCGCCGCCTTG	A	a	c	c	a	a	c	c	a	c	c	c	a	c	a	c	c	c	c	c	c	c	a	a	c	a	c	c	a	c	c	c	c	c	c	c	c	a	c	c	c	c	c	a	c	c	c	c
3593075	TGCAGCCGTTGCGGTTGCGGGGGAGGAGGGTTCGTCGCTTGCTTCCAAGGGTCCGACGTACTACGTCAT	A	d	d	d	d	d	d	d	d	b	d	d	d	d	d	b	b	d	d	d	d	b	d	d	d	d	d	b	d	-	d	d	b	d	b	-	d	d	d	-	b	b	d	d	b	b	d	b
3593082	TGCAGGCACAGGTAGCCAGCTTCGGTGTGCTGGATTACAGATTCGCTCCG	A	c	c	c	c	c	a	a	c	c	c	c	c	c	a	c	c	c	c	a	c	c	c	c	c	a	c	c	a	c	a	c	c	c	c	c	a	a	c	-	c	c	c	a	c	c	c	c
3593241	TGCAGTGGCGCAATGGGCGGCATGGCCATGCAGCCGCTCGACATCGGCGTGACGCAGCCG	A	d	d	b	d	b	d	b	d	b	b	d	d	b	d	-	b	b	d	d	d	d	b	b	d	d	b	-	d	d	d	b	d	d	-	d	d	d	d	d	-	d	-	b	d	d	b	d
3593253	TGCAGGGTCAGGTGCTCCTGTGATGAGCGCCTCCTCCAGAATCGGTGTGTGGGCTGCCG	A	d	-	d	d	d	d	b	d	b	d	d	d	d	d	b	b	d	d	-	b	b	d	d	d	d	d	b	d	d	-	b	b	-	b	b	d	d	d	d	d	d	d	d	b	b	d	b
3593390	TGCAGCAGCTGGTCTCGAGCTGCCCGTGCCTCGCCGACCTGAAGCTCGAGGAGTGCCCGACCGCCACCA	A	d	d	b	d	d	d	b	d	b	-	d	d	b	d	d	b	d	d	d	d	d	d	d	d	d	-	d	d	d	d	b	b	d	d	d	d	d	d	d	d	-	d	d	d	b	d	d
3593415	TGCAGGCTGATTAGAATCATGCTCCATGTTGACGGCCAATCGGACGGCCAGGAGGGCGCTGAGCAACGT	A	d	d	d	d	d	d	d	b	d	d	b	d	d	d	d	d	b	d	d	d	d	d	d	b	d	d	d	d	d	d	d	d	b	b	d	d	b	b	-	b	d	b	d	d	d	-	b
3593428	TGCAGATCCAAATCTCAAATTGAGCGAACGCCGAACGGGCTGCCGGCCCAAACGAACAAAAGCGCCGTT	A	a	c	c	a	a	c	c	a	c	c	c	a	c	a	c	c	c	c	c	c	c	a	a	c	a	c	c	a	c	-	c	c	c	c	c	c	a	-	c	-	c	-	c	c	c	c	c
3593554	TGCAGCGGCTGCGGCGTCGGCCCTCCTCGCCCTTATGGATGGCATGGACGAGGACCCG	A	a	c	-	a	a	-	c	a	c	c	c	a	a	a	c	c	c	c	c	c	c	a	a	c	a	-	c	a	c	c	c	c	c	c	c	c	a	c	-	c	c	a	c	c	c	-	-
3593815	TGCAGCACATCTGCGTGCTCAACATGAATGCTCCCATGCTCGAAACAGTCAAGATCAGGGGTTGCTGGA	A	d	-	-	d	d	d	d	b	d	d	-	d	d	d	d	d	b	d	d	d	d	b	-	d	d	-	d	d	d	d	d	d	b	b	d	d	b	b	-	d	d	b	d	d	d	d	b
3593886	TGCAGCGACGTCCCCATCATCAAGGCCCTGCAACGCGGCGTCCG	A	b	b	b	b	b	b	b	b	b	b	b	b	b	b	b	b	b	b	b	b	b	b	b	b	b	b	b	b	b	b	b	b	b	b	b	b	b	b	b	b	b	b	b	b	b	b	b
3593962	TGCAGGTGCTGCTAGCTAGCTAGTTCACGCACTGTTTGGCCG	A	c	c	c	c	a	a	a	c	c	c	c	c	c	a	c	c	c	c	a	a	c	c	c	c	a	c	c	a	-	a	c	c	c	c	-	a	c	c	a	c	c	c	a	-	a	-	c
3593989	TGCAGAACGAAGCGCTGCCGTGCCAGGTCCGCGAGGCCCGCCG	A	a	c	c	a	a	c	c	a	c	c	c	a	c	a	c	c	-	c	c	c	c	a	a	c	a	c	-	a	-	-	c	c	c	c	c	c	a	c	c	c	-	c	a	c	c	-	c
3594000	TGCAGTGACCAAAAATACTAACAAGGGAGCAGTGGGAGTGGTGTGCAGAGATGAAAATGGGACCTACCT	A	c	c	c	c	c	a	c	c	c	c	a	c	c	c	c	c	c	c	c	c	-	c	c	c	c	c	c	c	a	c	a	-	c	a	c	c	c	c	a	-	-	c	c	a	c	c	a
3594407	TGCAGACTGTCGCGGTCGCGCCTGGCGGTGGCGATAGGGGCCG	A	c	c	c	c	a	c	a	c	c	c	c	c	c	a	c	c	c	c	a	a	c	c	c	c	a	-	c	a	c	a	-	c	c	c	a	a	c	c	c	c	a	c	a	c	a	c	c
3594466	TGCAGGCCACCCGCGACGGCGGCATGACCTGGATCACCGTCCAGCCCATCTCCG	A	-	c	c	c	a	c	c	c	c	c	c	c	c	c	c	c	c	c	-	a	c	c	c	c	a	c	a	a	-	a	c	c	c	c	a	a	c	c	c	c	a	c	a	a	a	a	c
3594664	TGCAGTGCATCCAAAGGTGGCGATAGCCGATACAATGGTTCTCCCG	A	d	d	d	d	d	d	b	d	b	-	d	d	d	d	b	b	d	d	d	b	b	d	d	-	d	d	b	d	-	-	b	b	d	b	d	-	d	d	-	d	d	d	-	d	b	d	b
3595103	TGCAGTGGTAACTGGGCGGACCCGATCTTCAAGTAGAATTAGCGGCGGCTAAGCACGTGACAGCGGCGT	A	d	-	b	d	b	d	b	d	b	b	d	d	b	d	d	b	b	d	d	d	d	b	b	d	-	b	d	d	d	d	b	d	-	d	d	d	d	-	d	d	d	d	b	d	d	b	d
3595302	TGCAGCGGCACGCCGTCCTACTCCCAGAACAGTGAGACCGAGGCGCCG	A	a	c	c	a	a	c	c	a	c	c	c	a	c	a	c	c	c	c	c	c	c	a	a	c	a	c	c	a	-	c	c	c	c	c	-	c	a	c	c	c	c	c	-	c	c	-	-
3595685	TGCAGCGAGATCAGTAATACGAGTACATGTCTAACACAGCTGAGATCAAGAAAGTAAGCAGAAAACGTT	A	c	c	c	c	c	a	a	c	c	c	c	c	c	a	c	c	c	c	a	c	c	c	c	c	a	c	c	a	c	a	-	c	c	c	c	a	a	-	c	c	c	c	a	c	c	c	c
3595770	TGCAGACATCGCCTGCGCTGCTGCTGAAGGTGTCGTCGCTCCAGGTTTCGGTGTCGACAGAAGGTCCGA	A	d	d	d	d	d	d	b	d	b	d	d	d	d	d	b	b	d	d	d	b	b	d	-	d	d	d	b	d	-	d	b	b	d	b	d	d	d	d	d	-	-	d	d	d	b	d	b
3595952	TGCAGCTCTCCGCACACACACGCTTGCCCTAGCATGTTTGCGCACACTTGCAGCTGCCTGCCAGCCTCG	A	a	c	c	a	a	c	c	a	c	c	c	a	a	a	c	c	c	c	c	c	c	a	a	-	a	c	c	a	c	-	c	c	c	c	c	c	a	c	c	-	-	c	-	c	c	c	c
3595989	TGCAGTGCAGAGTGACTTTCGGGACTGTGCAACATGCACGGTGGTAAAGCACGTGACAGGAACATGAGC	A	d	d	d	d	d	d	d	d	b	d	d	d	d	d	b	b	d	d	d	d	b	-	d	-	d	d	b	d	-	d	d	d	-	b	d	d	d	d	d	b	b	-	d	b	-	d	b
3596479	TGCAGCGTCTCGCTCTCGAGCGATACGCTCCCGTCGAACCGCCCCGCCGGCATCTTGTAGTCAATCTGG	A	d	d	b	d	d	d	b	d	b	d	d	d	d	d	b	b	d	d	d	b	b	d	d	d	d	d	b	d	d	d	b	b	d	b	d	d	d	d	d	d	d	d	d	d	b	d	b
3596617	TGCAGGCCAACTCCCTGCTTCTTCCAAGGGCTTACGGCGATGGCTACGGGCCACGGGTCTCTGAAGGTA	A	d	d	-	d	d	d	b	d	b	d	d	d	d	d	b	b	d	d	d	b	b	d	d	-	d	d	b	d	d	d	b	-	d	b	d	d	d	d	d	b	b	d	d	b	b	d	b
3596642	TGCAGCACGTGCTGCTCTACGTGGGCGCCGACATGCCGCCCTTTGACGCCGTTCTCCG	A	c	c	c	c	a	c	c	c	c	c	c	c	c	c	c	c	c	c	c	a	c	c	c	c	a	-	c	a	c	a	c	c	c	c	a	a	c	c	c	c	a	c	a	a	a	c	c
3596971	TGCAGGTTGATGGAGATGAACAGACGCCGCTGCGTAGCCCGTGCCCG	A	c	c	c	c	c	a	a	-	c	c	c	c	c	a	c	c	c	-	a	c	c	c	c	-	a	c	c	a	c	a	c	c	-	-	c	a	a	c	c	c	c	c	a	c	c	-	c
3597336	TGCAGCAACACTACAGTCACGGCTTTATATGGCGAGCCCCGATGCCATTGCGATGCACGGCCACGGCAA	A	c	c	c	c	c	a	a	c	c	c	c	c	c	a	c	c	c	c	a	c	c	c	c	c	a	c	c	a	c	a	c	c	c	c	c	a	a	c	c	c	c	c	a	c	c	c	c
3597394	TGCAGCGGCGAAGAGAAGCACGAGGAACATTGTTGCGCCAGCAGCTGCCCCAGCTATAACTCCAGGGCC	A	d	d	d	d	d	d	d	b	-	d	d	d	d	d	d	d	b	d	d	d	d	b	d	d	d	-	d	d	-	d	-	-	b	b	d	d	b	b	d	-	d	b	d	d	d	d	b
3597413	TGCAGGATCTCGTGTGAAGACAGGGTGGTGGCATAGAGCTTTCCTTGGAAGGACAAGGTATTCCAAACA	A	d	d	d	d	d	d	b	d	b	d	d	d	d	d	b	b	d	d	d	b	b	d	d	d	d	d	b	d	d	d	b	b	d	b	d	d	d	d	-	d	d	d	d	b	b	d	b
3597546	TGCAGGGGCTGGACCCTGCGGAGCGCGGTGTCGTTGCGCGGCCTGGACCAGGCCCTGTCGAGCACGCCG	A	d	d	d	d	d	d	b	d	b	d	d	d	d	d	b	b	d	d	d	b	b	d	d	d	d	-	b	d	d	d	b	b	d	b	d	d	d	d	d	b	d	-	d	b	b	d	b
3597664	TGCAGCCACGAGAGACCACACGCAGCTCGCGCATTGGCGCTGGAGCACAGCACCAGCGGCGCAGATTCC	A	d	d	d	d	d	d	b	d	b	d	d	d	d	d	b	b	d	d	d	b	b	d	d	d	d	d	b	d	d	d	b	b	d	b	d	d	d	d	-	d	d	d	d	-	b	d	b
3597676	TGCAGTGTCGATAAATTTGCAGGATCAATTAATAAAACAGGCCCAATTACTGCGAAAACGATGAGCGTG	A	d	d	d	d	d	d	b	d	b	d	d	d	d	d	b	b	d	d	d	b	b	d	d	d	d	d	b	d	d	-	b	b	-	b	-	d	d	-	d	d	d	d	d	d	b	d	b
3597713	TGCAGTCGGGGCAGCGAATGGCAGAAGACCACCAAAGAATACCCACACGGCCACGTATGCAACTGATGG	A	c	c	c	c	c	a	c	a	c	c	a	c	c	c	c	c	c	c	c	c	c	c	c	a	c	c	c	c	a	-	c	a	c	c	a	-	a	c	a	c	c	c	c	c	c	a	a
3597729	TGCAGCACCCGTCTGGAGGCAGGCAGGCAGGCTCTGGGAACACAGCAGCACCGCTGCAACGCCCAATAA	A	a	c	c	a	a	c	c	a	c	c	c	a	a	a	c	c	c	c	c	c	c	a	a	-	a	c	c	a	c	c	c	c	-	c	c	c	a	c	c	c	c	a	c	c	c	c	c
3598236	TGCAGAAACTACAAGAGACTATCGATCACAGATACAAGTATGCAACTGGTCTGTACCCTGATGGACCGA	A	a	c	c	c	c	c	c	a	c	c	c	c	a	c	c	c	c	c	c	c	c	a	a	c	a	c	c	a	c	c	c	c	-	c	c	-	a	c	-	c	c	a	c	c	c	c	c
3598286	TGCAGTGGATCATGATAATCTATTTGATTCAAGCCAGATCACCG	A	c	c	c	-	c	a	c	a	c	-	a	c	c	c	-	c	c	c	c	c	c	c	-	a	c	c	c	-	a	-	c	a	c	c	a	c	a	c	a	c	c	c	c	c	c	a	a
3598377	TGCAGGAACTGGAACGCTGTGGGCACGCCAGGGGCCGCGACGGCGACGCCATTGTTGTTGCTAGTGCTG	A	-	c	c	c	c	a	a	a	c	c	c	c	c	a	c	c	c	c	a	c	c	c	a	c	a	c	c	a	c	a	-	-	-	c	c	a	a	c	c	c	c	c	a	c	c	-	c
3598476	TGCAGAAGGAAGACAAGCAGGGCGGTCAAGACGCGTGGCTCGGCAACGGAGCAGCCGCCG	A	c	c	c	c	a	a	a	c	c	c	c	c	c	a	c	c	c	-	a	a	c	-	c	c	a	-	c	a	c	a	c	c	c	c	c	a	c	c	c	c	c	c	a	c	c	c	c
3598488	TGCAGTCTAGCGAGCATGTTGCCGGCACAGATCCTGTAGCCGCCACCGAACACCTGGTACGTCCCTGGC	A	c	c	c	c	c	a	c	a	c	c	a	c	c	c	c	c	c	c	c	c	c	c	c	a	c	c	c	-	a	c	c	a	c	c	a	c	a	c	a	c	c	c	c	-	-	c	a
3598655	TGCAGGAGTACTTACGAGGACCATCTCGTGGTGGTAGTAGATGAACTCCTCGAGGGGGCCCTCGTTGGC	A	a	a	a	a	a	a	a	a	a	a	a	a	a	a	a	a	a	a	a	a	a	a	a	a	a	a	a	a	a	a	a	a	a	a	a	a	a	a	a	a	a	a	a	a	a	-	a
3599087	TGCAGACCCCTGATCAAGCAGCAGCAGCAGCCGCACGCCG	A	a	c	c	c	c	c	c	a	c	-	-	-	a	a	c	c	c	c	c	c	c	a	a	-	a	c	c	a	c	c	c	c	c	c	-	c	a	c	c	c	c	a	c	c	c	c	c
3599274	TGCAGAGGTGACCAAGGCCGTTCAGACAAGGAAGCAGGAGAGGATGCGCGGCTGCGACGAGGCGATCGA	A	b	b	b	b	b	b	b	b	b	b	b	b	b	b	b	b	b	b	b	b	b	b	b	b	b	b	b	b	b	b	b	b	b	b	b	b	b	b	b	b	b	b	b	b	b	b	b
3599302	TGCAGCGCGCTGGCGGCCGCGACCGAGAACCACAAAAGCAACGGCATGGTGATGAACGGGCTGCCCATC	A	d	d	d	d	d	d	d	b	d	d	b	d	b	d	d	d	d	d	d	d	d	d	d	b	d	-	b	d	d	d	-	b	d	b	d	d	b	b	-	b	d	b	d	-	d	d	b
3599370	TGCAGTTGGGCCCACGGTTCCGACTCCAGGGGCGGTCGCCG	A	a	c	c	a	a	c	c	a	c	c	c	a	c	a	c	c	c	c	c	c	c	a	a	c	a	c	c	a	-	c	c	c	c	c	c	c	a	c	-	c	c	-	a	c	c	c	c
3599592	TGCAGCGTCGCCGTGGTTTTCTCGTGGAAGTGCCAGAAGGAGACAAGCGTGTCCTTGGGGTCCCGACAG	A	d	d	b	d	d	d	b	d	b	d	d	d	d	d	d	b	d	d	d	d	b	d	d	d	d	d	b	d	d	d	b	b	d	b	d	-	d	d	-	d	b	d	d	-	b	d	d
3599597	TGCAGCTTATAGGTTGACATAAAATGTGACCACCATTGGGTGGTCTGATCAGCTGAACCTAAGAAACAA	A	b	b	b	b	b	b	b	b	b	b	b	b	b	b	b	b	b	b	b	b	b	b	b	b	b	b	b	b	b	b	b	b	b	b	b	b	b	b	b	b	b	b	b	b	b	-	b
3599756	TGCAGGCTAGTTGGGGCGGCTGCTGCTCCCTTCCTCCTGCGGAGTCCG	A	d	d	d	d	d	d	d	d	b	d	b	d	b	d	b	b	d	d	d	d	b	-	d	-	d	d	b	d	d	d	d	d	d	b	d	d	d	-	d	b	b	-	d	b	-	d	b
3599840	TGCAGACACGCGCTGATCACGATATTGCAGGAGACAGCGTCGACCTCGGCCATTGCTCTGAATGCCCGC	A	a	c	c	c	a	c	c	a	c	c	c	a	a	a	c	c	c	c	c	c	c	a	a	-	a	c	c	a	c	c	c	c	c	c	c	c	a	c	c	c	c	a	c	c	c	c	c
3599991	TGCAGTGGCCTCGGTCGATGGCACTTGGAGCTCGTTGAAAAACATCACACAAGGCCATGGCATGTACGA	A	c	c	c	c	a	a	a	c	c	c	c	c	c	a	c	c	c	c	a	a	c	c	c	c	a	c	c	a	-	a	c	c	c	c	-	a	c	c	c	c	c	c	a	c	a	c	c
3600080	TGCAGAATTATTACGTCGTCACGAACCAGTTCAGACAATCCTACTCTACCG	A	d	d	d	d	d	d	d	d	b	d	b	d	b	d	b	b	-	d	d	d	b	d	d	d	d	d	b	d	d	d	-	d	d	b	-	d	d	-	d	b	b	-	d	b	b	d	b
3600515	TGCAGGCTGATGCTTGGACAGCCCGAGGCTGGTCAATGACCAGCGTCAGAACCTCGAGGTTGGTCGTGC	A	d	d	b	d	d	d	b	d	b	d	d	d	b	d	d	b	d	d	d	d	d	d	d	-	d	-	-	d	-	d	b	b	-	d	d	d	d	d	d	d	b	d	d	d	b	d	d
3600840	TGCAGGCCATGGCGCCACGCGCGCGAAGATGAAGAAGACCTCCTTCCATGGCTCCTCGCGCCGTCCGAG	A	c	c	c	c	c	a	a	c	c	c	c	c	c	a	c	c	c	c	a	a	c	c	c	-	a	c	c	a	c	a	-	c	c	c	c	a	a	c	-	c	c	-	a	c	-	c	c
3600902	TGCAGGTGTAGGCTAGTGCATGGTGAAGACTCGGGTCCATGCAGCTGGACGGATCGAATTGCCGCCACT	A	c	c	c	c	a	a	a	c	c	c	c	c	c	a	c	c	c	c	a	a	c	c	-	c	a	c	c	a	c	a	c	c	c	c	-	a	c	c	c	c	c	c	a	c	-	c	c
3600952	TGCAGCCTACGGGGCAGGTGATCAACTCCTATCCTAGAGTTGACCCG	A	d	d	d	d	d	d	b	d	b	d	d	d	d	d	b	b	d	d	d	b	b	d	d	d	d	d	b	d	d	d	b	b	d	b	d	d	d	d	d	d	-	d	d	d	b	d	b
3600965	TGCAGCTCAGCCCGTCTTAATTAAGATTGATGGTTCCGCCGTCCAGCCGGCCCATGTTCCTTCCGAGCC	A	c	c	c	c	c	c	c	a	c	c	a	c	c	c	c	c	c	c	c	c	c	c	c	a	c	c	c	c	a	c	c	a	c	a	a	-	a	c	a	-	c	c	c	a	c	c	a
3600995	TGCAGTGCCTCGGCCTCCTCCTGGAGGGAGTTGACTCGATCCAGCGTGGCCTCCATGAGACCACGCTGC	A	b	d	d	d	d	d	d	b	d	d	d	d	d	d	d	d	b	d	d	d	d	d	d	d	d	-	d	d	d	d	d	d	b	b	d	d	b	b	-	d	d	b	d	d	d	d	b
3601333	TGCAGGGAATGGGGAGGTCGTGACATGCTCACGCGCCGAGAGCCCG	A	d	d	d	d	d	d	b	d	b	d	d	d	d	d	b	b	d	d	d	d	b	d	d	-	d	d	b	d	-	d	b	-	d	b	d	-	d	d	d	b	b	d	d	b	b	d	b
3601362	TGCAGCACCGCGGCGGGCGCCATGATCCGCTTTAGGTAGAGCATCTGGAGCGACGCGGCGACGACGACG	A	d	d	b	d	d	d	b	d	b	d	d	d	b	d	d	b	d	d	d	d	d	d	d	d	d	-	-	d	d	d	b	b	d	-	d	d	d	d	d	d	-	d	-	d	b	d	d
3601436	TGCAGGCAACATACAATCTGTTGTGATGATGGTCCTGTGGGGAAGAAGAAGAGGAAGTAAGAAAGGCAG	A	-	-	c	c	a	-	c	c	c	c	c	c	c	c	c	c	c	c	c	a	c	c	-	-	a	c	a	a	-	a	c	c	c	c	a	a	c	c	c	c	a	c	a	a	a	a	c
3601747	TGCAGCTTAATTATTCCTCCTGGATCGGCAGCCAGCGCACGCACGTGCTGTATCGTCTGTCGGCAACGC	A	c	c	c	c	a	c	c	c	c	c	c	c	c	c	c	c	c	c	c	a	c	c	c	c	a	c	c	a	c	a	c	c	c	c	a	-	c	c	c	c	a	c	a	a	a	a	c
3601784	TGCAGGGTGGGAATGGAGAGAGGAAGAGAGATTAGTGAGGAGATAGAGAGAGAAGGGAGGGCGCTGGGC	A	c	c	c	c	c	a	c	a	c	c	a	c	c	c	c	c	c	c	c	c	c	c	c	a	c	c	-	-	a	c	c	a	c	c	a	c	a	c	a	c	c	c	c	c	c	c	a
3601959	TGCAGCGGTGCCGCGCCTCGCCTTGCTTGCTCATAGCCG	A	d	d	d	-	b	d	b	d	b	d	d	d	d	d	b	b	d	d	d	d	b	-	d	-	d	d	b	d	d	d	-	d	d	b	d	d	d	d	-	b	b	-	d	b	b	d	b
3602405	TGCAGATCACAAAGTTTAAGTGCGGCGGCGCCGTCGTCGGCTGCACTTTCGACCACCG	A	d	d	d	d	d	d	d	d	b	d	b	-	b	d	b	b	d	d	d	d	b	d	d	-	d	d	b	d	d	d	d	d	-	b	-	d	d	d	d	b	b	-	d	b	b	-	b
3602451	TGCAGGTCGAAAGAAAAAGAATAAACACATATAGAATCGAAAATACACGTTGGGACATGGTGCCGAGAT	A	d	d	b	d	d	d	b	d	b	d	d	d	d	d	b	b	d	d	d	b	b	d	d	-	d	d	b	d	d	d	b	b	d	b	d	d	d	d	d	d	d	d	-	-	b	d	b
3602492	TGCAGAGACGACTAAGTCAAATTCCACTACGTTGTGCTGGTGGTCCTATTTGTCAAATCAGACGACTGC	A	b	d	d	d	b	d	b	d	d	b	d	b	d	d	d	d	b	d	d	d	d	d	d	b	d	d	b	d	d	d	-	d	d	b	d	d	d	b	b	d	d	d	d	-	d	d	d
3602712	TGCAGTATTCTTTCAGCATATTTGTTCCAAAAATTGTCCCTGATGAGTTGCTCATCCCATCCTCCAGTG	A	d	d	d	d	d	d	b	d	b	-	d	d	d	d	b	b	d	-	d	b	b	d	d	d	d	d	b	d	d	d	b	b	-	b	-	d	d	d	d	d	d	d	d	b	b	d	b
3602925	TGCAGTTTAATGGCATAAATCCCACGCCCATTGCGCTTGAATGGCACAAGATCGAGACGCCTTCCGAGA	A	a	c	c	a	a	c	c	a	c	c	c	a	c	a	c	c	c	c	-	c	c	-	a	c	a	-	c	a	c	c	c	c	-	c	c	c	a	c	c	-	c	c	a	c	c	c	c
3602926	TGCAGCGTCCCCTTCTCCTCCGCCATTACTTCCGCCGAAAGGAAACGAGAGCTTCTGCTACCAGATCGA	A	a	c	c	c	a	c	c	a	c	c	c	c	a	a	c	c	c	c	c	c	c	a	a	c	a	c	c	a	-	c	c	c	c	c	-	c	a	-	-	-	c	a	c	c	c	c	c
3602955	TGCAGGTTTCAACAAGCTCCAGTAGGTAGTCAGTCTGCATGCATGCATGCTACTACTAGACCATAATGG	A	d	d	d	d	d	d	b	d	b	d	d	d	d	d	b	b	d	d	d	b	b	d	d	d	d	-	b	d	-	d	b	d	d	b	d	d	d	d	d	b	b	d	d	b	b	d	b
3603229	TGCAGTTGGGCGGGCCTACGTGGGACGTGGAGCTCGGCCG	A	c	c	c	c	c	c	c	a	c	c	a	c	a	c	c	c	c	c	c	c	c	c	c	a	c	c	a	c	c	c	c	a	c	a	c	c	a	a	-	a	c	a	c	c	c	-	a
3730075	TGCAGGAACAAGGGTGATAAGAGAGCAGCATGAGAAGAAGTATATATACAGGCACACGTGGTGGATTTG	A	a	-	c	c	a	c	c	a	c	c	c	c	a	a	c	c	c	c	c	c	c	a	a	c	a	c	c	a	c	-	c	c	c	c	c	c	a	c	c	c	c	a	-	-	c	c	c
3730121	TGCAGCGCCTTCTCGAGCTTGCTTCTCACGGTGGCGCACAGGCTCTCCAGCAGTGGACCG	A	a	c	c	a	c	a	c	a	c	c	c	c	c	a	c	c	c	c	-	c	c	c	a	c	a	c	c	a	-	a	c	c	c	c	-	c	a	c	c	c	c	-	a	c	c	-	c
3730230	TGCAGGATGCGTGGATAGTACCTGCGGAGCAGCACAGACAATTGCGAAGCACTAACATCATCAGCCGAG	A	d	d	d	d	d	d	d	b	d	d	d	d	d	d	d	d	b	d	d	d	d	b	d	-	d	d	d	d	d	d	-	d	b	b	d	d	b	b	d	b	d	b	d	d	d	d	b
3730366	TGCAGGCACCGAATCATAGCTGCCTCAAGATTTAACTTGGTTCACACTCCTACCTAACCACTCACTCGC	A	d	d	b	d	d	d	b	d	b	d	d	d	d	d	b	b	d	d	d	b	b	d	d	d	d	d	b	d	-	d	b	b	d	b	d	d	d	d	-	-	d	d	d	-	b	d	b
3730418	TGCAGTAACTGAAACCAGAAGGTTGATTTTAAGGTCGCAAGAGTGATGCGGCTCGGCCAGCTGTAGCAG	A	b	b	d	d	b	d	d	b	d	d	d	d	b	b	d	b	d	d	b	d	d	d	d	d	d	-	d	b	d	d	d	d	b	-	d	b	d	d	b	-	b	d	-	-	d	b	d
3730643	TGCAGTAGTTTCCACCTGATGCAGTAGGATTTATTAAGCTCACACTGATGGTATTGACACATTGTTGTG	A	a	c	c	a	a	c	c	a	c	c	-	a	a	a	c	c	c	c	c	c	c	a	a	-	a	-	c	a	-	-	c	c	c	c	-	-	a	c	c	c	c	a	c	-	c	c	c
3730731	TGCAGCGGAAAGCCGACGCCGACGCGCCTCCGAGGTCGCCG	A	d	d	d	d	d	d	b	d	b	d	d	d	d	d	b	b	d	d	-	d	b	-	d	d	d	-	b	d	-	d	b	-	d	b	-	-	d	d	-	b	b	d	d	b	b	d	b
3730988	TGCAGGACTGTGGCCTGTAGCATCGGGGGAGCACTGGACCG	A	d	-	b	-	d	d	b	d	b	b	d	d	d	d	d	b	d	d	d	d	b	d	-	-	d	d	b	d	d	-	b	b	-	b	d	-	d	-	d	-	b	d	d	-	b	d	d
3730991	TGCAGAAGACACGCAGCGCTGGACTGTGCCG	A	d	d	d	d	d	d	d	b	d	d	d	d	d	d	d	d	b	d	d	d	d	b	d	d	d	-	d	d	-	d	d	d	b	b	d	d	b	b	d	b	d	b	d	d	d	d	b
3731038	TGCAGCTCGGCCTCGTCGGTCTTGTCGGACTCGACGGGGAGCAGCACGTTCTTGCGGCGCACGAACGTG	A	d	d	b	d	d	d	b	d	b	d	d	d	d	d	b	b	d	d	d	b	b	d	d	d	d	d	b	d	d	d	b	b	d	b	d	d	d	d	-	d	d	d	d	d	b	d	b
3731067	TGCAGCCGTGTTCCAGTCGCTGCTGTACGAGGCGGCCG	A	a	a	a	a	a	a	a	a	a	a	a	a	a	a	a	a	a	a	a	a	a	a	a	a	a	a	a	a	a	a	a	a	a	a	a	a	a	a	a	a	a	a	a	a	a	-	a
3731178	TGCAGTAAAGCCTCACGTCACAGCCGTACACGTCGGCTTTAACCG	A	a	c	c	-	a	c	c	a	c	c	c	c	a	a	c	c	c	c	c	c	c	a	a	-	a	c	c	a	-	c	c	c	c	c	c	-	a	c	c	c	c	a	c	c	c	c	c
3731190	TGCAGCCTGCTCATAGACTGCGTTGTCCGCTCTCCTGGGGGCAGGCGTTTCCACTTCCAGAAGTTTTGG	A	c	c	c	c	c	c	c	a	c	c	a	-	c	c	c	c	c	c	c	c	c	c	c	a	c	c	c	c	a	c	c	a	-	a	-	c	a	c	a	-	c	c	c	a	c	c	a
3731212	TGCAGATGACTTGCTGAAAATTAACACTGATGGAAGTATGGCAGCTGACCGTTGCCAAGGGAGTTGGGG	A	d	d	b	d	d	b	b	d	b	-	-	d	d	d	b	b	d	d	d	b	b	d	d	d	-	d	b	d	d	d	b	b	d	b	d	d	d	d	d	d	d	d	d	d	b	d	b
3731299	TGCAGGAGCTTCCTATTTCCGTACGAAGATATTTTGGAACCGTGATTTAGAGGTTCTGCAATAGGAGAG	A	a	c	c	a	a	c	c	a	c	c	c	a	a	a	c	c	c	c	c	c	c	a	a	c	a	-	c	a	c	-	c	c	-	c	c	c	a	c	c	c	c	a	c	c	c	c	c
3731412	TGCAGTCGTGTGGTTGAGGTGTGTGTGGAGACGCTGCTCCTCCACACGTCCATTTATACTCGCGGGACT	A	d	d	b	d	d	d	b	d	b	d	-	d	d	d	b	b	d	d	d	b	b	d	d	d	d	d	b	d	d	-	b	b	d	b	d	d	d	d	d	d	d	d	d	d	b	d	b
3731622	TGCAGTAACCAAACTTAATTCGCTCAGCCTCGGAGAGGGCCGGCCAGGCACGCATGCATGCGATGCTGG	A	d	d	d	d	d	d	b	d	b	d	d	d	d	d	b	b	d	d	d	d	b	d	d	d	d	d	b	d	d	d	d	d	d	b	d	d	d	d	d	b	b	d	d	b	b	-	b
3731628	TGCAGTCTCCCCTCCCACAAATGGGTGCGATTTGCACGCTTGTTTTCCTTTCCACGCGCAACTCCAGCC	A	a	c	c	a	a	c	c	a	c	c	c	a	c	a	c	c	c	c	c	c	c	a	a	c	a	c	c	a	c	-	c	c	c	c	c	c	a	c	c	c	c	c	a	c	c	c	c
3731877	TGCAGCCCACAGCGCACATCGAGCCCATCTGCACAGGAGCTTCGTCCTCCTCCTGTACGGCAGCTCATC	A	d	d	d	d	d	d	b	d	b	d	d	d	d	d	b	b	d	d	d	d	b	d	d	-	d	d	b	d	d	d	b	d	d	b	d	d	d	d	d	b	b	d	d	b	b	d	b
3731892	TGCAGGTTGATCCATCGATCAGGCCAACAGGCAGACTGCGGTGCAGGGATGCAGCCAATGGTGACCAAG	A	b	b	b	b	b	b	b	b	b	b	b	b	b	b	b	b	b	b	b	b	b	b	b	b	b	b	b	b	b	b	b	b	b	b	b	b	b	b	b	b	b	b	b	b	b	b	b
3732026	TGCAGATAGGGGTCGGCTTTGGTGGTTACTGTGGCACCATCTGCGGGAACCAGTTAATTAGTGGAAACA	A	d	d	b	d	d	d	b	d	b	d	d	d	d	d	b	b	d	d	d	b	b	d	d	d	d	d	b	d	d	d	b	b	d	b	d	d	d	d	-	d	d	d	d	d	b	d	b
3732127	TGCAGAAAGGCCAGTAGAAAAACTATACGTATTTGGTGTCGCTCGGAAAGGCGGGGCCTTTGGACAGGT	A	d	d	d	d	d	d	b	d	b	d	d	d	d	d	b	b	d	d	d	d	b	d	d	d	d	d	b	d	d	d	b	-	d	b	d	d	d	d	d	b	b	-	d	b	b	d	b
3732315	TGCAGCGTATGCGATCATATATACTAGTAACTTGTGCAAACAGCCTGTCTCTAATTCGTGCCCATCTTC	A	d	d	b	d	d	d	b	d	b	d	d	d	d	d	b	b	d	d	d	b	b	d	d	d	d	d	b	d	d	d	b	b	d	b	-	d	d	d	d	b	d	d	d	d	b	d	b
3732337	TGCAGAAGACTTTTTCACTTTGTGCAAGCACTATGATATATGAGTTGAGATTTACGCTGTCTGGTATAG	A	a	c	c	a	c	a	c	a	c	c	c	c	c	a	c	c	c	c	c	c	c	c	a	c	a	c	c	a	c	a	c	-	-	c	c	c	a	c	c	c	c	c	a	c	c	c	c
3732765	TGCAGCTTGCTATTATTATTTCTCCTTTTCTTTGTGTCTGGCATCATAATAGGTGGCACGACATACATA	A	d	d	b	d	d	d	b	d	b	d	d	d	d	d	b	b	d	d	-	b	b	d	-	d	-	d	b	d	d	-	b	b	-	b	d	d	d	d	-	d	d	d	d	d	-	d	b
3732784	TGCAGCCACGAGAGATCACACGTAGCTCGCGCATTGGCGCTGGAGCACAGCATCAGCACCGCAGATTCC	A	a	c	c	a	a	c	c	a	c	c	c	a	a	a	c	c	c	c	c	c	c	a	a	-	a	c	c	a	c	c	c	c	c	c	-	c	a	-	c	c	-	a	c	c	c	c	c
3732915	TGCAGCTCCTGCTCTGTCTTCCCTCCGTTCATCGTCTAGGTACATGTGCATGCCATTGTCAGGTTGCTT	A	a	c	c	a	a	c	c	a	c	c	c	a	a	a	c	c	c	c	c	c	c	a	a	c	a	c	c	a	c	c	c	c	c	c	c	c	a	c	c	c	-	a	c	c	c	c	c
3733099	TGCAGGCGGTGTCCAGACAGGTGCAGGTTTCGGCTGTTGCTTCCTATCCTTTCGTCCCAGTGACTCACA	A	d	-	b	d	d	d	b	d	b	d	d	d	d	d	b	b	d	d	d	b	b	d	d	-	d	d	b	d	d	d	b	b	d	b	d	d	d	d	d	d	d	d	d	d	b	-	b
3733642	TGCAGTGCCATCGTCGGCGCAGCTCGATCGACCAGCTTACTTCAGGTGATGTACTCAAAGCTGTGCTGT	A	d	d	d	d	d	d	b	d	b	d	d	d	d	d	b	b	d	d	d	b	b	d	d	d	d	d	b	d	d	d	b	b	-	b	d	d	d	d	-	d	d	d	d	d	b	d	b
3733646	TGCAGTGGAATTGCGTCGAGCAGCTGGCGCGCGACCTAGGAAATCAAGTGTTACAGGGCAGGTGAGTCG	A	d	-	d	d	d	d	b	d	b	d	d	d	d	d	b	b	d	d	d	b	b	d	d	-	d	d	b	d	-	d	b	b	d	b	d	d	d	d	d	b	d	d	d	b	-	-	b
3733693	TGCAGTTTCGGTTAGCTAGCGGTGCTCATGGCGTTTTTGCCATGGCCTTTGCATGCCGAGCTATGGCTT	A	d	d	b	d	d	d	b	d	b	d	d	d	d	d	b	b	d	d	d	b	b	d	d	d	d	d	b	d	d	d	b	b	d	b	-	d	d	-	d	d	-	d	-	-	b	d	b
3733771	TGCAGGAGTGGACCTCTCTCTCTATTTGTATTGACGTGTATTCCTGAAACAAAATGATTCACCTTTTGT	A	b	d	d	b	d	d	d	d	d	d	d	d	d	d	d	b	b	d	b	d	d	d	d	d	d	d	d	-	d	b	-	-	-	d	b	d	d	d	b	d	d	d	b	d	d	d	d
3733964	TGCAGTGGTCAGAGGCCGCAGAGGCATCGAAGGAGGCAATGCGGGTGCGCCGTCTCCCAAGACAGGGTG	A	-	c	c	c	c	c	c	a	c	c	a	c	c	c	c	c	c	c	c	c	c	c	-	a	c	c	c	c	a	c	c	a	c	a	a	c	a	c	a	c	c	c	c	-	c	c	a
3734189	TGCAGTCTATCTTGACGACCCGAGGTCGGAAACAATTAGACCCGCGGCCGTACCG	A	b	d	d	-	d	d	d	b	d	-	b	d	-	d	d	d	b	d	d	d	d	d	d	-	d	d	d	d	d	-	d	d	b	b	d	d	b	b	d	d	d	b	d	d	d	d	b
3734498	TGCAGCTGTCCACAGAGGATCGGACGGCGGCGAGGCGCTGGTTCACCG	A	c	c	c	c	c	a	a	-	c	c	c	c	c	a	c	c	-	-	a	c	c	c	c	-	a	-	c	a	-	a	c	c	c	c	c	a	a	c	c	c	c	c	a	c	c	c	c
3734563	TGCAGACCTGGTTGCTGCTGTTGTTTCTGCGGACGAGGAGGGGACTAGCAGGGGCACCTTGCAGCCGAG	A	b	d	d	d	d	d	d	d	d	d	d	d	d	b	d	d	d	d	d	d	d	-	d	d	d	d	d	-	d	d	d	d	d	d	-	b	d	d	b	d	b	d	-	b	-	b	-
3734787	TGCAGAGGTCCACGATGTCGCGCACCAGCCCGACCTCCTCCTCCTCCGAAGAGAAGGGGCACCCCATGA	A	d	d	b	d	d	d	b	d	b	d	d	d	d	-	d	b	d	d	d	d	b	d	d	d	d	d	b	d	d	d	b	b	d	b	d	d	d	d	d	d	b	d	d	-	b	d	d
3734897	TGCAGGGGACAAATTGAGTGTGGGCGCGACCGCGGCAGCGGCATTTTCTGGGCGTCCGCGCCACCGAGA	A	d	d	b	d	d	d	b	d	b	d	d	-	d	d	b	b	d	-	d	b	b	d	d	-	d	d	b	d	d	-	b	b	d	b	d	d	d	-	d	d	d	d	-	-	b	d	b
3734985	TGCAGAGCACTCTAGCCATGGCCAAGGAGGTGAGCGAGGAGCCG	A	d	d	b	d	b	d	b	d	b	b	d	d	b	d	-	b	b	d	d	d	d	b	b	d	d	b	d	d	d	d	b	d	d	d	d	d	d	d	d	d	d	d	b	d	d	d	d
3735130	TGCAGCTTCTCCCATGGCGCCG	A	a	c	c	a	c	a	c	a	c	c	c	c	c	a	c	c	c	-	c	c	c	a	a	c	a	c	c	a	-	a	c	c	c	c	c	c	a	-	c	c	c	-	a	c	-	c	c
3735324	TGCAGCAGAGCTGATGCAATGCAGTAGATGCCTAGCCACCAGTCCACCACACGGGAGAAGGTGGAATGA	A	c	c	c	c	c	a	a	c	c	c	c	c	c	a	c	c	c	c	a	c	c	c	c	-	a	c	c	a	c	a	c	c	c	c	c	a	a	-	c	c	c	c	a	c	c	c	c
3735390	TGCAGACGCCCGCTCCCGCGATATCATCGACGTTCAACCTCTCGCTCCGCGTCGTGAGCAGCGGCAGCC	A	d	d	d	d	d	d	b	d	b	d	d	d	d	d	b	b	d	d	d	d	b	b	d	-	d	d	b	d	d	d	b	d	-	b	d	-	d	d	d	b	b	d	d	b	b	d	b
3735501	TGCAGGAGGAGTCGCCGAGAAAAAGGAGTAGCGGCTCAGCACGTGCTCGGGCTCTGTGTGCGGCGACGA	A	-	c	c	c	c	c	c	a	c	c	a	c	c	c	c	c	c	c	c	c	-	c	c	a	c	c	-	c	a	c	c	a	c	a	a	c	a	c	a	c	c	c	c	a	-	c	a
3735688	TGCAGCGACCTGCGGCTGGTGGACATGGACGGCAACCTCGTGAGAGCGGTTAAAAGGGCACGTCCTCCG	A	c	c	c	c	c	c	c	a	c	c	a	c	c	c	c	c	c	c	c	c	c	c	c	a	c	c	c	c	a	c	c	a	c	a	a	c	a	c	a	-	c	-	c	a	c	c	a
3735743	TGCAGCAGGATGAGTGGCGTAATTTGTGCCGCACGTAGCTGGAGTTTTCTGAAGATCTGGAGCTCTGAG	A	b	d	d	b	d	d	d	d	d	d	d	d	d	d	d	b	b	d	b	d	d	d	d	-	d	d	d	d	d	b	d	d	d	-	b	d	d	d	b	d	d	-	b	d	d	d	d
3735990	TGCAGGATGCATCATGCATGTTAATTACATGGAGTAGTTACTCCCGTTCAGCTTCCTGTTGGTAGTTAA	A	d	d	d	d	d	d	b	d	b	d	d	d	d	d	b	b	d	d	d	b	b	d	d	-	d	d	b	d	d	d	b	b	-	b	d	d	d	d	d	d	d	d	d	b	-	d	b
3736010	TGCAGCGCCAAACCAAAGCAAGCCGTCGTCAACCG	A	a	c	c	a	a	c	c	a	c	c	c	a	a	a	c	c	c	c	c	c	c	a	a	c	a	c	c	a	-	c	c	c	c	c	c	c	a	c	c	c	c	-	c	c	c	c	c
3736048	TGCAGCCCGACCTCGCAGCTCCGCGACGTCTTGATCCGCTTGCCCG	A	a	c	c	a	-	a	c	a	c	c	c	c	c	a	c	c	c	c	c	c	c	c	a	c	a	-	c	a	-	a	c	c	c	c	-	c	a	c	c	c	c	c	a	c	c	c	c
3736285	TGCAGGCTGCCCCCATGAATGTGAACGCTTGCACAGCCCGATTGGAAACCCACATCATCCCG	A	d	d	d	d	d	d	b	d	b	d	d	d	d	d	b	b	d	d	d	b	b	d	d	-	d	-	b	d	d	d	b	b	d	b	d	-	d	-	d	d	d	d	d	-	b	-	b
3736330	TGCAGCTATAGCCGTGCTCTCGGACTCGTGTACCTTGAAATACTCCGCGGCTTGCAGCTCGAGAGGCCG	A	a	c	c	a	a	c	c	a	c	c	c	a	c	a	c	c	c	c	c	c	c	a	a	c	a	c	c	a	c	-	c	c	-	c	-	c	a	c	c	c	c	c	a	c	c	c	c
3736460	TGCAGCGAGACATGTGTTGCAATGGTGAAGGCACGCACGGTCGCCTGATGCGGCAAATCTGACGACGGG	A	c	c	c	c	c	a	a	-	c	c	c	c	c	a	c	c	c	-	a	c	c	c	c	c	a	c	c	a	-	a	c	-	c	c	c	a	a	c	c	c	c	c	a	c	c	c	c
3736501	TGCAGTTCTTCTCCTCTAAAGAAAGGAAAGCAAGCAGGCAAAAGCAGGCGTGGCTCCTTTCAACGTCGA	A	a	c	c	a	a	c	c	a	c	c	c	a	a	a	c	c	c	c	c	c	c	a	a	-	a	-	c	a	c	c	c	c	c	c	c	c	a	-	c	c	c	c	-	c	c	c	c
3736503	TGCAGAAGGATCTATGAACATCCCATTGCCCGAAACACCAACGGCGCATGAATGTCACCAGCAGCAAAA	A	d	d	b	d	d	d	b	d	b	d	d	d	d	d	b	b	d	d	d	b	b	d	d	d	d	d	b	d	d	d	b	b	d	b	d	d	-	-	d	d	d	d	d	d	b	d	b
3736537	TGCAGGTGCTCTCGCACGAGAAGCCACATGACCCTGCTCTGCTCATGTATTTCCTCGACTCCG	A	d	d	-	d	d	d	b	d	b	d	d	d	d	d	b	b	d	d	d	b	b	d	d	d	d	d	b	d	d	d	b	b	-	b	d	d	d	d	d	-	-	d	d	-	b	-	b
3736752	TGCAGGAGCTACGTGGCTGTCAGGGTTCATGGAGAGAGCGTCGTCCG	A	d	d	d	d	d	d	d	d	b	d	b	d	b	d	d	b	d	d	d	d	b	d	d	d	d	d	b	d	d	d	-	d	-	b	d	d	d	d	d	b	b	d	d	b	b	d	b
3736785	TGCAGTCAACGGGCAGGCGCGGGGAAGATGGGGGCGTCAGAGGAATATGCCGCAGCAGTCGCTACGGGC	A	d	d	d	d	d	d	b	d	b	d	d	d	d	d	b	b	d	d	-	b	b	d	d	d	d	-	b	d	d	d	b	b	d	b	-	d	d	d	d	-	d	d	d	b	b	d	b
3737011	TGCAGTAAGAATAAAGAATAATTGGAAGATTCACGTATACTATACCCGCATGACGAACAGAGAGTTTCA	A	b	b	b	b	b	b	b	b	b	b	b	b	b	b	b	b	b	b	b	b	b	b	b	b	b	b	b	b	b	b	b	b	b	b	b	b	b	b	b	b	b	b	b	b	b	b	b
3737052	TGCAGCAGCCGCCGCCGCTGCACCTGCTCCCCGCGGCCGCCACGTGCTACGGGAAACCCATGGCCGAGA	A	a	c	c	c	c	a	c	a	c	c	c	c	-	a	c	c	c	c	a	c	c	c	a	c	a	c	c	a	c	a	c	c	-	c	c	c	a	c	c	c	-	c	a	c	c	c	c
3737094	TGCAGTCCGCGCGCGCGGCGACCG	A	c	c	c	c	c	-	-	a	c	c	a	c	c	c	-	c	c	c	c	a	c	c	c	a	c	c	a	-	a	c	a	a	c	a	a	a	a	c	a	c	c	c	c	a	-	c	a
3737135	TGCAGCCTCCAGGAGGACGTGTTGTTGTTGCTTGGGCTGCCCTGGATCACGCCG	A	a	c	c	a	c	a	c	a	c	c	c	c	c	a	c	c	c	c	c	c	c	-	a	c	-	c	c	a	c	-	c	c	c	c	c	c	a	c	c	c	c	c	a	c	c	c	c
3737311	TGCAGTTTCTAGTTTTAGCGCTACGTGGCTCCTTTGTTCTCGCTGGTCCTTGTACGGAAACTCCGAGCT	A	d	d	d	d	d	b	d	b	d	d	b	d	b	d	d	d	d	d	d	d	d	d	d	b	d	d	b	d	d	d	d	b	d	b	d	d	b	b	d	b	d	b	d	d	d	d	b
3737391	TGCAGTTGGCTGAAAACCGAATGTACAAGGGCATCCCAAACGCAAATTTTCTCCCTCACCCATCCACGA	A	c	c	c	c	c	c	c	a	c	c	a	c	c	c	c	c	c	c	-	c	c	c	c	a	-	c	c	c	a	-	c	a	-	a	a	c	a	c	a	c	c	c	c	a	c	c	a
3737478	TGCAGGTCAGACTTCGAAATTCGAAGAATGTTGATGCTGTGGACGATGACGACGAAGTGCCG	A	d	-	-	d	d	-	b	d	b	d	d	d	d	d	b	b	d	d	d	b	b	d	d	d	d	-	b	d	d	-	b	b	-	b	-	d	d	d	d	d	d	-	-	-	b	d	b
3737502	TGCAGACGCAGTCTGTCGTCGTGCCGCTTGTTGTCTGCTCCGTGGTGCCGTTCGCGCTCCACGTCCCGC	A	a	c	c	c	a	c	c	a	c	c	c	a	a	a	c	c	c	c	-	c	c	a	a	-	a	c	c	a	c	c	c	c	c	c	-	c	a	c	c	c	c	a	c	c	c	c	c
3737657	TGCAGTTGTAGTAAGGACGCTTTTCGTTGAAAAGAACTGTTTACAGCTCCACAGTTGTGGTACTGGTGG	A	d	-	d	d	d	d	d	b	d	b	b	d	d	d	d	d	b	d	d	d	d	d	d	b	d	-	d	d	d	d	d	d	b	b	d	d	b	b	d	b	d	b	d	d	d	d	b
3737854	TGCAGGCTTAGCTACCAAGAAGCTCTATATTGTTACCGTAGAGGGGGATCCATTGGCGGAACTGGGGCT	A	d	d	b	d	d	d	b	d	b	d	d	d	d	d	b	b	d	d	d	b	b	d	d	d	d	d	b	d	d	d	b	b	d	b	-	-	d	d	-	d	d	d	d	d	b	-	b
3737943	TGCAGCCCGCTTTTGTGCACCCCCCAACCCATGTAGAGCGTGGAGAAGCGCTGTCCTGGCCTTGGCCGC	A	a	c	c	a	a	c	c	a	c	c	c	a	a	a	c	c	-	c	c	c	c	a	a	c	a	c	c	a	c	c	c	c	-	c	c	-	a	c	c	c	c	a	c	-	c	c	c
3738022	TGCAGTATCTGAATGGGTCGACCCATGTGACCCGAGCCCATCAGGTCGCACAGTGCCG	A	d	-	b	d	b	d	b	d	b	d	d	d	b	d	d	b	b	d	d	d	d	b	b	d	d	b	d	d	d	d	b	d	-	d	d	d	d	d	d	d	d	d	b	-	d	d	d
3738145	TGCAGCTCGAGTCCGAACAGCAGGGTTGTTTTCTGGTAGCTAGTAGTAGCGTTTCTGCACGTGTGAGAT	A	a	c	c	c	c	a	c	a	c	c	c	c	c	a	c	c	c	c	a	c	c	c	a	c	a	c	c	a	c	a	c	c	-	c	-	c	a	c	c	c	c	-	a	c	c	c	c
3738436	TGCAGAAAACTCACTGCGAAATTTAACCG	A	d	d	d	d	d	d	b	d	b	-	d	-	d	d	b	b	d	d	d	b	b	d	d	d	d	-	b	d	d	d	b	d	d	b	d	d	d	d	-	b	b	d	d	b	b	d	b
3738546	TGCAGGCTATATCAAGCGTCAAAATCAAATGATGAGTTCAAGGATAGTTGGTAAGCTTTGCTCACCAAC	A	d	d	d	d	d	d	b	d	b	d	d	d	d	d	b	b	d	d	d	b	b	d	d	-	d	d	b	d	d	d	b	b	d	b	d	d	d	d	-	d	d	d	d	b	b	d	b
3739070	TGCAGCAGCAGCGGTGCTAGTAGTATTACGAAACCGCCCCTCGTGCATGCGGAATTGCGGATGCGGCGC	A	d	d	-	d	d	d	b	d	b	d	d	d	d	d	b	b	d	d	d	d	b	d	d	d	d	d	b	d	d	d	b	d	d	b	d	d	d	d	d	-	b	d	d	b	-	d	b
3739375	TGCAGCTGTGCCACTCACTCTCGACGTGCGGATGTGGCCTGTAGGATCAGCGCAGAATGCAGAATTATG	A	a	a	a	a	a	a	a	a	a	a	a	a	a	a	a	a	a	a	a	a	a	a	a	a	a	a	a	a	a	a	a	a	a	a	a	a	a	a	a	a	a	a	a	a	a	-	a
3739468	TGCAGCGCGCTGGCGGCCGCGGTGGAGAGCCACGGCAGCAACAAGATGGTGATGAACGGCCTGCCCATC	A	c	c	c	c	a	c	a	c	c	c	c	c	c	a	c	c	c	c	a	a	c	c	c	c	a	c	c	a	c	a	c	c	c	c	a	-	c	c	-	c	a	c	a	c	a	c	c
3739537	TGCAGATAGGGGTTGGTTTTGGTGGTTACTGTGGCACCGTCTGCGGGAACCAGTTAATTAGTGGAAACA	A	a	c	c	c	a	c	c	a	c	c	c	c	a	a	c	c	c	c	c	c	c	a	a	c	a	c	c	a	c	c	c	c	c	c	c	c	a	c	c	c	c	a	c	c	c	c	c
3739654	TGCAGCTGCTCGTCAACGACTGCGGCTGCGCCGTGCCCCCG	A	c	c	c	c	a	c	a	c	-	c	c	-	c	a	c	a	c	c	a	a	c	c	c	c	a	c	-	a	c	a	c	c	c	c	a	a	c	c	c	c	a	c	a	a	a	c	c
3739786	TGCAGGGATGTTTTCCCTCTTTTACCGGTTGATGAACACTGAAAATTGGCAATCTGCAAGAAATTGTGA	A	d	d	d	d	d	-	d	d	b	d	d	d	b	d	b	b	d	d	d	d	b	d	d	d	d	d	b	d	d	d	d	d	d	b	d	b	d	d	d	b	b	d	-	b	b	d	b
3739814	TGCAGCACGGCAATGAAGTCAGTATTGACTACTGAGAACAGATAAATAACTACACAACTATGTATGTAC	A	c	c	c	c	c	a	c	a	c	c	a	c	c	c	c	c	c	c	c	c	c	a	c	-	a	c	c	a	c	c	c	c	c	c	a	-	a	c	c	c	c	c	c	c	c	a	c
3739880	TGCAGTAACTGTATCGCAGTAGATTATCATCTCAGTCCCGTCGGACGGAGCTCGGTTGATTCGATTCTA	A	a	c	c	a	c	a	c	a	c	c	c	c	c	a	c	c	c	c	c	c	c	-	a	c	a	c	c	a	c	a	c	-	c	c	-	c	a	-	c	c	c	c	a	c	c	c	c
3739955	TGCAGAGAGCAAGTGGTCGCCGGCCGTATGTCGCGGTGTCACATCTCCAGAGCTCCACTTTCGTCATCT	A	a	c	c	c	a	c	c	a	c	c	c	c	a	a	c	c	c	c	c	c	c	a	a	c	a	c	c	a	c	c	c	c	c	c	c	c	a	c	-	c	c	a	c	c	c	c	c
3740021	TGCAGACGTGTCCACCTGCGTCGCCATGCTTCTCTCATGTCCG	A	d	-	b	d	d	d	b	d	b	-	d	d	b	d	d	b	b	d	d	d	d	d	b	d	d	b	-	d	d	d	b	d	b	-	d	d	d	d	d	d	-	d	b	d	d	d	d
3740546	TGCAGTAGCGACACCCAAGCTGCGATCGTACCG	A	a	c	c	a	a	c	c	a	c	c	c	a	a	a	c	c	c	c	c	c	c	a	a	c	a	-	c	a	c	-	c	c	c	c	c	-	a	c	-	c	-	a	c	c	c	-	c
3740601	TGCAGGAGGCAGCCGTCGTAGGGAATCAGCGGGCCCGACCGCCACTTGCTCAAATCCG	A	d	d	d	d	d	d	b	d	b	d	d	d	d	d	b	b	d	-	d	b	b	d	d	d	d	d	b	d	-	d	b	b	d	b	-	-	d	d	-	-	d	d	-	d	b	-	b
3740867	TGCAGGAGCTGAGCCAGCCGCCTCCTGCTTCCGCTGCTTCTTCATTCTAAGTCGTGCTAGCCTCTAGCT	A	b	b	b	b	b	b	b	b	b	b	b	b	b	b	b	b	b	b	b	b	b	b	b	b	b	b	b	b	b	b	b	b	b	b	b	b	b	b	b	b	b	b	b	b	b	b	b
3740891	TGCAGCTGCTCTATGGCTGCCCTCTCCTCACCGATCTGACGCTGGAGGAGTGCCCCG	A	c	c	c	c	c	a	c	a	c	c	a	c	c	c	c	c	c	c	c	c	c	a	c	c	c	c	c	-	a	c	c	c	c	c	a	c	-	c	-	a	c	c	c	c	c	a	a
3740913	TGCAGCGTGTGTGGCCTTGCCTGCTTGGCGCATGGTGGGCCG	A	d	d	b	d	d	d	b	d	b	d	d	d	d	d	d	b	d	d	d	d	b	d	d	d	d	d	b	d	d	d	b	b	d	b	d	d	d	-	d	d	b	d	d	d	b	d	-
3741031	TGCAGCCACTTCTCCGAAGCGAGATGCTACTCTCTCTGATGAGACCCTAGCAGTCCATGCCG	A	d	d	b	d	d	d	b	d	b	d	d	d	b	d	d	b	b	d	d	d	d	d	b	d	d	b	d	d	d	d	b	d	b	d	d	d	d	-	d	d	d	d	b	-	-	d	d
3741069	TGCAGCCGTCGTCTTTACAAGACGACATGGTCTTCGAGATACTCTCATGGGTGCCG	A	c	c	c	-	c	c	c	a	c	c	a	c	c	c	c	c	c	c	c	c	c	c	c	a	c	c	c	c	a	c	c	a	c	a	a	c	a	c	a	c	c	-	c	a	c	c	a
3741415	TGCAGTACAGAAGTACAAAACTAAGTAAGTTAGTTTGATCACTGACCAGTTGTCTTTCTGCTTAATTAT	A	d	d	d	d	d	d	d	d	d	d	b	d	b	d	d	b	d	d	d	d	b	d	d	d	d	d	b	d	d	d	d	d	d	b	d	d	d	d	d	b	b	d	d	d	d	d	b
3741450	TGCAGTATTTTATCATATCGTTCGCCATGTTGCGCTATGTGGCACAAGTGGCCGAGAACTTTGAGCGGT	A	d	d	b	d	d	d	b	d	b	d	d	d	d	d	b	b	d	d	d	b	b	d	d	d	d	d	b	d	d	d	b	b	d	b	-	d	d	d	d	d	-	d	d	d	b	d	b
3741610	TGCAGCCATCCAGGTCTCCGCCGTCGCTGCCGCCGCGTGTCCCCTCGATCTCCTCCCCCGTGCGTCACG	A	-	c	c	c	c	c	a	c	a	c	c	c	c	a	c	c	c	a	c	c	-	c	a	a	c	c	a	c	a	a	c	-	a	c	c	c	c	a	c	c	c	c	-	c	c	c	a
3741973	TGCAGCATCTCCTCCGTTCTCTTCGCGCTGGACTCCATCTCCTCCACTTCCACGTCCATCTTCTTCAGA	A	d	d	b	d	d	d	b	d	b	d	d	d	d	d	b	b	d	d	d	b	b	-	d	-	d	d	b	d	-	d	b	b	-	b	d	d	d	d	d	-	d	d	d	-	b	-	b
3741990	TGCAGATTGCGTCCAAAAAGACGTGGACTAATCCG	A	d	d	-	d	d	d	b	d	b	-	d	d	d	d	b	b	d	d	d	b	b	d	d	-	d	-	b	d	d	-	b	b	-	b	d	d	d	d	d	d	-	-	d	b	b	d	b
3742023	TGCAGGACCGTAGGACACAGCGGCCACCGACCCATGCATGATTGGTTTGGTGGGAGCGGCCGCCAGTTC	A	d	d	b	d	d	d	b	d	b	-	d	d	d	d	d	b	d	d	d	d	b	d	d	d	d	d	b	d	d	d	b	b	-	b	d	d	d	d	d	d	b	d	d	-	b	d	d
3742030	TGCAGGCACCACGACATGAGCGGGAAGGCGGAACCG	A	b	d	d	d	b	d	d	d	d	d	d	d	d	b	d	d	d	d	d	d	d	d	d	d	d	d	d	d	d	-	d	d	d	-	b	b	d	-	b	-	b	d	b	b	-	d	d
3742091	TGCAGCTTCCAAGATGGTGTTCTCCGTGGAAGATTTCGTGGGCGTAGGGAAATTTTCTGTTTTGAATCG	A	a	c	c	a	c	a	c	a	c	-	c	c	c	a	c	c	c	c	c	c	c	c	a	c	a	c	c	a	c	a	c	-	c	c	c	c	a	-	c	c	c	c	a	c	c	c	c
3742101	TGCAGATACCCTTCATCGCGACATCACTTGGTGGGTGTGAGAGCCTCTTGCAGCAGCCG	A	d	d	b	d	d	d	b	d	b	d	d	d	b	d	d	b	b	d	d	d	d	-	b	d	-	b	d	d	d	-	b	d	b	d	d	d	d	-	d	d	d	-	b	-	d	d	d
3742212	TGCAGGGGACATGAGCGCTTCCAAAAGTCCAGGCTTTGGTCCACCACGCATCAGTGTGCGGGTTCGCTT	A	d	d	b	d	d	d	b	d	b	d	d	d	d	d	b	b	d	d	d	b	b	d	d	d	d	d	b	d	d	d	b	b	d	b	-	-	d	-	-	d	d	d	d	d	b	d	b
3742299	TGCAGTTCGTTCGTGTCGCCGCCCCGCTTCATCCCCGCCGTGATCCG	A	d	d	d	d	d	d	b	d	b	-	d	d	d	d	b	b	d	d	d	b	b	d	d	d	d	d	b	d	d	d	b	b	d	b	d	d	d	d	d	d	d	d	d	b	b	d	b
3742741	TGCAGCTACTGTTCTGCTATCTGAACATAAGTGTTGCTCCTGCGAGTACGCTACAGTAATGTGGTGCGG	A	a	c	c	a	c	c	c	a	c	c	c	c	c	a	c	c	c	c	-	c	c	a	a	c	a	c	c	a	c	a	c	c	c	c	c	c	a	c	c	c	c	c	a	c	c	c	c
3744162	TGCAGACGGGGAACTTGGGGGCACGCACGCTGTCGCTCCAGCATCGGTGCAAGTGTTTCTCTGCTTTGT	A	c	-	c	c	a	c	a	c	c	c	c	c	c	a	c	c	c	c	a	a	c	c	-	c	a	c	c	a	-	a	c	-	-	c	a	a	c	c	-	c	a	c	a	-	a	c	c
3744532	TGCAGCCTCGCCTTGCTCCATTGCCAGCCTTGACGAGCTGCACGTACGAGCAGGAGCACGGACATTCCC	A	d	d	d	d	d	d	d	d	d	d	b	d	b	d	d	d	d	d	d	d	b	d	d	d	d	d	b	d	-	d	d	b	d	b	-	d	b	d	d	b	b	b	d	d	d	d	b
3745694	TGCAGCGTGCTGTAAAGCCCGATCCTCCCCACTAAGAAGAGCCTTTTGCGAGCTCCGGCAACGAGATAC	A	d	d	d	d	d	d	d	b	d	d	d	d	d	d	d	d	b	d	d	d	d	b	-	d	d	d	d	d	d	d	d	-	b	b	d	d	b	b	d	b	d	b	d	d	d	d	b
3746893	TGCAGCCGCTGCCTCCAGATCCGTCGAGCCG	A	c	c	c	c	c	a	a	c	c	c	c	a	c	a	c	c	-	c	a	c	c	c	c	c	a	c	c	a	c	a	-	c	c	c	-	a	a	-	c	c	c	c	a	c	c	c	c
3747207	TGCAGCTTGGCCTCGTCGGTCTTGTCGTACTCGACGGAGAGCAGCACGTTCTTGCGGCGCACGAACGTG	A	a	c	c	c	a	c	c	a	c	c	c	a	a	a	c	c	c	c	c	c	c	a	a	c	a	c	c	a	c	c	c	c	c	c	c	c	a	c	c	c	c	a	-	c	c	c	c
3747265	TGCAGGTGAGGGAGATGACGATGGGGCAGGCTGCCGCCCTGATCGCGCCCCTGGAGGAAGGCTACCGAG	A	a	c	c	a	a	c	c	a	c	c	c	a	c	a	c	c	c	c	c	c	c	a	a	-	a	c	c	a	c	-	c	c	c	c	-	c	a	c	c	-	c	c	a	c	c	c	c
3747292	TGCAGCAAACCCGTAACTGTAAACTCGTCTGGTTTAAGGCGACGGTTTCACAGGACGATTGTCGACACG	A	d	d	d	d	d	d	d	d	b	d	b	d	b	d	d	b	d	d	d	d	b	d	d	d	d	d	b	d	d	d	d	d	-	b	d	d	d	d	d	b	b	d	d	b	b	d	b
3747728	TGCAGGGCGAGCGGCACGTAGAGGGCGAGGTTGAGCACCTTGGCCTTGATGGCGGTGCAGAGGCACGCC	A	c	c	c	c	a	c	a	c	c	c	c	c	c	a	c	-	-	c	a	a	c	c	c	c	a	c	c	a	-	a	c	c	c	c	a	a	c	c	c	c	a	c	a	a	a	c	c
3747775	TGCAGCAGAGCTGATGCAATGCAGTAGATGCCTAGCCACCACACGGGAGAAGGTGGAATGATTTTGTTC	A	d	d	d	d	d	d	d	d	b	d	b	d	b	d	d	b	d	d	d	d	b	d	d	d	d	d	b	d	d	d	d	d	-	b	d	d	d	d	d	b	b	d	d	b	b	-	b
3747855	TGCAGGATCCCAAGGGGCTGTCCGCCGAGATGGGCGCGTCCGCGCACGGCGGAGTCGGGCCGTTCGGGC	A	d	d	d	d	d	d	d	b	d	d	b	d	b	d	d	d	d	d	d	d	d	d	d	b	d	d	b	d	d	d	d	b	d	b	d	d	b	b	d	b	d	b	d	-	d	-	b
3747907	TGCAGACATCCTCCAGCTCCTTGAGCTTCTCCGCGGAATCGTCCTGGTCGGCGTCCG	A	d	d	d	d	d	d	-	b	d	d	d	d	d	d	d	d	b	d	d	d	d	b	d	d	d	-	-	d	d	d	d	d	-	b	d	d	b	b	d	b	d	b	d	d	d	d	b
3747932	TGCAGGGAAGGGGGTGACGGGATGAGGAGCGCAGGTTCATTTAAGAGGGATCATGAGCGCGGATCCGTT	A	a	c	c	a	c	a	c	a	c	c	c	c	c	a	c	c	c	c	-	c	c	c	a	c	a	c	c	a	c	a	c	c	-	c	c	c	a	c	c	c	c	c	a	c	c	-	c
3748033	TGCAGATGCGCCAGCTCAGGGTCGTACTATTTTTTGAGAAGTAGAGCGCGACGGTGACTCGGAGCGGGG	A	c	-	c	c	a	c	a	c	c	-	c	c	c	a	c	c	-	c	a	a	c	c	c	c	a	-	c	a	c	a	c	c	-	c	a	a	c	c	c	c	a	c	a	c	a	c	c
3748253	TGCAGCTGCCGCTGCTGCTGCTGGAGCAGGAGCACGGTGTGGTTGAAGGCGCCGTCGACGGCGTGGAGC	A	d	d	b	d	d	d	b	d	b	d	d	d	d	d	d	b	d	d	d	d	b	d	d	d	d	d	d	d	d	d	b	b	d	-	d	d	d	d	d	d	b	-	-	d	b	d	d
3748265	TGCAGGAGGAGCGGACGACGACGACGCCGACGCTGCCGCCGACACCG	A	d	d	b	d	b	d	b	d	b	b	d	d	b	d	-	b	b	d	d	d	d	b	b	d	d	b	d	-	d	d	b	d	d	d	d	d	d	-	d	d	d	-	b	d	d	b	d
3748375	TGCAGCAATCATCCTGGAGCATCGTGTCTCTAGGAAGAGTCAGACATGCATGCATGCACGGGCATGAAC	A	-	d	b	d	b	d	b	d	b	b	d	d	b	d	d	b	b	d	-	d	d	b	b	d	d	b	d	d	d	-	b	d	d	d	d	d	d	d	d	d	d	d	b	d	d	b	d
3748548	TGCAGCCGCGGAGGCGGCGCCGTCGTCCATCCCGATCGTCTAGTACTGGTAAGCGGACGTCGGCTAGGA	A	c	c	c	c	c	c	c	a	c	c	a	c	c	c	c	c	c	c	c	c	c	c	c	a	-	c	c	c	a	c	c	a	-	a	a	c	a	c	a	c	c	c	c	a	c	c	a
3748595	TGCAGCTTCCTCATCACATGGCCTTAAAGAAAAACAAGAGGCAAAATGTCAGGTGCATGCATCGGACAA	A	c	c	c	c	c	a	c	a	c	-	a	c	a	c	c	c	c	c	c	c	c	a	c	c	a	-	c	a	c	c	c	c	c	c	a	c	a	c	c	c	c	c	c	-	c	c	c
3748599	TGCAGGTCTATTATTTTCGATCACGATGGGAATGAGCCGACGTTACTAATTGGGACATTGGTCTGGCCA	A	d	d	d	d	d	d	d	b	d	d	b	d	d	d	d	d	b	d	d	d	d	d	-	b	d	d	d	d	-	d	d	d	b	b	d	d	b	b	d	b	d	b	d	d	d	d	b
3748678	TGCAGGAAAAAAGGGGCGAACGCGTAGCCAGCAGCAGTAGCGGGAGAGGAAGATGATGATGACTCAAGT	A	d	d	d	d	d	d	b	d	b	d	d	d	d	d	b	b	d	d	b	b	b	d	d	b	d	d	b	d	d	d	b	b	d	b	d	-	d	d	d	b	b	d	d	b	b	d	b
3748786	TGCAGCTGGCATTGCCAGATTGTGCCG	A	a	c	c	c	a	c	c	a	c	c	c	c	a	a	c	c	c	c	c	c	c	a	a	c	a	c	c	a	-	-	c	c	c	c	c	c	a	c	c	c	c	a	c	-	c	-	c
3749032	TGCAGAGTACGTCCACACCACACCCTGTGTTTGCGTGTCTATCTCTGACCTGACCAGTTTTCAAGGAGG	A	a	c	c	a	a	c	c	a	c	c	c	a	a	a	c	c	c	c	c	c	c	a	a	c	a	c	c	a	c	c	c	c	-	c	c	c	a	-	c	c	c	c	c	c	c	c	c
3749155	TGCAGTAGCTCTCCCTTGGTCAACCATCCCTCTGCTCAGCGCCACCG	A	d	d	d	d	d	d	b	d	b	d	d	d	d	d	b	b	d	d	d	b	b	d	d	d	d	-	b	d	-	-	b	b	-	b	d	-	d	-	d	d	d	d	-	d	b	-	b
3749173	TGCAGCTGGACGGTGACGAACGCGAAGCAGAAGCAGGTGACCAGGACTTCCATGGCCGGGATGTTGAAG	A	d	d	d	d	d	d	b	d	b	d	d	d	d	d	b	b	d	d	d	b	b	d	d	d	d	d	b	d	d	d	b	b	d	b	d	d	d	-	d	-	d	d	d	-	b	d	b
3749432	TGCAGCTTGATGGAGATGAACAGAAGCCGAGCCGCTGCGTAGCCCGTGCCCG	A	d	d	d	d	-	d	d	-	d	d	b	d	b	d	d	b	d	d	d	d	b	-	d	-	d	d	b	d	d	d	d	d	d	b	-	d	d	-	d	b	b	-	d	b	b	d	b
3749539	TGCAGTGCGGTAGTGGGGCACGAGGGGCAAGCTGAATCCCGCCG	A	a	c	c	c	a	c	c	a	c	c	c	c	a	a	c	c	c	c	c	c	c	a	a	c	a	-	c	a	-	-	c	c	c	c	c	c	a	-	c	c	c	a	c	-	c	-	c
3749576	TGCAGCAATGAAGCACGCACGCACGTACGTACATCTCGTCTCCGCGTGGTGCGTACCCG	A	d	d	d	d	d	d	b	d	b	d	d	d	d	d	b	b	d	d	d	b	b	d	d	-	d	-	b	d	d	d	b	b	d	b	-	-	d	d	d	d	-	-	d	d	b	-	b
3749900	TGCAGTTTAATGCCCTGGATCCCACGCCCATTGCGCTTGAATGGCACAAGATCGAGACGCCTTCCGAGA	A	d	d	d	d	d	d	b	d	b	d	d	d	d	d	b	b	d	d	d	b	b	d	d	d	d	-	b	d	-	-	b	b	d	b	d	-	d	d	d	d	d	-	d	b	b	d	b
3749993	TGCAGCTTCTTGTTCTTCCCCTGCTTCTTGGCCTCGTCCTCATCTGTGACGACAGTGCCCTCCACCGTT	A	d	d	b	d	b	d	b	d	b	b	d	d	b	d	d	b	b	d	d	d	d	b	b	d	d	b	d	-	d	d	b	d	d	d	d	d	d	d	d	d	d	d	b	d	-	b	d
3750112	TGCAGCTCTGCTGGTTGGCGAGAGGCTTGGTGCCATGTGGGCGTCGCCG	A	a	c	c	c	c	a	c	a	c	c	c	c	c	a	c	c	c	c	a	c	c	c	a	-	a	c	c	a	-	a	-	c	c	c	c	c	a	c	c	c	c	c	a	c	c	c	c
3750476	TGCAGATCGACCTTGGCGGCTAGAGATCCAGCGGCGCACGAGTTGCCGTGCGTTTTGGGCGAGGGCGGT	A	a	c	c	a	a	c	c	a	c	c	c	a	a	a	c	c	c	c	c	c	c	a	a	c	a	c	c	a	-	c	c	c	c	c	c	-	a	c	c	c	-	c	-	c	c	c	c
3750489	TGCAGTTCATACCCGAATGAGAAATGGAGGCCTCACGCTCAACAGTTCGATTCGCGCCG	A	c	c	c	c	c	a	c	a	c	c	c	c	c	a	c	c	c	c	a	c	c	c	a	c	a	c	c	a	c	a	-	-	c	c	c	a	a	-	c	c	c	c	a	c	c	c	c
3750763	TGCAGCAACACGCACGTGAGCTGTTGGCAGTGTTGGTTCAGTCTTTTCAATTACCAAAGGAAGAAGGCC	A	d	-	b	d	b	d	b	d	b	b	d	d	b	d	d	b	b	d	d	d	d	b	b	d	d	b	d	d	d	d	b	d	-	d	d	d	d	d	d	d	-	d	b	d	d	b	d
3750777	TGCAGCAGAGCGGGGCGGCCATCCAGTGGCCTATCCG	A	c	-	c	c	a	c	a	c	c	c	c	-	c	a	c	c	c	c	a	a	c	c	a	c	a	c	c	a	c	a	c	c	c	c	c	a	c	c	a	c	c	c	a	a	a	c	c
3750794	TGCAGCATGTTGTAGACAGTCATGGCGAGGCTCACAACACTGGCGACCCCG	A	a	c	c	a	a	c	c	a	c	c	c	a	a	a	c	c	c	c	c	c	c	a	a	-	a	c	c	a	-	c	c	c	c	c	c	-	a	c	c	c	-	c	c	-	c	c	c
3750840	TGCAGGGCGTTGCACTAAAGCGCATGGGGGACCTGGGCAGGTGAGCAGGATGGCCGGTCCGTTAGCGCC	A	d	d	d	d	d	d	b	d	b	d	d	d	d	d	b	b	d	d	d	b	b	d	d	d	d	d	b	d	d	d	b	b	d	b	-	d	d	d	b	-	d	d	d	d	b	d	b
3883246	TGCAGTCGATTACGGAGGTGCAAAGACTACGGTGCAGTGCAGACTACAGCGTGACTGTGTGCATCATGA	A	d	d	d	d	d	d	b	d	b	d	d	d	d	d	b	b	d	-	d	d	b	d	d	d	d	d	b	d	d	d	d	d	d	b	d	d	d	d	d	b	b	-	d	b	-	d	b
3883595	TGCAGATCACGACGTACACCCGACCGTTCGACCCATCCTACGTAGAATCGTGCGTGTGTCGTGGGCCGA	A	c	c	-	c	c	a	a	a	c	c	c	c	c	a	c	c	c	c	a	c	c	-	a	-	a	-	c	a	c	a	c	c	c	c	c	a	a	c	c	c	c	c	a	c	-	c	c
3884167	TGCAGCACATATACCGCGAGGGCAACCAGGTCGCTCATGTCCTGTGCAAAGAAGCATATCAGCGGCCGA	A	d	d	d	d	d	d	d	d	b	d	b	d	b	d	b	b	-	-	d	d	b	-	d	d	d	-	b	d	-	d	-	d	d	b	-	d	d	-	-	b	b	d	d	b	b	d	b
3884469	TGCAGTTGCCTCGACTTGAAGATCTGTTTGCCAAGAAAGAGTTGTCTTTTTATCTACCTGCTTCACACA	A	c	c	c	c	a	c	c	c	c	c	c	c	c	c	c	c	c	c	c	a	c	c	c	c	a	c	c	a	c	a	c	c	c	a	a	a	c	c	c	c	a	c	a	a	a	a	c
3884552	TGCAGTTTTGATTTGATTAATTTGAGGCGTGCGAGGAAAAAAGGGTGAGGCGGTTCGTCGGCGACTTGG	A	c	c	c	c	c	a	a	c	c	c	c	c	c	a	-	c	c	c	a	a	c	c	c	c	a	-	c	a	c	a	c	c	c	c	c	a	a	c	c	c	c	c	a	c	c	c	c
3884834	TGCAGGAAATGGAGAGGTCGTGACATGCTCACGCGCCGAGAGCCCG	A	a	c	c	a	c	a	c	a	c	-	c	c	c	a	c	c	c	c	c	c	c	c	a	-	a	c	c	a	c	a	c	-	c	c	c	c	a	-	-	c	c	c	a	c	c	c	c
3885132	TGCAGTTTGTAAGTCCAAATTCTCACAAGTATAATACCCTAGGTAAAATACCCCAGCTGTAACATGTAA	A	d	d	b	d	d	d	b	d	b	d	d	d	d	d	b	b	d	d	d	d	b	d	d	d	d	d	b	d	d	-	b	b	d	b	d	d	d	d	d	d	d	d	d	d	b	d	b
3885496	TGCAGGAGGAGCGGACGACGACGCCGACGCTGCCCCCGACACCG	A	c	c	c	c	c	c	c	a	c	c	a	c	c	-	c	c	c	c	c	c	-	c	c	a	c	c	c	c	a	c	c	a	c	a	a	-	a	c	a	-	c	-	c	a	c	c	a
3885519	TGCAGCTGCCCGTCGCCGTCGGGTTGAAGAACTGGCCCGCCTCCAGCGCGTTGTTGGAGAAGCAGGTCA	A	a	c	c	a	a	c	c	a	c	c	c	a	c	a	c	c	c	c	c	c	c	a	a	c	a	c	c	a	c	a	c	c	c	c	c	-	a	a	-	c	-	c	a	c	c	a	c
3886083	TGCAGCTCCTCACAGGATGCCGCGTTGCACCGAGGGCGAGGCAAGAAGAAGAGGCACCACCTGCGGGAG	A	d	d	d	d	d	d	d	b	d	d	d	d	d	d	d	d	b	d	d	d	d	b	d	d	d	d	-	d	-	d	d	d	b	b	d	d	b	b	d	d	d	b	d	d	d	d	b
3886089	TGCAGTGTTGCCAGGTGACCGTTTCACTCGCCGAGCACGCCCAGACACACCGACCATCGTCGTCTCCCG	A	c	c	c	c	a	c	a	c	c	c	c	c	c	a	c	c	c	c	a	a	c	c	c	c	a	-	c	a	c	a	c	c	c	c	a	a	c	c	a	c	c	c	a	c	a	c	c
3886374	TGCAGGGTCGACGTGACGTCGCCCTGGTCAGGCCAAGCCGCCGCCGCCGCCGCGGCGCCGTACAGGGCA	A	d	d	d	d	d	d	d	d	d	-	b	d	b	d	d	d	d	d	d	d	d	d	d	b	d	d	b	d	d	d	d	b	d	b	d	d	b	d	d	b	d	b	d	d	d	d	b
3886755	TGCAGTCTTCTCCTCGGACATCAAGGCCCCGCCTATCTGGAAAGAGAGAAGCCTCAATATTTCATCAGA	A	a	c	c	a	a	c	c	a	c	c	c	c	c	a	c	c	c	c	c	c	c	a	a	c	a	c	c	a	c	a	c	c	c	c	c	c	a	c	c	c	c	c	a	c	c	a	c
3886764	TGCAGCAAGCGGATTCAGTCACGATGTGGACACGGTAGATTACGGGATCTGTTTAATAATCTTTGAGAT	A	d	d	d	d	d	d	b	d	b	d	d	d	d	d	b	b	d	d	d	d	b	d	d	d	d	d	b	d	d	-	b	-	d	b	d	d	d	d	d	b	b	d	d	b	-	d	b
3887080	TGCAGAGCCGCGAGACGGACTCTGAGATCTCCACCCACGACTCGGGCTTCCG	A	d	-	d	d	d	d	b	d	b	d	d	d	d	d	b	b	d	d	d	-	b	d	d	d	d	d	b	d	d	d	b	-	d	b	-	-	d	d	d	b	b	d	d	b	b	d	b
3887239	TGCAGGCGCAACTGCGCGAAGCATCTACTAGGATTCTAGATGATCGGGTATGCATGCGATCTGTAACAA	A	d	d	b	d	d	d	b	d	b	d	d	d	d	d	b	b	d	d	-	b	b	d	d	d	d	d	b	d	d	d	b	b	d	b	d	d	d	-	-	d	d	d	d	d	b	-	b
3887333	TGCAGGTTTTGGCTTGGCCGAACTATTGTTCGCAGTCCCATTGCGCTTGGATGCGCATGTGGTGCTCTT	A	d	-	b	d	-	d	b	d	b	b	d	d	d	d	d	b	d	d	-	d	b	d	d	d	d	d	b	d	d	-	b	b	d	b	d	-	d	d	d	d	b	d	d	d	b	d	d
3888121	TGCAGGCCACGACCCATGGAAGGATGACGAATCTGACTCTGACGAGGAGGAAGTGACCCCG	A	c	c	c	c	a	c	c	c	-	c	c	c	c	c	c	c	c	c	c	a	-	c	c	c	a	-	a	a	-	a	c	c	c	c	a	a	c	c	-	c	a	c	a	a	a	a	c
3888327	TGCAGGACGAAGGTGACGCAATTGCCGTCCTCGTGCGCGCCGATGCCGTTGTTCTCGTCGGAGGATGTC	A	c	c	c	c	a	c	a	c	c	c	c	c	c	a	c	c	c	c	a	a	c	c	c	c	a	c	-	a	-	a	-	c	c	c	a	a	c	c	-	c	a	c	a	a	a	a	c
3889278	TGCAGCTCTTCACTAAGTGATTGTTCATTGCTTCAGTATACTGGCTGAACTGAAAATGGCGCAGGTGGG	A	d	d	d	d	d	d	b	d	b	d	d	d	d	d	b	b	d	d	d	b	b	d	d	d	d	d	b	d	d	d	b	b	d	b	-	d	d	d	d	b	d	d	d	b	b	d	b
3889647	TGCAGAATAAATATTTCTGCCAGCAACAATGATTAGATCTTTGATCCTTCCG	A	d	d	d	d	d	d	b	d	b	d	d	d	d	d	-	b	d	d	d	b	-	d	d	d	d	d	-	d	d	d	-	b	d	b	d	d	d	d	d	b	d	d	d	-	b	d	-
3889783	TGCAGCTCGAAGAAGCCATGTTGAATGCCG	A	d	d	d	d	d	d	b	d	b	d	d	d	d	d	b	b	d	d	d	d	b	d	d	d	d	d	b	d	d	d	b	d	d	b	-	d	d	d	-	b	b	d	d	b	b	-	b
3889882	TGCAGGCAGGGCACGTCCAACTTTGTTGCCATTTTACACTACTTGGCCACCGACGCATCCGATCACTTG	A	c	c	c	c	a	c	c	c	c	c	c	c	c	c	c	c	c	c	c	a	c	c	c	c	a	c	c	a	c	a	c	c	c	a	a	a	c	c	c	c	a	c	a	a	a	a	c
3889921	TGCAGCGCGCCCTGGTCGGCGGCGGCATAGCCAAGTCCTCGGCGGCTCTGTTCCTCGCCTTCTTCAGGG	A	d	d	d	d	d	d	d	d	b	d	b	d	b	d	d	b	d	d	d	d	b	d	d	d	d	d	b	d	d	d	d	d	d	b	-	d	d	-	d	b	b	-	d	b	b	d	b
3890504	TGCAGGTCGAGCACCTCGCCGCGGAGCTTGTCGGGGAGGGCGTCGACGAGCGTGATCTCGTCGGCCAGG	A	d	d	b	d	d	d	b	d	b	d	d	d	b	d	d	b	d	d	d	d	d	d	d	d	d	d	d	d	d	d	b	b	b	d	d	-	d	d	d	d	b	-	d	-	b	d	d
3890565	TGCAGGTCATGGCGCGACGCGCGCCAAGTTCAACAAGGCCTCCTGCCGTGGCTCCTCGCGCCGTCCCAG	A	c	c	c	c	c	a	a	c	c	c	c	c	c	a	c	c	c	-	a	a	c	c	c	c	a	-	c	a	c	a	c	c	c	c	c	a	a	c	c	c	c	c	a	c	c	c	c
3890967	TGCAGACAAGCATGCAGGGACAGACAAGTGCCGTGGATTATTCAGGGAAAGGGAAGTCCACAATGTATA	A	-	c	c	c	c	a	a	a	c	c	c	-	c	a	c	c	c	c	a	c	c	-	a	c	a	c	c	a	c	a	c	c	c	c	c	a	a	c	c	c	c	c	a	c	c	c	c
3891106	TGCAGTATTTGAACAAGATCAGAAGCCAAGCCTTGCTTTTCCATGAATAAACGGTGACATGGCCGAGAT	A	d	d	d	d	d	d	b	d	b	d	d	d	d	d	b	b	d	d	-	b	b	d	d	d	d	-	b	d	d	d	b	b	-	b	d	-	d	d	d	d	d	d	d	b	b	-	b
3891459	TGCAGACCAATAGTTGCACACTATCAAAGAGAGTATCGTGCACATCCTTAGTAGTGTGCAACATCCGAG	A	d	d	d	d	d	d	d	b	d	-	d	d	d	d	d	d	b	d	d	d	d	b	d	d	d	b	d	d	d	d	d	-	b	b	d	d	b	b	d	b	d	b	d	d	d	d	b
3891626	TGCAGAGTTTAAAAATTCAGCTAGCTAGAAGTTGATAAGTTGCATACAAAATAGCCCCAAGAGCACTTC	A	d	d	d	d	d	d	b	d	b	d	d	d	-	d	b	b	d	d	d	b	b	d	d	-	d	-	b	d	d	d	b	b	-	b	d	d	d	d	d	d	d	d	-	b	b	d	b
3891720	TGCAGCAGCACAGCCAACAGAGGAGGAAGACGACCTGATAGCCGAGGCCCTCTACGGGCACAGCGGCCG	A	d	d	d	d	d	d	b	d	b	d	d	d	d	d	b	b	d	d	d	b	b	d	d	d	d	d	b	d	d	d	b	b	-	b	-	-	d	d	d	d	d	d	d	d	b	d	b
3892017	TGCAGCCCACCATACACGGTTGCACTCCACACCAAGAGGCCAAGAGACTTTTGCGCGGGGTGCAACGGC	A	d	-	d	d	d	b	b	d	b	d	d	d	d	d	b	b	d	d	d	b	b	d	d	-	d	d	b	d	d	d	b	b	d	b	d	d	d	d	d	d	d	d	d	d	b	d	b
3892142	TGCAGAATCCCCCATACGGATACCTCCTCGGGGTCTACCTGGAGCCGAGACGGCTGATCCG	A	c	c	c	c	c	a	c	a	c	c	a	c	c	c	c	c	c	c	c	-	-	a	c	c	a	-	-	a	-	c	c	c	-	-	a	-	a	-	c	c	c	-	c	c	c	a	c
3892586	TGCAGCCCTGTGGTGAAAGTTGATCACTCGGAGAAAATCGAAGAAGCAGATGATATTGCAACCTTGCAA	A	a	c	c	a	c	a	c	a	c	c	c	c	c	a	c	c	c	c	c	c	c	c	a	c	a	c	c	a	c	a	c	c	c	c	c	c	a	c	c	c	c	c	a	c	c	c	c
3892624	TGCAGCTCGACTCCACCTGCATATATATTGTACAGGTAAACCGTAAGAGAATCCTAGAATATTGATCGA	A	d	d	d	d	d	d	b	d	b	-	d	d	d	d	b	b	d	d	d	b	b	d	d	d	d	d	b	d	d	d	b	b	d	b	-	d	d	-	-	d	d	d	d	b	-	d	b
3893193	TGCAGTTGGCGTGGGGAGGCGAGGTGGCAGACGACGCGCACGGCCCGAGCCTGTGGCGTCTCCG	A	c	c	c	c	c	a	a	-	c	c	c	c	c	a	c	c	c	c	a	c	c	c	c	c	a	c	c	a	c	a	c	-	c	c	c	a	a	c	c	c	c	c	a	c	c	c	c
3893425	TGCAGTGTTGCAGAGCTGATCAGCGTGTTCAGCTGCTGCAAAGGAGCTCGTCCCCG	A	c	c	c	c	c	a	a	-	c	c	c	c	c	a	-	c	c	c	a	c	c	c	c	c	a	-	c	a	c	a	-	-	c	c	-	a	a	c	c	c	c	c	a	c	c	c	c
3894173	TGCAGGCAAAGGAAGCAACACATTCATCCCCG	A	c	c	-	c	a	a	a	-	-	-	c	c	c	a	c	c	c	-	a	a	c	c	c	c	a	c	c	a	c	a	c	c	c	c	-	a	c	c	c	c	c	c	a	-	c	c	c
3894206	TGCAGCGCGCTCGGCGGCGACTCGTCGTCGCTGGGCGGCATCACCATCAACAAGACGCGCGCGCTGGAG	A	d	d	b	d	b	b	d	b	d	d	d	b	d	d	b	b	b	d	d	d	d	b	d	d	b	d	d	d	d	d	b	d	d	b	d	d	d	d	d	d	d	b	-	b	d	-	d
3896169	TGCAGTGCACAACTAGCCTATATCAATCCAACTTCACATGCGTATGTGTACCTGGACAAAACAGTCGTG	A	d	d	b	d	d	d	b	d	b	d	d	d	d	d	b	b	d	d	d	b	b	d	d	-	d	d	b	d	d	d	b	b	-	b	d	-	d	-	-	-	d	d	-	d	b	d	b
3896550	TGCAGCGGCAGGCCCTTGTACTCCATGACGGCCGCCACGTCCCGCGCCAACGTGGAGCGGATGATGGCC	A	d	d	d	d	d	d	d	b	d	d	b	d	b	d	d	d	d	d	d	d	d	d	d	b	d	d	b	d	d	d	-	b	d	b	d	d	b	b	d	b	d	b	d	-	d	-	b
3896816	TGCAGGTGTGCTAAGTACTAGTACTAGAGTAAGCAAATCCTCATCGCACCAAACAGTTAGACTATCCCA	A	d	b	d	d	d	d	b	d	b	d	d	d	d	d	b	b	d	d	d	d	b	d	d	-	d	d	b	d	d	-	b	d	d	b	d	d	d	d	d	b	b	d	d	b	b	d	b
3897190	TGCAGTTGTTGAACCATTACCCACTGGACACGATTCGCAGTCGCCGAAAGCAATTCAAGAAGCGGGTCA	A	c	c	c	c	c	c	c	a	c	c	a	c	c	c	c	c	c	c	c	c	c	c	c	a	c	c	c	-	a	c	c	a	-	a	a	c	a	-	a	c	c	c	c	a	c	c	a
3897360	TGCAGAGTCGGCCTCTTCTTCAGCGGAGGCCGCCCGAGGCCG	A	d	d	d	d	d	d	d	d	d	d	b	-	b	d	d	b	d	d	d	d	b	d	d	d	d	-	b	d	d	d	d	d	d	b	d	d	d	-	d	b	b	d	d	d	-	d	b
3897904	TGCAGCAAGCAAAATTTGTTACGGTGACATACGTGCGTGTCGTATCCATTGGGCAATTTGGTGATGAAC	A	d	d	d	d	d	d	b	d	b	d	d	d	d	d	b	b	d	d	d	b	b	d	d	d	d	d	b	d	d	d	b	b	d	b	-	-	d	d	d	b	-	d	d	b	b	d	b
3897947	TGCAGGAGGGGCTTCTTTGGCCTGTCCATGCCAAGGGGAGCCATGGTCACCGTGATCTTCGTTGCACCG	A	a	c	c	c	c	c	c	a	c	c	c	c	a	c	c	c	c	c	c	c	c	a	a	-	a	c	c	a	c	c	c	c	c	c	a	c	a	-	c	-	c	a	c	c	c	-	-
3897970	TGCAGCGCCCGCTCAGAGGTTCGCACCCGCCGCGATCTGCTCTACTCGTCTTGCCCG	A	a	c	c	a	a	c	c	a	c	c	c	c	-	a	c	c	c	c	c	c	c	a	a	c	a	c	c	a	-	a	c	c	c	c	c	c	a	-	c	c	c	-	a	c	c	a	c
3899032	TGCAGAGCCCACTGAGCCTTTGGCAAAGCCCG	A	d	d	d	-	d	d	d	b	d	-	-	d	d	d	d	d	b	d	d	d	d	b	d	d	d	d	d	d	d	d	-	d	b	b	d	d	b	b	d	b	d	b	d	d	d	d	b
3899756	TGCAGGCGGCGAGGGAGTCCCCCACGCTGGCGCTGCTGGACTGGTTGGACGGCTTCGAGGATGCCGCCA	A	a	c	c	a	c	a	c	a	c	c	c	c	c	a	c	c	c	c	c	c	c	c	a	c	a	c	c	a	c	a	c	c	c	c	c	c	a	c	c	c	c	c	a	c	c	c	c
3899906	TGCAGCCTGAAGCAGGCGCCCGCCTCTCTCGCCGTGGCCGCAAGACGGTGCGCGGCCGCGCCGCTCTTG	A	a	a	-	a	a	a	c	a	c	c	c	a	c	a	c	c	c	c	c	c	c	a	a	c	a	c	c	a	c	-	c	c	c	c	c	-	a	c	a	c	c	c	c	c	c	c	c
3900058	TGCAGCAGCAGGCACGACTTGCCGACACCTGCACGACCACCCGACCGTCAAGCGCGAGCCAGATTCAAC	A	a	c	c	a	a	c	c	a	c	c	c	a	c	a	c	c	c	c	c	c	c	a	a	c	a	c	c	a	c	a	c	c	c	c	c	c	a	c	-	c	-	c	a	c	c	a	c
3900135	TGCAGGTCGACGAGCTGGAAGCCGTGATCGTCCTCCAGCTTGTAGTAGTGCGTCGGCCG	A	c	-	-	c	c	a	-	a	c	c	c	c	-	a	c	c	c	-	a	c	c	c	a	c	a	c	c	a	-	a	c	-	c	c	c	a	a	c	c	c	c	-	a	c	c	c	c
3900238	TGCAGTACTAGGTAGCAACAGTATTGATACGCGCGCACGTACACACATTCCTCATCAGCTCACCGTCTG	A	a	c	c	a	c	c	c	a	c	c	c	c	c	a	c	c	c	c	c	c	c	a	a	c	a	c	c	a	c	a	c	c	c	c	c	c	a	c	c	c	c	c	a	c	c	c	c
3900257	TGCAGCTCTACAACAACAGCCTGAGCGGAGAGGTCCCAGCCG	A	d	d	b	d	d	d	b	d	b	d	d	d	d	d	d	b	d	d	d	d	b	d	d	d	d	d	b	d	d	d	b	b	d	b	d	b	d	d	d	d	b	d	d	-	b	-	d
3900491	TGCAGGCTGCATCTTTGTGCGTGCAGATCGGTTGCACGGAGGCGGCCAACACGCGAGTATCATGGTGGA	A	c	c	c	c	c	c	c	a	c	c	a	c	c	c	c	c	c	c	c	c	c	c	c	a	c	c	c	-	a	c	c	a	c	a	a	c	a	c	a	c	c	c	c	a	c	c	a
3901094	TGCAGATCGCCTCCCAGTACAGGTCCCTCGCCGCCTTCTGCTCGCCG	A	b	d	d	d	d	d	d	b	d	d	d	d	d	d	d	d	b	-	d	d	d	d	d	d	d	d	d	d	-	d	d	d	b	b	d	d	b	b	d	d	d	b	d	d	d	d	b
3901853	TGCAGACAGTGACAATGTCGAAAAGACACGCCTCAGCACATGGTATAACCAAGGTGATGTACCG	A	c	-	-	-	a	c	c	c	c	c	c	c	c	c	c	c	c	c	c	a	c	c	-	-	a	-	a	a	c	a	c	-	c	c	a	a	c	c	c	c	a	c	a	a	a	a	c
3901942	TGCAGCCAGGAGGTTGGTCGCACCCCACGCGCCTGCTTCCCCCACCTACAGGAGCCATGCGCGACGTGA	A	d	d	d	d	d	d	b	d	b	d	d	d	d	d	b	b	d	d	d	b	b	d	d	d	d	d	b	d	-	d	b	b	d	b	d	d	d	d	-	d	d	d	d	b	b	d	b
3902505	TGCAGATTCCCATCACAAACACACGACTCCTCCTTGACGCAAGCTGGCTTCCCCTGAGCTCGCCCCACC	A	d	d	b	d	d	d	b	d	b	d	d	d	d	d	b	b	d	d	-	d	b	d	d	d	d	-	b	d	-	d	b	b	d	b	d	d	d	-	-	-	d	d	d	d	b	d	b
3903296	TGCAGCAGCAGCAGCAGCAGCAGCAGCGCACCACGAAGCCGCCGTTGAGCGCCCGCGCCGCCGCCTTCA	A	c	c	c	c	c	c	c	a	c	c	a	c	c	a	c	c	c	c	-	c	c	c	c	a	c	c	c	c	a	c	c	a	-	a	a	c	a	c	-	c	c	c	c	a	c	c	a
3903455	TGCAGGTTCTGCTTCAGGTCTGCCAGGCACTCTAGCAGGAACTGCGCCCTCAATGCTGCAACAATCGAC	A	d	d	b	d	b	d	b	d	b	b	d	d	b	d	d	b	b	d	d	d	d	b	b	d	d	b	-	d	d	d	b	d	d	d	d	d	d	d	d	d	d	d	b	d	d	d	d
3903882	TGCAGAGGTCTCCTCCTGGAGGCGAAGCTCACGCCAGACGGCATCGCCGACCCTTAGAATCCG	A	d	d	d	d	d	d	b	d	b	d	d	d	d	d	b	b	d	d	d	b	b	d	d	-	d	d	b	d	d	d	b	b	d	b	d	d	d	d	-	d	d	d	d	d	b	d	b
3903920	TGCAGCATGGACGCGAGGAATTGTGGTAGAAGCGCAAGGACGGTTTGGTGGATTCGTCTCCTGGACTGC	A	d	d	d	d	d	d	b	d	b	d	d	d	d	d	b	b	d	d	d	d	b	d	d	d	d	d	b	d	d	d	b	d	d	b	d	-	d	d	d	b	b	d	d	b	b	d	b
3904236	TGCAGAGTCATGTTGTTTCTATAAAAACAACATGCATATCTCTTGAGTGACTTGAGCGAGCAAGCTACT	A	a	c	c	c	a	c	c	a	c	c	c	c	a	a	c	c	c	c	c	c	c	a	a	c	a	c	c	a	c	c	c	c	c	c	c	c	a	c	c	c	c	a	c	c	c	c	c
3904875	TGCAGAATCCTCTGGGTCAGCAGTGCAGAGCCCTAGGCCCG	A	d	d	b	-	d	d	b	d	b	d	-	d	d	d	b	b	d	d	d	d	b	d	d	d	d	-	b	d	-	d	b	b	d	b	d	-	d	-	d	d	-	d	d	d	b	-	b
3904889	TGCAGGTGGCAAATATCCTTTTCGTCGATACACCG	A	d	d	d	d	d	d	d	d	b	d	d	d	d	d	b	b	d	d	d	d	b	d	d	d	d	d	b	d	-	d	d	-	d	b	d	d	d	d	d	b	b	d	d	b	-	-	b
3905156	TGCAGCCTACGCCGCCGCCTCCAACCAAGGTACTCCCCCTGACGCGCACGGAGACACCGCGAGCTACTT	A	c	c	c	c	c	a	c	a	c	c	c	c	c	a	c	c	c	c	a	c	c	c	a	c	a	c	c	a	c	a	c	c	c	c	c	a	a	c	c	c	c	c	a	c	c	c	c
3905213	TGCAGCAAGCAGACCATGGCCATCAAATGCAGCACGGACAGCACCTCGTACCATGCATCCGCCATGGCC	A	d	-	d	d	d	d	b	d	b	d	d	d	d	d	b	b	d	d	d	b	b	d	d	d	d	d	b	d	d	d	b	-	d	b	d	d	d	d	d	b	b	d	d	b	b	d	b
3905472	TGCAGCTATACCCTTCTCCCAGTCCCAGACTCGAGAATTCTGTGGTGGTTGCTCATGCTCCATATTTTG	A	d	d	d	d	d	d	b	d	b	d	d	d	d	d	b	b	d	d	d	b	b	d	d	d	d	d	b	d	-	d	b	b	d	b	d	d	d	-	d	d	d	d	-	b	b	d	b
3905808	TGCAGCTCGCCGAGGTGCTCCACGGCCGCGGCCTCGCGGTCACCATCCTCCACACCACGTTCAACGCCC	A	a	c	c	a	a	c	c	a	c	c	c	a	a	a	c	c	c	c	c	c	c	a	a	c	a	c	c	a	c	c	c	c	c	c	c	c	a	c	c	c	c	a	c	c	c	c	c
3906611	TGCAGCAGCTGGCCTCTAGCTACCCGTGCCTCGCCGACCTGACGCTCGAGGAGTGCCCGACCTCCACCA	A	d	d	b	d	-	d	b	d	b	d	d	d	b	d	-	b	d	d	d	d	d	d	d	-	d	d	d	d	d	d	b	b	d	d	d	d	d	d	d	d	d	d	d	d	b	d	d
3906809	TGCAGGTGTACGTCATGGACACACCCACCATGGGACGAAAATCCGGCGACACTCAAATACAAACTATCC	A	c	c	c	c	c	c	c	a	c	c	a	c	c	c	c	c	c	c	c	c	c	c	c	a	c	c	-	c	a	c	c	a	c	a	a	c	a	c	a	c	c	c	c	a	c	c	a
3909716	TGCAGCGAAAAAGAAAGAAAGGTCCTCTCCTGGGAATATATAAAGCGCGCTCGCAGTGGTGGTACGCTG	A	d	d	b	-	-	d	b	d	b	d	d	d	d	d	b	b	d	d	d	d	b	d	d	-	d	d	b	d	-	d	b	b	d	b	d	d	d	d	d	-	d	d	d	d	b	-	b
3909727	TGCAGTATAACTTTATCAATACACTCACCTTGCAAAAGAAGAATAACTTTATAATCAGAAATGTGAGGA	A	c	c	c	c	a	c	-	c	c	c	c	c	c	c	c	c	c	c	c	a	c	c	c	c	a	c	c	a	c	a	c	c	c	c	a	a	c	c	c	c	a	c	a	a	a	c	c
4091894	TGCAGACGCTCTCGATCATGTTCGCGGATGATTGAGCGGCCG	A	c	c	c	c	a	c	c	c	c	-	c	c	c	c	c	c	c	c	c	a	c	c	c	-	a	c	-	a	c	a	-	c	c	c	a	a	c	c	c	c	a	c	a	a	a	a	c
4098964	TGCAGCGGAACGCCGACGCCGACGCGCCTCCGAGGCCGCCG	A	a	c	c	a	c	a	c	a	c	c	c	c	c	a	c	c	c	c	c	c	c	c	a	c	a	c	c	a	-	a	c	c	c	c	c	c	a	c	a	c	c	c	a	c	c	-	c
4102102	TGCAGGGACATGGACAACATGGAGGTCGTCGTGCTCGACCCCGATAGCAACAACCG	A	a	c	c	c	a	c	c	a	c	c	c	c	a	a	c	c	c	c	c	c	c	a	a	c	a	c	c	a	c	c	c	c	c	c	-	-	a	c	c	c	c	-	c	c	c	c	c
4103900	TGCAGGCCGCCGACGAGGTCCTGGAGGAGAAGGGTGATGGTGCCCG	A	c	c	c	c	a	c	c	c	c	c	c	c	-	c	c	c	c	c	c	a	c	c	-	c	-	c	a	a	-	a	c	c	c	c	a	a	c	c	c	c	a	c	a	a	a	a	c
4104894	TGCAGGGGCTGTCCAAGTACGACCTTGTGGACATGGACGGCGACGCGCAGGTGCGGTGCTTCCCGCGCG	A	d	d	d	d	d	d	d	d	d	d	b	d	b	d	d	b	d	d	d	d	b	d	d	d	d	d	b	d	d	d	d	d	d	b	d	d	d	d	d	b	b	d	d	b	b	-	b
4484519	TGCAGCTATTTTATCTTTCTTTCTTTCTTCCCCG	A	d	d	d	d	d	d	d	b	d	b	d	d	d	d	d	d	b	-	d	d	d	b	d	d	d	d	d	d	d	d	d	d	b	b	d	d	b	b	d	b	d	b	d	d	d	d	b
4484603	TGCAGCAGCTTGGGATAGGAAGAGGAGGGAGTGCGGGCGGCGGTGGGAGACGAGGACGCCG	A	c	c	c	c	c	a	a	c	c	c	c	c	c	a	c	c	c	-	a	c	c	-	c	c	a	c	c	a	c	a	-	c	c	c	-	-	a	c	-	c	c	c	a	c	c	c	c
4484632	TGCAGCTCCTGAGACGGCTTCGCGGCCTGCGGCTCTGGAGACGGCTTTCCG	A	c	c	c	c	c	a	a	c	c	c	c	c	c	a	c	c	c	c	a	c	c	-	c	c	a	-	c	a	-	a	c	c	c	c	c	a	a	-	-	c	c	c	a	c	c	c	c
4484753	TGCAGCGGAGTCGAGGGAGGAGCAGGGAGCAGCTCGATCTGCGGACTGCGGTGGAGGAGAGCAAGACTG	A	c	c	c	c	c	a	a	c	c	c	c	c	c	a	c	c	c	c	a	a	c	c	c	c	a	c	c	a	c	a	c	-	c	c	c	a	a	c	c	c	c	c	a	c	c	c	c
4485016	TGCAGGGTGGAGACGAGCGCGCCGACCAGCGCCGCGCCATCCCTGTCGACGGCGCGCGCCAGGCACCGC	A	d	d	d	d	d	d	d	b	d	d	d	d	d	d	d	d	b	d	d	d	d	b	d	d	d	d	d	d	d	d	d	d	b	b	d	d	b	b	-	b	d	b	d	d	d	-	b
4485364	TGCAGCAATCGAGTGATCATCCTTTCACCAACCG	A	a	c	c	a	-	a	c	a	c	c	c	-	c	a	c	c	c	c	-	c	c	c	a	-	a	c	c	a	-	a	c	c	c	c	c	-	a	c	c	c	c	c	a	c	c	c	c
4485470	TGCAGAGAGCGCGGCCGAGAAGGTGGTGCGTGCCGAGGAGGTCGCCAAGGCGAAGGCCG	A	d	d	d	d	d	d	b	d	b	d	d	d	d	d	b	b	d	d	d	b	b	d	d	d	d	-	b	d	d	d	b	b	-	b	d	d	d	d	-	d	d	d	d	b	b	d	b
4485641	TGCAGGCCTGGTTGGTCAGCTCGCCCCATCGCCG	A	a	c	c	a	a	c	c	a	c	c	-	a	c	a	c	c	c	-	c	c	c	a	a	c	a	c	c	a	c	-	c	c	c	c	c	c	a	-	-	c	c	c	c	c	c	c	c
4485712	TGCAGACCTATTTTTTTTGTCAAAAGAACAAATCGCACATGTCCGTGTGTAAATGGGTCGGGCCATCCG	A	d	d	d	d	d	d	b	d	b	d	d	d	d	d	b	b	d	d	d	d	b	d	d	d	d	d	b	d	d	d	b	b	d	b	d	d	d	d	d	b	b	-	d	b	b	d	b
4485777	TGCAGCCATCATGGCCGGCCCGAGCAAGAGCTCGCCTGCGGCGTAGGAGCTCCTCCG	A	d	d	b	d	d	d	b	d	b	d	d	d	b	d	d	d	d	d	d	d	d	d	b	d	d	d	d	d	-	d	d	b	d	d	d	d	d	b	d	b	b	-	d	d	d	b	d
4485789	TGCAGACGGCGTCGAAGCGGACGGAGTCGGACGCGGTGCCGAGACGGCCG	A	d	d	d	d	d	d	d	d	d	d	b	d	b	d	d	b	d	d	d	d	b	d	-	d	d	-	b	d	d	d	d	d	d	b	-	d	d	d	d	b	b	d	d	-	d	d	b
4486237	TGCAGCTGTGCAGCAACAGTTGATCGGTGCCCG	A	d	d	d	d	d	d	d	d	d	-	b	d	b	d	d	d	-	d	d	d	b	d	d	b	d	-	b	d	d	d	d	b	d	b	-	d	b	d	d	b	d	b	d	d	d	-	b
4486260	TGCAGCGATCTAAAAGAGATAGTTGCAGTAAACATGAAATTGCAGTAACCCATGGAAATCCACCACAGG	A	c	c	c	c	a	c	a	c	c	c	c	c	c	a	a	c	c	c	a	a	c	c	c	c	a	c	c	a	c	a	c	c	c	c	a	a	c	c	c	c	a	c	a	c	a	-	c
4486503	TGCAGCCACAGAAAGGCAAAGGAGCTCACCTATCCG	A	d	d	b	d	d	d	b	d	b	d	d	d	d	d	b	b	d	d	-	b	b	d	d	d	d	d	b	d	d	d	b	b	d	b	-	b	d	d	d	d	-	d	-	-	b	-	b
4486517	TGCAGGGGGCACTGCTGCCGTCCGTTCAGAGCGCAGGAGCCCGTGCGACCG	A	d	d	b	d	d	d	b	d	b	d	d	d	d	d	b	b	d	-	d	d	b	d	d	d	d	d	b	d	d	d	b	b	d	b	-	-	d	d	d	d	d	d	d	d	b	d	b
4486687	TGCAGCTAGCCATGGCGGGCGTTGAAGGGCGTGCTCACGCGCGAGGTCAGGGGCACGTGCTCACCGAGA	A	d	d	b	b	d	d	-	-	d	b	d	d	d	b	-	d	d	d	d	d	d	d	d	d	d	d	-	-	d	d	d	d	d	b	d	d	b	b	d	b	d	b	d	d	b	b	d
4487214	TGCAGCCCTCTCGTGCAATTTTCCCTGTAGGCGATCTCGATCATGGCCTCGTGCGGAAGGCTCCTCGTT	A	d	d	d	d	d	d	d	b	d	d	d	d	d	d	d	d	b	d	d	d	d	b	d	d	d	d	-	d	d	d	-	d	b	b	d	d	b	b	d	b	d	b	d	d	d	d	b
4487317	TGCAGGTGTTTGGTGCTCCACTTGTTCGTCTCCGACGAGAAGATGTGCAGGTTGTAGTGCCCAAGGTCC	A	d	d	b	d	d	d	b	d	b	d	d	d	d	d	d	b	d	d	d	d	b	d	d	d	d	-	d	d	d	d	b	b	-	-	d	d	d	d	d	d	b	d	-	-	b	d	d
4487403	TGCAGCTATCTTGGCAACCAAAGACCACCG	A	b	d	d	d	d	d	d	b	d	d	d	d	-	d	d	-	b	d	d	d	d	d	d	d	d	d	d	d	d	d	d	-	b	b	d	d	b	b	d	d	d	b	d	d	d	-	b
4487448	TGCAGATATGTCGAGCTTCGGAGGGAAGGCCG	A	d	d	-	-	d	d	d	-	b	-	b	d	b	d	d	b	d	d	d	d	b	d	d	d	d	d	b	d	-	d	-	d	d	b	d	d	d	d	-	b	b	d	d	b	b	d	b
4487462	TGCAGCTTTCTGAATTCTGGCACCTACCG	A	a	c	c	c	c	c	c	a	c	a	c	c	a	c	c	c	-	c	c	c	c	a	a	-	a	c	c	a	-	-	c	c	c	c	a	c	a	c	c	c	c	a	c	c	c	c	c
4487521	TGCAGTACAACGGGAGCGGACGGGGGTTGAAAACGGACCG	A	d	d	-	d	d	d	b	d	b	d	d	d	d	d	b	b	d	d	d	d	b	d	d	-	d	d	b	d	d	d	b	d	-	b	d	d	d	d	d	b	b	d	d	b	b	d	b
4487607	TGCAGATCCAAATCTCAAACTGGACGAACGCCGAACGGGCTGCCGGCCCAAACGAACAAAAGCGTCGTT	A	d	d	d	d	d	d	b	d	b	d	d	d	d	d	b	b	d	d	d	b	b	d	d	d	d	d	b	d	d	d	b	b	d	b	d	d	d	d	d	-	d	-	d	b	b	-	b
4487986	TGCAGGAATCACGGAATCAGATCCAGTTGCTGTCACTCGATGGTCGGGGTGGTGGACCATGTACGGACG	A	d	d	d	d	d	d	d	b	d	d	b	d	b	d	d	d	-	d	d	d	d	d	d	b	d	d	b	d	d	d	-	b	d	b	d	d	b	b	d	b	d	b	d	d	d	d	b
4488641	TGCAGGGTCGCGACGCTGTAGCCGTCTCGGTCGTCGCACGGTGGCAGCGAATCCGTATAGATGTAGTGA	A	d	d	d	d	d	d	d	d	d	d	b	d	b	d	d	b	d	d	d	d	b	d	d	-	d	d	b	d	-	d	d	-	d	b	d	d	d	d	-	b	b	d	d	b	d	d	b
4489962	TGCAGAGGGATGTGAGTCAAGGGGGGCAAGCACGATGGGGTGGCCAGGTGATTTCTTCGTTGGATCTCC	A	d	d	d	d	d	d	b	d	b	d	d	d	d	d	b	b	d	d	d	b	b	d	d	d	d	d	b	d	d	d	b	b	d	b	d	d	d	d	-	d	-	d	d	b	b	d	b
4491878	TGCAGCATGCGCTTGCACCGCGCGCAGCCGCCCG	A	a	c	c	a	a	c	c	a	c	c	c	c	c	a	c	c	c	c	c	c	c	a	a	c	a	c	c	a	-	a	c	c	c	c	c	c	a	c	-	c	c	c	a	c	c	-	c
4492561	TGCAGTTCGCGCAATCCATGGGTCACGTGGTGGCGGCGCTCCCTTCCCCGCGTGTGCTCGCGACGCACC	A	c	c	c	c	c	a	c	a	c	c	a	c	c	c	c	c	c	c	c	c	c	a	c	c	a	c	c	a	-	c	c	c	c	c	a	c	a	-	a	-	c	c	-	c	c	c	a
4494148	TGCAGTTTGCATGGACTTTGAGGCTCGTCGCGTCGGGAGGCTATTGTTATCGTTGAATTGTCGCCATAT	A	c	c	c	-	a	c	-	c	c	c	c	c	c	c	c	c	c	c	c	a	c	c	-	c	a	-	c	a	c	a	c	-	c	c	a	a	c	c	c	c	a	c	a	a	a	a	c
4494491	TGCAGACATGTGAACAACATATATCAATACCG	A	d	d	b	d	d	d	b	d	b	d	d	d	d	d	b	b	d	d	d	d	b	d	d	-	d	d	b	d	-	-	b	b	d	b	d	d	d	d	d	d	d	d	d	-	b	d	b
4495358	TGCAGACGCCCCAGGCCGCGCGTCGTCAGACCG	A	d	d	d	d	d	d	d	d	b	d	d	-	d	d	b	b	d	-	d	d	b	d	d	d	d	d	b	d	-	d	d	-	-	b	d	d	d	d	d	b	b	d	d	b	b	-	b
4495585	TGCAGCTTCTCTAACTTGGTGATGTTCACCG	A	a	c	c	a	a	c	c	a	c	c	c	a	a	a	c	c	c	c	c	c	c	a	a	-	-	c	c	a	-	c	c	c	c	c	c	c	a	c	c	c	c	c	c	c	c	-	c
4495617	TGCAGCACGCCCGCTTCCCCGCGCGCGCCCCGCCGTCGTCGTGGATCCTGTACCGCATGGCGCAGCCGA	A	a	c	c	c	a	c	c	a	c	c	c	c	a	a	c	c	c	c	-	c	c	a	a	c	a	c	c	a	c	c	c	c	c	c	c	c	a	-	c	c	-	a	c	c	c	-	c
4497130	TGCAGACCTAGGGCACGAGGCGGACGGCGGTGTGCGGCGTCCAACGGTGTCTACCG	A	d	d	d	d	d	d	b	d	b	-	d	d	d	d	b	b	d	d	d	b	b	d	d	-	d	d	b	d	d	d	b	d	-	b	-	-	d	d	d	b	b	-	d	b	b	d	b
4498504	TGCAGCTGCTCACCAACAAGTGGCGGGATGCTCTGCTCACTCCTGAAGTAGTCGCGAGGATCGATCTGA	A	d	d	b	d	d	d	b	d	b	d	d	d	d	d	b	b	d	d	d	b	b	d	d	d	d	d	b	d	d	d	b	b	-	b	-	-	d	d	d	d	d	d	-	d	b	-	b
4499555	TGCAGAACGAAGCGCTGCCGTGCCAGGTCCGCCG	A	d	d	d	d	d	d	b	d	b	d	d	d	d	d	b	b	d	b	d	b	b	d	d	-	d	d	b	d	d	d	b	b	d	b	d	d	d	-	d	d	-	d	d	b	b	d	b
4499828	TGCAGTCGTTTAAATCCTTGGATCAAAAGGACCG	A	a	a	a	a	a	a	a	a	a	a	a	a	a	a	a	a	a	a	a	a	a	a	a	a	a	a	a	a	a	a	a	a	a	a	a	a	a	a	a	a	a	a	a	a	a	-	a
5034645	TGCAGCAAATTCGGGTACTGCGGCAGCGGCGACGGCTGCCAGAGCCAGTGCAGCGGCTGCGGTACCGAG	A	c	c	c	c	a	c	c	c	c	c	c	c	c	c	c	c	c	c	c	a	c	c	c	c	a	c	a	a	c	a	-	c	c	c	a	a	c	c	c	c	a	c	a	a	a	a	c
5036739	TGCAGGACGAACATACACTGGCTGGCGAGCATCGTCGACTGACCCCCTTGTAGGCCAGACACCG	A	a	-	c	a	a	c	c	a	c	c	c	a	c	a	c	c	c	c	c	c	c	a	a	c	a	c	c	a	c	c	c	c	-	c	c	c	a	c	c	c	c	c	a	c	c	a	c
5036864	TGCAGCAGCAGCAGCAGCAGCAGCAGCAGCAGCGCACCACGAAGCCGCCGTTGAGCGCCCGCGCCGCCG	A	d	d	b	d	b	d	b	d	b	b	d	d	b	d	d	b	b	d	d	d	d	b	b	d	d	b	d	d	d	d	b	d	d	d	d	d	d	d	d	-	d	d	b	d	d	-	d
5038101	TGCAGGCTAGTCGTCCTGTTGCGTCACCAGATCCAATCGGCTCGTGCAGGGGCTCCTCCTCCCG	A	d	d	b	d	b	b	d	b	d	d	d	b	d	d	b	b	b	d	d	d	d	b	d	d	b	d	d	-	d	d	b	-	d	b	d	d	d	d	d	-	d	b	d	b	d	d	d
5039264	TGCAGCACAATACCAAAATGACTTGTCCAATGCATATAAAGTCTTTTAACTTGTAACAAACGGCAAGCG	A	d	d	d	d	d	d	b	d	b	d	d	d	d	d	b	b	d	d	d	b	b	d	d	-	d	d	b	d	-	d	b	b	d	b	-	-	d	d	d	d	d	d	d	-	b	-	b
5042018	TGCAGCTGCCGCCACTGCGGATGAGATGGGCAATGGCGGGCGGTGCGTGTGAACCTCTGGGTGATGTGC	A	c	c	c	c	a	c	c	c	c	c	c	c	c	c	-	c	c	c	c	a	c	c	c	-	a	c	a	a	-	a	c	c	c	c	a	a	c	c	c	-	a	c	a	a	a	a	c
5042267	TGCAGCCACGAGGGCGAACTCGCCGTGGAGTTCTCGTGCGGGGAGGCTCACGAAACACGGCCAGAGGCA	A	d	d	d	d	d	d	d	b	d	d	b	d	d	d	d	d	b	d	d	d	d	b	d	d	d	d	-	d	d	d	d	d	b	b	d	d	b	b	-	b	d	b	d	d	d	d	b
5042413	TGCAGCCTTTGAAGTCGCCGTCTTGCTCGCCG	A	d	d	d	d	d	d	b	d	b	d	d	d	d	d	b	b	d	d	d	b	b	d	d	d	d	d	b	d	d	d	b	b	d	b	d	-	d	-	d	-	d	d	d	b	b	-	b
5045973	TGCAGAGCAGTGGCGGATGCAGCCCATACGCGTCGCCCCAAGGGCCG	A	c	c	c	c	c	a	c	a	c	-	a	c	c	c	c	c	c	c	c	c	c	-	c	a	c	c	c	-	a	-	c	-	c	-	a	-	a	c	a	c	c	-	c	-	c	a	a
5046302	TGCAGAGCGGAGACGGCCGCGAGGGCGAGGCTTGTCTCGCGATCTTTGTGCTCGTGCACGAGAGAAGAG	A	d	d	b	d	d	d	b	d	b	d	d	d	d	d	b	b	d	d	d	b	b	d	d	d	d	d	b	d	d	d	b	b	d	b	d	d	d	d	d	d	d	d	d	d	b	d	b
5138196	TGCAGATGGAGAAGCAAAGAAATATCATGTCAAAACGGTTGTAGGGATCGAGAGAAGTCGACATATCAA	A	d	d	d	d	d	d	b	d	b	d	d	d	d	d	b	b	d	d	d	b	b	d	d	d	d	d	b	d	d	d	b	b	-	b	-	d	d	d	-	d	d	d	d	b	b	d	b
5138747	TGCAGATAGCAGAACGGCAGCAGTTGAGGTAAAGAATGAACAGATCCGCAGCAAAGCGGTGCCG	A	c	c	c	c	c	a	a	c	c	c	c	c	c	a	c	c	c	c	a	c	c	c	c	c	a	c	c	a	c	a	c	c	a	c	-	a	a	c	-	c	c	c	a	c	c	-	c
5138901	TGCAGCTCTACAACAACAGCCTGAGCGGAGAGGTCCCAGCCGGGATCACCCAGGCGAGGAAGCTCAGAG	A	d	d	b	d	d	d	b	d	b	d	d	d	d	d	d	b	d	d	d	d	b	d	d	d	d	d	b	d	d	d	b	b	d	b	d	-	d	d	d	d	b	d	d	d	b	-	d
5200246	TGCAGCAGGCGGGGCTGGAGGTGTAGGGGCGCGCGTGTCCGCCGGGATTGGCGGTGGCTTTGACGACGT	A	d	d	d	d	d	d	d	b	d	d	d	d	d	d	-	d	b	d	d	d	d	b	d	d	d	d	d	d	d	d	-	-	b	b	d	d	b	b	-	b	d	b	d	d	d	d	b
5201043	TGCAGAAAGAGGGGATGACAGGGAAGACGGCGACTGCGACAGGAGAGGTGGATTGGGAGCTTGGGACGG	A	b	d	d	d	d	d	d	b	d	d	d	d	d	d	d	d	b	d	d	d	d	d	d	d	d	d	d	d	-	d	d	d	b	b	d	d	b	b	-	d	d	b	d	-	d	d	b
5201050	TGCAGGTACTTGGAGGATCAGATGTACCG	A	c	c	c	c	a	c	c	c	c	c	c	c	c	c	c	c	c	c	c	a	c	c	-	c	-	c	c	a	c	a	c	c	c	c	a	a	c	c	c	c	a	c	a	a	a	a	c
5201307	TGCAGGCCCGCTGCTGAACGGCAACTTCGAGTACACGCCCACCAGGTCCCAGATGAACGGCTCGAGGGT	A	c	c	c	c	c	c	a	c	c	c	a	c	a	c	c	c	a	a	c	c	c	c	a	a	c	c	a	c	c	a	c	c	a	-	c	c	c	a	c	c	-	c	c	c	c	-	c
5201545	TGCAGCGAGTGGCGTGACCGCATCTCCGACCCG	A	d	d	b	d	b	d	b	d	b	b	d	d	b	d	d	b	b	d	d	d	d	b	b	d	d	b	d	d	d	d	b	d	d	d	d	d	d	d	d	-	d	-	b	d	d	d	d
5201715	TGCAGTGAATGTTTCTTTCAATGAGCTTTCCG	A	a	c	c	c	c	c	c	a	c	c	c	c	a	c	c	c	c	c	c	c	c	a	a	c	a	c	c	a	-	c	c	c	c	c	a	-	a	c	-	c	c	a	-	c	c	c	c
5201791	TGCAGCAGTGCATCTAATTATAAACAGCAAAGAGTGATCTCATGAGTCTGATCTCAAAAGCATTTTTCA	A	d	d	d	d	d	d	b	d	b	d	d	d	d	d	b	b	d	d	d	b	b	d	d	d	d	d	b	d	d	-	b	b	d	b	d	d	d	d	d	d	d	d	d	d	b	d	b
5202667	TGCAGCAAGCATACGACGTGTACGGAGGGCCG	A	a	c	c	a	a	c	c	a	c	c	c	a	-	a	c	c	c	c	c	c	c	a	a	c	a	c	c	a	c	c	c	c	c	c	c	-	a	c	c	c	c	c	a	c	c	a	c
5203066	TGCAGAATAGTGGCGGTGATGTTGACAGCTCCACTTGTCTCGAACGAAACTATTGGAATAAAGCACGGA	A	a	c	c	a	c	a	c	a	c	c	c	c	c	a	c	c	c	c	c	-	c	c	a	-	a	-	c	a	-	a	c	c	c	c	c	c	a	c	c	c	c	c	a	c	c	-	c
5204294	TGCAGTCGGCCTCTCCAGGGCGCTCACTTGGGTGGCTGAGGCGTGAAGCGGTGCACGGCGGCGGATTTC	A	d	d	d	d	d	d	d	b	d	d	d	d	d	d	d	d	b	d	d	d	d	b	d	d	d	d	d	d	d	d	d	d	b	b	d	d	b	b	-	b	d	b	d	d	d	-	b
5205312	TGCAGTAATGTTTCCCTCGAGCACTGACACCACTCCGAAGCTTGCCGCTGTCATCTCGTGCTGATTTTC	A	d	-	d	d	d	d	b	d	b	d	d	d	d	d	b	b	d	d	d	b	b	d	d	-	d	d	b	d	d	-	b	b	d	b	d	d	d	d	-	-	d	d	d	d	b	-	b
5206256	TGCAGTACGCTGATCCTTAGGGATGCTGCAAAACTTCTCTGTGGTGTGTCCCAGCAGACCACAACAAAA	A	a	c	c	a	a	c	c	a	c	c	c	c	c	a	c	c	c	c	c	c	c	a	a	c	a	c	c	a	-	a	c	c	c	c	-	c	a	a	-	c	c	c	a	c	c	a	c
5206335	TGCAGGCTGCCGCTCCCTCCTTTGCAACTGCTTGCTGTTGGGCGCCGCACATTGCTCTAACTGCTCGAG	A	c	c	c	c	c	c	c	c	a	c	c	a	a	c	c	c	-	c	c	c	c	a	c	a	c	c	a	c	a	c	c	c	c	c	c	c	c	c	c	c	c	c	c	c	a	a	-
5206451	TGCAGTACATATTCATACCTGGGGTTGCTCGTGATGCCCATTGAACAAATCCAACAGAGAGACATTATA	A	c	c	c	c	c	a	a	a	c	c	c	c	c	a	c	c	c	c	a	c	c	c	a	c	a	c	c	a	c	a	c	c	-	c	c	a	a	c	c	c	c	c	a	c	c	c	c
5207374	TGCAGGACCGTAGGACGCAGCGGCCACCGACCCGTGCATGATTGGCTTGGGTGGGAGCGGCCGCCAGCT	A	a	c	c	c	c	c	c	a	c	c	c	c	a	-	c	c	c	c	c	c	c	a	a	c	a	c	c	a	-	c	c	c	c	c	a	c	a	c	c	c	c	a	c	c	c	c	-
5207459	TGCAGTTCCCCTATTGCGAAACATTTACCTGCACCG	A	c	c	c	c	c	a	a	a	c	c	c	c	c	a	c	c	c	c	a	c	c	c	a	-	a	-	c	a	c	a	c	-	c	c	c	a	a	c	c	c	c	c	-	-	c	c	c
5207664	TGCAGTGGAGTGGCAGGCCTAGTGGGTGATTTACAGTCCGTGATACAGCTATGATTCAATAGGCGTATT	A	d	d	d	d	d	d	d	d	b	-	b	d	b	d	d	b	d	d	d	d	b	d	d	-	d	d	b	d	d	d	d	d	d	b	d	d	d	d	d	b	b	-	d	b	b	d	b
5207913	TGCAGGGGCTGTCCAAGTACGACCTCGTGGACATGGACGGCGACGCGCAGGTGCGGTGCTTCCCGCACG	A	c	c	c	c	c	a	a	c	c	c	c	c	c	a	c	c	c	c	a	c	c	c	-	c	a	c	c	a	c	a	c	c	c	c	c	a	a	-	c	c	c	c	a	c	c	c	c
5207951	TGCAGAAACTTTCTTTTTCCTCTGAAAACTTGCATCTGTTGGGATCACTCACAACCATCAGCAGAATGA	A	a	c	c	c	a	c	c	a	c	c	c	c	a	a	c	c	c	c	c	c	c	a	a	c	a	c	c	a	c	-	c	c	c	c	c	-	a	c	c	c	c	a	c	c	c	c	c
5208530	TGCAGGAAGCGAGGGGCGAGGCCGAAAGAAGCCAGGGTTTCTCGGCGGGGGCAGAAAAGGAATCTCCCG	A	d	d	b	d	d	d	b	d	b	d	d	d	b	d	d	b	b	d	d	d	d	d	b	d	d	b	d	d	d	d	b	b	d	d	d	d	d	d	d	d	-	d	b	d	-	d	d
5209302	TGCAGCCGCCGCACAGGAGTGGAGATGGGGAACACGAAATTTAGGGTTAGGGGAGGCTCGTGGCAATTT	A	d	d	d	d	d	d	d	d	d	d	d	d	d	b	d	d	d	d	d	d	d	d	d	d	d	d	d	d	d	d	d	b	d	-	d	d	d	d	d	d	d	b	d	d	d	b	d
5209665	TGCAGCTCCTCTTCGTCCTTGTCGGGCCGCTGCAACCGCGGCGAGGAGCTCGGCGACTTGGATCGACGA	A	d	d	b	d	d	d	b	d	b	d	d	d	b	d	b	b	b	d	-	-	d	d	b	d	d	b	-	d	d	d	b	d	b	d	d	d	d	d	d	d	d	d	b	-	-	d	d
5210059	TGCAGGGGTTCTACATGCGGGAGGTGATCATGCGCGTGACGGCGGTGAGGAGGCCGCGGCCGCCCGAGA	A	c	c	c	c	a	c	c	c	c	c	c	c	c	c	c	c	c	c	c	a	c	c	c	c	a	c	c	a	c	a	c	c	c	c	a	a	c	c	c	c	a	c	a	a	a	c	c
5210113	TGCAGTTACCGCGGCAAGCCGGCAAGGTGTAAAACGGCAGGAGCGGGTCCTGGCGTACTGTTAACTTAC	A	b	d	d	d	d	d	d	b	-	d	d	d	d	d	d	d	b	d	d	d	d	d	d	d	d	-	d	d	d	d	-	d	b	b	d	d	b	b	d	d	d	b	d	d	d	d	b
5211412	TGCAGGCCATCGTGCGCGGACGGCAGGTGCGGAAGCAGGCGGCAGTCACGCTCCGATGCATGCAGGCGC	A	d	d	d	d	d	d	b	d	b	d	d	d	d	d	b	b	d	d	d	b	b	d	d	d	d	d	b	d	d	d	b	b	d	b	-	d	d	-	d	d	d	d	d	b	-	d	b
5213893	TGCAGGCGGGAGGGCACGGGAGTCATTCACATACGACCTATTGGCAGGGAGCCTACCG	A	d	d	-	d	d	d	d	d	b	d	b	d	b	d	b	b	d	d	d	d	b	d	d	-	d	d	b	d	d	d	-	-	-	b	-	d	d	-	-	b	b	d	d	b	b	d	b
5214199	TGCAGGAGGGCGAGGGAGGGGGATGTGCAGCACCG	A	a	c	c	c	a	a	c	a	c	c	c	a	-	-	c	c	c	a	c	c	a	c	c	a	a	a	a	c	c	a	a	c	c	a	c	c	a	c	c	c	a	c	c	-	-	c	c
5214370	TGCAGCGAAGGCAAGGCCACAAGGTTTGCCG	A	c	c	c	c	a	c	-	c	-	c	c	c	c	c	c	c	c	c	c	a	c	c	c	-	a	-	a	a	-	a	c	c	c	c	a	a	-	c	c	c	a	c	a	a	a	a	c
5214736	TGCAGGAGGCCGTGGACTTCTGCGTCAAGGAGCGGCTCGACGAGGGGTTCGCCG	A	c	c	c	c	a	c	a	c	c	c	c	c	c	a	c	c	c	c	a	a	c	c	-	c	a	c	c	a	c	a	c	c	c	c	a	a	c	c	-	c	a	c	a	-	a	c	c
5215365	TGCAGATCCAGGGGAAGAAGGAGGGGGTGAGAGGAGGAAGTGTGCTAGGGTTTGGGCGCCGAGAGAGGT	A	d	d	d	d	d	d	b	d	b	d	d	d	d	d	b	b	-	d	d	b	b	d	d	d	d	d	b	d	d	d	b	b	d	b	d	-	d	d	d	d	-	-	d	b	b	d	b
5215541	TGCAGGGTCGACGTGACGTCGCCCTGGTCAGGCCAAGCCGCCGCCGCGGCGGCGGCGCCGTACAGGGCA	A	c	c	c	c	a	c	a	c	c	c	c	c	c	a	a	c	c	c	a	a	c	c	c	c	a	a	c	a	a	a	c	c	c	c	a	a	c	-	a	c	c	c	a	c	a	-	c
5215547	TGCAGGGGGCCGACTTGGGACTCCCCAGAGTTGCTGTCGCCACAACCGCAAGTCCCAGCCGTCGGCTGG	A	d	d	d	d	d	d	b	d	b	d	d	d	d	d	b	b	d	d	d	b	b	d	d	-	d	d	b	d	d	d	b	b	d	b	-	-	d	d	d	d	d	d	d	b	b	d	b
5216213	TGCAGCGCCGCCAGCGCGCTGCTCTCCAGCAGCGACGGCAACACGACGGTGCCCCTGACGGCGGGCGGC	A	d	d	d	d	d	d	b	d	b	d	d	d	-	d	b	b	d	d	d	d	b	d	d	d	d	d	b	d	-	d	b	d	d	b	d	d	d	d	-	b	b	d	d	b	b	d	b
5216329	TGCAGGCTACTGGGGTCGACGAAGTATGGTCCCGCTGTACTGTCCCGAGGCCACAACTCTGTGTAGCGC	A	d	d	d	d	d	d	d	b	d	d	b	d	d	d	d	d	b	d	d	d	d	d	d	b	d	b	d	d	d	d	d	d	b	b	d	d	b	b	-	b	d	b	d	d	d	-	b
5216487	TGCAGTTTTGCAGGGTATGCAAGCGGGGGTTACCGCTCTTCCTCCAGCAACAGCACCACCACCAGATAC	A	-	a	c	c	a	c	c	c	c	-	c	c	c	c	c	c	c	c	c	a	c	c	c	-	a	c	c	a	c	a	c	-	c	c	a	a	c	c	c	c	a	c	a	a	a	a	c
5216702	TGCAGCCCGTCCCAATGCCGCAGGACTCGCAGCAGAAGGGACGATTGCCCCCGTGACATACTGATCAAC	A	a	c	c	a	a	c	c	a	c	c	c	c	c	a	c	c	c	c	c	c	c	a	a	c	a	c	c	a	c	a	c	c	-	c	c	c	a	c	c	c	c	c	a	c	c	a	c
5216902	TGCAGCAGCGTGGATCCATGGCGCCTTGGGGAAGAAAGTGAAGGGAATAAGACGGTCCAGCACCGTTCG	A	c	c	c	c	c	c	c	a	c	c	a	c	c	c	c	c	c	c	c	c	-	c	c	a	c	c	c	c	a	c	c	a	c	a	a	-	a	c	a	c	c	-	c	a	c	c	a
5217151	TGCAGGGGCCATTTACAGCGAGGTTTGTGGTGCATAGGCGGGGTCATTCCATACAAGCTCAGCTGCGGT	A	b	d	d	b	d	d	d	d	d	d	b	d	d	d	d	b	b	d	b	d	d	d	-	d	d	d	d	-	d	b	d	d	d	-	b	d	d	d	b	d	d	d	b	d	d	d	d
5217557	TGCAGCCGTCGCACGCTTCACCCGAAAGGCCACAGAAGTAGGTTGTGTCGGGTTTGGGCCTTGCATGAA	A	a	c	c	a	a	c	c	a	c	c	c	a	a	a	c	c	c	c	c	c	c	a	a	c	a	c	c	a	-	c	c	c	c	c	c	c	a	c	c	c	c	a	c	c	c	c	c
5217841	TGCAGTTCTGGAGCACGACGGCGGCGTCCCCAAAGACGAAGTCGACGGTGCCGTAGACGTCGCAGTCGC	A	d	d	b	d	d	d	b	d	b	d	d	d	d	d	b	b	d	d	d	b	b	d	d	d	d	d	b	d	d	d	b	b	d	b	d	d	d	d	-	-	d	d	d	-	b	d	b
5217961	TGCAGTCAACCGTAGCGCCGTCAGCGAATGGATTCGCAAAGAAAAATGGGGGGAGGAACTAGGGGGTAG	A	d	d	d	d	d	d	d	d	b	d	b	d	b	d	d	b	d	d	d	d	b	d	d	d	d	-	b	d	d	d	d	d	d	b	d	d	d	-	d	b	b	d	d	b	b	d	b
5219425	TGCAGCATCGTTTCATTGTGTGCCTGTGCCTGTAGCAGATGCAGATTTTAGAGAAAGGAGAGAAAGAAA	A	d	d	d	d	d	d	b	d	b	d	d	d	d	d	b	b	d	d	d	b	b	d	d	d	d	d	b	d	d	d	b	b	d	b	d	d	d	d	d	d	d	d	d	b	b	d	b
5219514	TGCAGCCATTACTCGGCTTGTAGAACCG	A	d	d	d	d	d	d	d	d	d	-	b	d	b	d	d	b	d	d	d	d	b	d	d	d	d	d	b	d	d	d	-	b	d	b	d	d	d	d	d	b	b	b	d	d	d	d	b
5219842	TGCAGCACGTCCTGCTGTACAAGGGCGAAGACATGCCGCCCTTCGACGACATTCTCCAGTCCCTCAGGT	A	d	d	d	d	d	d	d	b	d	d	b	d	d	d	d	d	b	d	d	d	d	b	d	d	d	-	d	d	d	d	d	-	b	b	d	d	b	b	-	b	d	b	d	d	d	d	b
5220173	TGCAGCGCCGCCAACGCGCTACTCTCCAGCAGCGACGGCAACACGACGGTGCCCCTGACGGCGGGCGGC	A	a	c	c	a	c	a	c	a	c	c	c	c	c	a	c	c	c	c	c	c	c	c	a	c	a	-	c	a	c	a	c	c	c	c	-	-	a	c	c	c	c	-	a	c	c	c	c
5220654	TGCAGCAGATCATGGATGCTTGAACTGCCG	A	-	c	c	c	-	a	a	a	c	c	c	c	c	a	c	c	c	c	a	c	c	c	a	-	a	c	c	a	c	a	c	c	c	c	-	a	a	c	-	c	c	c	a	c	c	c	c
5221514	TGCAGCACCTTATCCCTTTCATTTCTTCGCCCCG	A	-	c	c	-	c	a	a	a	c	c	c	c	c	a	c	c	c	c	a	c	c	c	a	-	a	c	c	a	-	a	c	c	-	c	c	a	a	c	c	c	c	-	a	c	c	c	c
5221760	TGCAGAAGTTGCTGCGGGGGTGCGGAAAAGGGATAGGCCCCTCATTCGTGACGTGTGGGTGTTGTTCGT	A	d	d	d	d	d	d	b	d	b	d	d	d	d	d	b	b	d	d	d	b	b	d	d	-	d	d	b	d	d	d	b	b	d	b	d	d	d	-	d	d	-	d	b	d	b	d	b
5222034	TGCAGCGACCTCCCCTGCCGTGTATCGCCG	A	d	d	d	d	d	d	d	d	b	d	d	d	b	d	b	b	d	d	d	d	b	-	d	d	d	d	b	d	d	d	d	-	d	b	d	d	d	d	d	b	b	d	d	b	b	-	b
5222577	TGCAGGTGTTGGGCGTCGTCTGGCCGCTGCCCAGCGGACGAGTGCTGGCGCGCTGACGATCCCCACCAA	A	d	d	d	d	d	d	b	d	b	d	d	d	d	d	b	b	d	d	d	d	b	d	d	d	d	d	b	d	d	d	b	d	d	b	d	-	d	d	d	b	b	-	d	b	b	d	b
5222863	TGCAGGCCGACCAGGGGTGGTCGAGGCGGGTGACGTTGGCGTGCATCGCCTTCTGCACGTCCG	A	a	c	c	c	a	-	c	a	c	c	c	a	a	a	c	c	c	c	c	c	c	a	a	c	a	c	c	a	-	c	c	c	c	c	-	-	a	c	c	c	c	a	-	-	c	c	c
5225586	TGCAGATGCTGCTTCCCTGTGGCTGTGCATTGGCCG	A	-	c	c	a	c	a	a	a	c	c	c	c	c	a	c	c	c	-	a	c	c	-	a	c	a	c	c	a	c	a	c	-	c	c	c	a	a	c	c	c	c	c	a	c	c	c	c
5225600	TGCAGCCGTTGTTGCCGCCTCGCGCGACGGCTTCTTCGGCCTGGGCGAGTGCAAGGGCCAGGTGGTGAT	A	a	c	c	a	c	a	c	a	c	c	c	c	c	a	c	c	c	c	c	c	c	a	a	c	a	c	c	a	c	a	c	c	c	c	c	c	a	c	c	c	c	c	a	c	c	-	c
5226078	TGCAGCGCGAGGTCGATCTCGTCGGTGCCG	A	d	d	b	d	d	d	b	d	b	d	d	d	b	d	d	b	d	d	d	d	d	d	d	d	d	d	-	d	d	d	b	b	d	-	d	d	d	d	d	d	d	-	d	d	b	d	d
5226185	TGCAGCGGGAGCCTCTCGCCGCCGACGCCGAGCCCCGTCAGGCCCACGTAGTAGAAGCTCGGCTCCTGC	A	d	d	d	d	d	d	d	b	d	d	d	d	d	d	d	d	b	d	d	d	d	b	d	d	d	d	d	d	d	d	d	d	b	b	d	d	b	b	-	b	d	b	d	d	d	d	b
5226438	TGCAGAAGTTGCCGCGGGGGTGCGGAAAAGGGATAGGCCCCTCATTCGGGACGTGTGGGTGTTGTTCGT	A	d	d	d	d	d	d	b	d	b	d	d	d	d	d	b	b	d	d	d	b	b	d	d	-	d	-	b	d	d	d	b	b	d	b	d	d	d	d	d	d	d	d	d	d	b	d	b
5226440	TGCAGCCGCGAAAAGGACGTCAGGGCCAGGTTCACCCTCAACCTGATGGAGAACGACGGCCGCCTGTCC	A	d	d	d	d	d	d	d	d	d	d	b	d	b	d	d	b	d	d	d	d	b	d	d	d	d	d	b	d	-	d	d	d	d	b	-	d	d	d	d	b	b	d	d	b	-	d	b
5226708	TGCAGCACATTGTCGGGGAGAGTGCTCAGCCTGTCTGCGCCCTCGCTGTGCGACGGCGCCATCGTCGTC	A	c	c	c	c	a	c	a	c	c	c	c	c	c	a	c	c	c	c	a	a	c	c	c	c	a	-	c	a	c	a	c	c	c	c	a	a	c	c	c	c	c	c	a	c	a	c	c
5226785	TGCAGCGGCGCGAGGGCATCAAGCGGCGGCGGTTGGCGGCCGCGGTGGAGCAATCAGCAGCCCATCTGC	A	d	d	d	d	d	d	d	b	d	d	b	d	d	d	d	d	d	d	d	d	d	d	d	b	d	d	d	d	d	d	-	b	b	b	d	d	b	b	b	b	d	b	d	d	d	d	b
5226966	TGCAGCCTCGTGAGCATCGGCTCGGTCACGTGGAAGGAGTAGCCAGCCATGTCAACGCCG	A	c	c	-	c	c	a	a	a	c	c	c	c	c	a	c	c	c	c	a	c	c	-	a	-	a	c	c	a	-	a	c	-	-	c	c	a	a	-	c	c	c	-	a	-	c	c	c
5228441	TGCAGGTACCGCTACGCGTACGGCGACGGCGCCTACTCGGCTGGCGTCCTGGGAACAGAGACGATCACG	A	a	c	c	a	a	c	c	a	c	c	c	a	a	a	c	c	c	c	c	c	c	a	a	c	a	c	c	a	-	c	c	c	c	c	c	c	a	c	c	c	c	a	-	c	c	-	c
5486309	TGCAGCCAGCGCGGCTGCGGGAGCGGCCGCAGGCTCTACAGGTGCGGTGGGTGCATTGACTATGTCCGA	A	d	d	d	d	d	d	b	d	b	d	d	d	d	d	-	b	d	d	d	b	b	d	d	-	d	d	-	d	d	d	-	-	d	b	d	d	d	d	d	-	d	d	d	d	b	-	-
5486466	TGCAGCGGCAGCGGGTGCGTTATGTGTGCATTGATCGCGATCCGCAGTCCGCACGCTAGCTACCTCCTG	A	a	c	c	a	a	c	c	a	c	c	c	c	c	a	c	c	c	c	c	c	c	a	a	c	a	c	c	a	c	a	c	c	-	c	c	-	a	c	c	c	c	c	a	c	c	a	c
5487394	TGCAGCAGCGATCATAATTAAGGCTCGGAGTCTTGTCTCAAAAAGATATAATTGCAGTGCAAATCAACA	A	d	d	-	d	d	d	b	d	b	d	d	d	d	d	b	b	d	d	d	b	b	d	d	-	d	-	b	d	d	-	b	b	-	b	d	d	d	d	d	d	d	d	d	b	b	d	b
5488201	TGCAGTGGGAGGTGGCCATGACGACCTGCTCAAGCGAGCGCGGAGAACGGCGGGCGGGATGAGAGCGTG	A	a	c	c	a	a	c	c	a	c	c	c	a	a	a	c	c	c	c	c	c	c	a	a	c	a	c	c	a	c	c	c	c	c	c	c	c	a	c	c	c	c	a	c	c	c	c	c
5492765	TGCAGATCCGCTCTTCGCCATGCCATCCG	A	d	d	d	d	d	d	d	b	d	d	b	d	b	d	d	d	d	d	d	d	d	d	d	b	d	d	b	d	d	d	-	b	d	b	d	d	b	b	d	b	d	b	d	d	d	d	b
5493843	TGCAGGTATGCTTCCATTCAGAAGGTTACCACCAAGGTCCAAATAAAAAAGCTTCTTGCAGATCGGAAG	A	d	d	b	d	d	d	b	d	b	d	d	d	d	d	d	b	d	d	d	d	b	d	d	d	d	d	b	d	-	d	b	b	d	b	d	-	d	d	-	d	b	d	d	-	b	d	d
5497890	TGCAGCTGCCGTCGGTGATCGCATTCCAAGATGGAGCGGTGACGACAACGGCGGCCACAGACCAGGTGT	A	a	c	c	a	c	c	c	a	c	c	c	c	c	a	c	c	c	c	c	c	c	a	a	c	a	-	c	a	-	a	c	c	c	c	c	-	a	c	c	c	c	-	a	c	c	-	c
5497927	TGCAGCTGGATGACTGGGTGCTGTGCAGGATCTACAAGAAGACAGGCCTGGCGTCGCCGATGGTGCCGC	A	d	d	b	d	d	d	b	d	b	d	d	d	d	d	b	b	d	d	d	-	b	d	d	d	d	d	b	d	-	-	b	b	d	b	d	d	d	d	d	d	-	d	d	-	b	-	b
5499757	TGCAGATTTTCCTTCTTTTCTGGTGGCCTCCG	A	d	-	d	d	d	d	d	d	b	d	b	d	-	d	d	-	d	d	d	d	b	d	-	d	d	d	b	d	d	d	-	d	d	b	d	d	d	d	d	b	b	d	d	b	b	d	b
5499982	TGCAGCGGGCGGCCACGGCCAGGCACGGCTGACCCG	A	d	d	d	d	d	d	b	d	b	d	d	d	d	d	b	b	d	d	d	b	b	d	d	d	d	d	b	d	d	d	b	b	d	b	-	-	d	d	-	-	d	d	d	d	b	-	b
5503939	TGCAGATCTTCTGACTGAAAATGGAGTAAGGAGGTGGTGCTTGTCAAATTCAGGAAGCATGCATGCCCG	A	d	d	b	d	d	d	b	d	b	d	d	d	d	-	d	b	d	d	d	-	b	d	d	d	d	d	d	d	d	d	b	b	d	d	d	-	d	d	d	d	b	d	d	d	b	-	-
5503956	TGCAGCACTTAACAAGGACGATTTAATCAAAACGTGTCGTACAAAATGGCAGGTACAGTGCCACTCCAT	A	d	d	d	d	d	d	b	d	b	d	d	d	d	d	b	b	d	-	d	b	b	d	d	d	d	d	b	d	d	d	b	-	d	b	d	d	d	d	d	b	b	d	d	b	b	d	b
5757056	TGCAGAGGATAACACGATGCTGTGCACATCACTGTCGTTTTCTCTCTCATCTGCCCATTTTCTTGTTAA	A	d	d	d	d	d	d	d	d	b	d	d	d	d	d	b	b	d	d	d	d	b	d	d	d	d	d	b	d	d	d	d	d	d	b	-	d	d	d	d	b	b	d	d	b	-	d	b
5757704	TGCAGCAGTTTCTCGGTGCTGGAAAACATATGCAGCAGTTAACTGCCGCTGACCCCTTCCTGATGCAGC	A	d	-	b	d	d	d	b	d	b	d	d	d	d	d	b	b	d	d	d	b	b	d	d	d	d	d	b	d	d	d	b	b	d	b	d	d	d	d	d	d	d	d	d	d	-	d	b
5791902	TGCAGAAGCGCGGCCTCGACCTGCTCGTCCG	A	d	d	b	d	b	d	b	d	b	b	d	d	b	d	d	b	b	d	d	d	d	b	b	d	-	b	-	d	d	-	b	d	d	d	d	d	d	d	d	d	d	d	b	d	d	-	d
5795989	TGCAGACGGCGTCGAAGCGGACGGAGTCGGACGCGGTGCGGAGACGGCAGGCGATGTCGCGGAGCAGGT	A	c	c	c	c	c	a	a	c	c	c	c	c	c	a	c	c	c	c	a	a	c	c	c	c	a	c	c	a	c	a	-	c	c	c	c	a	a	c	-	c	c	c	a	-	-	c	c
6209783	TGCAGACGGCGCGGCAGCGGAGGATGTCCTTGGGCGGCAAACGGATGAGGATCTCTTCCACAACGATCC	A	a	c	c	c	c	c	c	a	c	c	c	c	a	c	c	c	c	c	c	c	c	a	a	-	a	c	c	a	c	c	c	c	-	c	a	c	a	c	c	c	c	a	c	-	c	c	c
7086356	TGCAGAACCAGGCAAGTCGCTGGGGTGGAGGGAGGTCAGGGAAGTAGGAAGAGGAAGGCGGGAGTGGTG	A	d	d	d	d	d	d	b	d	b	d	d	d	d	d	b	b	d	d	d	b	b	d	d	-	d	d	b	d	d	d	b	b	d	b	d	d	d	d	d	d	d	d	d	d	b	d	b
7086399	TGCAGAGGCTGAGTTTACAGGACAACAACCTCTCCGGTGACCTCGACAACCTCGGTAACCTGTCGCAGC	A	d	d	d	d	d	d	d	b	d	d	d	d	d	d	d	d	b	d	d	d	d	b	d	d	d	d	d	d	d	d	d	d	b	b	d	d	b	b	d	b	d	b	d	d	d	d	b
7100072	TGCAGCTCAGCCCGTCTTAATTAAGATTGATGGTTCCGCCGTCCACCCG	A	c	c	c	c	c	c	c	a	c	c	a	-	c	c	c	c	c	c	c	c	c	c	c	a	c	c	c	c	a	c	c	a	c	a	a	-	a	c	a	c	c	c	c	a	-	c	a
7410668	TGCAGTATTCCTTATTTCCTTGCCCACCCAAGAGAATTCTCTGGTTTTCAATTACCACGGTTTAATTGC	A	d	d	b	d	d	-	b	d	b	d	d	d	d	d	b	b	d	d	d	b	b	d	d	d	d	d	b	d	d	-	b	b	d	b	d	d	d	d	-	d	-	d	d	d	b	d	b
7410825	TGCAGAGATGGATGGATGGATGCAAGATGTACCTCGAGCATGCGCCAGATGGAGGGGTCGACGGCCTTG	A	b	d	d	d	d	d	d	b	d	d	d	d	d	d	d	d	b	-	d	d	d	d	d	d	d	d	d	d	d	d	d	d	b	b	d	d	b	b	d	d	d	b	d	d	d	d	b
7411415	TGCAGCAGCAGCACCACCACCACCACCACGTACAGTACTGTACGTTGCTGGTCGGTCGTACATGCAAGT	A	d	-	b	d	d	d	b	d	b	d	d	d	d	d	b	b	d	d	d	b	b	d	d	-	d	d	b	d	-	-	b	b	-	b	d	d	d	d	d	d	-	d	-	d	b	d	b
7415478	TGCAGCTTGGCGATGCGGCGCACGTACGGCTCGGAGCAAAACGCGATCATGGTCCTCTTCACGCCCTTG	A	c	c	c	c	a	c	a	c	c	c	c	c	c	a	c	c	-	c	a	a	c	c	c	c	a	c	c	a	c	a	c	c	c	c	-	a	c	c	a	c	c	c	a	c	a	c	c
7463457	TGCAGCTCGGTGATACCTTTTGTGTAGTAGTATTGCTGAAGATTTTTGGTTGGAAATTATGCAGGAGTG	A	d	d	d	d	d	d	b	d	b	d	d	d	d	d	b	b	d	d	d	b	b	d	d	d	d	d	b	d	-	d	b	b	d	b	d	-	d	-	d	d	d	d	d	b	b	d	b
7465374	TGCAGGGATGTCACCTCGCGCCGCTCCCTCGGCTACGCCTACGTCAACTACAACAACCCCATGGATGGT	A	d	d	d	d	d	d	b	d	b	d	d	d	d	d	b	b	b	d	d	b	b	d	d	-	d	d	b	d	d	d	b	-	d	b	-	d	d	d	d	b	b	d	d	b	b	d	b
7468122	TGCAGCGCCGTCATTAGCGGGGTCTCGGAGCCCAGCCCGAACATCCCTCCCTCCATTCTTGCTCACTGA	A	d	d	b	d	d	d	b	b	d	d	d	d	d	d	d	d	d	d	d	d	d	d	b	d	d	d	d	d	d	b	d	d	d	d	d	d	d	d	d	b	b	d	d	d	d	b	d
16501693	TGCAGGAGGCCGTCGACTTCTGCGTCAAGGAGCGGCTCGACGAGGGGTTCGCTGGGCTCGTCGCCGTAT	A	d	d	d	d	d	d	d	b	d	d	b	d	b	d	d	d	d	d	d	d	d	d	d	b	d	d	b	d	d	d	d	b	d	b	d	d	b	b	d	b	d	b	d	d	d	d	b
12323285_13:T>C	TGCAGCGAGCTCGTGTGGGATGGGAGAGAGACGGCCG	B	h	h	h	h	h	a	a	a	b	h	h	h	b	a	b	b	h	h	a	h	b	h	a	h	a	h	b	a	h	a	h	h	h	b	h	a	a	h	h	b	b	h	a	b	b	h	b
17394038_6:G>T	TGCAGGGTGTAGGCGCCGCCG	B	a	h	b	h	h	h	b	a	b	h	h	h	a	h	h	b	h	h	h	h	b	a	a	h	h	h	b	a	h	h	b	b	h	b	a	h	a	h	h	h	b	a	h	h	b	h	h
17395092_19:A>G	TGCAGCACCTGCGCGTGCGACTGCCCCG	B	a	h	b	h	h	h	b	a	b	h	h	h	a	h	h	b	h	h	h	h	b	a	a	h	a	h	b	a	h	h	b	b	h	b	a	h	a	h	h	h	b	a	h	h	b	h	h
28523157_26:T>C	TGCAGTCCAGATGGAAGAACCAGCGGTACCG	B	a	h	h	a	a	h	b	a	b	h	h	a	a	a	b	b	h	h	h	h	b	a	a	h	a	h	b	a	h	h	b	b	h	b	h	h	a	h	h	h	h	a	h	h	b	h	b
28856727_7:G>A	TGCAGAAGCCACCAAAACGCCCAGCCGAGGAACCGCGGCCCG	B	a	h	h	a	a	h	b	a	b	h	h	a	a	a	b	b	h	h	h	b	b	a	a	h	a	h	b	a	h	h	b	b	h	b	h	h	a	h	h	h	h	a	h	h	b	h	b
31722855_38:C>G	TGCAGTGGATGTTGCCTGTGGGAGCTGTGAGAGTGAAGCTTTTAGGGGCATGAATGCAAAGCCAGCATG	B	b	h	h	h	a	h	h	b	h	h	h	h	h	h	h	h	b	h	h	a	h	b	h	h	a	h	a	a	h	a	h	h	b	b	a	a	b	b	h	h	a	b	a	a	a	a	b
31722858_14:G>T	TGCAGTGGTAAATAGCACTAATTCAATTTGTCGAACAAGGCATGAAACTGCTGCCTGCAAGAGCATTTC	B	a	b	h	a	a	h	b	a	b	h	h	a	h	a	b	b	h	h	h	b	b	a	a	h	a	h	b	a	b	h	b	b	h	b	h	h	a	h	h	h	h	h	a	b	b	a	b
31722954_8:A>G	TGCAGCCCACAAATAATTGGTCAATCCCG	B	a	h	b	h	a	h	b	a	b	h	h	h	a	a	b	b	h	h	h	b	b	a	a	h	a	h	b	a	h	h	b	b	h	b	h	h	a	h	h	h	h	a	h	h	b	h	b
31722959_14:T>C	TGCAGCTTCGGCCGTCTCATCGGCACCACCG	B	h	h	h	h	a	h	a	b	h	h	b	h	h	a	h	h	h	h	a	a	h	h	h	b	a	h	h	a	h	a	h	b	b	b	a	a	b	b	h	b	a	b	a	a	a	h	b
3341750_34:C>T	TGCAGCCAGACGGTTCATCCATTACAGCATCGTTCCACTTAAGCAATTCAGTACACTGCCG	B	h	h	b	h	b	a	b	a	b	h	a	h	b	h	h	b	b	h	h	h	h	h	b	h	h	b	h	h	a	h	b	h	b	h	a	h	a	h	a	a	h	h	b	h	h	a	a
3341805_9:T>A	TGCAGCCCATCCACAGCCCATCTGGTAGGGCATCCATAGCCCATCTGGTAGGATAATCCG	B	a	h	h	a	a	h	b	a	b	h	h	a	h	a	b	b	h	h	h	b	b	a	a	h	a	h	b	a	h	h	b	b	h	b	h	h	a	h	h	h	h	h	a	b	b	h	b
3341813_33:A>G	TGCAGAGCTCTGCCTGCACAATTAAATTTCAGGAATTCAATGGATTTCCACACAAGAAAAAACAGTCCG	A	a	h	h	a	h	a	b	a	b	h	h	h	h	a	b	b	h	h	h	h	b	h	a	h	a	h	b	a	h	a	b	h	h	b	h	h	a	h	h	b	b	h	a	b	b	h	b
3342086_35:C>G	TGCAGGCCTATCAGAATGTCCAGCTGTGTCTCATCCCCTAAAAATGCACAAAATAACATCAGGACCGAG	A	h	h	h	h	h	a	a	h	h	h	b	h	b	a	h	b	h	h	a	a	b	h	h	h	a	h	b	a	h	a	h	h	h	b	h	a	a	h	h	b	b	h	a	h	h	h	b
3342224_12:A>T	TGCAGTACAGCAAGGCGTTCACGTCCACCTGATCATCTTCGTTGTCCCCTGACAACATGGCCTCCTCCT	B	h	h	h	h	h	a	a	a	b	h	b	h	b	a	h	b	h	h	a	h	b	h	h	h	a	h	b	a	h	a	h	h	h	b	h	a	a	h	h	b	b	h	a	b	b	h	b
3342471_38:G>A	TGCAGAAGGGTCCCGCAGATTCACCAGCCAGTGAGATTGGAACCAGTCTACGGTCACGTTTTCACCGCC	B	h	h	h	h	h	a	a	h	h	h	h	h	b	a	h	b	h	h	a	a	b	h	h	h	a	h	b	a	h	a	h	h	h	b	h	a	h	h	h	b	b	b	a	h	h	h	b
3342906_24:A>G	TGCAGGTTTTCGTCTATCAGGCTCATCATGACTTTTCCTCATATATAAAAAGGCCTCATCCG	B	a	h	b	h	h	h	b	h	b	h	h	h	h	h	h	b	h	h	h	h	b	a	a	h	a	h	b	a	h	h	b	b	h	b	h	h	a	h	h	h	h	a	h	h	b	h	b
3343477_12:G>A	TGCAGAGGCACTGCAATGCAAGCTTTCGCACCATACAAGTACCACGCAACGTACACCAGCTCAGTATCA	A	a	h	h	a	a	h	b	a	b	h	h	a	a	a	b	b	h	h	h	b	b	a	a	h	a	h	b	a	h	h	b	b	h	b	h	h	a	h	h	h	h	h	h	h	b	h	b
3343593_45:A>G	TGCAGTTGGTGGCCAGTACTTTTGTTTAGAATTGGGAATTGTGGGAATGTGGACAATCTGATACCAACA	B	a	h	h	a	a	h	b	a	b	h	h	a	h	a	b	b	h	h	h	b	b	a	a	h	a	h	b	a	h	a	b	b	h	b	h	h	a	h	h	b	h	h	a	b	b	h	b
3344079_41:C>A	TGCAGGAACCTCTATGACCTCTGCCTCTCTAGACAGAAGGGCTATGTTCTTGAAGCAATACCCCCACTT	B	a	h	h	h	h	a	b	a	b	h	h	h	h	a	b	b	h	h	h	h	b	h	a	h	a	h	b	a	h	a	b	h	a	b	h	h	a	h	h	b	b	h	a	b	b	h	b
3344305_52:G>C	TGCAGATCTCTTCGCCTGCTCCTTTTGCTCTCCCCTCTCCGCCTTCGGAGAAGTGTCTCCAGCCGAGAT	B	a	h	h	a	a	h	b	a	b	h	h	a	a	a	b	b	h	h	h	b	b	a	a	h	a	h	b	a	h	h	b	b	h	b	h	h	a	h	h	h	h	h	h	h	b	h	b
3344478_17:T>C	TGCAGACAACAATGCCGTGCCAGAGGTCGACCCATCCTACTGTGCCTTCTCCAAGAGAGATCACCTTGT	B	a	h	b	h	h	h	b	a	b	h	h	h	a	h	h	b	h	h	h	h	b	a	a	h	a	h	b	a	h	h	b	b	h	b	a	h	a	h	h	h	b	a	h	h	b	h	b
3344978_44:G>A	TGCAGAGTTGGACAAATAGAGACGTTCGTACGATACGACGTTCAGCCTGCATGCATGTGCTTCCACTGT	B	h	h	h	h	h	a	a	h	h	h	b	h	b	a	h	b	h	h	a	h	b	h	h	h	a	h	b	a	h	a	h	h	h	b	h	a	a	h	h	b	b	h	a	h	h	h	b
3345109_25:C>T	TGCAGGGCGTCGAACTTGTATGCCTCGCTGATGCTGCATGGGATGTGCACCACCTTGTACTTCCCGAGA	A	h	h	h	h	a	h	h	b	h	h	b	h	h	a	h	h	b	h	h	a	h	h	h	b	a	h	h	a	h	a	h	h	b	b	a	a	b	b	h	b	a	b	a	a	a	h	b
3345768_21:C>T	TGCAGCTATATTTGCTGTATACTGTCGGTATTTAGGGCAAAAATAATTCAATGAATACCAGGGACTTCA	B	h	h	h	h	h	a	a	h	b	h	b	h	b	a	h	b	h	h	a	h	b	h	h	h	a	b	b	a	h	a	h	h	h	b	h	a	a	h	h	b	b	h	a	b	b	h	b
3345799_54:A>G	TGCAGCAAAGCACCGAACCGAGAAGTTTACCTCGCTGATGCCTGTTGACGTCTCAGCCTGTCTGTTGGT	B	h	h	h	h	h	a	h	a	b	h	h	h	b	a	b	b	h	h	a	h	b	h	a	h	a	h	b	a	h	a	h	h	h	b	h	a	a	h	h	b	b	h	a	b	b	h	b
3345956_39:T>G	TGCAGCTGGAGGAGCAAACCAAATGGTGGATGAATAATTTGTGGAGCAAAATTGATGGGATCCG	B	b	h	h	h	a	h	h	b	h	h	h	h	h	h	h	h	b	h	h	a	h	h	h	h	a	h	a	a	h	a	h	h	b	b	a	a	b	b	h	h	a	b	a	a	a	a	b
3345965_68:T>G	TGCAGAGACAACCCAACAAAAATCAAATTCTGAGAACATGGCACTATCTGTAGTTTTTGCATTTTTATT	B	h	h	h	h	h	a	a	h	h	h	b	h	b	a	h	b	h	h	a	a	b	h	h	h	a	h	b	a	h	a	h	h	h	b	h	a	a	h	h	b	b	h	a	h	h	h	b
3346112_34:T>A	TGCAGCATACTAGTGGACCAGCCCATGAACTAACTGGGCAGTGCAAAAGTTCATAGCACGAAAATATCA	B	a	h	b	h	a	h	b	a	b	h	h	h	a	a	b	b	h	h	h	b	b	a	a	h	a	h	b	a	h	h	b	b	h	b	h	h	a	h	h	h	h	a	h	h	b	h	b
3346133_39:G>A	TGCAGAATGTGATGGAACAGGTGAGCCCAACATTGAGCCGCAGGTACGCTGGAGTTCCG	B	a	h	h	a	h	a	b	a	b	h	h	h	h	a	b	b	h	h	h	h	b	h	a	h	a	h	b	a	h	a	b	h	h	b	h	h	a	h	h	b	b	h	a	b	b	h	b
3346561_17:A>G	TGCAGAGAGATATACGAAAATGCGTACGTGCAGAGCTAGCTCCG	B	a	h	b	h	a	h	b	a	b	h	h	h	a	a	b	b	h	h	h	b	b	a	a	h	a	h	b	a	h	h	b	b	h	b	h	h	a	h	h	h	h	a	h	h	b	h	b
3346582_15:A>G	TGCAGAGGTTGCAACACTGGATAGCCTGCAATATCTTCTGCTCGGTGGGAACAAGCTCACCG	A	a	h	b	h	h	h	b	a	b	h	h	h	a	h	h	b	h	h	h	h	b	a	a	h	a	h	b	a	h	h	b	b	h	b	a	h	a	h	h	h	b	a	h	h	b	h	h
3346645_6:T>C	TGCAGTTTCTTGTGCATCCAATTCCTCATGTCAAGGCATAGTTAGCGTTATTAATTATCTGTCAGTAAT	B	h	h	b	h	h	a	b	a	b	h	a	h	b	h	h	b	b	h	h	h	h	a	b	h	h	b	h	h	a	h	b	h	b	h	a	h	a	h	a	a	h	h	b	h	h	h	a
3346821_7:C>G	TGCAGTACTTGTAGCTGTACCTGTGGAAGGGCACCTTGCCTGCCAGGGACGAAAAACAGCAGGAACATG	A	a	h	h	h	h	a	b	a	b	a	a	h	h	a	b	b	a	h	a	h	b	a	a	h	a	h	b	a	h	a	h	h	h	b	a	h	a	h	a	h	b	h	a	b	-	h	-
3346987_21:T>C	TGCAGTGGCCCGCTGAAACGATAACTTAGGTCGGTGATTTTGATGGAGAAGAACTGTATGGAGCTCTCC	B	a	h	h	h	h	a	b	a	b	h	h	h	h	a	b	b	h	h	h	h	b	h	a	h	a	h	b	a	h	a	b	h	h	b	h	h	a	h	h	b	b	h	a	b	b	h	b
3347155_31:C>T	TGCAGACTACACAATGCAGGCTCTACTAAGTCTGTAGAGTATGCTGCTTCTAATTAGGCAAAATATCGT	B	a	h	h	a	a	h	b	a	b	h	h	a	a	a	b	b	h	h	h	b	b	a	a	h	a	h	b	a	h	h	b	b	h	b	h	h	a	h	h	h	h	a	h	h	b	h	b
3347180_29:C>T	TGCAGAATTTTGAGGCTCCAGCACGCCTCCTTTCCTATGACATCTAAGTGAGTGATATCATCGCTTCGG	B	a	h	h	a	a	h	b	a	b	h	h	a	h	a	b	b	h	h	h	b	b	a	a	h	a	h	b	a	h	a	b	b	h	b	h	h	a	h	h	h	h	h	a	b	b	h	b
3347188_42:C>G	TGCAGGCGGATTCTTCTGGTCCTGCTACGTTCAACAGGCAGTCGTTGCTTTTCTGTTCGCATTGGCCGA	B	h	h	h	h	h	a	a	a	b	h	h	h	b	a	b	b	h	h	a	h	b	h	a	h	a	h	b	a	h	a	h	h	h	b	h	a	a	h	h	b	b	h	a	b	b	h	b
3347352_63:A>G	TGCAGAACTTTCCTCTCGTCCAGTCTCTTCTCGGCAAGGACCAGGAAGGAGACGACAAAGGCAAGAAGA	B	h	h	h	h	h	a	a	h	b	h	b	h	b	a	h	b	h	h	a	h	b	h	h	h	a	h	b	a	h	a	h	h	h	b	h	a	a	h	h	b	b	h	a	b	b	h	b
3347502_16:C>T	TGCAGGCACCCATATCCATCCGCCTCACCTCTGGCTCCG	A	h	h	b	h	h	a	b	a	b	h	a	h	b	h	h	b	h	a	h	h	h	a	h	h	a	h	h	a	h	h	b	b	h	h	a	h	a	h	h	h	b	h	b	h	b	a	h
3347540_68:C>T	TGCAGCAGGCAGGGCTAATCATCAGTACTATTACAGGGCTAAGATCGAGCTTAAGCGGCGTTGCTGTGC	B	h	h	h	h	h	a	a	h	b	h	b	h	b	a	h	b	h	h	a	h	b	h	h	h	a	b	b	a	h	a	h	h	h	b	h	a	a	h	h	b	b	h	a	b	b	h	b
3347772_19:A>G	TGCAGCCACTTCGGGTCCAACGTCTCGGCATCCTCCAGGTTCGGGATCTCGAAGACCGCCTGCACGTCC	A	b	b	b	b	b	b	b	b	b	b	b	b	b	b	b	b	b	b	b	b	b	b	b	b	b	b	b	b	b	b	b	b	b	b	b	b	b	b	b	b	b	b	b	b	b	b	b
3347863_34:T>G	TGCAGCCACATCAACAGCTGCTGCAAACATAATTTGCATCAGGCGATGGATCCAACAGAGCAAGCAAAT	B	h	h	h	h	h	a	a	h	b	h	b	h	b	a	h	b	h	h	a	h	b	h	h	h	a	h	b	a	h	a	h	h	h	b	h	a	a	h	h	b	b	h	a	b	b	h	b
3348229_36:C>A	TGCAGTTTGACCCCTTTTTGGTTCAAACTTAAGAGCCTTTAGAGCATTACAACCG	A	h	h	b	h	b	a	b	a	b	h	a	h	b	h	h	b	b	h	h	h	h	b	b	a	h	b	h	h	a	h	b	a	h	h	a	h	a	h	a	h	h	h	b	h	h	a	a
3348449_42:T>G	TGCAGCCAACAGCGCTGATGCATAACCAACCATGGCACTCCGTCAGTCTCGTGGCGCCGACCTCGCCGA	B	a	h	h	a	a	h	b	a	b	h	h	a	h	a	b	b	h	h	h	b	b	a	a	h	a	h	b	a	h	h	b	b	h	b	h	h	a	h	h	a	h	h	a	b	b	a	b
3349124_48:G>A	TGCAGGTGAGCTGGGCAGCTCGTGCATCGATGAAACTTCGGAAGCAAGGCAAACCAGCTTTGGCAGTGG	B	a	h	h	a	a	h	b	a	b	h	h	a	a	a	b	b	h	h	h	b	b	a	a	h	a	h	b	a	h	h	b	b	h	b	h	h	a	h	h	h	h	a	h	h	b	h	b
3349193_14:A>G	TGCAGCTTTGAGCAATTTTTGCCGTCTGATCCAACTCTCGCGCACTGATTCCCGCGACCCGACTGGGCA	B	a	h	b	h	a	h	b	a	b	h	h	a	a	a	b	b	h	h	h	b	b	h	a	h	a	h	b	a	h	h	b	b	h	b	h	h	a	h	h	h	h	a	h	h	b	h	b
3349223_30:G>A	TGCAGAGTCGTACAATGCCAGCGTCCGCTTGGAGCCTGCGTGGCCTGGCGCCGCCCTAGGAAGAACGAT	A	h	h	h	h	a	h	h	b	h	h	h	h	h	h	h	h	b	h	h	a	h	b	h	h	a	h	h	a	h	a	h	h	b	b	a	a	b	b	h	b	a	b	a	a	a	a	b
3349344_10:A>G	TGCAGATGCCATGTGCCCTTTTGGAATGGTGTGCGTGCAGGTGCGCATGGATGGACCTGGTGACAACTC	B	a	h	h	h	h	a	h	a	b	h	h	h	h	a	b	b	h	h	a	h	b	h	a	h	a	h	b	a	h	a	h	h	h	b	h	h	a	h	h	b	h	h	a	b	b	h	b
3349402_13:C>T	TGCAGTGAGTTTCCGAACGATTCGTGCTTCCTCTCCAAAGATGTTTGCCAGCTAGGACACCAACTGAAT	B	h	h	b	h	b	a	b	a	b	h	a	h	b	h	h	b	b	h	h	h	h	b	b	a	h	b	h	h	a	h	b	a	h	h	a	h	a	h	a	h	h	h	b	h	h	a	a
3349429_18:T>C	TGCAGGGGTTATGATGTGTTCCATTTACATTTTACCG	B	a	h	b	h	a	h	b	a	b	h	h	a	a	a	b	b	h	h	h	b	b	a	a	h	a	h	b	a	h	h	b	h	h	b	h	h	a	h	h	h	h	a	h	h	b	h	b
3349541_21:A>G	TGCAGTCCTGCACCTCGCACCATTCTTTGTTTTCTCCACCCG	B	a	h	h	a	h	h	b	a	b	h	h	h	h	a	b	b	h	h	h	b	b	a	a	h	a	h	b	a	h	a	b	h	h	b	h	h	a	h	h	b	b	h	a	b	b	h	b
3349546_55:C>G	TGCAGCCACGGGCCTGCTCGCAAACACGCACGCATTCCAAGGCTCAGACTCCAGACTCCAGAGTCCGCG	A	a	h	b	h	h	h	b	a	b	h	h	h	a	a	b	b	h	h	h	h	b	a	a	h	a	h	b	a	h	h	b	b	h	b	h	h	a	h	h	h	h	a	h	h	b	h	b
3349735_11:C>T	TGCAGCCGACTCGTAAGCATTCTCTGGTCTCTACTCCTCGCCTGCGCTGGAATCTTCTAATGTGACCGA	B	h	h	h	h	a	h	h	b	h	h	h	h	h	h	h	h	b	h	h	a	h	b	h	h	a	h	h	a	h	a	h	h	b	b	a	a	b	b	h	b	a	b	a	a	a	a	b
3349756_36:G>A	TGCAGGACGAGATTCCCAGTGTTCAGGAGGACAGCAGTGGTGTCAGTGGTTGTGACTCTTGCTTGAGAA	A	a	h	h	a	a	h	b	a	b	h	h	a	h	a	b	b	h	h	h	b	b	a	a	h	a	h	b	a	h	h	b	b	h	b	h	h	a	h	h	h	h	h	a	b	b	h	b
3349795_66:A>G	TGCAGTTCCATCATCAGAGTCGAACCATGGTGAGCAGCAGAGCAGGGATTACATACAGCGGTGATCAGT	B	a	h	b	h	h	h	b	a	b	h	h	h	h	a	b	b	h	h	h	h	b	a	a	h	a	h	b	a	h	h	b	b	h	b	h	h	a	h	h	h	h	a	h	h	b	h	b
3349989_48:A>T	TGCAGAAGGGTCCCGCAGATTCACCAGCCAGTGAGATTAGAACCAGTCAACGGTCACGTTTTCACTGCC	A	h	h	h	h	h	a	a	h	h	h	b	h	b	a	h	b	h	h	a	a	b	h	h	h	a	h	b	a	h	a	h	h	h	b	h	a	h	h	h	b	b	b	a	h	h	h	b
3350401_21:G>A	TGCAGCTCCCCCAGGAATATCGAATCTTTCTAATCATATTGAAGGAAGTTGATTAGAGACATGCACTAA	B	a	h	b	h	a	h	b	a	b	h	h	h	a	a	b	b	h	h	h	b	b	a	a	h	a	h	b	a	h	h	b	b	h	b	h	h	a	h	h	h	h	a	h	h	b	h	b
3350425_30:G>A	TGCAGTGCAGAGCTTCCACCACATGTTATTGCAGCAGCAGAGCAGAGCAGAAAATGCATGCTGTTCACC	B	b	h	h	h	a	h	h	b	h	h	h	h	h	h	h	h	b	h	h	a	h	h	a	h	a	h	a	a	a	a	h	h	b	b	a	a	b	b	h	h	a	b	a	a	a	a	b
3351220_68:T>G	TGCAGGAATGGACAAGTATCACAGCAACACTCGCTTTGCGCCCCTGAACGATGCTCCATTTGCTCTCCT	B	h	h	h	h	a	h	h	b	h	h	h	h	h	h	h	h	b	h	h	a	h	b	h	h	a	h	a	a	h	a	h	h	b	b	a	a	b	b	h	h	a	b	a	a	a	a	b
3351366_5:T>C	TGCAGTAGGAGTATTATCCATGCATATCATATGCATGCATGGCCATTTTGCAAATTGCAACTCCCAAAA	B	a	h	h	a	a	h	b	a	b	h	h	h	h	a	b	b	h	h	h	b	b	a	a	h	a	h	b	a	h	a	b	b	h	b	h	h	a	h	h	b	h	h	a	b	b	a	b
3351485_34:C>T	TGCAGAAGCTGGTGTACAGCATGTGCTTCGTGTTCGCTCGCTGCACCAAACCG	B	h	h	h	h	h	a	h	a	b	h	h	h	h	a	b	b	h	h	a	h	b	h	a	h	a	h	b	a	h	a	h	h	h	b	h	a	a	h	h	b	b	h	a	b	b	h	b
3351616_8:C>A	TGCAGCCCCACCCCGAGCCCGCGCTCCCTCCTCACCTGCTCCACGCCAACCAGCGCCG	A	a	h	b	h	a	h	b	a	b	h	h	h	a	a	b	b	h	h	h	b	b	a	a	h	a	h	b	a	h	h	b	b	h	b	h	h	a	h	h	h	h	a	h	h	b	h	b
3351659_42:C>G	TGCAGAGTTAACTTGGGGTAGCCTAGCCTAGCTTGGTCCTTTCATTTGGAGCTTTGAGCAGTCGACACG	A	a	h	h	a	h	a	b	a	b	h	h	h	h	a	b	b	h	h	h	h	b	h	a	h	a	h	b	a	h	a	b	h	h	b	h	h	a	h	h	b	b	h	a	b	b	h	b
3351891_21:T>G	TGCAGCCCCATGAAGACCACCTTGCCGATGACCTGCGCCCGACTCGGCGCGTATGAGTTCTGAACCACA	B	h	h	h	h	a	h	h	b	h	h	h	h	h	h	h	h	b	h	h	a	h	b	h	h	a	h	h	a	h	a	h	h	b	b	a	a	b	b	h	b	a	b	a	a	a	h	b
3352572_51:A>T	TGCAGTGCTACGCGTATGGCACCATGACATGTTGATCTCGTCGGCGCCCGAACGAAGCTGCAATGCAAC	B	h	h	h	h	a	h	h	b	h	h	h	h	h	h	h	h	b	h	h	a	h	b	h	h	a	h	a	a	h	a	h	h	b	b	a	h	b	b	h	h	a	b	a	a	a	a	b
3352984_31:A>G	TGCAGCTAGCTAGTCACCCAGACACACGCGCACACATACGTAGACCAACCGATGCAGTATTAAGTAATG	B	a	h	b	h	a	h	b	a	b	h	h	h	a	a	b	b	h	h	h	b	b	a	a	h	a	h	b	a	h	h	b	b	h	b	h	h	a	h	h	h	h	a	h	h	b	h	b
3353300_13:A>G	TGCAGAATCCCCCATACAGATACATCCGTGGGGTCCTCCACCTGGAGCCG	B	h	h	b	h	h	a	b	a	b	h	a	h	b	h	h	b	h	h	h	h	h	a	h	h	a	h	h	a	h	h	b	b	h	h	a	h	a	h	h	h	b	h	h	h	b	a	h
3353310_5:C>G	TGCAGCCCCTCCATCCGCGCCGCCATGGCGTCGCCCACGGCCCTGACCTCCTGCTCGATCCCCGCCGCC	B	a	h	b	h	a	h	b	a	b	h	h	h	a	a	b	b	h	h	h	b	b	a	a	h	a	h	b	a	h	h	b	b	h	b	h	h	a	h	h	h	h	a	h	h	h	h	b
3353366_66:T>C	TGCAGTGCCTCGCGACCCACTCTTTTCTCGCTCCCCCTTCGGTGGCCTTGCGACCCACTCTCTTGCTTC	B	a	h	h	a	a	h	b	a	b	h	h	a	a	a	b	b	h	h	h	h	b	a	a	h	a	h	b	a	h	h	b	b	h	b	h	h	a	h	h	h	h	a	h	h	b	h	b
3353624_6:G>C	TGCAGCGACTAGTTGACATACGTTTGATCGAAATCGGGCATACCTAAGGGCGGCAATTTTCTAACCCTA	B	a	h	h	h	h	a	b	a	b	h	h	h	h	a	b	b	h	h	h	h	b	h	a	h	a	h	b	a	h	a	b	h	h	b	h	h	a	h	h	b	b	h	a	b	b	h	b
3353642_7:T>C	TGCAGTGTAGATACTAAAACGGGGCAGCGAATGGCAGAACACCAAACGATACCAACGCATGCAACTGAT	B	h	h	b	h	b	a	b	a	b	h	a	h	b	h	h	b	b	h	h	h	h	b	b	a	h	b	h	h	a	h	b	a	h	h	a	h	a	h	a	h	h	h	b	h	h	a	a
3353709_11:C>A	TGCAGCCGCGACAAGGACGTCAGGGCCAGGTTCACGCTCAACCTGATGGAGAACGACGGCCGCCTGTCC	B	h	h	h	h	h	a	a	h	h	h	b	h	b	a	h	b	h	h	a	h	b	h	h	h	a	h	b	a	h	a	h	h	h	b	h	a	a	h	h	b	b	h	a	b	h	h	b
3353739_8:A>C	TGCAGCATAAAAAATGGAGAATCAGATGAGATCAGCACCAAATGTGATGTGTCTGGACAGTCTCGAGTC	A	a	h	b	h	a	h	b	a	b	h	h	h	a	a	b	b	h	h	h	b	b	a	a	h	a	h	b	a	h	h	b	b	h	b	h	h	a	h	h	h	h	a	h	h	b	h	b
3353795_40:T>A	TGCAGAAGACTGATGATGGATGAAACATTAGCACTAGTTTTTCTGAAATGCAAAGGAAAAACAATCATC	B	h	h	h	h	a	h	h	b	h	h	h	h	h	h	h	h	b	h	h	a	h	b	h	h	a	h	h	a	h	a	h	h	b	b	a	a	b	b	h	b	a	b	a	a	a	h	b
3353853_5:C>G	TGCAGCACGCCCGTGCACGCGTCAGTAGAAATAAACAACTACTCTCTCCATTTCGATTTACTCGTAAAA	B	h	h	b	h	h	a	b	a	b	h	a	h	b	h	h	b	h	h	h	h	h	a	h	h	a	h	h	a	h	h	b	b	h	h	a	h	a	h	h	h	b	h	h	h	b	a	h
3354603_27:C>T	TGCAGAGGAGCCTGAGGGGCGAGATCACGTTCCTCCGAGCCGAGCTGGAGAGCATGCAGGCCGCCCTCG	B	h	h	b	h	h	a	b	a	b	h	a	h	b	h	h	b	b	h	h	h	h	a	b	h	h	b	h	a	a	h	b	h	b	h	a	h	a	h	a	a	h	h	b	h	h	a	a
3354616_58:T>C	TGCAGCTCCATCTTCATTGGCCACGTTCTTCCCCACGACCACTGCCACTAGGCCGGCATGGTCGAGATG	A	a	h	b	h	h	h	b	a	b	h	h	h	a	h	h	b	h	h	h	h	b	a	a	h	a	h	b	a	h	h	b	b	h	b	a	h	a	h	h	h	b	a	h	h	b	h	h
3354730_31:G>C	TGCAGGGGATGGCCTTCATGTGAGCGCGCGTGCCGCGGCACAGAACGATCGGGCAACGGGGCATCCAAT	B	h	h	h	h	a	h	a	h	h	h	b	h	h	a	h	h	h	h	a	a	b	h	h	b	a	h	b	a	h	a	a	b	h	b	a	a	b	h	a	b	h	b	a	h	a	h	b
3354773_6:G>T	TGCAGCGTGAACGTGGTTCGTGCCGCGCGCGTCTGAGGAAGCTCCTCTCATCTCATCAACCG	A	a	h	h	a	a	h	b	a	b	h	h	a	h	a	b	b	h	h	h	b	b	a	a	h	a	h	b	a	h	h	b	b	h	b	h	h	a	h	h	h	h	h	a	b	b	a	b
3355077_27:T>G	TGCAGAAGCACATGCAAAAGATTGTACTTAATTTCTTGCCGAAGGGAGAACAATCATGGCAAGGAAAGT	A	a	h	h	h	h	a	b	a	b	h	h	h	h	a	b	b	h	h	a	h	b	h	a	h	a	h	b	a	h	a	h	h	h	b	h	h	a	h	h	b	b	h	a	b	b	h	b
3355267_5:A>G	TGCAGAATGCGCTTCACCAGCGGCGTCAGGATGTAGTTGGGCGAGATGGCGTTGACGCGCACGCCCGAG	B	a	h	b	h	a	h	b	a	b	h	h	a	a	a	b	b	h	h	h	b	b	a	a	h	a	h	b	a	h	h	b	b	h	b	h	h	a	h	h	h	h	a	h	h	b	h	b
3355321_46:C>G	TGCAGATTCCGTCGGCACCGCGTCATCGCCACCGCCAGAACCCCGCCGTGACCCCTCCCCTGAATTCTC	A	h	h	h	h	h	a	a	h	b	h	b	h	b	a	h	b	h	h	a	h	b	h	h	h	a	h	b	a	h	a	h	h	h	b	h	a	a	h	h	b	b	h	a	b	b	h	b
3355335_22:T>C	TGCAGCAGGATCCCGTTCGCGCTCCCGCTGAGCTCCACCTCGTTGTCGGCCTCCTCCCCTCCCTTCCAT	B	h	h	h	h	h	a	a	a	b	h	b	h	h	a	b	b	h	h	a	h	b	h	a	h	a	h	b	a	h	a	h	h	h	b	h	a	a	h	h	b	b	h	a	b	b	h	b
3355363_21:A>G	TGCAGCATCGTGTAGGGACGGACAGTTGTCTGGTGTTTATTTGTTTGCTTGCTCTCTCAATGGGTGGGG	B	h	h	h	h	h	a	a	a	b	h	b	h	h	a	b	b	h	h	a	h	b	h	a	h	a	h	b	a	h	a	h	h	h	b	h	a	a	h	h	b	b	h	a	b	b	h	b
3355655_41:T>G	TGCAGTCTGGGCGTGTTTCGGACGCGATCGATCGATTTATATATCATCTGCATGAATGATCGACCAGCT	B	a	h	h	h	h	a	b	a	b	h	h	h	h	a	b	b	h	h	h	h	b	h	a	h	a	h	b	a	h	a	h	h	h	b	h	h	a	h	h	b	b	h	a	b	b	h	b
3355805_11:C>T	TGCAGCAGATGCGTCGTCCCTCAAGGCTAGTACATCATCATTAATTCGCAAAAGAAAAAAAAAGGCTAG	B	h	h	h	h	a	h	h	b	h	a	h	h	h	h	h	h	b	h	h	a	h	b	h	h	a	h	h	a	h	a	h	h	b	b	a	a	h	b	a	b	a	b	a	a	a	a	h
3355862_32:C>G	TGCAGGGCCACGGAAGGGGACTCCAAGGCGCTCGCGCGTAGCTGGTAGAGCTGAGCATCTACAACCGAG	B	a	h	h	a	a	h	b	a	b	h	h	a	h	a	b	b	h	h	h	b	b	a	-	h	a	h	b	a	h	a	b	b	h	b	h	h	a	h	h	b	h	h	a	b	-	h	b
3356324_31:G>C	TGCAGGAGCACCGCCTGCCGCTGTCTAACCTGGACCTCCTCCTGCCGCCCATCGACGTCGGCGTCTTCT	B	h	h	h	h	h	a	a	a	b	h	b	h	b	a	b	b	h	h	a	h	b	h	a	h	a	h	b	a	h	a	h	h	h	b	h	a	a	h	h	b	b	h	a	b	b	h	b
3356455_17:A>G	TGCAGTCCCTGTCCCTCAACGCGCACGTACCTCACCTGCCG	B	h	h	h	h	h	a	a	h	h	h	b	h	b	a	h	b	h	h	a	a	b	h	h	h	a	h	b	a	h	a	h	h	b	b	h	a	a	h	h	b	b	h	a	b	b	h	b
3356531_16:C>T	TGCAGGCTGCAATTTACAGGTGCACGCGCCTGAAAATTCGAGCGGTAATTTTTGGGGTTGACGTTCGTA	B	h	h	h	h	h	a	a	a	b	h	b	h	b	a	h	b	h	h	a	h	b	h	h	h	a	h	b	a	h	a	h	h	h	b	h	a	a	h	h	b	b	h	a	b	b	h	b
3356533_24:G>T	TGCAGGCGCGCTGGCATTGCAGAGGTGCCCCCAGCTCCG	B	a	h	b	h	a	h	b	a	b	h	h	a	a	a	b	b	h	h	h	b	b	a	a	h	a	h	b	a	h	h	b	b	h	b	a	h	a	h	h	h	h	a	h	h	b	h	b
3356896_63:A>C	TGCAGGCTGACGCCCTGCTGCTGCTGCTGCCCCCGATCCATCCGCAGATGCAACGCGGCAGAGAACACG	B	a	h	h	a	a	h	b	a	b	h	h	a	h	a	b	b	h	h	h	b	b	a	a	h	a	h	b	a	h	h	b	b	h	b	h	h	a	h	h	h	h	h	a	b	h	a	b
3356927_52:G>T	TGCAGCTCGCAGCCCCCGCGCCTCTTGCTATTGTTGCACGCCGCCCATCCAGGCCGCCG	B	a	h	h	a	h	a	b	a	b	h	h	h	h	a	b	b	h	h	h	h	b	h	a	h	a	h	b	a	h	a	b	a	b	b	h	h	a	h	h	b	b	h	a	b	b	h	b
3356968_25:C>G	TGCAGAGGAACGTGGCGCTGTACCGCAAGATCGTGCCGCCCATGGCCGAGCACTCCCCG	B	h	h	b	h	h	a	b	a	b	h	a	h	b	h	h	b	h	h	h	h	h	a	h	h	a	h	h	a	h	h	b	b	h	h	a	a	a	h	a	h	b	h	h	h	b	a	a
3357122_63:C>T	TGCAGTAGACGTGCACATGTATGGAACCATACGATGTCAAAGAGTAATGGCATCGGCCAGCAGCCAACT	B	a	h	h	h	h	a	h	a	b	h	h	h	h	a	b	b	h	h	a	h	b	h	a	h	a	h	b	a	h	a	h	h	h	b	h	h	a	h	h	b	b	h	a	b	b	h	b
3357247_68:T>C	TGCAGCGAGCAGGCAGGACTGCTCAACGCTGCACGCAGATTCGGCGTTTGCGGATAAACGCGCACTGGT	A	h	h	b	h	b	h	b	a	b	b	a	h	b	a	h	b	b	h	h	h	h	b	b	a	h	b	h	h	a	h	b	a	h	a	a	h	a	h	a	h	h	h	b	a	h	b	a
3357357_23:G>A	TGCAGGTCAGACTTCGAAATTCGGAGAATGTTGATGCTGTGGACGATGACGACGACGTGCCG	A	a	h	h	a	a	h	b	a	b	h	h	a	a	a	b	b	h	h	h	b	b	a	a	h	a	h	b	a	h	h	b	b	h	b	h	h	a	h	h	h	h	h	h	h	b	h	b
3357472_32:C>G	TGCAGCTCCCTCGACATTGGGCACACCACGTACACGCAGTCGCCCCGCAGCCG	B	a	h	b	h	h	a	b	a	b	h	a	h	a	h	h	b	h	h	h	h	b	a	a	h	a	h	b	a	h	h	b	b	h	b	a	h	a	h	h	h	b	a	h	h	b	h	h
3357495_25:C>T	TGCAGGGGGCACTGCTGCCGTCCGTCCAGAGCGCAAGAGCCCGTGCGACCG	B	a	h	b	h	h	h	b	a	b	h	h	h	a	a	b	b	h	h	h	h	b	a	a	h	a	h	b	a	h	h	b	b	h	b	h	h	a	h	h	h	h	a	h	h	b	h	b
3357678_12:G>T	TGCAGCACGTGCGCTCGCTTTTGCACTTGCGATTGTGCTCGCCCTGGTGAGTGCCTACGGCGACTCCGA	B	h	h	h	h	a	h	h	b	h	h	h	h	h	h	h	h	b	h	h	a	h	b	h	h	a	h	h	a	h	a	h	h	b	b	a	a	b	b	h	b	a	b	a	a	a	a	b
3357785_10:T>C	TGCAGCATCCTGCCTCCGCCGTCCACGATCCTCCCGAGGCAGAGCGTTGCCAGCGACGGCATGTCGACG	B	h	h	h	h	a	h	a	h	h	h	b	h	b	a	h	h	h	h	a	a	h	h	h	b	a	h	b	a	h	a	h	b	h	b	a	a	b	h	h	b	h	b	a	h	a	h	b
3358040_20:T>C	TGCAGAAGGGCGTGTCCCCTTTGTACATGAAGACGTCGCTGTCGCGCGCCAGTCGCTTGGCGCAGAGCG	B	h	h	h	h	h	a	a	a	b	h	b	h	b	a	h	b	h	h	a	h	b	h	h	h	a	h	b	a	h	a	h	h	h	b	h	a	a	h	h	b	b	h	a	b	b	h	b
3358118_44:C>G	TGCAGCAGCGGCGAGCTAGGCAACAAACAGGCTAAACAGCAAACCAGCCCGCTCCTCCTCGCTGTCACG	A	a	h	h	h	h	a	b	a	b	h	h	h	h	a	b	b	h	h	a	h	b	h	a	h	a	h	b	a	h	a	h	h	h	b	h	h	a	h	h	b	b	h	a	b	b	h	b
3358130_35:G>C	TGCAGTCGGGGCAGCGATGGCAGAAGACCACCAAAGAATACCCACACGGTCACGTATGCAACTGATGAT	A	h	h	b	h	b	a	b	a	b	h	a	h	b	h	h	b	b	h	h	h	h	b	b	a	h	b	h	h	a	h	b	a	h	h	a	h	a	h	a	h	h	h	b	h	h	a	a
3358234_58:G>T	TGCAGAGGTGTCTTCCCTCAAGGACTCGCTCAAGGCTACAACATTGGAGGAGAAATCGGCTTCCTCTTC	B	h	h	h	h	a	h	h	b	h	h	h	h	h	h	h	h	b	h	h	a	h	b	h	h	a	h	h	a	h	a	h	h	b	b	a	a	b	b	h	b	a	b	a	a	a	a	b
3358326_55:G>C	TGCAGATCGAGATCTACCTAGCGGATCAGCATGGGCAGGGCACGCGTACGCCGCGGCGGCGGCGGAATC	B	h	h	h	h	h	a	a	a	b	h	h	h	b	a	b	b	h	h	a	h	b	h	a	h	a	h	b	a	h	a	h	h	h	b	h	a	a	h	h	b	b	h	a	b	b	h	b
3358379_44:C>G	TGCAGATCGAGATCTACCCAGCGGATCAACATGGCCAGGGCACGCGTACGCCACGCCG	B	h	h	h	h	h	a	a	a	b	h	b	h	b	a	b	b	h	h	a	h	b	h	a	h	a	h	b	a	h	a	h	h	h	b	h	a	a	h	h	b	b	h	a	b	b	h	b
3358381_19:C>G	TGCAGATACCCTTCATCGCCACATCACTCGGTGGGTGTGAGAGCCTCGTGCAGCAGCCG	B	h	h	b	h	h	a	b	a	b	h	a	h	b	h	h	b	b	h	h	h	h	a	b	h	h	b	h	a	a	h	b	h	b	h	a	h	a	h	a	a	h	h	b	h	h	a	a
3358397_13:A>C	TGCAGGTCCGAGCAAAGGGTACGACACGAGTTTAACCGCCG	B	h	h	h	h	a	h	h	b	h	h	h	h	h	h	h	h	b	h	h	a	h	b	h	h	a	a	h	a	h	a	h	h	b	b	a	a	b	b	h	b	a	b	a	a	a	a	b
3358830_5:A>C	TGCAGAGGGAGGCCAGGAACCCATGCAGTTGGCTCCATGGCCG	A	h	h	h	h	h	a	a	a	b	h	b	h	b	a	b	b	h	h	a	h	b	h	a	h	a	h	b	a	h	a	h	h	h	b	h	a	a	h	h	b	b	h	a	b	b	h	b
3358883_23:T>C	TGCAGGGAGGGCAGCGTCGACGGTAGACCGAACCGTGTCCATTTCCTGCTGCCG	A	b	h	h	h	a	h	h	b	h	h	h	h	h	h	b	h	b	h	h	a	h	h	h	h	a	h	a	a	h	a	b	h	b	b	a	a	b	b	h	h	a	b	a	a	a	a	b
3358913_10:A>G	TGCAGCTGCTACTGGTGAGCTGGTCCTGCGAGGTGCGCGAGCAGGGATAGGCCG	B	h	h	h	h	h	a	a	a	b	h	b	h	b	a	b	b	h	h	a	h	b	a	a	h	a	h	b	a	h	a	h	h	h	b	h	a	a	h	h	b	b	h	a	b	b	h	b
3359012_26:C>T	TGCAGGTACAGCAGCACAGGCGGCGGCAGGGGGAGCGCCACCGCTCCGTTATTATGCGCGCGGCCGAGA	B	a	h	h	h	h	a	h	a	b	h	h	h	h	a	b	b	h	h	a	h	b	h	a	h	a	h	b	a	h	a	h	h	h	b	h	h	a	h	h	b	b	h	a	b	b	h	h
3359061_9:T>C	TGCAGCTGCTGCACTCAGGTCTAACATGATCGCAGCAGCTGCGCCG	B	h	h	b	h	h	h	b	a	b	h	h	h	a	a	b	b	h	a	h	h	b	a	a	h	a	a	b	a	h	h	-	b	h	b	h	h	a	h	h	h	h	a	h	a	b	a	b
3359269_8:T>C	TGCAGCTGTGATGAACTGCCCCGCTGCTGCATGTGCGCGCTCATGCCG	B	a	h	h	a	h	h	b	a	b	h	h	h	h	a	b	b	h	h	h	b	b	a	a	h	a	b	b	a	h	a	b	h	h	b	h	h	a	h	h	b	b	h	a	b	h	h	b
3359409_29:G>A	TGCAGTGCGGTAGTGGGGCACGAGGGGCAGGCTGAATCCG	B	a	h	b	h	a	h	b	a	h	h	h	h	a	a	b	b	h	h	h	b	b	a	a	h	a	h	b	a	h	h	b	b	h	b	h	h	a	h	h	h	h	a	h	h	b	h	b
3359463_6:T>C	TGCAGGTACAGTTGCAATTCCAGGCCATGCCTAGCCG	A	h	h	h	h	a	b	a	b	h	h	b	h	b	a	h	h	h	h	a	a	h	h	h	b	a	h	b	a	h	a	h	b	h	b	a	a	b	b	h	b	a	b	a	h	a	h	b
3359921_9:G>A	TGCAGCAGGGGTAGTATCCATGCATATCATATGCATGCATGACCATTTTGCAAATTGCAACTCCCAAAA	B	a	h	h	a	a	h	b	a	b	h	h	h	h	h	b	b	h	h	h	b	b	a	a	h	a	h	b	a	h	a	b	b	h	b	h	h	a	a	h	b	h	h	a	b	b	a	b
3360178_41:C>G	TGCAGCTGCTCCTTGTACCGCTCTTCTCCCTCGCCGCCGCTCGCTTCCTCCTCCTCCATGCCCGTGCGT	B	h	h	h	h	a	h	h	b	h	h	h	h	h	h	h	h	b	h	h	a	h	b	h	h	a	h	a	a	h	a	h	h	b	b	a	a	b	b	h	h	a	b	a	a	a	a	b
3360278_26:C>T	TGCAGCTGCACGTGTTTGGTGCTCCACTCGTTTGTCTCCGACGAGAAGATGTGCAGGTTGTAGTGCCCA	B	a	h	b	h	h	h	b	a	b	h	h	h	a	h	h	b	h	h	h	h	b	a	a	h	a	h	b	a	h	h	b	b	h	b	a	h	a	h	h	h	b	a	h	h	b	h	h
3360327_52:A>G	TGCAGGCCCCATCGCCTCAGGTAGCTGTAACCCCGTGCGGTGGCGCCGCCGCAGCGTGCTACTGCTACT	B	h	h	h	h	h	a	a	h	h	h	b	h	b	a	h	b	h	h	a	a	b	h	h	h	a	h	b	a	h	a	h	h	h	b	h	a	a	h	h	b	b	h	a	h	h	h	b
3360445_66:T>C	TGCAGCAAGCTCCCAATCAATCAATCAATCAATCAATAATTGTCCTGCTGTTTCAGATCTTTGCTCTCC	A	a	h	h	a	h	a	b	a	b	h	h	h	h	a	b	b	h	h	h	b	b	h	a	h	a	h	b	a	h	a	b	h	h	b	h	h	a	h	h	b	b	h	a	b	b	h	b
3360601_46:T>C	TGCAGCACTTGTGCTGGTTGGGTGGGTGTGAAAGGTCAAGACTTCGTGGGTTCTTCTAACCTGGAACAA	B	a	h	b	a	a	h	b	a	b	h	h	a	a	a	b	b	h	h	h	h	b	a	a	h	a	h	b	a	h	h	b	b	h	b	b	h	a	h	h	h	h	a	h	h	b	h	b
3360782_46:T>C	TGCAGATAGTGTTCGAGATGATATCGATCGGAACCCTGCTGGCCTTTTACATGGTGGCCAACGCGCTCA	A	a	h	h	a	h	a	b	a	b	h	h	h	h	a	b	b	h	h	h	h	b	h	a	h	a	h	b	a	h	a	b	h	h	b	h	h	a	h	h	b	b	h	a	b	b	h	b
3360811_16:G>A	TGCAGATCCACACCTCGCCACCTCCCTCTCCTAGGATGAGCTCCCCCAACCAGGCCCTCCCACCGAGAT	B	h	h	b	h	h	a	b	a	b	h	a	h	b	h	h	b	h	h	h	h	h	a	h	h	a	h	h	a	h	h	b	b	h	h	a	h	a	h	a	h	b	h	h	h	b	a	a
3361202_14:G>A	TGCAGAAAAACAGAGCACGAATAAGATTGAACAGATAGCTATACACTGAACTTTCACTGTTTAAACAAC	B	a	h	h	a	a	h	b	h	b	h	h	a	h	a	b	b	h	h	h	b	b	a	a	h	a	h	b	a	h	h	h	b	h	b	h	h	a	h	h	h	h	h	a	b	b	a	b
3361314_11:T>G	TGCAGGTAAATTTGCACGCACCCTGTTGTAGCCCTTCATGGAGGCCGCCTCGTTCTCGTCCTCCTCGGA	B	a	h	b	a	a	h	b	a	b	h	h	a	a	a	b	b	h	h	h	b	b	a	a	h	a	h	b	a	h	h	b	b	h	b	h	h	a	h	h	h	h	a	h	h	b	h	b
3361410_20:C>G	TGCAGCTGGAGCTCCACCAGCTCCCGGCATTTCCCGATTTCTCGTGGGATTGTTCCG	B	a	h	b	h	h	h	b	a	b	h	h	h	a	h	h	b	h	h	h	h	b	a	a	h	a	h	b	a	h	h	b	b	h	b	a	h	a	h	h	h	b	a	h	h	b	h	h
3361433_48:C>A	TGCAGGTAGAGATAAACCATGAGGTTGGGTGTTTGATACTGCCTAAACCACTTATTTTTTGAAGCTTAA	B	h	h	h	h	h	a	h	a	b	h	h	h	h	a	b	b	h	h	a	h	b	h	a	h	a	h	b	a	h	a	h	h	h	b	h	a	a	h	h	b	b	h	a	b	h	h	b
3361513_13:A>G	TGCAGGTGAGTTAATTAGGAATAGGCTTTTTCTGAAGGGAAAATTGGAGTAGGCTTTAGTTCGTATTCG	B	h	h	b	h	b	h	b	a	b	b	a	h	b	h	h	b	b	h	h	h	h	b	b	a	h	b	h	h	a	h	b	a	h	a	h	h	a	h	a	h	h	h	b	a	h	b	a
3361753_36:C>G	TGCAGGACGGCCCCTTTGACCTCGCAGTAGCCGAACCTCCCGCACGCGCCGTAGACGAGGCACCCCTTG	B	h	h	h	h	a	h	h	b	h	h	h	h	h	h	h	h	b	h	h	a	h	b	h	h	a	h	h	a	h	a	h	h	b	b	a	a	b	b	h	b	a	b	a	a	a	a	b
3361825_11:G>T	TGCAGTCTGCCGCCTCGTCGTCGGCATCACCCCACCGTGATCCAGTTTCAGCTCCGCCGCGCCTCAACA	B	h	h	b	h	b	h	b	a	b	b	a	h	b	h	h	b	b	h	h	h	h	b	b	a	h	b	h	h	a	h	b	a	a	a	a	h	a	h	a	h	h	h	b	a	h	h	a
3361857_18:A>G	TGCAGCGCGTGCGACGCCACCGTGGACACTTGCCCATTGTGCGTGACCACCAAGAACGCGTCGCTCCAT	B	a	h	h	a	a	h	b	a	b	h	h	a	h	a	b	b	h	h	h	b	b	a	a	h	a	h	b	a	h	h	b	h	h	b	h	a	a	h	h	h	h	h	a	b	b	a	b
3361911_21:C>A	TGCAGGCTGCATCATGTCGTGCCTTTACGTAGTAGGAGTACGTATATATACTCTTTTTTACTCCCCAAG	B	a	h	h	a	h	a	b	a	b	h	h	h	h	a	b	b	h	h	h	h	b	h	a	h	a	h	b	a	h	a	b	h	h	b	h	h	a	h	h	b	b	h	a	b	b	h	b
3361948_38:C>G	TGCAGCCAGAGATGAAGAACAGGCAACAGGTCCTCCAACAATATTCACCAAACGGCCATGCTCAAATGT	B	a	h	h	a	a	h	b	a	b	h	h	a	h	a	b	b	h	h	h	b	b	a	a	h	a	h	b	a	h	h	b	b	h	b	h	h	a	h	h	h	h	h	a	b	b	h	b
3362007_55:C>G	TGCAGACCTTCACAAGATCCCTCAAGTACTGCGTCTGGCGCGGTGTCCCCGTGAACCCAACCATGACCA	B	a	h	h	a	h	h	b	a	b	h	h	h	h	a	b	b	h	h	h	b	b	a	a	h	a	h	b	a	h	a	b	h	h	b	h	h	a	h	h	b	b	h	a	b	b	a	b
3362014_48:T>C	TGCAGCTCCCGATCGGCAATGGCGACCAAGATCTACATCGTGTAATGCTCCGCCTCTGCTTGCTCTGCT	A	a	h	b	h	a	h	b	a	b	h	h	a	a	a	b	b	h	h	h	b	b	a	a	h	a	h	b	a	h	h	b	b	h	b	h	h	a	h	h	h	h	a	h	h	b	h	b
3362017_64:C>T	TGCAGCCCCACTCCCGTACGTCCGCTACACCCGATTCGCATGTAAACAACCAACGCCCATTGTTCCTAT	B	a	h	h	h	h	a	b	a	b	h	h	h	h	a	b	b	h	h	a	h	b	h	a	h	a	h	b	a	h	a	h	h	h	b	h	h	a	h	h	b	b	h	a	b	b	h	b
3362026_50:T>C	TGCAGCCCCAAATGCAGGTCTCACATGTTTGATGGTTGCAAGGTTTGTCATGCCAGTAAATGGCACAGC	A	h	h	h	h	h	a	a	a	b	h	b	h	b	a	b	b	h	h	a	h	b	h	a	h	a	h	b	a	h	a	h	h	h	b	h	a	a	h	h	b	b	h	a	b	b	h	b
3362194_55:C>A	TGCAGCATGACGCATGCATGACGTACACGGATCACAAACTCACACGTGGCCGTCACTAGCTTTCCGCCG	B	a	h	h	a	a	h	b	a	b	h	h	a	h	a	b	b	h	h	h	b	b	a	a	h	a	h	b	a	h	h	b	b	b	b	h	h	a	h	h	h	h	h	a	b	b	h	b
3362266_61:G>C	TGCAGAATGTCCGCACAAAACTTAACCAAGTTGCTTCTGTAAGTCCAAAAGCTTAGATTTCGTGCTCTT	A	h	h	h	h	a	h	h	b	h	h	h	h	h	h	h	h	b	h	h	a	h	b	h	h	a	h	h	a	h	a	h	h	b	b	a	a	b	b	h	b	a	b	a	a	a	a	b
3362282_20:T>C	TGCAGCTGCCCCGCTCCTTCTGTTTCTAGCTAGCCCACCATCAACTTGGATCTTGGCTACTCCCATGTC	B	h	h	h	h	h	a	h	a	b	h	h	h	h	a	b	b	h	h	a	h	b	h	a	h	a	h	h	a	h	a	h	h	h	b	h	a	a	h	h	b	b	h	a	b	b	h	b
3362297_52:T>G	TGCAGCTGACGCGGTGGGAGAGCAGCCACGGCAACATCATCAAGGGGGAAGGTTACCTGGACTTCATCA	B	a	h	h	a	h	a	b	a	b	h	h	h	h	a	b	b	h	h	h	h	b	h	a	h	a	h	b	a	h	a	b	h	h	b	h	h	a	h	h	b	b	h	a	b	b	h	b
3362297_56:C>T	TGCAGCTGACGCGGTGGGAGAGCAGCCACGGCAACATCATCAAGGGGGAAGGTTACCTGGACTTCATCA	A	a	h	h	a	h	a	b	a	b	h	h	h	h	a	b	b	h	h	h	h	b	h	a	h	a	h	b	a	h	a	b	h	h	b	h	h	a	h	h	b	b	h	a	b	b	h	b
3362329_17:G>T	TGCAGCTGGACTGGTACGTTTCACGTTTTGTTGACGAGCTAGTTCTACTCACTCCCAGGAAGCAGGAGG	A	a	h	h	a	a	h	b	a	b	h	h	a	a	a	b	b	h	h	h	b	b	a	a	h	a	h	b	a	h	h	b	b	h	b	h	h	a	h	h	h	h	h	h	h	b	h	b
3362334_55:T>C	TGCAGCATCCTCGGCGTAATCCTCTGCTCGCTCTGCAATGTCAGACACCTTGTCTTTGGCGTTCCTTGC	A	a	h	h	a	a	h	b	a	b	h	h	a	h	a	b	b	h	h	h	b	b	a	a	h	a	h	b	a	h	h	b	b	h	b	h	h	a	h	h	h	h	h	a	b	b	h	b
3362340_59:G>A	TGCAGTTAAAACGCAAAGCCAAATCATGGTCATGTTCAGGAGATCAAGAAATGCTCGAGGATTCGCTCA	A	h	h	b	h	h	a	b	a	b	h	a	h	b	h	h	b	h	h	h	h	h	a	h	h	a	h	h	a	h	h	b	b	h	h	a	h	a	h	h	h	b	h	h	h	b	a	h
3362355_44:C>T	TGCAGTGGACGTCACCTAGGCAAGAATTGTTTGACCAGGCTTTGCTTGTACTCGAAATTAAGGTTTGGA	B	a	h	h	a	a	h	b	a	b	h	h	a	h	a	b	b	h	h	h	b	b	a	a	h	a	h	b	a	h	h	b	b	h	b	h	h	a	h	h	h	h	h	a	b	b	h	b
3362374_36:T>C	TGCAGCAGCACCCCGATCTCCGCCAGCGACAGCACGTCCTCCAGTATCACCTTGGCGAATATCCGAGAT	A	a	h	h	a	h	a	b	a	b	h	h	h	h	a	b	b	h	h	h	h	b	h	a	h	a	b	b	a	h	a	b	h	b	b	h	h	a	h	h	b	b	h	a	b	b	h	b
3362375_19:A>G	TGCAGGTCATTGCAGCGGCATAGGCACTAGGCGTTGACCTGCCCGCGATCGAGCTGGGACAAAGCGAAA	B	a	h	h	a	a	h	b	a	b	h	h	h	h	a	b	b	h	h	h	b	b	a	a	h	a	h	b	a	h	a	b	b	h	b	h	h	a	h	h	b	b	h	a	b	b	a	b
3362408_18:C>G	TGCAGTTGTTTTTGTACTCTGGCCAACGGCTGAGCCCCTCTTCGCTGACTTTTGGAGCTCCGCTGACAT	A	a	a	a	a	a	a	a	a	a	a	a	a	a	a	a	a	a	a	a	a	a	a	a	a	a	a	a	a	a	a	a	a	a	a	a	a	a	a	a	a	a	a	a	a	a	h	a
3362424_51:T>G	TGCAGATTACAGGCATTTATCAAAAGTAATGGGTCCATACCTTGCTCGGGATAGGTGGAGCCG	A	a	h	h	a	a	h	b	a	b	h	h	h	h	a	b	b	h	h	h	b	b	a	a	h	a	h	b	a	h	a	b	b	h	b	h	h	a	h	h	b	h	h	a	b	b	a	b
3362473_21:A>G	TGCAGTTCTTGCATAGCAAACATGACAAGACAATTCGATCTTACCAGTCTATTCACTGTAGTATTTTTG	A	h	h	h	h	h	a	a	h	h	h	b	h	h	a	h	b	h	h	a	a	b	h	h	h	a	h	b	a	h	a	h	h	h	b	h	a	a	h	h	b	b	h	a	h	h	h	b
3362482_47:A>G	TGCAGCTCTGCCAATAGCTGCACCTCATTGTGCAGCTGATGCAAACCACTCCCG	B	a	h	h	a	a	h	b	a	b	h	h	a	h	a	b	b	h	h	h	b	b	a	a	h	a	h	b	a	h	h	b	b	h	b	h	h	a	h	h	h	h	h	a	b	b	h	b
3362515_39:C>T	TGCAGATACTGACCAGATGCAGACATGTACATAGTCGGCCAATGCGTTTGGCCACACCGTCAAAACCGA	A	a	h	b	h	h	h	b	a	b	h	h	h	a	h	h	h	h	h	h	h	b	a	a	h	a	h	b	a	h	h	b	b	h	b	a	h	a	h	h	h	h	a	h	h	h	h	b
3362536_60:A>G	TGCAGCCTCTTGCCGCTGCCCTCTACTGCTTGCTGGTGAGACAGTAGGCCAAGTGCGAATACAGGAGGG	A	h	h	h	h	a	h	a	h	h	h	b	h	b	a	h	h	h	h	a	a	b	h	h	b	a	h	b	a	h	a	h	b	h	b	h	a	b	h	a	b	h	b	a	h	a	h	b
3362538_51:C>T	TGCAGTTTCCTCTTCCTAGCAGTCGCTCTCATTTCGAATGCATTATTTGCCCCACCCGTTTCTACAGTC	A	a	h	h	a	h	h	b	a	b	h	h	h	h	a	b	h	h	h	h	b	b	a	a	h	a	h	b	a	h	a	b	h	h	b	h	h	a	h	h	b	b	h	a	b	h	h	b
3362559_6:C>T	TGCAGACAACTTCCTGAAATGGCTGTCAGCACCTGTAGCTTCTTGGCCGTTGCCATGGCCCTCGCTCTC	B	a	h	h	a	h	a	b	a	b	h	h	h	h	a	b	b	h	h	h	h	b	h	a	h	a	h	b	a	h	a	b	h	h	b	h	h	a	h	h	b	b	h	a	b	b	h	b
3362564_13:G>C	TGCAGTAGTACTAGACCTCGCACCTGCAACGATGAAATTTCTTCTTCTGCTCATCGCCGCGAGCTCCGC	A	h	h	h	h	a	h	a	b	h	h	b	h	b	a	h	h	h	h	a	a	h	h	h	b	a	h	b	a	h	a	h	b	h	b	a	a	b	b	h	b	a	b	a	h	a	h	b
3362575_18:C>T	TGCAGCATCAGGCACTTGCCGACGCCGTTGGGGAACGGCCCAGAGAAGCCATTGCGCGACAAATCCAGA	B	a	h	h	a	a	h	b	a	b	h	h	a	h	a	b	b	h	h	h	b	b	a	a	h	a	h	b	a	h	a	b	b	h	b	h	h	a	h	h	b	h	h	a	b	b	a	b
3362611_13:C>G	TGCAGAGCTCCTGCGTGGTGTTGCCGTTGAAGCCACAGATGTCGGCGCCCATCATTGGGATGCCGAAGA	B	h	h	h	h	a	h	h	b	h	h	h	h	h	h	h	h	b	h	h	a	h	b	h	h	a	h	h	a	h	a	h	h	b	b	a	a	b	b	h	b	a	b	a	a	a	h	b
3362620_36:C>T	TGCAGAGATCCAGCCAGAGACCATGCCGCCTCCCAACCGAGCCATGCCGCTCCTTCTCCTGCTCCTCCT	A	a	h	h	a	h	a	b	a	b	h	h	h	h	a	b	b	h	h	h	b	b	h	a	h	a	h	b	a	h	a	b	h	h	b	h	h	a	h	h	b	b	h	a	b	b	h	b
3362627_47:C>G	TGCAGAGCACACACAAATTGCTCACGAGCTCACTCACTGCCTCACTGCGTACGGCTCACCAAGCTCAAA	A	h	h	h	h	a	h	a	b	h	h	b	h	h	a	h	h	h	h	a	a	h	h	h	b	a	h	h	a	h	a	h	b	b	b	a	a	b	b	h	b	a	b	a	a	a	h	b
3362635_21:G>A	TGCAGAACAGAGGACAAGCAAGAAAACCACGGTACAACGCTGATACGAACTGTGCATCCAGACCCGAGA	B	a	h	h	a	a	h	b	a	b	h	h	a	h	a	b	b	h	h	h	b	b	a	a	h	a	h	b	a	h	h	b	b	h	b	h	h	a	h	h	h	h	h	a	b	b	h	b
3362656_49:A>G	TGCAGACCATGATCCTCACGACAGCGGTGCCCCTGGTGGCCATGCAGCTACTGTTCACGGCGTCGGCTG	B	a	h	h	a	a	h	b	a	b	h	h	a	a	a	b	b	h	h	h	b	b	a	a	h	a	h	b	a	h	h	b	b	h	b	h	h	a	h	h	h	h	h	h	h	b	h	b
3362668_28:C>T	TGCAGCTGCATCCAGTGTTTCGTCTAGCCCACCTGTGAATGTGGCCTGCTTTGTATCAAAGTCACCTAG	B	a	h	h	a	a	h	b	a	b	h	h	a	h	a	b	b	h	h	h	b	b	a	a	h	a	h	b	a	h	h	b	b	h	b	h	h	a	h	h	h	h	h	a	b	b	h	b
3362676_59:C>A	TGCAGTGTGTTTCCAGCCATCATCAGAATCCTACTTGAAAGTGAGATTGTGAGAAGGTACGACGAGAGA	B	a	h	h	a	h	a	b	a	b	h	h	h	h	a	b	b	h	h	h	h	b	h	a	h	a	h	b	a	h	a	b	b	h	b	h	h	a	h	h	b	b	h	a	b	b	h	b
3362772_44:G>C	TGCAGCACACACAAATTATTAGGCGATTTCAATAAAATTCAAATGGAAATTTTGGTACTTTGACCTAAA	A	h	h	h	h	h	a	a	a	b	h	b	h	b	h	b	b	h	h	a	h	b	h	a	h	a	h	b	a	h	a	h	h	h	b	h	a	a	h	h	b	b	h	a	b	b	h	b
3362794_58:T>A	TGCAGTACCAATTAAGTACTCCGTATTTAACTCTCTGTTACTGTAGCCATTAGTTAACTGCACTGGTGG	A	a	h	h	a	h	a	b	a	b	h	h	h	h	a	b	b	h	h	h	h	b	h	a	h	a	h	b	a	h	a	b	h	h	b	h	h	a	h	h	b	b	h	a	b	b	h	b
3362822_24:A>C	TGCAGTGCAGGTGCAGCACTGCACAGCAGGGCCACTATAGCGAGCGAGCGAGCGATCGAGCCAGCCCGA	A	a	h	h	h	h	a	b	a	b	h	h	h	h	a	b	b	h	h	a	h	b	h	a	h	a	h	b	a	h	a	h	h	h	b	h	h	a	h	h	b	b	h	a	b	b	h	b
3362841_40:C>T	TGCAGGTCAATTACATAAATGCTCATGCAACCTCAACCCCCGCCG	B	a	h	b	h	a	h	b	a	b	h	h	a	a	a	b	b	h	h	h	b	b	a	a	h	a	h	b	a	h	h	b	b	h	b	h	h	a	h	h	h	h	a	h	h	b	h	b
3362900_7:T>C	TGCAGCATGTGTGGTGGCGGCCTATGTTGGTGAGAGGAATCAAACACGCCGCTGGAATCTCGCCTGGAG	B	a	h	h	a	a	h	b	a	b	h	h	a	h	a	b	b	h	h	h	b	b	a	a	h	a	h	b	a	h	h	b	b	h	b	h	h	a	h	h	h	h	h	a	b	b	a	b
3362914_30:T>C	TGCAGGACACGTACAACGCAACAAATTTGTTTTGAGCAAATGTTAGACATACGAGACAGAGACATCCAC	A	a	h	h	a	a	h	b	a	b	h	h	h	h	a	b	b	h	h	h	b	b	a	a	h	a	h	b	a	h	h	b	b	h	b	h	h	a	h	h	h	h	h	a	b	b	a	b
3362916_29:G>A	TGCAGCCTAGCTAAAGCATGTTGATGGAGGCTGTGCCGAAAGTCTGTTGCTGGCCAGCGATATTGCTGT	A	a	h	h	a	a	h	b	a	h	h	h	a	h	a	b	b	h	h	h	b	b	a	a	h	a	h	b	a	h	h	b	b	h	b	h	h	a	h	h	h	h	h	a	b	b	h	b
3362924_68:C>T	TGCAGCAGATGGACGGAGCTATAGCTTTTCCAGGTACCAAGGGCCTGCGGTCGTGTGGCTTCCTCAACC	B	h	h	h	h	a	h	h	b	h	h	h	h	h	h	h	h	b	h	h	a	h	b	h	h	a	h	a	a	h	a	h	h	b	b	a	a	b	b	h	h	a	b	a	a	a	a	b
3362999_19:C>A	TGCAGGGATTCAGGAAGATCGTGGCCGACAGATGGGAGTTCGCCAACGAGTTCTTCAGGAAGGGAGCAA	B	a	h	b	a	a	h	b	a	b	h	h	a	a	a	b	b	h	h	h	b	b	a	a	h	a	h	b	a	h	h	b	b	h	b	h	h	a	h	h	h	h	a	h	h	b	h	b
3363000_35:T>G	TGCAGTGCATGCATGACAACGTATCGGTCGGTCAATGATGATCATGACGATGTGTAGTTGCCTCCCGAC	B	b	h	h	h	a	h	h	b	h	h	h	h	h	h	h	h	b	h	h	a	h	h	h	h	a	h	a	a	h	a	h	h	b	b	a	a	b	b	h	b	a	b	a	a	a	a	b
3363007_9:A>T	TGCAGCAGCAAGGAACCAAGAAAGCAGCACTAGAGGATATGTTGGCGCTGGAATGTACCTTGTCTCTGC	B	a	h	h	a	a	h	b	a	b	h	h	a	a	a	b	b	h	h	h	b	b	a	a	h	a	h	b	a	h	h	b	b	h	b	h	h	a	h	h	h	h	a	h	h	b	h	b
3363018_5:A>G	TGCAGACGGAACATGCATGCAGATGCAGTACAAGGAAATGACACCAAAATCGGTGCAAGAGATGAATCA	B	a	h	h	h	h	a	b	a	b	h	h	h	h	a	b	b	h	h	h	h	b	h	a	h	a	h	b	a	h	a	h	h	h	b	h	h	a	h	h	b	b	h	a	b	b	h	b
3363075_34:G>C	TGCAGCTTGGGCCGCCTCGTCCGTCATACTCAAAGCCGAACGCCATCCTCAACGGCGTCGAGATCATGA	A	h	h	b	h	h	a	b	a	b	h	a	h	b	h	h	b	h	h	h	h	h	a	h	h	a	h	h	a	h	h	b	b	h	h	a	h	a	h	h	h	b	h	h	h	b	a	h
3363077_56:T>G	TGCAGTCGCGCGCCATGATCTCCAGTCCACGGTGGGTTGCTTCCTCTGCACTGTACTCTGGACAGCCGA	A	h	h	h	h	h	a	a	a	b	h	b	h	b	a	b	b	h	h	a	h	b	h	a	h	a	h	b	a	h	a	h	h	h	b	h	a	a	h	h	b	b	h	a	b	b	h	b
3363085_22:A>G	TGCAGTCTGCGCCACGAGAACAAAATTAACACGCTCTCACAAGGAAGGAACAAGAAGCGCACAAGAAAC	A	a	h	h	a	a	h	b	a	b	h	h	a	h	a	b	b	h	h	h	h	b	a	a	h	a	h	b	a	h	h	b	b	h	b	h	h	a	h	h	h	h	h	a	b	b	a	b
3363113_50:A>C	TGCAGGGATCCCTCCACGTTCCCATCACTCATCGTCCAAGGTGCCGCGGAAGCTGCCCCACCGCCGAGA	A	a	h	b	h	h	h	b	a	b	h	h	h	a	a	b	b	h	h	h	h	b	a	a	h	a	h	b	a	h	h	b	b	h	b	h	h	a	h	h	h	h	a	h	h	b	h	b
3363125_45:T>G	TGCAGGCGCCAGTTATAGGGCATTTTGCTAACGGGTGCCTACAGCTCTCCCGCGCTGGGCCG	A	a	h	h	a	a	h	b	a	b	h	h	a	h	a	b	b	h	h	h	b	b	a	a	h	a	h	b	a	h	h	b	b	h	b	h	h	a	h	h	h	h	h	a	b	b	a	b
3363163_23:G>A	TGCAGCTTTTTAGATCGAATTGTGCCCTCCATGAGTTCAATTTGTTTAAGAGCGTCTGAGTGTGCCATG	A	a	h	h	a	h	a	b	a	b	h	h	h	h	a	b	b	h	h	h	h	b	h	a	h	a	h	b	a	h	a	b	h	h	b	h	h	a	h	h	b	b	h	a	b	b	h	b
3363181_68:T>G	TGCAGCTAGCTCCTGCGTGAGTAGTGAATTATTTCAGATGTTGCCTGGTTACTCTTGTGAAGCTACGGT	A	a	h	h	a	h	a	b	a	b	h	h	h	h	a	b	b	h	h	h	h	b	h	a	a	a	h	b	a	h	a	b	h	h	b	h	h	a	h	h	b	b	a	a	b	b	h	b
3363188_27:A>C	TGCAGGCAACAAACACCTCAGCGTTACAAGACCGTTCGCCAAACCAAGCTCTGGCTCAAGAAAGAGGAG	A	a	h	h	a	h	a	b	a	b	h	h	h	h	a	b	b	h	h	h	h	b	h	a	h	a	h	b	a	h	a	b	h	h	b	h	h	a	h	h	b	b	h	a	b	b	h	b
3363223_9:A>G	TGCAGCAACAACAAGATAATTATGAACCAGATTCAGGTTAAGACGCCACGGGCCATTCTGATCAGTAAC	B	a	h	h	a	h	a	b	a	b	h	h	h	h	a	b	b	h	h	h	h	b	h	a	h	a	h	b	a	h	a	b	h	h	b	h	h	a	h	h	b	b	h	a	b	b	h	b
3363279_46:G>T	TGCAGCAATTTTAATTTTTTGGGGGAAGTAAACTTGAACTACTGTCGCACCTCAGTTATACAAATGATT	A	h	h	h	h	h	a	a	h	b	h	b	h	b	a	h	b	h	h	a	h	b	h	h	h	a	h	b	a	h	a	h	h	h	b	h	a	a	h	h	b	b	h	a	b	b	h	b
3363308_35:G>C	TGCAGATGAGCACCGCCTGCTAGGGCCTTCGTCGTGTCCGTGCAAATGGATGTAGACATGTAGTCGTCG	B	a	h	h	a	a	h	b	a	b	h	h	a	h	a	b	b	h	h	h	b	b	a	a	h	a	h	b	a	h	h	b	b	h	b	h	h	a	h	h	h	h	h	a	b	b	h	b
3363388_38:G>C	TGCAGCTGTAGCCCATGGAGAATCCCACATTTCCATAAGCGCTGACGACTTCGACGACGATGCTGAGCA	B	h	h	h	h	h	a	a	a	b	a	-	h	b	a	b	b	h	h	a	h	b	b	a	h	a	h	b	a	h	a	h	h	h	b	h	a	a	a	b	b	b	h	a	b	b	h	b
3363492_12:T>A	TGCAGTTTCGCCTGCACGGATTTGCGGAGACAGCTCGCTTACCATTGTGCGTGCGTGCGTGATGGGAGC	B	a	h	h	a	a	h	b	a	b	h	h	h	h	a	b	b	h	h	h	b	b	a	a	h	a	h	b	a	h	a	b	b	h	b	h	h	a	h	h	b	h	h	a	b	b	h	b
3363523_65:C>G	TGCAGCTGCCTACTCTCCGACGCGCCCACGGCCCCAGGCTGCGTCGTGCTCATCGTCGAGCCTGACGAA	B	a	h	b	h	h	a	b	a	b	h	a	h	a	h	h	b	h	h	h	h	b	a	a	h	a	h	b	a	h	h	b	b	h	b	a	h	a	h	h	h	b	a	h	h	b	h	h
3363680_50:A>G	TGCAGGCACCCATATCGATCCGTCTCACCTCCGGCTCCGGCAAGAAGCTCATCGCCCGCAATGTCATCC	B	h	h	b	h	h	a	b	a	b	h	a	h	b	h	h	b	h	h	h	h	h	a	h	h	a	h	h	a	h	h	b	b	h	h	a	h	a	a	a	h	b	b	h	h	b	h	h
3363836_47:A>C	TGCAGATAGAGCGGCGTCGGCGCAGCGCCACCCAACCCAACCAGTGGACAGCAACGACCCATCCACCGA	B	a	h	h	a	a	h	b	a	b	h	h	a	a	a	b	b	h	h	h	b	b	a	a	h	a	h	b	a	h	h	b	b	h	b	h	h	a	h	h	h	h	a	h	h	b	h	b
3363910_5:T>C	TGCAGTCTCATGGAAGTGGGGACGCACAGATCTCAAAGGAATTCTTTCAAATTGTTCCAAATTGTGTCA	B	h	h	h	h	h	a	h	a	b	h	h	h	b	a	b	b	h	h	a	h	b	h	a	h	a	h	b	a	h	a	h	h	h	b	h	a	a	b	h	b	b	h	a	b	b	h	b
3363943_45:G>A	TGCAGGGGACGCAAAGATTCCTTGGAACAGTGGGTAGTTCGGAGGGAAGCGTCAGAGCACAAGGAAGCC	B	a	h	h	a	h	a	b	a	b	h	h	h	h	a	b	b	h	h	h	h	b	h	a	h	a	h	b	a	h	a	b	h	h	b	h	h	a	h	h	b	b	h	a	b	b	h	b
3363977_41:C>G	TGCAGCGCGCAGAGTGAAGCAGTCAGATTGAGCGTCAGTAACTAGAGCGAGCATAGAAATGGCAACCGC	B	a	h	h	a	a	h	b	a	b	h	h	a	h	a	b	b	h	h	h	b	b	a	a	b	a	h	b	a	h	a	b	b	h	b	h	h	a	h	h	h	h	h	a	b	b	a	b
3364014_36:G>A	TGCAGCCACGTGTGGATCCCTCCCACCGTTGCTCCAGCCGCCTCGGCTCACAGCCAGACCACACACAAA	A	b	b	b	b	-	-	-	b	b	b	b	b	b	b	b	b	b	b	-	-	b	b	b	b	-	b	b	-	b	-	b	b	b	b	b	-	b	b	-	b	b	b	-	b	-	b	b
3364019_17:A>T	TGCAGCGGGATGGGAGAAGCTAGCTAGGGATCGGAGATTTCTCTGGTGCCGTGCCGACTGCCGAGCTAG	B	a	h	h	a	a	h	b	a	b	h	h	a	h	a	b	b	h	h	h	b	b	a	a	h	a	h	b	a	h	h	b	b	h	b	h	h	a	h	h	a	h	h	a	b	b	a	b
3364028_26:C>T	TGCAGGCGGTAAAACGCGTAGGCAGGCATCCGTGATTCGTGCAGGAATCCACCAAACACGTCGATACCG	B	h	h	h	h	a	h	a	h	h	h	b	h	b	a	h	h	h	h	a	a	h	h	h	b	a	h	b	a	h	a	h	b	h	b	a	a	b	b	h	b	a	b	a	h	a	h	b
3364180_40:T>G	TGCAGCAACGAAACCACCACGCTGGATGGGTCCTCCACGATCCCACCG	B	a	h	b	h	h	a	b	a	b	h	a	h	a	h	h	b	h	h	h	h	b	a	a	h	a	h	b	a	h	h	b	b	b	b	a	h	a	h	b	h	b	a	h	h	b	h	h
3364368_28:G>C	TGCAGCCGACGAAGTGGTGCGCCGTCTTGGACGCCCAGAGCTCTTCCCCCAGCCTGCTCCCGCCGCTCT	B	a	h	h	h	h	a	b	a	b	h	h	h	h	a	b	b	h	h	h	h	b	h	a	h	a	h	b	a	h	a	b	h	h	b	h	h	a	h	h	b	b	h	a	b	b	h	b
3364373_9:A>G	TGCAGCACAATAGCTACTATGCAAGCTAGCGCGTCGCGCCGCGCGCGTTGGCCG	A	a	h	h	a	h	a	b	a	b	h	h	h	h	a	b	b	h	h	h	h	b	a	a	h	a	h	b	a	h	a	b	h	h	b	h	h	a	h	h	b	b	h	a	b	b	h	b
3364448_43:C>T	TGCAGCTGCGTCGCGAACTCCTGCCCCTTGGCCAGGTCGTCCACCACCTGCTCGTACGGCGCCATGGAC	A	h	h	h	h	a	h	a	h	h	h	b	h	b	a	h	h	h	h	a	a	h	h	h	b	a	h	b	a	h	a	h	b	h	b	a	a	b	h	a	b	h	b	h	h	a	h	b
3364480_8:G>C	TGCAGGGTGGCGACGCTGTAGCCGTCTCTGTCGTCGTACGGTGGCAGCGAATCCGTATAGATGTAGTGA	B	h	h	h	h	h	a	a	h	h	h	b	h	h	a	h	b	h	h	a	h	b	h	h	h	a	h	b	a	h	a	h	h	h	b	h	a	a	h	h	b	b	h	a	b	h	h	b
3364532_28:C>G	TGCAGGTGGCCGTGTGGGCGTGCATGGTCATGTCGGTGATGCTGGTGGTGGAGGCCCTGTGCAACTGCG	A	a	h	h	a	a	h	b	a	b	h	h	a	a	a	b	b	h	h	h	b	b	a	a	h	a	h	b	a	h	h	b	b	h	b	h	h	a	h	h	h	h	a	h	h	h	h	b
3364558_25:C>T	TGCAGACTAGCAACGCTGGAATTCGCGGGGATTAACGGATGCATGCAGAATGCATGCCG	A	h	h	h	h	a	b	a	b	h	h	b	h	h	a	h	h	h	h	a	a	h	h	h	b	a	h	b	a	h	a	h	b	h	b	a	a	b	b	h	b	a	b	a	h	a	h	b
3364566_31:T>C	TGCAGGGTGGCCCATGGCATGCGCGCACGCGTCCCCTCCCAGCCGCTCCGCGGAGAGACCACCATGATT	A	a	h	h	h	h	a	b	a	b	h	h	h	h	a	b	b	h	h	h	h	b	h	a	h	a	h	b	a	h	a	h	h	h	b	h	h	a	h	h	b	b	h	a	b	b	h	b
3364575_22:C>T	TGCAGGTGTTTGGTGCTCCACTCGTTCGTCTCCGACGAGAAGATGTGCAGGTTGTAGTGCCCAAGGTCA	A	h	h	b	h	h	a	b	a	b	h	a	h	h	h	h	b	h	h	h	h	b	a	h	h	a	h	h	a	h	h	b	b	h	h	a	h	a	h	h	h	b	h	h	h	b	a	h
3364575_26:C>T	TGCAGGTGTTTGGTGCTCCACTCGTTCGTCTCCGACGAGAAGATGTGCAGGTTGTAGTGCCCAAGGTCA	A	b	b	b	b	b	-	b	-	b	b	-	b	b	b	b	b	b	b	b	b	b	-	b	b	-	b	b	-	b	b	b	b	b	b	-	b	-	b	b	b	b	b	b	b	b	-	b
3364619_34:C>T	TGCAGCTCATCGAGTCGATCCGTGCCATGGTACACGCAGTCTGCGGGCCTGTCGTCTCCTGCGCAGACA	B	h	h	h	h	a	h	h	b	h	h	h	h	h	h	h	h	b	h	h	a	h	b	h	h	a	h	a	a	h	a	h	h	b	b	a	a	b	b	h	h	a	b	a	a	a	a	b
3364668_31:T>C	TGCAGAAGATCGTGGTGAAGCTGGAACTGCATTGCGACAGGCAGAAGCAGAAGGCGATCAAGACACTCT	A	h	h	h	h	a	h	h	b	h	h	h	h	h	h	h	h	b	h	h	a	h	b	h	h	a	h	h	a	h	a	h	h	b	b	a	a	b	b	h	b	a	b	a	a	a	a	b
3364686_37:G>C	TGCAGTTCGTGCAGTCGAGCGACGCGGTGGCGCGGGGGCACAACATCTTCTGGGAGGACCCCAAGTACA	A	h	h	b	h	b	a	b	a	b	h	a	h	b	h	h	b	b	h	h	h	h	h	b	a	h	b	h	h	a	h	b	h	h	h	a	h	a	h	a	h	h	h	b	h	h	a	a
3364695_21:C>T	TGCAGGTGACGTGGTGCTCAACGCGTGGTTCAGCATCCCG	B	h	h	h	h	a	h	h	b	h	h	h	h	h	h	h	h	h	h	h	a	h	b	h	h	a	h	h	a	h	a	h	h	b	b	a	a	b	b	h	b	a	b	a	a	a	a	b
3364723_46:G>T	TGCAGCCTCCTATCCATGCCTTCCATCTGCGGGATCGACAGACGAAGCAGGGCTTGAGGGAGGCCACCA	B	a	h	h	a	a	b	b	a	b	h	h	a	h	a	b	b	h	h	h	b	b	a	a	h	a	b	b	a	h	h	b	b	h	b	h	h	a	h	h	h	h	h	a	b	b	h	b
3364735_40:A>G	TGCAGGCGCAGAGCAAGCTCGTCCCCAACCAGATGCTACGATACACGCGCTACTTCCGAAACCCAGCCG	A	a	h	h	a	h	a	b	a	b	h	h	h	h	a	b	b	h	h	h	h	b	h	a	h	a	h	b	a	h	a	b	h	h	b	h	h	a	h	h	b	b	h	a	b	h	h	b
3364745_31:C>A	TGCAGCGGGTGGGTAAAGGGAATGCAGTGGACGCTCGTTGACAACATCCGCGGCGATGCTCTCGCCGAC	B	h	h	b	h	h	a	b	a	b	h	a	h	b	h	h	b	h	h	h	h	h	a	h	h	a	h	h	a	h	h	b	b	h	h	a	h	a	h	h	h	b	h	h	h	b	a	a
3364755_46:C>G	TGCAGACCCCAGCTGGCCGAGTGATACAGCGCAACATCACGACGTACGTGTAGCTCTGTGTATGCATTC	A	a	h	h	h	h	a	b	a	b	h	h	h	h	a	b	b	h	h	h	h	b	h	a	h	a	a	b	a	h	a	h	h	h	b	h	h	a	h	h	b	b	h	a	b	b	h	b
3364784_6:A>T	TGCAGCAGCTGCTGCTACCGAACAAGATGAGGAGCAGCCAATCACGCTTCCG	B	a	h	b	h	a	h	b	a	b	h	h	a	a	a	b	b	h	h	h	b	b	a	a	h	a	h	b	a	h	h	b	b	h	b	h	h	a	h	h	h	h	a	h	h	b	h	b
3364792_14:G>T	TGCAGCCATGAAACGATAGCCTCAACATCGTTGTCTGAGGATGATGGTGTTGACGCAGACGCCTCGGGA	B	a	h	h	a	a	h	b	a	b	h	h	a	h	a	b	b	h	h	h	b	b	a	a	h	a	h	b	a	h	h	b	b	h	b	h	h	a	h	h	h	h	h	a	b	h	h	b
3364796_17:T>C	TGCAGGATGAGCCAGAGTGCGTAGAAGAAGCAGCTTCCG	B	h	h	h	h	a	h	h	b	h	h	h	h	h	h	h	h	b	h	h	a	h	b	h	h	a	h	a	a	h	a	h	h	b	b	a	a	b	b	h	h	a	b	a	a	a	a	b
3364825_41:G>C	TGCAGCAATGCGCTCCTCGAGAGCATCAGCGCCGCGCTCCTGCACCGCCGCCG	A	h	h	h	h	a	h	a	h	h	h	b	h	b	a	h	h	h	h	a	h	h	h	h	b	a	h	b	a	h	a	h	b	h	b	a	a	b	h	a	b	h	b	a	h	a	h	b
3364915_25:A>C	TGCAGCGGTAGAAGGCCGACAGGTCAGCGTTCACCCGCAGCGCCACCGCCTGGTGCTTGGCCG	A	a	h	b	h	a	h	b	a	b	h	h	h	a	a	b	b	h	h	h	b	b	a	a	h	a	h	b	a	h	h	b	b	h	b	h	h	a	h	h	h	h	a	h	h	b	h	b
3364986_52:C>G	TGCAGCAGCCCGAGTTCCGGCCGGACAAGAAGACGATGAATGCGCTCACCGTCCAGCTGCTCCG	B	a	h	h	a	h	a	b	a	b	h	h	h	h	a	b	b	h	h	h	h	b	h	a	h	a	h	b	a	h	a	b	h	h	b	h	h	a	a	h	b	b	h	a	b	b	h	b
3365008_39:G>A	TGCAGCCGCTGGATCCAGCTCGGTGCATTCTACCCGTTCGCGAGGGCGCACACGGAGAGAACCACCGAA	B	h	h	h	h	a	h	h	b	h	h	h	h	h	h	h	h	b	h	h	a	h	b	h	h	a	h	h	a	h	a	h	h	b	b	a	a	b	b	h	b	a	b	a	a	a	h	b
3365025_20:A>C	TGCAGGTCGGCGTCACTGAAACGCCGTCCCAGGAGACGCCTGGCGCCATAGATGGTGCGGTTCGGGTTG	A	a	h	b	h	a	h	b	a	b	h	h	h	a	a	b	b	h	h	h	b	b	a	a	h	a	h	b	a	h	h	b	b	h	b	h	h	a	h	h	h	h	a	h	h	b	h	b
3365052_16:A>G	TGCAGTATACCCACGCAGTGCTGTTCGAGAACATGCGGCTGTTCCCGCCG	B	h	h	h	h	a	h	h	b	h	h	h	h	h	h	h	h	b	h	h	a	h	b	h	h	a	h	h	a	h	a	h	h	b	b	a	a	b	b	h	b	a	b	a	a	a	a	b
3365064_25:A>C	TGCAGGACCTCCTCCTCCGCCTCACATTCGACAACATCTGCGGCCTCGCCTTCGGCAAGGACCCGAGAT	A	a	h	h	h	h	a	b	a	b	h	h	h	h	a	b	b	h	h	a	h	b	h	a	h	a	h	b	a	h	a	h	h	h	b	h	h	a	h	h	b	b	h	a	b	b	h	b
3365072_9:T>C	TGCAGCTGCTGCACTCAGGTCTAACATGATCGCAGCAGCTGCGCCGGCATGGTCCTGCCG	B	a	h	b	h	h	h	b	a	b	h	h	h	a	a	b	b	h	h	h	h	b	a	a	h	a	h	b	a	h	h	b	b	h	b	b	h	a	h	h	h	h	a	h	h	b	h	b
3365086_8:A>G	TGCAGGCCACTCAAGGGGAGCTTCTACGTCGGCGTCACCTTCCTGCGCCTGCTGCCGCACGCGTATGAA	A	a	a	a	a	a	a	a	a	a	a	a	a	a	a	a	a	a	a	a	a	a	a	a	a	a	a	a	a	a	a	a	a	a	a	a	a	a	a	a	a	a	a	a	a	a	h	a
3365089_8:A>T	TGCAGCTAAGGCAGATCTTGCAGCACACCGTGCTCTCAGCCGCCCCG	B	h	h	h	h	a	h	h	b	h	h	h	h	h	h	h	h	b	h	h	a	h	b	h	h	a	h	h	a	h	a	h	h	b	b	a	a	b	b	h	b	a	b	a	a	a	a	b
3365101_60:A>T	TGCAGCCCAGGCCACAGTTATCTGCGTTTCCCTATCGGCCATCGCCGCAAGGAGACAGGAAAGGAGGGC	A	a	h	h	a	h	a	b	a	b	h	h	h	h	a	b	b	h	h	h	h	b	h	a	h	a	h	b	a	h	a	b	h	h	b	h	h	a	h	h	b	b	h	a	b	b	h	b
3365128_31:T>C	TGCAGTCTGCGCCGTTGCCGCACGCCCAGTCTAGCGCCGCCTGGAGGCGTGCGTCCCCGACCGCCGCGT	A	a	h	h	a	a	h	b	a	b	h	h	a	h	a	b	b	h	h	h	b	b	a	a	h	a	h	b	a	h	h	b	b	h	b	h	h	a	h	h	h	h	h	a	b	b	h	b
3365132_59:C>G	TGCAGGCACATGGCGGCGACGGCGACGGCCTGGTTGAGGTCGCGCTCGGGGAAGTCGCCCCGTAGCAGC	A	h	h	b	h	b	h	b	a	b	b	a	h	b	a	h	b	b	h	h	h	h	b	b	a	h	b	h	h	a	h	b	a	h	a	a	h	a	h	a	h	h	h	b	a	h	h	a
3365135_13:C>G	TGCAGCTGGAGGGCTGCTACGTGCGCTACGACGGCACCAACTTCGTGGGCCACCCCGACACGGCCATGG	A	a	h	h	a	h	a	b	a	b	h	h	h	h	a	b	b	h	h	h	h	b	h	a	h	a	h	b	a	h	a	b	h	h	b	h	h	a	h	h	b	b	h	a	b	b	h	b
3365185_35:T>G	TGCAGCTCCTTGAGGCGCTTGAGCCTCATGCGGTCTCGCCACATGCGGCGCTCCAGCTCCTCGATGCCG	A	a	h	b	h	h	h	b	a	b	h	h	h	a	h	b	b	h	h	h	h	b	a	a	h	a	h	b	a	h	h	b	b	h	b	h	h	a	h	h	h	h	a	h	h	b	h	b
3365200_8:T>C	TGCAGCGTTTCGATGGCGTCCTGCTTGCGGCCGCGCACCAGCAGCCACCGCGGCGACTCTTGGACGAGG	A	a	h	h	a	a	h	b	a	b	h	h	a	h	a	b	b	h	h	h	b	b	a	a	h	a	h	b	a	h	h	b	b	h	b	h	h	a	h	h	h	h	h	h	b	b	h	b
3365213_6:A>G	TGCAGCAGCAGGCGGCACGTGCTCACAGGCCAGGACAAGTGGGTCGCTACCGCCACTGCCGCCG	B	a	h	h	a	a	h	b	a	b	h	h	a	h	a	b	b	h	h	h	b	b	a	a	h	a	h	b	a	h	h	b	b	h	b	h	h	a	h	h	h	h	h	a	b	b	a	b
3365241_37:A>C	TGCAGATCAAGCACGGCGCCACGGCTGGACCCAAGGAACTGCCGCTGCCGCAGGAGCAGGAGAAGCCCA	A	a	h	h	a	a	h	b	a	b	h	h	a	h	a	b	b	h	h	h	b	b	a	a	h	a	h	b	a	h	h	b	b	h	b	h	h	a	h	h	h	h	h	a	b	b	h	b
3365292_23:A>G	TGCAGCGGATGGCCGACGTCGGCAGCGCGTCGTCCGCCATGCCGACGTTCGAGGAGGCGTTCGAGCTCT	B	a	h	b	h	h	a	b	a	b	h	a	h	a	h	h	b	h	h	h	h	b	a	h	h	a	h	b	a	h	h	b	b	h	b	a	h	a	h	h	h	b	a	h	h	b	h	h
3365326_30:A>G	TGCAGGGAGATAGAGCAAGAGCCAACGCTGAGTACTTTAATATAGGAGGCGCTGGGGCGAGGAGAGTTG	B	h	h	h	h	h	a	a	a	b	h	b	h	b	a	b	b	h	h	a	h	b	h	a	h	a	h	b	a	h	a	h	h	h	b	h	a	a	h	h	b	b	h	a	b	b	h	b
3365346_20:A>G	TGCAGGTCGAGCGCCTCGCCACGGAGCTTGTCGGGGAGGGCGTCCACGAGCGCGATCTCGTCGGCCAGG	B	h	h	b	h	h	a	b	a	b	h	a	h	b	h	h	b	h	h	h	h	h	a	h	h	a	h	h	a	h	h	b	b	h	a	a	h	a	h	a	h	b	h	h	a	b	h	a
3575929_27:T>C	TGCAGCGGCGAGCGCCTGCGCTTGCGTTTGCATGCATGTCCTGAATTCTTGCCTGCCG	B	a	h	h	a	a	h	b	a	b	h	h	a	a	a	b	b	h	h	h	b	b	a	a	h	a	h	b	a	h	h	b	b	h	b	h	h	a	h	h	h	h	h	h	b	b	h	b
3576059_16:C>A	TGCAGCTCTTCCGCCTCCACGCCTCCGTCTGCGACCG	B	a	h	h	a	a	h	b	a	b	h	h	h	h	a	b	b	h	h	h	b	b	a	a	h	a	b	b	a	b	a	b	b	h	b	h	h	a	h	b	b	h	a	a	b	b	h	b
3576252_19:T>A	TGCAGGACGCACCGCCTCATGCTCGTACTGCACGATCAACGAACGGATCGGTTCACGCCAAGAAATGAT	B	a	h	h	a	a	h	b	a	b	h	h	h	h	a	b	b	h	h	h	b	b	a	a	h	a	h	b	a	h	a	b	b	h	b	h	h	a	h	h	b	h	h	a	b	b	h	b
3576270_13:T>G	TGCAGAACCAAACTGGCCAACATGTACGCACACCG	B	a	h	h	h	h	a	b	a	b	h	h	h	h	a	b	b	h	h	h	h	b	h	a	h	a	h	b	a	h	a	b	h	h	b	h	h	a	h	h	b	b	h	a	b	b	h	b
3576280_54:T>C	TGCAGCAACTCAGCAACAGAGGGCAAGGAACAAGAAGCAAAAAAGCTCTCCAACTTGAATGCTTTCGAT	B	a	h	b	a	a	h	b	a	b	h	h	h	a	a	b	b	h	h	h	b	b	a	a	h	a	h	b	a	h	h	b	b	-	h	h	h	a	h	h	h	a	a	h	h	b	h	b
3576378_14:G>C	TGCAGCAGGATTTTGTCGGCCCCTGGCGGGGCATCGGCGATGAAGTCCACGAAGTAGGCGTTGAACAGC	A	h	h	b	h	h	a	b	a	b	h	a	h	b	h	h	b	h	h	h	h	h	a	h	h	a	h	h	a	h	h	b	b	h	h	a	h	a	h	h	h	b	h	h	h	b	a	h
3576502_40:G>T	TGCAGGCTGGTCTCCGTGATGGCGTTGTAGGGTAGGGGCAGTCCG	B	h	h	h	h	a	h	h	b	h	h	h	h	h	h	h	h	b	h	h	a	h	b	h	h	a	h	a	a	h	a	h	h	b	b	a	a	b	b	h	h	a	b	a	a	a	a	b
3576610_29:G>C	TGCAGCGAGGAGTGCCGCCACGAGCAGATGCAGCTCGACGCTATCTGCTCCAGGCAGGCCGCCCGAGAT	B	h	h	h	h	h	a	a	a	b	h	b	h	b	a	h	b	h	h	a	h	b	h	h	h	a	h	b	a	h	a	h	h	h	b	h	a	a	h	h	b	b	h	a	b	b	h	b
3576721_64:T>C	TGCAGAACACGACTGAAACGAAGACAGCAAGAAAGAAGAAGCAGCCAATGTATACCAGAGGGGCTATGT	B	h	h	h	h	a	h	h	b	h	h	b	h	h	h	h	h	b	h	h	a	h	b	h	h	a	h	h	a	h	a	h	h	b	b	a	a	b	b	h	b	a	b	a	a	a	h	b
3576915_10:G>C	TGCAGTGCACGACCCACATGTGCCCCGTGCGCGTCCACTGGCACGTCAAGCTCAACTACCACGACTACT	B	a	h	h	a	a	h	b	a	b	h	h	a	a	a	b	b	h	h	h	b	b	a	a	h	a	h	b	a	h	h	b	b	h	b	h	h	a	h	h	h	h	a	h	h	b	h	b
3577243_29:C>A	TGCAGTTCCTTCCCCCGCCCTCCTTCAACCTCACAGAGCTCGTTGACAACTTCAAGGCCAAGAACATGA	B	a	h	b	a	a	h	b	a	b	h	h	a	a	a	b	b	h	h	h	b	b	a	a	h	a	h	b	a	h	h	b	b	h	b	h	h	a	h	h	h	h	a	h	h	b	h	b
3577452_43:A>G	TGCAGCTCGCTCTTATTCCAGGCAGCAGCACCGCGTTACTACTACCG	B	h	h	h	h	h	a	a	h	h	h	b	h	b	a	h	b	h	h	a	h	b	h	h	h	a	h	b	a	h	a	b	h	h	b	h	a	a	h	h	b	b	h	a	b	b	h	b
3577876_10:C>G	TGCAGGCCGACGTACCTGCTTTGGAACTCCTCGCTGGTAAGGTCGGAGAAGCGGTTGAGTCCGAGGCGG	B	h	h	h	h	a	h	h	b	h	h	h	h	h	h	h	h	b	h	h	a	h	b	h	h	a	h	a	a	h	a	h	h	b	b	a	a	b	b	h	h	a	b	a	a	a	a	b
3577913_36:C>G	TGCAGCGGCAATGGCTCGAAACTGAGGAATCCAGAGCACATCTGATCATGCGAGATTCGCGCGGTGTCC	A	a	h	h	h	h	a	h	a	b	h	h	h	h	a	b	b	h	h	a	h	b	h	a	h	a	h	b	a	h	a	h	h	h	b	h	h	a	h	h	b	b	h	a	b	b	h	b
3577946_28:A>G	TGCAGCAGAGACAGTGCATGGCGGCGGCACCACATCACCTGCTCTATGAATTCGCCAAGGCTGCACTTA	B	a	h	h	a	h	a	b	a	b	h	h	h	h	a	b	b	h	h	h	h	b	h	a	h	a	h	b	a	h	a	b	h	h	b	h	h	a	h	h	b	b	h	a	b	b	h	b
3577987_26:G>C	TGCAGGTTCCGCCGCTTGTAGCCGACGAGGCGCCGCGACGGCCG	B	h	h	h	h	a	h	h	b	h	h	b	h	h	a	h	h	b	h	a	a	h	h	h	b	a	h	h	a	h	a	h	h	b	b	a	a	b	b	h	b	a	b	a	a	a	a	b
3578037_42:T>A	TGCAGCACGCATTCATGGCCTGTTGCTATATCTGGACAAACTTCGCCCACACACACTCATACACACGCT	B	h	h	h	h	h	a	a	h	h	h	b	h	b	a	h	b	h	h	a	h	b	h	h	h	a	h	b	a	h	a	h	h	h	b	h	a	a	h	h	b	b	h	a	b	h	h	b
3578079_32:G>T	TGCAGGGTGGCCACCCAGGTGCTCCACTTGTAGTCGTAGTACCTGTTCACCTGGTCCGACAGCCCGAGA	B	a	h	h	a	h	h	b	a	b	h	h	h	h	a	b	b	h	h	h	b	b	a	a	h	a	h	b	a	h	a	b	h	h	b	h	h	a	h	h	b	b	h	a	b	b	h	b
3578079_66:A>G	TGCAGGGTGGCCACCCAGGTGCTCCACTTGTAGTCGTAGTACCTGTTCACCTGGTCCGACAGCCCGAGA	B	a	h	h	a	h	h	b	a	b	h	h	h	h	a	b	b	h	h	h	b	b	a	a	h	a	h	b	a	h	a	b	h	h	b	h	h	a	h	h	b	b	h	a	b	b	h	b
3578307_27:A>G	TGCAGTATCTACACACATAGCAAACACACGCCCAGGTGAGATGGATCGATCGATAGGAGAGCTGGAGCG	B	a	h	h	a	a	h	b	a	b	h	h	a	h	a	b	b	h	h	h	b	b	a	a	h	a	h	b	a	h	h	b	b	h	b	h	h	a	h	h	h	a	h	h	b	b	a	b
3578347_33:T>G	TGCAGAGAGATATACGAGAATGCGTACGTGCAGTGCAAGCTCCG	B	a	h	b	h	a	h	b	a	b	h	h	h	a	a	b	b	h	h	h	b	b	a	a	h	a	h	b	a	h	h	b	b	h	b	h	h	a	h	h	h	h	a	h	h	b	h	b
3578347_8:G>T	TGCAGAGAGATATACGAGAATGCGTACGTGCAGTGCAAGCTCCG	A	a	h	b	h	a	h	b	a	b	h	h	h	a	a	b	b	h	h	h	b	b	a	a	h	a	h	b	a	h	h	b	b	h	b	h	h	a	h	h	h	h	a	h	h	b	h	b
3578369_38:C>G	TGCAGGGTGGCGCGCGCGATGGCGGCATCATGTGGGCTCCATCCG	A	b	h	h	h	a	h	h	b	h	h	h	h	h	h	h	h	b	h	h	a	h	h	h	h	a	h	a	a	h	a	h	h	b	b	a	a	b	b	h	h	a	b	a	a	a	a	b
3578565_59:T>C	TGCAGTTCGTGGTGGCCGCGTTCCTTGCGCTGTCTGTCGCCACGATAGCGTCGACGTCGTCTGCGCCGA	B	a	h	b	a	a	h	b	a	b	h	h	a	a	a	b	b	h	h	h	h	b	a	a	h	a	h	b	a	h	h	b	b	h	b	a	h	a	h	h	h	h	a	h	h	b	h	b
3578568_54:G>A	TGCAGCGAGCGGTCGCTGCTGTGCTCTGCTTTCGCATGCACCACGGCTACGGCTGCGGCCAGGCCTTGC	B	a	h	h	a	a	h	b	a	b	h	h	a	h	a	b	b	h	h	h	b	b	a	a	h	a	h	b	a	h	h	b	b	h	b	h	h	a	h	h	h	h	h	a	b	b	a	b
3578578_46:G>A	TGCAGTCGGCACAGGCGCATCCTTGTCAGTTCTGATAAGTGCAGAGGCAACATTCAGCTAACGTACGGT	B	a	h	h	a	a	h	b	a	b	h	h	a	h	a	b	b	h	h	h	b	b	a	a	h	a	h	b	a	h	h	b	b	h	b	h	h	a	h	h	h	h	h	a	b	b	a	b
3578901_22:G>T	TGCAGGAGCAGGCCGTCGACATGGTGCTCACTGACTACTGCATGCCTGAGATGACCG	B	a	h	h	a	a	h	b	a	b	h	h	a	h	a	b	b	h	h	h	b	b	a	a	h	a	h	b	a	h	h	b	b	h	b	h	h	a	h	h	h	h	h	a	b	b	a	b
3579049_5:G>C	TGCAGGCGCGGGAGGTCGCAGAGCGCCATGGGGAGCCTGCCG	B	h	h	h	h	h	a	a	h	b	h	b	h	b	a	h	b	h	h	a	h	b	h	h	h	a	h	b	a	h	a	h	h	h	b	h	a	a	h	h	b	b	h	a	b	b	h	b
3579106_29:C>T	TGCAGATATGTTTGCACGCGTGCTGATGACGAGTTGCATCTTGCACGCACGATGGCCGCCCG	B	h	h	h	h	a	h	h	b	h	h	h	h	h	h	h	h	b	h	h	a	h	b	h	h	a	h	a	a	h	a	h	h	b	b	a	a	b	b	h	h	a	b	a	a	a	a	b
3580391_37:C>T	TGCAGGAGACCATAATACACGCGTTAGTTGATGTCAACACAACGAGCTCCTGCCCAGGCAATTCTCAAG	A	h	h	h	h	h	a	a	h	h	h	b	h	b	a	h	b	h	h	a	a	b	h	h	h	a	h	b	a	h	a	h	b	b	b	h	a	a	h	h	b	b	h	a	h	b	h	b
3580936_32:A>G	TGCAGTTTTTCTTCCCATGATAATATTTCAACAGGATTGTTAAACTTAGGCTCTGTGGGCCAACATGTG	B	h	h	h	h	h	a	a	h	h	h	b	h	b	a	h	b	h	h	a	a	b	h	h	h	a	h	b	a	h	a	h	h	h	b	h	a	a	h	h	b	b	h	a	h	h	h	b
3581365_35:A>G	TGCAGCATCTCCACACGGTCACGAACATCGACCAGATCATCCAAGACCACCGCCGCAGGTGAGCGCCCG	B	a	h	b	h	h	h	b	a	b	h	h	h	h	a	b	b	h	h	h	h	b	a	a	h	a	h	b	a	h	h	b	b	h	b	h	h	a	h	h	a	h	a	h	h	b	h	b
3581436_55:C>T	TGCAGCGCTGCCAGCCCCTCCTCCCCGTCGCCGAGGAGCTCCTCATCGTCAGCCGCTGCGTCGAGTCGC	B	a	h	h	a	a	h	b	a	b	h	h	a	a	a	b	b	h	h	h	b	b	a	a	h	a	h	b	a	h	h	b	b	h	b	h	h	a	h	h	h	h	h	h	h	b	h	b
3581464_21:G>A	TGCAGAGAGCATCACCGCCGAGAAATCAACAAGCCACCG	B	a	h	h	a	a	h	b	a	b	h	h	a	h	a	b	b	h	h	h	b	b	a	a	h	a	h	b	a	h	h	b	b	h	b	h	h	a	h	h	h	h	h	h	b	b	h	b
3581502_38:C>A	TGCAGAACGCGAAAAGCGCGGCGACTCCGCGTTCAGCACCGAACTGCTTCGTAACCGCCCGCCCGTCGG	B	a	h	b	h	a	h	b	a	b	h	h	a	a	a	b	b	h	h	h	h	b	a	a	h	a	h	b	a	h	h	b	b	h	b	h	h	a	h	h	h	h	a	h	h	b	h	b
3581600_21:G>A	TGCAGTGGTGCTGCTGGAGGCGAAAGATGGCCTGAGTACCG	B	a	h	h	a	a	h	b	a	b	h	h	a	h	a	b	b	h	h	h	b	b	a	a	h	a	h	b	a	h	a	b	b	h	b	h	h	a	h	h	h	h	h	a	b	b	a	b
3581617_48:C>T	TGCAGCTTCGGGCACCTCAAGAGCTTGGAGGCCAACAAAACTGGGCACCTGGATCCCCACCTCCCCATC	B	h	h	h	h	a	h	h	b	h	h	h	h	h	h	h	h	b	h	h	a	h	b	h	h	a	h	h	a	h	a	h	h	b	b	a	a	b	b	h	b	a	b	a	a	a	h	b
3581869_9:A>C	TGCAGTGTAAACGACCAACAAGTTGTATGTCGCCGCCATTCCAAAGATTCCTACCATCCCGCATGCCAT	A	h	h	h	h	h	a	a	h	h	h	b	h	b	a	h	b	h	h	a	a	b	b	h	h	a	h	b	a	h	a	h	h	h	b	h	a	h	h	h	b	b	b	a	h	h	h	b
3581946_60:C>T	TGCAGCAAGTAGTGCAACACAACACTAGCAAGGTCGATCGACCGAAGGTAGCTTAGCTAGCAAGGAAGA	A	a	h	b	h	a	h	b	a	b	h	h	h	a	a	h	b	h	h	h	b	b	a	a	h	a	h	b	a	h	h	b	b	h	b	h	h	a	h	h	h	h	a	h	h	b	h	b
3582080_56:A>G	TGCAGAACTCTTTTTCCTCTGAAAACTTGCATCTGTTGGGATCACTCACAACCATCAGCAGAATTGGTA	B	a	h	b	h	a	h	b	a	b	h	h	h	a	a	b	b	h	h	h	b	b	a	a	h	a	h	b	a	h	h	b	b	h	b	h	h	a	h	h	h	h	a	h	h	b	h	b
3582180_47:T>C	TGCAGTGAAGCGCCGCGGCGGTCGTCGGAGCTCCGGCAAGGTTGCAATGAAGCGCCGACTACCATAGAC	B	a	h	b	h	b	h	b	a	b	b	a	h	b	a	h	b	b	a	h	h	h	b	-	a	h	b	h	h	a	-	b	a	h	a	a	h	a	h	a	a	h	h	b	a	a	b	a
3582305_49:T>C	TGCAGGCAACGAACGGCCCAGTATAGCGCGCGCGCCCCACCTGGGTCGATCGATCAGGTGGCGCCCGAG	B	a	h	h	a	a	h	b	a	b	h	h	h	h	a	b	b	h	h	h	b	b	a	a	h	a	h	b	a	h	a	b	b	h	b	h	h	a	h	h	b	h	h	a	b	b	a	b
3582856_67:G>A	TGCAGAAGGAAGTGATTCATTAGCACAAGAGTTGTTTCATTTGCACTGGTGCAAAAAGGATATTTTGGA	A	a	h	b	a	a	h	b	a	b	h	h	a	a	a	b	b	h	h	h	b	b	a	a	h	a	h	b	a	h	h	b	b	h	b	h	h	a	h	h	h	h	a	h	h	b	h	b
3582977_11:G>C	TGCAGCGAGGAGTGCCGCGACGAGCAGATGCACCTCGACGCCGTCTGCGCCAGGCAGGCCGCCCAGAGG	B	h	h	h	h	h	a	a	a	b	h	b	h	b	a	h	b	h	h	a	h	b	h	h	h	a	h	b	a	h	a	h	h	h	b	h	a	a	h	h	b	b	h	a	b	b	h	b
3583154_23:C>T	TGCAGACATGGCAAACCTTGCCGCTGTTGCAATCTTGCTTGCATCGCTCGGCGCCGTGGCAACCGCTCA	A	a	h	b	a	a	h	b	a	b	h	h	a	a	a	b	b	h	h	h	b	b	a	a	h	a	h	b	a	h	h	b	b	h	b	h	h	a	h	h	h	h	a	h	h	b	h	b
3583169_54:A>G	TGCAGATGGAGACCCACATCATGTTCTCTCGGGCCCACCATCATGTTCTGTGATAGTGGCCCTGGACCT	B	h	h	b	h	b	h	b	a	b	b	a	h	b	h	h	b	b	h	h	h	h	b	b	a	h	b	h	h	a	h	b	a	h	a	a	h	a	h	a	h	h	h	b	a	h	b	a
3583348_40:T>A	TGCAGAGCAATCATCAACTGCAAAGCAGAACTTGCTTCTTTTATTTTCTTTTATTTTCCCCACTTTGGC	B	a	h	h	a	a	h	b	a	b	h	h	a	h	a	b	b	h	h	h	b	b	a	a	h	a	h	b	a	h	h	b	b	h	b	h	h	a	h	h	h	h	h	a	b	b	a	b
3583385_67:G>C	TGCAGGCACACACGTAGGCGATCGATCTCGTCTAGCTAGGACGTCTGTCGCCCATGGCCATGGCGACGC	B	b	h	h	h	a	h	h	b	h	h	h	h	h	h	h	h	b	h	h	a	h	h	h	h	a	h	a	a	h	a	h	h	b	b	a	a	b	b	h	h	a	b	a	a	a	a	b
3583880_49:T>C	TGCAGTCTGCGCCGTGGCCACACGCGTAGTCTAGTGCCGTCTGGAGTCGTGTGTCCCCGACCGCCGCAT	B	a	h	h	a	a	h	b	a	b	h	h	a	h	a	b	b	h	h	h	b	b	a	a	h	a	h	b	a	h	h	b	b	h	b	h	h	a	h	h	h	h	h	a	b	b	h	b
3583913_29:C>T	TGCAGTGGATCACTTCTGGCCTAACCTTACTCACTCTTCAATGGCGATATAACGATGTGCTTTTAGCAT	A	a	h	h	a	a	h	b	a	b	h	h	a	h	a	b	b	h	h	h	b	b	a	a	h	a	h	b	a	h	h	b	b	h	b	h	h	a	h	h	h	h	h	h	b	b	h	b
3584190_40:G>A	TGCAGGTGAAAGTGCCGAAAGTGTTCGCACATGGGAGCACGGGGGATCCCG	B	a	h	h	a	h	a	b	a	b	h	h	h	h	a	b	b	h	h	h	h	b	h	a	h	a	h	b	a	h	a	b	h	h	b	h	h	a	h	h	b	b	h	a	b	b	h	b
3584224_41:C>G	TGCAGCGCGTACGAGTACATGAGGTTGTCGAAGCCGATGAGCGTGCCGAGCCCGAGGTAGATGGGCGCC	A	h	h	h	h	h	a	a	a	b	h	b	h	h	a	h	b	h	h	a	h	b	h	h	h	a	h	b	a	h	a	h	h	h	b	h	a	a	h	h	b	b	h	a	b	b	h	b
3584379_61:A>G	TGCAGCCTGTAAGATCAAGCGAGTTGACGCTGCTGCTGCTGCAAGGAGGAGTAGGACTAGGATTATTGG	B	a	h	b	h	a	h	b	a	b	h	h	a	a	a	b	b	h	h	h	b	b	a	a	h	a	h	b	a	h	b	b	b	b	b	h	h	a	h	h	h	h	a	h	h	b	h	b
3584411_20:G>T	TGCAGGCAGAAGCGAGACGAGGCGAAGGTGGAGACGAGCCTCCGCGGCGACCG	B	h	h	h	h	h	a	a	h	b	h	b	h	b	a	h	b	h	h	a	h	b	h	h	h	a	h	b	a	h	a	h	h	h	b	h	a	a	h	h	b	b	h	a	b	b	h	b
3584542_63:C>A	TGCAGGTACCGCTACGCGTACGGCGACGGCGCCTACTCGGCTGGCGTCCTGGGAACAGAGACGCTCTCG	B	a	h	h	a	a	h	b	a	b	h	h	a	a	a	b	b	h	h	h	b	b	a	a	h	a	h	b	a	h	h	b	b	h	b	h	h	a	h	h	h	h	a	h	h	b	h	b
3584608_15:T>C	TGCAGAATATATTGCTCGGCCAGTAGTATGCGTTATCCTGGACCGCGCTATCTTATCCG	B	a	h	h	a	a	h	b	a	b	h	h	a	h	a	b	b	h	h	h	b	b	a	a	h	a	h	b	a	h	h	b	b	h	b	h	h	a	h	h	h	h	h	a	b	b	h	b
3584665_13:T>C	TGCAGTGATGGTGTTCCCCAAGTTCATCCCGAAGGGATCCGCAGGCAATAGATCCGCAGGGTCCGAGAT	B	a	h	h	a	a	h	b	a	b	h	h	h	h	a	b	b	h	h	h	b	b	a	a	h	a	h	b	a	h	a	b	b	h	b	h	h	a	b	h	b	h	h	a	b	b	a	b
3584956_12:A>C	TGCAGCGGCGAGAGCCTGCACTTGCGTCTGCATGCATGTCCTGGATTCTTGCCTGCCG	B	a	h	h	a	a	h	b	a	b	h	h	a	a	a	b	b	h	h	h	b	b	a	a	h	a	h	b	a	h	h	b	b	h	b	h	h	a	h	h	h	h	h	h	b	b	h	b
3585281_11:T>C	TGCAGCGCTTATGGAAATGTGGGCTTCTCCATGGGCTACAGTTGCAGCAGGCAGATCAGCCCG	B	h	h	h	h	h	a	a	a	b	h	b	h	b	a	b	b	h	h	a	h	b	h	a	h	a	h	b	a	h	a	h	h	h	b	h	a	a	h	h	b	b	h	a	b	b	h	b
3585804_7:C>T	TGCAGAGCGTTTTAATGGCCGCACAGTGAAACTGCGTCCCTTTCCCTATCATCGCCTTCAATGAGCCAG	A	a	h	h	a	a	h	b	a	b	h	h	a	h	a	b	b	h	h	h	b	b	a	a	h	a	h	b	a	h	h	b	b	h	b	h	h	a	h	h	h	h	h	a	b	b	h	b
3585843_43:C>G	TGCAGGACTGCGCCGACACCGTCATCGGCAACTGGCACCTCCGCGGCGTCAGCGGCGGCGAGAAGCGCC	B	a	h	h	a	h	a	b	a	b	h	h	h	h	a	b	b	h	h	h	b	b	h	a	h	a	h	b	a	a	a	b	h	h	b	h	a	a	h	a	b	b	h	a	b	h	h	b
3586257_14:G>A	TGCAGCAACTGCACGCACACTTGACGACCGTTGCGCCACTGCACACTTCAAACACCACAAAAACTCCTC	B	a	h	h	a	a	h	b	a	b	h	h	a	h	a	b	b	h	h	h	b	b	a	a	h	a	h	b	a	h	h	b	b	h	b	h	h	a	h	h	h	h	h	a	b	b	h	b
3586402_5:T>G	TGCAGTGGAGAGCTCCAGCACGCCGAGCTCGGTGGGTGAGCTGAGGAAATAGAACTTGCCCCG	B	a	h	b	h	h	a	b	a	b	h	a	h	a	h	h	b	h	h	h	h	b	a	a	h	a	h	b	a	h	h	b	b	h	b	a	h	a	h	h	h	b	a	h	h	b	h	h
3586503_23:G>A	TGCAGGTCGGCCCGCGCCTTGGGGGAGAGATTGAAGACCG	B	h	h	h	h	h	a	a	a	b	h	b	h	b	a	b	b	h	h	a	h	b	h	a	h	a	h	b	a	h	a	h	h	h	b	h	a	a	h	h	b	b	h	a	b	b	h	b
3586714_11:C>G	TGCAGCTCCTCCAGGTAGACGCTGCTGGTGCCGTCGAGGAAGCTGTCCGTCATCCTGGAGAGCGGCACC	B	h	h	b	h	h	a	b	a	b	h	a	h	b	h	h	b	h	h	h	h	h	a	h	h	a	h	h	a	h	h	b	b	h	h	a	h	a	h	h	h	b	h	h	h	b	a	a
3586854_12:T>C	TGCAGGGGCGTGTCCCAGGACGGCACAGCCATGTGCTGCTGGATATCCTTGGGGACGTCGACCAGAACC	B	a	h	h	a	h	a	b	a	b	h	h	h	h	a	b	b	h	h	h	h	b	h	a	h	a	h	b	a	h	a	b	h	h	b	h	h	a	h	h	b	b	h	a	b	b	h	b
3586861_11:G>A	TGCAGGGTAGTGTTAGTATTTATAAGTGTATTACCCGTTTGTGCTACCAGGGAATTGGAGAGTGATAGG	A	a	h	h	h	h	a	h	h	b	h	h	h	h	a	b	b	h	h	a	h	b	h	a	h	a	h	b	a	h	a	h	h	h	b	h	h	a	h	h	b	b	h	a	b	b	h	b
3586919_12:C>T	TGCAGATCAGATCGGAATAATCACAAGAAGACGACGACTCACCATCCCG	B	h	h	h	h	h	a	a	a	b	h	b	h	b	a	h	b	h	h	a	h	b	h	h	h	a	h	b	a	h	a	h	h	h	b	h	h	a	h	h	b	b	h	a	b	b	h	b
3587035_41:C>G	TGCAGAGTCGGCCTCTTCTTCAGCGGAGGCCGCCCGAGGCCCGAGCTCCTCCTGGACAAACTCCCTTCC	B	h	h	h	h	h	a	a	h	h	h	b	h	b	a	h	b	h	h	a	a	b	h	h	h	a	h	b	a	h	a	h	h	h	b	h	a	a	h	h	b	b	h	a	h	h	h	b
3587179_64:A>C	TGCAGCAAGTCTCTGCTTTTTCACGCTACCATTGCATGTTCAAAGGGTCATAAAGCTGGCGAGCAGGCA	B	a	h	b	a	a	h	b	a	b	h	h	a	a	a	b	b	h	h	h	b	b	a	a	h	a	h	b	a	h	h	b	b	h	b	h	h	a	h	h	h	h	a	h	h	b	h	b
3587817_10:T>C	TGCAGTTCCTTCCCCCGCCCTCCTTCAACATCACGGAGCTCGTCGACAACTTCAAGGCCAAGAACATGA	B	a	h	b	a	a	h	b	a	b	h	h	a	a	a	b	b	h	h	h	b	b	a	a	h	a	h	b	a	h	h	b	b	h	b	h	h	a	h	h	h	h	a	h	h	b	h	b
3588136_62:C>G	TGCAGATCCATGCATATCGCGCATATGAGTATGGGCTAAACATTCAGTTTCACGAATATATTCGCACTA	A	a	a	a	a	a	a	a	a	a	a	a	a	a	a	a	a	a	a	a	a	a	a	a	a	a	a	a	a	a	a	a	a	a	a	a	a	a	a	a	a	a	a	a	a	a	h	a
3588246_8:C>T	TGCAGGTGCGTTGCGTGTGAGACTGCGTACCTTTCTCAAGGAGCGCAGCGATCAGGCGGTCGTAGAAAG	B	a	h	h	a	h	a	b	a	b	h	h	h	h	a	b	b	h	h	h	h	b	h	a	h	a	h	b	a	h	a	b	h	h	b	h	h	a	h	h	b	b	h	a	b	b	h	b
3588347_52:G>A	TGCAGTGCAACTACACCGCACCACCCTTCCTGCCACTGCCAGCCTTTCGGTTGGGCATGCATGCCACCC	B	a	h	h	h	h	a	b	a	b	h	h	h	h	a	b	b	h	h	h	h	b	h	a	h	a	h	h	a	h	a	h	h	h	h	h	h	a	h	h	b	b	h	a	b	b	h	b
3588856_15:A>G	TGCAGTCGTAAAGGCAACGAGGCCTTTTGCATTTCGGGGAAGTCAGAGAGGATTGTGTTTTGTTTTCTG	B	a	h	h	a	h	a	b	a	b	h	h	h	h	a	b	b	h	h	h	h	b	h	a	h	a	h	b	a	h	a	b	h	h	b	h	h	a	h	h	b	b	h	a	b	b	h	b
3588913_24:G>A	TGCAGCCACATCATCAGTTCCCTCGTCAGAGGAAACCG	B	h	h	h	h	h	a	a	h	b	h	b	h	b	a	h	b	h	h	a	h	b	h	h	h	a	h	b	a	h	a	h	h	h	b	h	a	a	h	h	b	b	h	a	b	b	h	b
3588935_26:T>G	TGCAGGGAGGAGAGCGCCTGCACGTATGCGGCGACGAGGTCGGGCGAGTAGTCCG	A	h	h	b	h	b	h	b	a	b	b	a	h	b	a	h	b	b	h	h	h	h	b	b	a	h	b	h	h	a	h	b	a	h	a	a	h	a	h	a	h	h	h	b	a	h	h	a
3589275_20:G>C	TGCAGCAAGCTGGAGGCGCTGTTGCTCTCCTCCAACCTGCTGGATGACGTCATCCCGCCG	B	a	h	h	a	a	h	b	a	b	h	h	a	a	a	b	b	h	h	h	b	b	a	a	h	a	h	b	a	h	h	b	b	h	b	h	h	a	h	h	h	h	h	h	h	b	h	b
3589389_19:C>A	TGCAGGCCCCGAAGCCATCCTCGTCAAAGGCGGCGACATGCCAGCTCCGCAGCGGCCCGAACCG	B	a	h	h	a	a	h	b	a	b	h	h	a	a	a	b	b	h	h	h	b	b	a	a	h	a	h	b	a	h	h	b	b	h	b	h	h	a	h	h	h	h	a	h	h	b	h	b
3589544_10:A>G	TGCAGAGAAAACTGTTTCCCAGAGTGCAGGCTAACATCAGCATTCCG	A	-	b	b	a	a	b	b	a	b	h	b	a	b	a	b	b	b	h	b	b	b	-	a	h	a	b	b	a	h	b	b	b	h	b	h	b	a	h	b	b	b	h	a	b	b	-	b
3590012_26:G>C	TGCAGGAGGCGGAACACGAGGCCGCAGCGCGTCCACGGGTCCCTCATGATCACCCCAGCAGGCGCGTTC	B	h	h	h	h	a	h	h	b	h	h	h	h	h	h	h	h	b	h	h	a	h	b	h	h	a	h	h	a	h	a	h	h	b	b	a	a	b	b	h	b	a	b	a	a	a	a	b
3590058_44:A>G	TGCAGCACCGACGAAGACAACGCCGCGAGCGTCAAGGCAGCCGTATCCAAGAGCGGCTTCAAGCACCCG	A	a	h	h	h	h	a	h	a	b	h	h	h	h	a	b	b	h	h	a	h	b	h	a	h	a	h	b	a	h	a	h	h	h	b	h	h	a	h	h	b	b	h	a	b	b	h	b
3590289_66:A>G	TGCAGGTACAGCAGCACAGGCGGCGGTAGGGGCAGCGCGACCGCTCCGTTATTATGCGCGCGGCCGAGA	B	a	h	h	h	h	a	h	a	b	h	h	h	h	a	b	b	h	h	a	h	b	h	a	h	a	h	b	a	h	a	h	h	h	b	h	h	a	h	h	b	b	h	a	b	b	h	h
3590794_31:A>G	TGCAGGCCGCAGTCTGTTTCGCAAGACCGCGACGCACATATCCGCGCGCGTTGGTCATGACCAATTAAT	B	a	h	b	h	a	h	b	a	b	h	h	a	a	a	b	b	h	h	h	b	b	a	a	h	a	h	b	a	h	h	b	b	h	b	h	h	a	h	h	h	h	a	h	h	b	h	b
3590813_8:T>C	TGCAGCTGTGATGAACTGCCCCGCTGCTGCATGTGCGCGCTCATGCCGGCGAGCATGCGCGCGCGCCCC	B	a	h	h	a	h	h	b	a	b	h	h	h	h	a	b	b	h	h	h	b	b	a	a	h	a	h	b	a	h	a	b	h	h	b	h	h	a	h	h	b	b	h	a	b	b	h	b
3591146_13:A>C	TGCAGGGATGAAGACGAAAAGAGAATTCATCCGATCTCAGGTAAATTATTTTTCAGTTCATGCTAAAGA	B	a	h	b	h	h	h	b	a	b	h	h	h	a	a	b	b	h	h	h	h	b	a	a	h	a	h	b	a	h	h	b	b	h	b	h	h	a	h	a	h	h	a	h	h	b	h	b
3591246_57:G>A	TGCAGCTGCATGCTCACGGTCGATGGCACGTTGCCTTCAGGCCATTAAAGGCCAGAGGATTGCACCGCA	A	a	h	h	a	a	h	b	a	b	h	h	a	a	a	b	b	h	h	h	b	b	a	a	h	a	h	b	a	a	h	b	b	h	b	h	h	a	h	h	h	h	a	h	b	b	h	b
3591671_13:A>G	TGCAGCGACAACAATGGATGTCGTGAACTCCGCGGCTAACCCG	B	h	h	h	h	h	a	a	a	b	h	b	h	b	a	b	b	h	h	a	h	b	h	a	h	a	h	b	a	h	a	h	h	h	b	h	a	a	h	h	b	b	h	a	b	b	h	b
3591758_9:T>C	TGCAGACCATGTCCCCGCCCAGCCTCGCCGTGTCCCG	B	a	h	b	h	b	h	b	a	b	b	a	h	b	a	h	b	b	h	h	h	h	b	b	a	h	b	h	h	a	h	b	a	h	a	a	a	a	h	a	a	h	b	b	a	a	-	a
3591779_40:A>T	TGCAGCGCTGCACAACTCGGACATGATGATCTCCTACCGTAACCG	B	a	h	b	h	a	h	b	a	b	h	h	h	a	a	b	h	h	h	h	b	b	a	a	h	a	h	b	a	h	h	b	b	h	b	h	b	a	h	h	h	h	a	h	h	b	h	b
3591783_14:A>T	TGCAGGACCCTCCCACTGACTTATATGATGCCTATCTTGTTGGCCACGTCAAGAGCATCGTAGTCTGGT	B	a	h	h	a	h	h	b	a	b	h	h	h	h	a	b	b	h	h	h	b	b	a	a	h	a	h	b	a	h	a	b	h	h	b	h	h	a	h	h	b	b	h	a	b	b	h	b
3592013_38:T>G	TGCAGCCCAGCCTTGGAACTCCTTGACGTCGCCTTCTTTGCCGCGCCG	A	a	h	h	a	a	h	b	a	b	h	h	a	h	a	b	b	h	h	h	b	b	a	a	h	a	h	b	a	h	h	b	b	h	b	h	h	a	h	h	h	h	h	a	b	b	h	b
3592055_18:C>G	TGCAGCGCATGGAACACACCCTGCTTCGTCAAGCTTTTGGGCCTAGCGTTCTTGTTTGGCTGGGTCAGG	B	a	h	h	a	a	h	b	a	b	h	h	a	h	a	b	b	h	h	h	b	b	a	a	h	a	h	b	a	h	a	b	b	h	b	h	h	a	h	h	h	h	h	a	b	b	h	b
3592308_12:A>G	TGCAGCTCCTGCACCCGTACACCCTACTCAGGTCTAGATAGACAGTGTCCG	A	a	h	h	a	h	a	b	a	b	h	h	h	h	a	b	b	h	h	h	h	b	h	a	h	a	h	b	a	h	a	b	h	h	b	h	h	a	h	h	b	b	h	a	b	b	h	b
3592491_9:C>G	TGCAGCCTGCTCGGCTCGCTCTGTCGCCTCCTCCTGCCCCCG	B	h	h	h	h	h	a	a	a	b	h	b	h	b	a	b	b	h	h	a	h	b	a	a	h	a	h	b	a	h	a	h	h	h	b	h	a	a	h	h	b	b	h	a	b	h	h	b
3592885_61:G>A	TGCAGCCCCACCGCGCCCTCTCAGACAAGGTGGAGCTGATCGAGATCGACCTCTCCGAGGAGTCCGCCT	B	h	h	h	h	h	a	a	a	b	h	b	h	b	a	b	b	h	h	a	h	b	h	a	h	a	h	b	a	h	a	h	h	h	b	a	a	a	h	h	b	b	h	a	b	b	h	b
3592932_13:A>T	TGCAGCCTGGCGCATGAGCGCCACGCGCGGCAAACGGCACGGAGGCGGACACGGTCAACGAGGGACGGG	B	a	h	b	a	a	h	b	a	b	h	h	a	a	a	b	b	h	h	h	b	b	a	a	h	a	h	b	a	h	h	b	b	h	b	h	h	a	h	h	h	h	a	h	h	b	h	b
3593040_30:C>A	TGCAGCCCGTCGTGGTCTTCTGGTGGACGGCTTCCCCAGGCGCCCG	B	a	h	b	a	a	h	b	a	b	h	h	a	a	a	b	b	h	h	h	b	b	a	a	h	a	h	b	a	h	h	b	b	h	b	h	h	a	h	h	h	h	a	h	h	b	h	b
3593075_5:C>T	TGCAGCCGTTGCGGTTGCGGGGGAGGAGGGTTCGTCGCTTGCTTCCAAGGGTCCGACGTACTACGTCAT	B	a	h	h	h	h	a	h	a	b	h	h	h	h	a	b	b	h	h	a	h	b	h	a	a	a	h	b	a	h	a	h	b	h	b	h	h	a	h	h	b	b	h	a	b	b	h	b
3593146_10:C>A	TGCAGGAGGACGCGGAGACGCACCTCCCGCCACTGTATCCTCCG	A	a	h	h	a	a	h	b	a	b	h	h	a	h	a	b	b	h	h	h	b	b	a	a	h	a	h	b	a	h	h	b	b	h	b	h	h	a	h	h	h	h	h	a	b	b	a	b
3593968_35:C>G	TGCAGCAGCAGCAGCCTGTATCGGTGACGAACCCTCAACATGTATAGGTTAGAGACGGACGGGCCGAAG	B	h	h	h	h	h	a	a	a	b	h	b	h	b	a	h	b	h	h	a	h	b	h	h	h	a	h	b	a	h	a	h	h	h	b	h	a	a	h	h	b	b	h	a	b	b	h	b
3594051_62:G>T	TGCAGCTGGGGAAGTACTGCATCGACGAGCCCGTCAAGTCCCCGCTTATATTCGGAGGTGAAGCCCGCT	B	h	h	h	h	h	a	a	a	b	h	b	h	b	a	b	b	h	h	a	h	b	h	a	h	a	h	b	a	h	a	h	h	h	b	h	a	a	h	h	b	b	h	a	b	b	h	b
3594700_52:T>G	TGCAGATTCTTACCGCAGGAACCTTGGTTCTTGACTTGGGTGACGGCACCCTTGGCCCTCCAGTCCACG	B	h	h	h	h	h	a	h	a	b	h	h	h	b	a	b	b	h	h	a	h	b	h	a	h	a	h	b	a	h	a	h	h	h	b	h	a	a	h	h	b	b	h	a	b	b	h	b
3594729_35:T>G	TGCAGACATCCTCCAGCTCCTTGAGCTTCTCCGCGTAATCGTCCTGGTCGGCGTCCG	A	h	h	h	h	a	h	h	b	h	h	h	h	h	h	h	h	b	h	h	a	h	b	h	h	a	h	h	a	h	a	h	h	b	b	a	a	b	b	h	b	a	b	a	a	a	h	b
3595361_64:G>T	TGCAGGCACGAACGGCGTCCGCACCGTTGACGACGAGCAGGCTAGGTTTATCTACGTAGCATGTGTTTA	B	a	h	b	h	h	h	b	a	b	h	h	h	a	h	h	b	h	h	h	h	b	a	a	h	a	h	b	a	h	h	b	b	h	b	a	h	a	h	h	h	b	a	h	h	b	h	h
3595388_21:T>G	TGCAGGGGATCACCGACTCGTTGTAGAACGCGGAAAAGGACACGCAGCAGTGGGGCGGCTTGGACGGTT	B	a	h	b	h	h	h	b	a	b	h	h	h	a	h	h	b	h	h	h	h	b	a	a	h	a	h	b	a	h	h	b	b	h	b	a	h	a	b	a	h	b	a	h	h	b	h	h
3595473_20:C>T	TGCAGGACTCAGGTCCTCTGCCCTCCAGACAGGGAGGACCCCCTGGCCG	B	a	h	h	a	a	h	b	a	b	h	h	a	a	a	b	b	h	h	h	b	b	a	a	h	a	h	b	a	h	h	b	b	h	b	h	h	a	h	h	h	h	a	h	h	b	h	b
3595477_67:A>C	TGCAGGTCAAGTTCTGGTTCCAGAACAAGAGGACCCAGATGAAGGTTTGTTAATCTCTTTTTATCTGAA	A	h	h	h	h	h	a	a	h	h	h	b	h	b	a	h	b	h	h	a	h	b	h	h	h	a	h	b	a	h	a	h	h	h	b	h	a	a	a	h	b	b	h	a	b	h	h	b
3595514_13:C>T	TGCAGCTTCTGCGCGGTCTGGTCCAGCTCCTCCTTCAGAGAAGAAACCAAGGTGGCATCCGAGGACACC	B	a	h	b	h	a	h	b	a	b	h	h	h	a	a	b	b	h	h	h	b	b	a	a	h	a	h	b	a	h	h	b	b	h	b	h	h	a	h	h	h	h	a	h	h	h	h	b
3595624_36:T>C	TGCAGCTTCGAACTATGGCAAAGGTGCAGCCCTAGCTGATCTTGTCCTCATGCGAGAGAACTGGTCATG	B	h	h	h	h	h	a	a	h	b	h	b	h	b	a	h	b	h	h	a	h	b	h	h	h	a	h	b	a	h	a	h	h	h	b	h	a	a	h	h	b	b	h	a	b	b	h	h
3595628_27:C>A	TGCAGATCAACGAGTATTTTATAGCATCCGTCCACTTTTTTTCATCAGCAATTGCACCG	A	a	h	h	a	a	h	b	a	b	h	h	a	h	a	b	b	h	h	h	b	b	a	a	h	a	h	b	a	h	h	b	b	h	b	h	h	a	h	h	h	h	h	a	b	b	a	b
3595673_27:A>G	TGCAGGAATTCCTTCATGTTGCTGGCGACGATCAGCCCGCGGCCGCCG	B	a	h	h	a	a	h	b	a	b	h	h	a	h	a	b	b	h	h	h	b	b	a	a	h	a	h	b	a	h	h	b	b	h	b	h	h	a	h	h	h	h	h	a	b	b	h	b
3595687_67:G>A	TGCAGCTCACGTGGTCCCCTCGGAAAGACAACACATAGTCGCTCAAGAACGATTGCATTAGAAAGCAGC	B	h	h	b	h	h	a	b	a	b	h	a	h	b	h	h	b	h	h	h	h	h	a	h	h	a	h	h	a	h	h	b	b	h	h	a	h	a	h	a	h	h	h	h	h	b	h	a
3595782_46:G>C	TGCAGAACATCTACTTCTCCTACGGGATGGCGTACGGCGGCGGCGGGTTCGCCATCAGCAGGCCGCTGG	A	a	h	h	a	h	a	b	a	b	h	h	h	h	a	b	b	h	h	h	h	b	h	a	h	a	h	b	a	h	a	b	h	h	b	h	h	a	h	h	b	b	h	a	b	b	h	b
3595904_13:C>G	TGCAGTTGGCGGCCAGCTTCCGCGAGAAGGTGTCGTCGGCGCGCTTGGACCG	A	h	h	h	h	a	h	h	b	h	h	h	h	h	h	h	h	b	h	h	a	h	b	h	h	a	h	a	a	h	a	h	h	b	b	a	a	b	b	h	h	a	b	a	a	a	a	b
3595904_37:G>C	TGCAGTTGGCGGCCAGCTTCCGCGAGAAGGTGTCGTCGGCGCGCTTGGACCG	B	h	h	h	h	a	h	h	b	h	h	h	h	h	h	h	h	b	h	h	a	h	b	h	h	a	h	a	a	h	a	h	h	b	b	a	a	b	b	h	h	a	b	a	a	a	a	b
3595915_38:C>T	TGCAGGTGCGAGTATTCAATGGGACGGCTATCTGTCTACCCCCTAGAAAAACAAGGCAAAATGGGTCTC	A	h	h	h	h	h	a	a	a	b	h	b	h	b	a	b	b	h	h	a	h	b	h	a	h	a	h	b	a	h	a	h	h	h	b	h	a	a	h	h	b	b	h	a	b	b	h	b
3595937_14:C>A	TGCAGAAACCATCCCTTGCGAGACACCTCAGGTCACTGAAACCACACCTGAAGAGGTCTCCCAACACCA	A	a	h	b	a	a	h	b	a	b	h	h	a	a	a	b	b	h	h	h	b	b	a	a	h	a	h	b	a	h	h	b	b	h	b	h	h	a	h	h	h	h	a	h	h	b	h	b
3595989_55:A>C	TGCAGTGCAGAGTGACTTTCGGGACTGTGCAACATGCACGGTGGTAAAGCACGTGACAGGAACATGAGC	B	a	h	h	h	h	a	h	a	b	h	h	h	h	a	b	b	h	h	a	h	b	h	a	a	a	h	b	a	h	a	h	h	h	b	h	h	a	h	h	b	b	h	a	b	h	h	b
3596063_45:A>G	TGCAGTAGTAAGTAGGATCATGCATGCACAGACAGGGATCAGCTGACTTGCCG	A	a	h	h	a	a	h	b	a	b	h	h	a	a	a	b	b	h	h	h	b	b	a	a	h	a	h	b	a	h	h	b	b	h	b	h	h	a	h	h	h	h	a	h	h	b	h	b
3596089_42:T>C	TGCAGCCAGTGCGGCTTCCTCTTCCGCTTCTTGTTCTGCTGCTGCCCG	A	a	h	b	h	h	h	b	a	b	h	h	h	a	h	h	b	h	h	h	h	b	a	a	h	a	h	b	a	h	h	b	b	h	b	h	h	a	h	h	h	h	a	h	h	b	h	b
3596268_14:T>C	TGCAGGAAGGACTCTTTGGTGCCTTCGTCCTCGCCAAGAATGCCGACCG	B	h	h	h	h	a	h	a	b	h	h	b	h	b	a	h	h	h	h	a	a	h	h	h	b	a	h	b	a	h	a	h	b	h	b	a	a	b	b	h	b	a	b	a	h	a	h	b
3596276_31:C>A	TGCAGCAGCTGTTCCTCGACGACAACAGCTTCGTCGGGGAGCTGCCGGCGAGCATCGGCGAGCTCTCCG	B	a	h	b	h	h	h	b	a	b	h	h	h	a	h	h	b	h	h	h	h	b	a	a	h	a	h	b	a	h	h	b	b	h	b	a	h	a	b	h	h	b	a	h	h	b	h	h
3596281_44:T>C	TGCAGGCGCTGCTCGCCACCGTGTTGTCGGAGAAGCCGGCGCCGTCGGCTCTTCCGCCCCCCGTGAACC	B	a	h	h	a	a	h	b	a	b	h	h	a	a	a	b	b	h	h	h	b	b	a	a	h	a	h	b	a	h	h	b	b	h	b	h	h	a	h	a	h	h	h	h	h	b	h	b
3596290_46:A>G	TGCAGAGCAAGTGCCCCGTCAGCCCCAACTTCACCAACGACCCCACAGTGGTGCAGGACATCGTCACCC	A	a	h	b	a	a	h	b	a	b	h	h	a	a	a	b	b	h	h	h	b	b	a	a	h	a	h	b	a	h	h	b	b	h	b	h	h	a	h	h	h	h	a	h	h	b	h	b
3596294_67:T>A	TGCAGCAGCATCTCGTGCTTGGGCTCGAGCAGCAGCGCGGCGTCCATGGAGGCGGAGGCGGAGGCGGTG	B	a	h	h	a	a	h	b	a	b	h	h	a	h	a	b	b	h	h	h	h	b	a	a	b	a	h	b	a	h	h	b	b	h	b	h	h	a	h	h	h	h	h	h	b	b	h	b
3596333_37:G>A	TGCAGGAGGTGAGCACCGTGCCAGGACGATCGTACAAGCTTTCGTTCTCCGTCGGCGACGCCG	A	a	h	h	a	a	h	b	a	b	h	h	h	h	a	b	b	h	h	h	b	b	a	a	h	a	h	b	a	h	a	b	b	h	b	h	h	a	h	h	b	b	h	a	b	b	a	b
3596449_33:G>A	TGCAGGCCTCTGGTTCGGAAGCTCGGGAGCATGGTGTGCACAAGGCGGCCG	B	h	h	h	h	h	a	a	h	b	h	b	h	b	a	h	b	h	h	a	h	b	h	h	a	a	h	b	a	h	a	h	h	h	b	h	a	a	h	h	b	b	h	a	b	b	h	b
3596570_35:C>T	TGCAGGTGGCCATGTTGGTGAGCGGCCGAGGCGATCGAAGAAAGACGACGATGAGGTTTGCGGGGGCGG	B	a	h	h	a	h	h	b	a	b	h	h	h	h	a	b	b	h	h	h	b	b	a	a	h	a	h	b	a	h	a	b	h	h	b	h	h	a	h	h	b	b	h	a	b	b	h	b
3596574_5:C>T	TGCAGCAACATAAACACAATCTGAGGTTTCGGGAGGAAAAAGCTCATGTTTGAAATGCCTGTGAAAATT	B	a	h	h	h	h	a	b	a	b	h	h	h	h	a	b	b	h	h	h	h	b	h	a	h	a	h	b	a	h	a	b	h	h	b	h	h	a	h	h	b	b	h	a	b	b	h	b
3596650_5:C>T	TGCAGCTTGTTCTTATATATTCGTGAAGTTTGTTCTTATATATTAGAAATGATCATGGGTTAGTATTAC	B	a	h	b	h	a	h	b	a	b	h	h	h	a	a	b	b	h	h	h	b	b	a	a	h	a	h	b	a	h	h	b	b	a	b	h	h	a	h	h	h	h	a	h	h	b	h	b
3596752_10:G>A	TGCAGCACCAGCGGAGACTCCTTGCTGACGGTGAGCACGCACCGTATCGTGAAGCAGCCGTCGCCTTGG	A	h	h	h	h	h	a	a	h	h	h	b	h	b	a	h	b	h	h	a	h	b	h	h	h	a	h	b	a	h	a	h	h	h	b	h	a	a	h	h	b	b	h	a	b	h	h	b
3596763_58:A>G	TGCAGATGGAGCATCAATCTCCTCCGCTTTTTTGAAGCAACCGCAACCTGGTGCCCCCAAAGCCACGCG	B	h	h	h	h	a	h	h	b	h	h	h	h	h	h	h	h	b	h	h	a	h	b	h	h	a	h	h	a	h	a	h	h	b	b	a	a	b	b	h	b	a	b	a	a	a	a	b
3596826_16:C>G	TGCAGTCCGTCGTCCTCGGGTCGCAGCTGAAGCACCTGCTGGGGAGCCTCGGCTCCTCCG	A	a	h	h	a	h	a	b	a	b	h	h	h	h	a	b	b	h	h	h	h	b	h	a	h	a	h	b	a	h	a	b	h	h	b	h	h	a	h	h	b	b	h	a	b	b	h	b
3596844_65:A>G	TGCAGGTATGACCCCAGCCTCTCTTTTAATCCAAACGCTAGCTTGCTATGTTCGCTCGATCTCTTAGTC	B	a	h	h	a	a	h	b	a	b	h	h	h	h	a	b	b	h	h	h	b	b	a	a	h	a	h	b	a	h	a	b	b	h	b	h	h	a	h	h	b	b	h	a	b	b	h	b
3596863_12:C>G	TGCAGCCTGGCGCGTGAGGCCAAGGCGTTGCACGCTGACGAAAAAAGACGATCGGAAGCGGTGACCGAG	A	h	h	h	h	a	b	a	b	h	h	b	h	b	a	h	h	h	h	a	a	h	h	h	b	a	h	b	a	h	a	h	b	h	b	a	a	b	b	h	b	a	b	a	h	a	h	b
3596864_14:T>C	TGCAGCACGTATCGTCGTGCCATTCGGGCTGAGATAAATTGTTAAGAGCAAAGTTTACGGGATATGTAT	A	a	h	h	a	a	h	b	a	b	h	h	a	a	a	b	b	h	h	h	b	b	a	a	h	a	h	b	a	h	h	b	b	h	b	h	h	a	h	h	h	h	h	h	h	b	h	b
3597038_38:C>A	TGCAGCCAGAATGTGGTTTCATTTCAGACGAGCGCGACCCCTAGCGGGTCGGGAGGCAGCATGCCGAGA	A	a	h	h	a	h	a	b	a	b	h	h	h	h	a	b	b	h	h	h	h	b	h	a	h	a	h	b	a	h	a	b	b	h	b	h	h	a	h	h	b	b	h	a	b	b	h	b
3597051_5:T>C	TGCAGTTCCGCCGCCTGCGCGCAGCTCCGCCAGGACGGCCAAGGAAACGGCTGCTCCG	B	h	h	b	h	b	h	b	a	b	b	a	h	b	h	h	b	b	h	h	h	h	b	b	a	h	b	h	h	a	h	b	a	h	a	a	h	a	h	a	h	h	h	b	a	h	h	a
3597069_39:A>G	TGCAGAGGCGGCGCTTCTTCTTGGCCTCCAGCGCGTCCAACACGGTGTGCAGCTCCCG	A	a	h	b	h	a	h	b	a	b	h	h	h	a	a	b	b	h	h	h	b	b	a	a	h	a	h	b	a	h	h	b	b	h	b	h	h	a	h	h	h	h	a	b	h	b	h	b
3597101_35:C>G	TGCAGGCGGATCTGGTCCAGCAGGCGGTCCGCCTCCCCCTCGGCGTCGGCGTCGGCGGCGTCGTGGTCG	A	b	b	b	b	b	b	b	b	b	b	b	b	b	b	b	b	b	b	b	b	b	b	b	b	b	b	b	b	b	b	b	b	b	b	b	b	b	b	b	b	b	b	b	b	b	b	b
3597165_23:G>T	TGCAGGAAGGAAGCGGAGCAACCGCTCGAACGGCGTAGCATCCACGCAGCCGCGGTGGCGTAGCATCGA	B	a	h	h	a	a	h	b	a	b	h	h	a	h	a	b	b	h	h	h	h	b	a	a	h	a	h	b	a	h	a	b	b	h	b	h	h	a	h	h	h	h	h	a	b	b	a	b
3597253_30:G>A	TGCAGGCAGCAGGGCGGCATGGAGCTTCAGGCCTCAGACCAGCTCCTTCTTTTCCCGTTCCTTTGAGGC	A	a	h	h	h	a	h	b	a	b	h	h	a	h	a	b	b	h	h	h	b	b	a	a	h	a	h	b	a	h	h	b	b	h	b	h	h	a	h	h	h	h	h	a	b	b	h	b
3597255_45:C>T	TGCAGCGGCGTGGCGATCGAATTGGAAATCCCACGCACTTGCAGTCCTTCGTTGCTGTCCGTCTGATAC	B	h	h	h	h	a	h	h	b	h	h	h	h	h	h	h	h	b	h	h	a	h	b	h	h	h	h	a	a	h	a	h	h	b	b	a	a	b	b	h	h	a	b	a	a	a	a	b
3597387_17:A>G	TGCAGCCCCACATGACTATGACATGCATACACTGACTCGCACCATCGCTACCTCGACGACCG	B	a	h	b	h	a	h	b	a	b	b	h	h	a	a	b	b	h	h	h	b	b	a	a	h	a	h	b	a	b	h	b	h	h	b	h	h	a	h	b	h	h	a	h	h	b	h	b
3597450_45:T>A	TGCAGAAGCAAAATAGCGAACACGTACCGCTCGTGAAGCAGGCCCTGAACCCG	B	a	h	h	a	h	h	b	a	b	h	h	h	h	a	b	b	h	h	h	b	b	a	a	h	a	h	b	a	h	a	b	h	h	b	h	h	a	h	h	b	b	h	a	b	b	h	b
3597454_58:C>A	TGCAGTGATGTGTGTACTACGTGGTTAAGCTTGAGAGTTTGCGTTTTGTTTTGATAGGCTTGGACTGGA	B	a	h	h	a	a	h	b	a	b	h	h	h	h	a	b	b	h	h	h	b	b	a	a	h	a	h	b	a	h	a	b	h	h	b	h	h	a	h	h	b	b	h	a	b	b	a	b
3597504_13:C>G	TGCAGAGCTCCGACACGCCCAACGGCCCGCTCAAGCTCTCCCTCCAGCTCGTCAGCGCCACCGTCGCCG	B	h	h	h	h	a	h	h	b	h	h	b	h	h	h	h	h	b	h	h	a	h	b	h	h	a	h	h	a	h	a	h	h	b	b	a	a	b	h	h	b	a	b	a	a	a	h	b
3597531_67:T>C	TGCAGATAAGTGAATCCGAAGCTGAGGTTGAAGCAAGGCTGGCTGAGATTGAGGAAGCTGCAAATATTA	A	a	h	h	a	h	a	b	a	b	h	h	h	h	a	b	b	h	h	h	b	b	h	a	h	a	h	b	a	h	a	b	h	h	b	h	h	a	h	h	b	b	h	a	b	b	h	b
3597605_25:G>C	TGCAGCCGCCGTCGCTGCACACTGCGGACATCAAACGGGAGTAGAGTAGAGCAGGTGCTACACTGCTAG	A	a	h	h	a	a	h	b	a	b	h	h	a	h	a	b	b	h	h	h	b	b	a	a	h	a	h	b	a	h	h	b	b	a	b	h	h	a	h	h	h	h	h	a	b	b	a	b
3597605a	TGCAGCCGCCGTCGCTGCACACTGCCGACATCAAACGGGAGTAGAGTAGAGCAGGTGCTACACTGCTAC	A	a	c	c	a	a	c	c	a	c	c	c	a	c	a	c	c	c	c	c	c	c	a	a	c	a	c	c	a	c	c	c	c	-	c	c	c	a	c	-	-	c	c	a	c	c	a	c
3597605b	TGCAGCCGCCGTCGCTGCACACTGCGGACATCAAACGGGAGTAGAGTAGAGCAGGTGCTACACTGCTAG	A	d	-	d	d	d	d	b	d	b	d	d	d	d	d	b	b	-	d	-	b	b	d	d	d	d	d	b	d	-	-	b	b	d	b	d	d	d	d	-	d	d	d	d	b	-	d	b
3597618_37:G>A	TGCAGGAACAGGGCAGCCATCGGTTACACGAATCGGCGCCGAAAATGGACACGGGCAATGGACCGATCC	A	a	h	h	a	a	h	b	a	b	h	h	a	h	a	b	b	h	h	h	b	b	a	a	h	a	h	b	a	h	h	b	b	h	b	h	h	a	h	h	h	h	h	a	b	b	a	b
3597633_20:G>C	TGCAGCTGCGGCGAGAGCTTGAGAGCCGTCATGGAGGACTCGGCGTCCTGGCCGTAGATCTGGTCGCCG	A	h	h	h	h	h	a	h	a	b	h	h	h	h	a	b	b	h	h	a	h	b	h	a	h	a	h	b	a	h	a	h	h	h	b	h	a	a	h	h	b	b	h	a	b	b	h	b
3597655_13:T>G	TGCAGTCGCTCGTTAACCTGTTAAAGATGATCTCGGAGCAGAAGTCTCCAATAACCAGGAGGAAAAGCC	B	a	h	b	h	h	h	b	a	b	h	h	h	h	h	h	b	h	h	h	h	b	a	a	h	-	h	b	a	h	h	b	b	b	b	a	h	a	h	h	h	b	a	h	h	b	h	h
3597821_10:G>A	TGCAGTGCGCGCTCAGCCTCATGCCGTCGAACGCCGCCGCGCCGCAGCTCGACTGCCTCAACATGCTCA	B	a	h	h	a	a	h	b	a	b	h	h	a	h	a	b	b	h	h	h	b	b	a	a	h	a	h	b	a	h	h	b	b	h	b	h	h	a	h	h	h	h	h	a	b	b	a	b
3597823_41:A>G	TGCAGCTGGTAAAGGACACCCAGCAGTGCCCCGTGTGTAGTAGTGTGTGTTGCTTCTCCTGGCTAGCTA	B	h	h	h	h	a	h	h	b	h	h	h	h	h	h	h	h	b	h	h	a	h	b	h	h	a	h	a	a	h	a	h	h	b	b	a	a	b	b	h	h	a	b	a	a	a	a	b
3598384_29:G>C	TGCAGGTACTCCCTGTACGTGGCGTCGAAGACCAGCCCCG	B	a	h	h	a	h	a	b	a	b	h	h	h	h	a	b	b	h	h	h	h	b	h	a	h	a	h	b	a	h	a	b	h	h	b	h	h	a	h	h	b	b	h	a	b	b	h	b
3598410_28:G>A	TGCAGAACCTCGACGTGTCCAGGAACTCGCTCTCGGGCGACCTGCCGCTCGACCTCCG	B	h	h	h	h	h	a	a	h	b	h	b	h	b	a	h	b	h	h	a	h	b	h	h	h	a	h	b	a	h	a	h	h	h	b	a	a	a	a	a	b	b	a	a	b	b	h	b
3598488_26:A>G	TGCAGTCTGGCGAGCATGTTGCCGGCACAGATCCTGTAGCCGCCACCGAACACCTGGTACGTCCCTGGC	B	h	h	b	h	b	a	b	a	b	h	a	h	b	h	h	b	b	h	h	h	h	b	b	a	h	b	h	h	a	h	b	a	h	h	a	h	a	h	a	h	h	h	b	h	h	a	a
3598674_35:C>A	TGCAGACGCCTCCCTTCCTTGCCCTCCATGACCCTCTCGATGCACTCCTTCACCTCGTCTCTGCCCATG	B	a	h	h	a	h	a	b	a	b	h	h	h	h	a	b	b	h	h	h	h	b	h	a	h	a	h	b	a	h	a	b	h	h	b	h	h	a	h	h	b	b	h	a	b	b	h	b
3598716_50:C>T	TGCAGCGAGGAGTGCCGCCACGAGCAGATGCAGCTCGACGCCGTCTGCGCCAAGCAGGCCGCCCGAGAT	B	h	h	h	h	h	a	a	a	b	h	b	h	b	a	h	b	h	h	a	h	b	h	h	h	a	h	b	a	h	a	h	h	h	b	h	a	a	h	h	b	b	h	a	b	b	h	b
3598716_8:G>C	TGCAGCGAGGAGTGCCGCCACGAGCAGATGCAGCTCGACGCCGTCTGCGCCAAGCAGGCCGCCCGAGAT	B	h	h	h	h	h	a	a	a	b	h	b	h	b	a	h	b	h	h	h	h	b	h	h	h	h	h	b	a	h	a	h	h	h	b	h	a	a	h	h	b	b	h	a	b	b	h	b
3598771_23:G>C	TGCAGTAGGGGCGTCGACTGCACGGCGGCGCCGCCGCTTGGGACCAGCTCCGCGAGGGAGCCGAACAGG	B	a	h	h	a	a	h	b	a	b	h	h	a	a	a	b	b	h	h	h	b	b	a	a	h	a	h	b	a	h	h	b	b	h	b	h	h	a	h	h	h	h	a	h	h	b	h	b
3599042_25:A>G	TGCAGGCAAGTGAGCGAAACAGACGACCCGTCAGTCCTTCAGATTCAAAATTTGAGCAATTTTGGCGCG	B	a	h	h	a	h	a	b	a	b	h	h	h	h	a	b	b	h	h	h	b	b	h	a	h	a	h	b	a	h	a	b	h	h	b	h	h	a	h	h	b	b	h	a	b	b	h	b
3599061_56:G>C	TGCAGCTTGTCGATGGCCTGGAGCAGGAAGGGGCGGAACCTGGTGAGGTTCACCTTGACGTCCTGCTTC	A	h	h	h	h	h	a	a	h	h	h	b	h	b	a	h	b	h	h	a	a	b	h	h	h	a	h	b	a	h	a	h	h	h	b	h	a	a	h	h	b	b	h	a	h	h	h	b
3599346_20:G>C	TGCAGCAGCGACACCTGCCTGACGGCCCTGGCGCGGTCCTTCGGCCG	B	a	h	h	a	h	a	b	a	b	h	h	h	h	a	b	b	h	h	h	h	b	h	a	h	a	h	b	a	h	a	b	h	h	b	h	h	a	h	h	b	b	h	a	b	b	h	b
3599374_37:C>G	TGCAGTTCCATCATCAGAGTCGAACCATGGTGAGCAGCAGAGCAGGGATTCCATACAGCAGTGATCGGT	B	a	h	b	h	h	h	b	a	b	h	h	h	h	a	b	b	h	h	h	h	b	a	a	h	a	h	b	a	h	h	b	b	h	b	h	h	a	h	h	h	h	a	h	h	b	h	b
3599394_22:A>G	TGCAGCGAGGATAGTGGCGCGGACTCCATTGACACGGCTGGGCCG	B	a	h	h	a	a	h	b	a	b	h	h	a	h	a	b	b	h	h	h	b	b	a	h	h	a	h	b	a	h	h	b	b	h	b	h	h	a	h	h	h	h	h	a	b	b	h	b
3599431_24:G>A	TGCAGCCAATAATTAATTCGTGCCGTGCGTATGGATCGGAAAGACACAAATCCG	B	a	h	h	a	a	h	b	a	b	h	h	a	h	a	b	b	h	h	h	b	b	a	a	h	a	h	b	a	h	a	b	b	h	b	h	h	a	h	h	b	h	h	a	b	b	h	b
3599438_37:C>G	TGCAGCTGGTCGAGGACATCCGCGCCAAGGTGCACGCCGCGTGCGGCGCCACCGTGTCCTGCGCCGACA	B	h	h	h	h	a	h	h	b	h	h	h	h	h	h	h	h	h	h	h	a	h	b	h	h	a	h	a	a	h	a	h	h	b	b	a	a	b	b	h	h	a	b	a	a	a	a	b
3599545_25:C>G	TGCAGGCACCGCGCCAGCACCCGCTCCGCCTCCTCCTGCCTGTGCTCCG	B	b	h	h	h	a	h	h	b	h	h	h	h	h	h	h	h	b	h	h	a	h	h	h	h	a	h	a	a	h	a	h	h	b	b	a	a	b	b	h	h	a	b	a	a	a	a	b
3599749_50:C>G	TGCAGCAGGAGCGCTGTGCAGCACTGTGCACTGTAGGCATTGGGGGGCAGCCCACATGGGGTCTTCGTC	A	a	h	h	a	h	a	b	a	b	h	h	h	h	a	b	b	h	h	h	h	b	h	a	h	a	h	b	a	h	a	b	h	h	b	h	h	a	h	h	b	b	h	a	b	b	h	b
3599804_52:A>G	TGCAGCTGATGCGGACGCGGACCGACAGGGAGCTGGGGCGCCTCCTCGCGTCAGCGTCGGCGCTCGCGG	B	a	h	h	a	a	h	b	a	b	h	h	a	h	a	b	b	h	h	h	h	b	a	a	h	a	h	b	a	h	h	b	b	h	b	h	h	a	h	h	h	h	h	a	b	b	h	b
3599840_26:G>A	TGCAGACACGCGCTGATCACGATATTGCAGGAGACAGCGTCGACCTCGGCCATTGCTCTGAATGCCCGC	B	a	h	b	h	a	h	b	a	b	h	h	a	a	a	b	b	h	h	h	b	b	a	a	h	a	h	b	a	h	h	b	b	h	b	h	h	a	h	h	h	h	a	h	h	b	h	b
3600025_5:T>G	TGCAGTGCAGGGCCAACGACGCGACCGAGGGCGTGCTGGACGTCGTCCCCG	B	h	h	h	h	h	a	a	h	h	h	b	h	b	a	h	b	h	h	a	h	b	h	h	h	a	h	b	a	h	a	h	h	h	b	b	a	a	h	h	b	b	h	a	b	h	h	b
3600449_40:C>T	TGCAGCTGATCGGCACGTGCAATGGTATTCTCTGCCTGTGCGACAACGAGGCACCCG	B	h	h	h	h	a	h	h	b	h	h	b	h	h	a	h	h	b	h	h	a	h	h	h	b	a	h	h	a	h	a	h	h	b	b	a	a	b	b	h	b	a	b	a	a	a	h	b
3600472_60:C>G	TGCAGACATATGACGCTCGAGAAGGTTCAGCAGTCAAGAAAATTTGCTGCATCATACCAACCAATTATC	B	a	h	b	h	a	h	b	a	b	h	h	h	a	a	b	b	h	h	h	b	b	a	a	h	a	h	b	a	h	h	b	b	h	b	a	h	a	h	h	h	h	a	h	h	b	h	b
3600516_53:C>T	TGCAGGGCGTTGTGGCTGAGGTCCAGGATGCTGAGCTGCTGGAACCTGAGGTTCGGCACCTGGCCGAGA	B	a	h	h	a	h	h	b	a	b	h	h	h	h	a	b	b	h	h	h	b	b	a	a	h	a	h	b	a	h	a	b	h	h	b	h	h	a	h	h	b	b	h	a	b	h	h	b
3600580_28:A>C	TGCAGGTCGAGAGGACCATCCACAACCTAATCCAGTCCG	B	h	h	b	h	h	a	b	a	b	h	a	h	b	h	h	b	h	h	h	h	h	a	h	h	a	h	h	a	h	h	b	b	h	h	a	h	a	h	a	h	h	h	h	h	b	a	a
3600757_46:A>C	TGCAGGTGGGGGCGGCGCTGGAGACGTCCATCAACGAAACGCTGGCAGAGCTCAGCGCCCCGCTGCTGG	B	h	h	h	h	a	h	h	b	h	h	h	h	h	h	h	h	b	h	h	a	h	b	h	h	a	h	h	a	h	a	h	h	b	b	a	a	b	b	h	b	a	b	a	a	a	a	b
3600801_46:A>T	TGCAGCAGTACACACGAGGGAAGGCATGGCGAAGGGGAGGCTCGCAACGAGGCGTGTATGGGGCCTAGG	B	a	h	h	a	a	h	b	a	b	h	h	a	h	a	b	b	h	h	h	b	b	a	a	h	a	h	b	a	h	h	b	b	h	b	h	h	a	h	h	h	h	h	a	b	b	a	b
3600840_27:G>C	TGCAGGCCATGGCGCCACGCGCGCGAAGATGAAGAAGACCTCCTTCCATGGCTCCTCGCGCCGTCCGAG	A	h	h	h	h	h	a	a	h	h	h	b	h	b	a	h	b	h	h	a	a	b	h	h	h	a	h	b	a	h	a	h	h	h	b	h	a	a	h	h	b	b	h	a	h	h	h	b
3600907_35:G>C	TGCAGGCTCTCCTGGTTGAGCTTCTTGACGGCGATGACCATGCCG	B	a	h	h	h	h	a	b	a	b	h	h	h	h	a	b	b	h	h	h	h	b	h	a	h	a	h	b	a	h	a	b	h	h	b	h	h	a	h	h	b	b	h	a	b	b	h	b
3600925_55:T>C	TGCAGCGGCTGATCTCGAGCTGCCCGCGCCTTGCCAGCCTGACGCTGGAGGAGTGTCCGAGCATCAAGG	B	h	h	h	h	a	h	a	h	h	h	b	h	b	a	h	h	h	h	a	a	h	h	h	b	a	h	b	a	h	a	h	b	h	b	a	a	b	h	h	b	h	b	a	h	a	h	b
3601061_11:C>G	TGCAGCGGGTTCGGCCCGCTCACGTGGCAGTGCAGGTGCAGCGTCATCTCCCCGCCGCCCG	A	b	h	h	h	a	h	h	h	h	h	h	h	h	h	h	h	b	h	h	a	h	h	h	h	a	h	a	a	h	a	h	h	b	b	a	a	h	b	h	h	a	b	a	a	a	h	b
3601114_13:C>T	TGCAGAGGCTGAGCTTACAGGACAACAACCTCTCCGGTGACCTCGACAACCTTGGTAACCTGTCGCAGC	B	h	h	h	h	a	h	h	b	h	h	h	h	h	h	h	h	b	h	h	a	h	b	h	h	a	h	h	a	h	a	h	h	b	b	a	a	b	b	h	b	a	b	a	a	a	a	b
3601251_41:A>G	TGCAGCTACTGGTCTACTCACACTAGGATTAAAGCGAGACAAGAAAGATAATGAACCTACAAACAGCGG	B	a	h	h	a	a	h	b	a	b	h	h	a	h	a	b	b	h	h	h	b	b	a	a	h	a	h	b	a	h	h	b	b	h	b	h	h	a	h	h	h	h	h	a	b	b	a	b
3601328_34:C>T	TGCAGCTCGACCTCATCGGTCTTGTCGGACTCGACGGAGAGCAGCACGTTCTTGCGGCGCACGAACGTG	B	a	h	b	h	a	h	b	a	b	h	h	a	a	a	b	b	h	h	h	h	h	a	a	h	a	h	b	a	h	h	b	b	h	b	h	h	a	h	h	h	h	a	h	h	b	h	b
3601328_9:A>G	TGCAGCTCGACCTCATCGGTCTTGTCGGACTCGACGGAGAGCAGCACGTTCTTGCGGCGCACGAACGTG	B	a	h	b	h	a	h	b	a	b	h	h	a	a	a	b	b	h	h	h	b	b	a	a	h	a	h	b	a	h	h	b	b	h	b	h	h	a	h	h	h	h	a	h	h	b	h	b
3601333_6:G>A	TGCAGGGAATGGGGAGGTCGTGACATGCTCACGCGCCGAGAGCCCG	B	a	h	h	a	h	a	b	a	b	h	h	h	h	a	b	b	h	h	h	h	b	h	a	h	a	h	b	a	h	a	b	h	h	b	h	h	a	h	h	b	b	h	a	b	b	h	b
3601499_28:G>A	TGCAGGCCAAGATCGTGAAGAAAGACTGGGCCAAGAGCCACACCGTCAAGGTGGTCGTCGCCG	B	h	h	h	h	h	a	a	h	h	h	b	h	h	a	h	b	h	h	a	a	b	h	h	h	a	h	b	a	h	a	h	h	h	b	h	a	a	h	h	b	b	h	a	h	h	h	b
3601538_47:A>C	TGCAGGGAGCTCGTGATGCTGAGCTGCACGCCGCGCCGCATGAGCTCAACGAGAAGCCGCGCCGTGTTA	B	h	h	h	h	h	a	a	h	h	h	b	h	b	a	h	b	h	h	a	a	b	h	h	h	a	h	b	a	h	a	h	h	h	b	h	a	a	h	h	b	b	h	a	b	h	h	b
3601786_42:A>G	TGCAGGTGGCGCCAGCCTCACCGCGGGTAAGGTCCAGCCACGAAGGTCATGTCCG	B	h	h	h	h	h	a	a	a	b	h	b	h	h	a	h	b	h	h	a	h	b	h	h	h	a	h	b	a	h	a	h	h	b	b	h	a	a	h	h	b	b	h	a	b	b	h	b
3601959_35:G>T	TGCAGCGGTGCCGCGCCTCGCCTTGCTTGCTCATAGCCG	B	a	h	h	h	h	a	b	a	b	h	h	h	h	a	b	b	h	h	h	h	b	h	h	h	a	h	b	a	h	a	h	h	h	b	h	h	a	h	h	b	b	h	a	b	b	h	b
3601977_9:G>C	TGCAGTTCGGGCAATCCATGGGCCACGTGGTGGCGGCGCTCCCTTCCCCGCGTGTGCTCGCGACGCACC	B	h	h	b	h	h	a	b	a	b	h	a	h	b	h	h	b	h	h	h	h	h	a	h	h	a	h	h	a	h	h	b	b	h	h	a	h	a	h	a	h	b	h	h	h	b	h	a
3602128_16:T>C	TGCAGGCCCTCAAGCGTGCCATCACCGACGACCCCAAGAACCTGACGCGCAACTGGTGCGGCCCGAGAT	A	a	h	h	a	a	h	b	a	b	h	h	a	a	a	b	b	h	h	h	b	b	a	a	h	a	h	b	a	h	h	b	b	h	b	h	h	a	h	h	h	h	a	h	h	b	h	b
3602192_20:T>C	TGCAGTTGGCGGCGAGCTTCTTGGAGAAGGTGTCGTCGGCGCGCTTGGACCG	B	h	h	h	h	a	h	h	b	h	h	h	h	h	h	h	h	b	h	h	a	h	b	h	h	a	h	a	a	h	a	h	h	b	b	a	a	b	b	h	h	a	b	a	a	a	h	b
3602396_38:T>G	TGCAGGCGAGCAGACGTTTATTAACAGTTCAGCACACATGGGAGGGAAGGGAGGTGTAACCGTGTATGT	B	h	h	b	h	b	a	b	a	b	h	a	h	b	h	h	b	b	h	h	h	h	h	b	h	h	b	h	h	a	h	b	h	b	h	a	h	a	h	a	a	h	h	b	h	h	a	a
3602405_5:A>G	TGCAGATCACAAAGTTTAAGTGCGGCGGCGCCGTCGTCGGCTGCACTTTCGACCACCG	B	h	h	h	h	h	a	a	a	b	h	b	h	b	a	b	b	h	h	a	h	b	h	a	h	a	h	b	a	h	a	h	h	h	b	h	a	a	h	h	b	b	h	a	b	b	h	b
3602424_26:T>G	TGCAGGCAAGATAGCACTGCATTTGTTTATCTTGCCAATCATTTCTGCAAGTAGGCCG	A	a	h	h	a	h	h	b	a	b	h	h	h	h	a	b	b	h	h	h	b	b	a	a	h	a	h	b	a	h	a	b	h	h	b	h	h	a	h	h	b	b	h	a	b	b	h	b
3602494_30:A>C	TGCAGTCGCGCGCCCGCGTCCGCCTCGTCTATGCACGCCTCCTGCCGTCCG	B	a	h	h	a	h	a	b	a	b	h	h	h	h	a	b	b	h	h	h	h	b	h	a	h	a	h	b	a	h	a	b	h	h	b	h	h	a	h	h	b	b	h	a	b	b	h	b
3602583_51:C>G	TGCAGCAATGCATCACGCCAAGACCGACTCGGAGGTGACGTCGAGCATGGCCCCGTCGTCGCCGCCGCG	B	a	h	h	a	a	h	b	a	b	h	h	a	h	a	b	b	h	h	h	b	b	a	h	h	a	h	b	a	h	h	b	b	h	b	h	h	a	h	h	h	h	h	a	b	b	h	b
3602627_9:C>T	TGCAGACATCGGTGTGATGAGCGGAGCGTCGCTGTACATCCAGAAGGACCTGAAGATCAACGACACCCA	A	a	a	a	a	a	a	a	a	a	a	a	a	a	a	a	a	a	a	a	a	a	a	a	a	a	a	a	a	a	a	a	a	a	a	a	a	a	a	a	a	a	a	a	a	a	h	a
3602649_38:T>G	TGCAGTTTCTCTCTAGTTACAGTTTCTTCCATATATTTTTGCAGATTGGCTGGGTCTATGGATCAATGA	A	a	h	h	a	a	h	b	a	b	h	h	a	h	a	b	b	h	h	h	b	b	a	a	h	a	h	b	a	h	h	b	b	h	b	h	h	a	h	h	h	h	h	a	b	b	a	b
3602693_18:T>C	TGCAGGTTCTAGAGCTTGTAGTCCACCTAAATCATGCAAGACCAATGTCGTCAGGAGCAGGAGCAGCCC	B	a	h	b	h	a	h	b	a	b	h	h	a	a	a	b	b	h	h	h	b	b	a	a	h	a	h	b	a	h	h	b	b	h	b	h	h	a	h	h	h	h	a	h	h	b	h	b
3602737_10:C>A	TGCAGAAGGGCGTGTCCCCTCGGTACATGAAGACGTCACTGTCGCGCGCCAGCCGCTTGGCGCAGAGTG	B	h	h	h	h	h	a	a	a	b	h	b	h	b	a	h	b	h	h	a	h	b	h	h	h	a	h	b	a	h	a	h	h	h	b	h	h	a	h	h	b	b	h	a	b	b	h	b
3602737_13:G>A	TGCAGAAGGGCGTGTCCCCTCGGTACATGAAGACGTCACTGTCGCGCGCCAGCCGCTTGGCGCAGAGTG	B	h	h	h	h	h	a	a	a	h	h	b	h	b	a	h	b	h	h	a	h	b	h	h	h	a	h	b	a	h	a	h	h	h	b	h	h	a	h	h	b	b	h	a	b	b	h	b
3602842_59:T>C	TGCAGCAGCAATGTACTCCAAGTGGAAGAGCTACCAACTAGAAGTGTGTCACGCTATAATCACGAGGTG	B	h	h	h	h	h	a	a	h	b	h	b	h	b	a	h	b	h	h	a	h	h	h	h	h	a	h	b	a	h	a	h	h	h	b	h	a	a	h	h	b	b	h	a	b	b	h	b
3602887_65:A>T	TGCAGGCACAGAAAGAGGCTGGTCTGCAAGAAAATACTCGTAGCACGCACGATGTGATAACGCGCATGA	B	a	h	h	a	a	h	b	a	b	h	h	a	h	a	b	b	h	h	h	b	b	a	a	h	a	h	b	a	h	h	b	b	h	b	h	h	a	h	h	h	h	h	a	b	b	a	b
3602895_63:G>C	TGCAGTGAACTCTGATCCTTAACAATGACGAGTAGACAGTAATGATTCTGGTCATGGATCCTCGTATCT	B	a	h	h	h	h	a	b	a	b	h	h	h	h	a	b	b	h	h	a	h	b	h	a	h	a	h	b	a	h	a	h	h	h	b	h	h	a	h	h	b	b	h	a	b	b	h	b
3602895_9:C>T	TGCAGTGAACTCTGATCCTTAACAATGACGAGTAGACAGTAATGATTCTGGTCATGGATCCTCGTATCT	A	a	h	h	h	h	a	b	a	b	h	h	h	h	a	b	b	h	h	a	h	b	h	a	h	a	h	b	a	h	a	h	h	h	b	h	h	a	h	h	b	b	h	a	b	b	h	b
3602911_7:T>C	TGCAGTGTCGACGAGGGGATGTGTTCCCCAAAAGGAACCCTAGGAGAGTGTAGATCCGTTTCTTGATCA	B	a	h	h	a	a	h	b	a	b	h	h	a	h	a	b	b	h	h	h	b	b	a	a	h	a	h	b	a	h	h	b	b	h	b	h	h	a	h	h	h	h	h	a	b	b	h	b
3602926_39:A>G	TGCAGCGTCCCCTTCTCCTCCGCCATTACTTCCGCCGAAAGGAAACGAGAGCTTCTGCTACCAGATCGA	A	a	h	b	h	a	h	b	a	b	h	h	h	a	a	b	b	h	h	h	b	b	a	a	h	a	h	b	a	h	h	b	b	h	b	h	h	a	h	h	h	h	a	h	h	b	h	b
3602927_8:C>G	TGCAGCGTCGTGTTGGGCCCCATGGCCTGCTCCGTGCCGCTGCCCTTGAGGTAGACGGACGCGTCGCAG	B	h	h	h	h	a	h	h	b	h	h	h	h	h	h	h	h	b	h	h	a	h	b	h	h	a	b	a	a	h	a	h	h	b	b	a	a	b	b	h	b	a	b	a	a	a	a	b
3729929_68:C>G	TGCAGTCAGTTCTTTTCCACCCTTTCCTATACGAAGACACTGGACCGAAACTGATCTGTTAACCACCCC	B	a	h	h	a	a	h	b	a	b	h	h	h	h	a	h	b	h	h	h	h	b	a	a	h	a	a	b	a	h	a	b	b	h	b	h	h	a	h	h	b	h	h	a	b	b	h	b
3730230_36:G>A	TGCAGGATGCGTGGATAGTACCTGCGGAGCAGCACAGACAATTGCGAAGCACTAACATCATCAGCCGAG	B	h	h	h	h	a	h	h	b	h	h	h	h	h	h	h	h	b	h	h	a	h	b	h	h	a	h	h	a	h	a	h	h	b	b	a	a	b	b	h	b	a	b	a	a	a	a	b
3730362_22:A>G	TGCAGCAACCATCGCTGCACACATGTCGGCGGCTTCAGACAGTCAGACAGCAATGCATTTTTCCACGAC	A	h	h	b	h	b	h	b	a	h	b	a	h	b	h	h	b	b	h	h	h	h	b	b	a	h	b	h	h	a	h	b	a	h	a	a	h	a	h	a	h	h	h	b	a	h	h	a
3730711_13:C>T	TGCAGCAGCAGCCCCTTCGCCATGTTAGGTTTTAGCACAGCATGAGGAGTGATGATGACATTTTTCTGC	B	a	h	h	h	h	a	b	a	b	h	h	h	h	a	b	b	h	h	h	h	b	h	a	h	a	h	b	a	h	a	h	h	h	b	h	h	a	h	h	b	b	h	a	b	b	h	b
3731435_25:T>C	TGCAGGTGTACGTCATGGACACACCTACCATGGGACGAAAATCCG	B	h	h	b	h	b	h	b	a	b	b	a	h	b	h	h	b	b	h	h	h	h	b	b	a	h	b	h	h	a	h	b	a	h	a	a	h	a	h	a	h	h	h	b	a	h	b	a
3731636_35:C>T	TGCAGCGAGGACTGCCGCTACGAGCAGATGCACTTCGACGCCGCCATGGCGAGGCAGCAGGCCAGCGCC	B	h	h	h	h	h	a	a	a	b	h	b	h	b	a	h	b	h	h	a	h	b	h	h	h	a	h	b	a	h	a	h	h	h	b	h	a	a	h	h	b	b	h	a	b	b	h	b
3731765_5:C>T	TGCAGCGCGAGCTCCTCCGCCTCCGCGTGGCGTTCCGCTGGCACGACCG	B	a	h	h	a	a	h	b	a	b	h	a	a	a	a	b	b	h	a	h	b	b	a	a	h	a	h	b	a	a	h	b	b	h	b	h	a	a	a	a	h	h	h	a	-	-	a	b
3732194_6:T>C	TGCAGATGCACAAAGTAGAAATGTAGAATCAATAGTGCGTGGTCCAGTTACTAGAAAGGGAGTAAAGTG	B	a	h	h	a	a	h	b	a	b	h	h	a	h	a	b	b	h	h	h	b	b	a	a	h	a	h	b	a	h	h	b	b	h	b	h	h	a	h	h	h	h	h	a	b	b	h	b
3732426_61:T>C	TGCAGAAGCGGCCGTTGGTGAGGATCTGGAAGAGATCCCCGATGTTGACAATAAGCGCTCCTGGCACGG	B	h	h	h	h	a	h	h	b	h	h	h	h	h	h	h	h	b	h	h	a	h	b	h	h	a	h	a	a	h	a	h	h	b	b	a	a	b	b	h	b	a	b	a	a	a	a	b
3732995_16:C>A	TGCAGCTTCTCCCGTGCCCCGCGCAGCCGCCCGCACCACGCATCCTCCCCAAGCACGGCTGAGGTAGCT	A	a	a	a	a	a	a	-	a	-	a	a	a	a	a	-	-	a	a	a	-	-	a	a	a	h	a	-	a	a	a	-	-	a	-	a	a	a	a	a	a	a	a	a	-	-	h	-
3733214_6:T>C	TGCAGATTCGCACAAGATTCCTCTCCAACATGTTCATGGAACCG	B	a	h	b	h	a	h	b	a	b	h	h	a	a	a	b	b	h	h	h	b	b	a	a	h	a	h	b	a	h	h	b	b	h	b	h	h	a	h	h	h	h	a	h	h	b	h	b
3734173_32:C>T	TGCAGCTCGTCCAGGTCGAACGTGTCCGCCACCGCCG	B	a	h	h	a	a	h	b	h	b	h	h	a	h	a	b	b	h	h	h	b	b	a	a	h	a	h	b	a	h	h	b	b	h	b	h	h	a	h	h	h	h	h	a	b	b	a	b
3734269_20:C>G	TGCAGGAAGGCCTCGTCGGGCGAGCGGGCGACGGACTCGCCG	B	b	h	h	h	a	h	h	b	h	h	h	h	h	h	h	h	b	h	h	a	h	h	h	h	a	h	a	a	h	a	h	h	b	b	a	a	b	b	h	h	a	b	a	a	a	a	b
3734647_5:A>C	TGCAGACAACAGCAGCAGCTGGGCGGGGATTCGATCGAGCGGGCGGCAGCGGCCGCAGCAGGTCCGCGT	B	h	h	h	h	a	h	a	b	h	h	b	h	b	a	h	h	h	h	a	a	h	h	h	b	a	h	b	a	h	a	h	b	h	b	a	a	b	b	h	b	a	b	a	h	a	h	b
3734787_27:G>C	TGCAGAGGTCCACGATGTCGCGCACCAGCCCGACCTCCTCCTCCTCCGAAGAGAAGGGGCACCCCATGA	B	a	h	b	h	h	a	b	a	b	h	a	h	a	h	h	b	h	h	h	h	b	a	a	h	a	h	b	a	h	h	b	b	h	b	a	h	a	h	h	h	b	a	h	h	b	h	h
3735519_58:G>A	TGCAGTAATTCCCAGAAATACAAGGAACAAGTTAAAAGTGCAATTAGTTCATGGGGTTGAAGAATAGAT	B	a	h	h	a	a	h	b	a	b	h	h	h	h	a	b	b	h	h	h	b	b	a	a	h	h	h	b	a	h	a	b	b	h	b	h	h	a	h	h	b	h	h	a	b	b	h	b
3735542_6:A>G	TGCAGCAGCCAGCGATAAAGAAAATGCTGAGCTCAATTGGTGATTGCTGAAGAAAACGACGAGCCTGAT	B	a	h	h	a	a	h	b	a	b	h	h	a	h	a	b	b	h	h	h	b	b	a	a	h	h	h	b	a	h	h	b	b	h	b	h	h	a	h	h	h	h	h	a	b	h	h	b
3736978_20:C>T	TGCAGGTGCATCCAGGTGGGCCTCCTTTGCGTGCAGGAGCTACCG	B	h	b	b	b	a	h	h	b	h	b	h	h	b	h	b	h	b	h	b	a	h	b	h	h	a	h	b	a	h	a	b	h	b	b	a	a	b	b	h	b	a	b	a	a	a	a	b
3737278_18:A>C	TGCAGTGCGTGTGCGTTGATGTTCCTTTTTTTCCTTTATAAATGTCCG	B	h	h	h	h	h	a	a	h	h	h	b	h	b	a	h	b	h	h	a	a	b	h	h	h	a	h	b	a	h	a	h	h	h	b	h	a	a	h	h	b	b	h	a	h	h	h	b
3738231_10:G>A	TGCAGCATGCGCCACCCACCCACAGGTTCAGATAAATTTTGAGAGAAAGAAACAGATGATAGAGTGTGC	B	h	h	h	h	a	h	h	b	h	h	h	h	h	h	h	h	b	h	h	a	h	b	h	h	a	h	h	a	h	a	h	h	b	b	a	a	b	b	h	b	a	b	a	a	a	a	b
3738514_14:A>T	TGCAGGGCACTTGCAAGGCATGTGAGTGAGTGGGCCG	B	a	h	h	a	a	h	b	a	b	h	h	a	h	a	b	b	h	h	h	b	b	a	a	h	a	h	b	a	h	h	b	b	h	b	h	h	a	h	h	h	h	h	a	b	b	h	b
3738705_21:G>A	TGCAGCGGTCAAGGCATCAACGTCGGACTGCGCGAGCCG	B	h	h	h	h	a	h	h	b	h	h	h	h	h	h	h	h	b	h	h	a	h	b	h	h	a	h	h	a	h	a	h	h	b	b	a	a	b	b	h	b	a	b	a	a	a	a	h
3738994_19:A>G	TGCAGGCATAGACTGTCCTATTATTGAGCTAAGTTTTTCTACCTAGAAGCTCCACATGAAGAAATTGTC	B	a	h	h	a	h	a	b	a	b	h	h	h	h	a	b	b	h	h	h	b	b	h	a	h	a	h	b	a	h	a	b	h	h	b	h	h	a	h	h	b	b	h	a	b	b	h	b
3739537_13:T>C	TGCAGATAGGGGTTGGTTTTGGTGGTTACTGTGGCACCGTCTGCGGGAACCAGTTAATTAGTGGAAACA	A	a	h	b	h	a	h	b	a	b	h	h	h	a	a	b	b	h	h	h	h	b	a	a	h	a	h	b	a	h	h	b	b	h	b	h	h	a	h	h	h	h	a	h	h	b	h	b
3740114_8:T>G	TGCAGCATTACGGTGACGAACGTGAAGAAGAAGCAGGCGACCACGGCTTCCACGGCCG	B	a	h	h	a	a	h	b	a	b	h	h	a	a	a	b	b	h	h	h	b	b	a	a	h	a	h	b	a	h	h	b	b	h	b	h	h	a	h	h	h	h	h	h	h	b	a	b
3740162_63:T>C	TGCAGCAGCGCACACACACAGCCTCGTGCGAACTCCCACCGCCGCCGCCGCCGCCGCCCGCACTGACGC	B	h	h	h	h	a	h	h	b	h	h	h	h	h	h	h	h	b	h	h	a	h	b	h	h	a	h	h	a	h	a	h	h	b	b	a	a	b	b	h	b	a	b	a	a	a	a	b
3740574_24:A>G	TGCAGGGTGCTGGCAACGGAAGCAACATCAGGGGTGCATCCCG	B	h	h	h	h	h	a	h	a	b	h	h	h	h	a	b	b	h	h	a	h	b	h	a	h	a	h	b	a	h	a	h	h	h	b	h	h	a	h	h	b	b	h	a	b	b	h	b
3741211_25:T>C	TGCAGCTGGGGTTCCTGTGCGTGCTTTTGCCGCTCGTCTTCCACGCCGCTCCG	B	a	h	h	a	a	h	b	a	b	h	h	a	h	a	b	b	h	h	h	b	b	a	a	h	a	h	b	a	h	h	b	b	h	b	h	h	a	h	h	h	h	h	a	b	b	a	b
3741286_28:G>A	TGCAGGTCGGCAGGAAGATCAGCAGCTAGGACCG	B	h	h	b	h	b	a	b	a	b	h	a	h	b	h	b	b	b	h	h	h	h	h	b	h	h	b	h	h	a	h	b	h	b	h	a	h	a	h	a	a	h	h	b	h	h	a	a
3741346_46:C>G	TGCAGCGTAATTACCCCTTGAACCCTGTACATTCCGATCAAGTTTCCGACCGATCGACCGATCACGCGC	B	h	h	h	h	a	b	a	b	h	h	b	h	h	a	h	h	h	h	a	a	h	h	h	b	a	h	h	a	h	a	h	b	h	b	a	a	b	b	h	b	a	b	a	b	a	a	b
3741346_53:C>T	TGCAGCGTAATTACCCCTTGAACCCTGTACATTCCGATCAAGTTTCCGACCGACCGACCGATCACGCGC	B	h	h	h	h	a	b	a	b	h	h	b	h	h	a	h	h	h	h	a	a	h	h	h	b	a	h	h	a	h	a	h	b	h	b	a	a	b	b	h	b	a	b	a	h	a	a	b
3741450_28:G>C	TGCAGTATTTTATCATATCGTTCGCCATGTTGCGCTATGTGGCACAAGTGGCCGAGAACTTTGAGCGGT	B	a	h	b	h	a	h	b	a	b	h	h	a	a	a	b	b	h	h	h	b	b	a	a	h	a	h	b	a	h	h	b	b	h	b	h	h	a	h	h	h	h	a	h	h	b	h	b
3741662_20:G>A	TGCAGGAAAATTGTCATTTGGAATATGGCGTCAGTAGGATGTTTGATGAATTTGCCTTCAATTAAAGCT	A	h	b	b	b	h	b	a	b	h	b	a	a	b	a	-	a	h	b	b	a	a	a	-	a	b	a	b	h	a	b	b	b	a	b	-	h	b	b	a	b	b	h	a	b	-	b	b
3741910_14:G>A	TGCAGGATGGAGAAGACGGCCGCGATGGTGCCCCG	B	a	h	b	h	a	h	b	a	b	h	h	a	a	a	b	b	h	h	h	b	b	a	a	h	a	h	b	a	h	h	b	b	h	b	h	h	a	h	h	h	h	a	h	h	b	h	b
3741973_46:C>T	TGCAGCATCTCCTCCGTTCTCTTCGCGCTGGACTCCATCTCCTCCACTTCCACGTCCATCTTCTTCAGA	B	a	h	b	a	a	h	b	a	b	h	h	a	a	a	b	b	h	h	h	b	b	a	a	h	a	h	b	a	h	h	b	b	h	b	h	h	a	h	h	h	h	a	h	a	b	h	b
3741990_20:A>G	TGCAGATTGCGTCCAAAAAGACGTGGACTAATCCG	A	a	h	h	a	a	h	b	a	b	h	h	a	h	a	b	b	h	h	h	b	b	a	a	h	a	h	b	a	h	h	b	b	h	b	h	h	a	h	h	h	h	h	a	b	b	a	b
3742260_27:C>T	TGCAGAAATTCGGAGGTTGAGAATTAACTGGTCTCCATTTCTTTGCAGATACTCCGTAAATGCTACTGG	B	a	h	h	a	a	h	b	a	b	h	h	a	h	a	b	b	h	h	h	b	b	a	a	h	a	h	b	a	h	a	b	b	h	b	h	h	a	h	h	b	h	h	a	b	b	h	b
3742303_32:C>T	TGCAGAATTCGCAGCTTATTTTTCAGGCAAAGCCGCATTCTCCAATAAACGAAAGCTGACGGTGGACGG	A	a	h	b	h	a	h	b	a	b	h	h	h	a	a	b	b	h	h	h	b	b	h	a	h	a	h	b	a	h	h	b	b	h	b	h	h	a	h	h	h	h	a	h	h	b	h	b
3742469_23:T>C	TGCAGCGTCTCGCTCTCGAGCGATACGCTCCCGTCGAACCGCCCCGCCG	B	a	h	b	a	a	h	b	a	b	h	h	a	a	a	b	b	h	h	h	b	b	a	a	h	a	h	b	h	h	h	b	b	h	b	a	h	a	h	h	h	h	a	h	a	b	h	b
3742580_59:G>C	TGCAGCCAGCTGGAGGCCCGCCTCACCGAGGCCTACGACCCGCCGTCGCCGCTCTGCGGGCTGCACAAG	A	a	h	h	h	a	h	h	a	h	h	h	a	h	b	h	h	h	a	h	h	a	h	b	a	a	a	a	h	h	h	a	b	h	h	h	h	a	h	b	h	a	b	h	h	a	h	h
3742634_54:T>C	TGCAGCTGATTCAGAATTCTGTTAGCGACGAGATTTGGCACTTTCTTGCATTTTTATAACTCGCCAAAT	A	a	h	b	a	a	h	b	a	b	h	h	h	h	a	b	b	h	h	h	b	b	a	a	h	a	h	b	a	a	a	b	b	h	b	a	a	a	h	h	b	b	h	a	b	b	a	b
3742759_6:T>C	TGCAGCTGCCCCGTCGTGCCATTCACGACGAGCCGCGACAGCACCGACGGGTTGCTGAATGTGTAGTAC	B	b	h	h	h	a	h	h	b	h	h	h	h	h	h	h	h	b	h	h	a	h	h	h	h	a	h	a	a	h	a	h	h	b	b	a	a	b	b	h	h	a	b	a	a	a	h	b
3742920_23:C>G	TGCAGCGGGTCCAGCCCGCCGACCGCCACCATCGCCG	B	a	h	b	a	a	h	b	a	b	h	h	a	a	a	b	b	h	h	h	b	b	a	a	h	a	h	b	a	h	h	b	b	h	b	h	h	a	h	h	h	h	a	h	h	b	a	b
3742942_53:C>G	TGCAGCCGCTCGCCCTGCGCGGCGACGTCGCCCATGACGCGCTGCACGCGCCCCGCCAGCGTGCGCAGC	B	h	a	b	h	b	a	b	a	b	b	a	h	b	h	h	b	b	h	h	h	h	b	b	a	h	b	h	h	a	h	b	a	h	a	a	h	a	h	a	h	h	h	b	a	h	h	a
3743087_54:T>C	TGCAGGAGTCTTCGCCTGGGGCGACCGTGGAGGCCGGGGAGCTGGTGGAGGGGATGATGGCCAAGCTGT	B	a	h	b	h	h	h	b	a	b	h	h	h	a	a	b	b	h	h	h	h	b	a	a	h	a	h	b	a	h	h	b	b	h	b	h	h	a	h	h	h	h	a	h	h	b	h	b
3743162_28:G>C	TGCAGGCCTTCGTCCCCGATCTCGAGGTGGCCGTCGCCGACCTCCTCGCCTTCTTCCG	A	a	h	h	a	a	h	b	a	b	h	h	a	h	a	b	b	h	h	h	b	b	a	a	h	a	h	b	a	h	h	b	b	h	b	h	h	a	h	h	h	h	h	h	b	b	h	b
3743250_15:T>A	TGCAGATCGAGCTTCTGTTCGATTCATTCAGATGTTTCAGGCTTCAATCCAAGCACGGAAGGAAGAGGT	A	h	h	h	h	a	h	h	b	h	h	b	h	h	h	h	h	b	h	h	a	h	b	h	h	a	h	h	a	h	a	h	h	b	b	a	a	b	b	h	b	a	b	a	a	a	h	b
3743277_28:A>C	TGCAGCTGCAAGCACGATGATCAAGAGAAGGTAGAGACCGGCAGGGCCCATGGAGACTGTAAGAAGAAC	B	a	h	h	a	a	h	b	a	b	h	h	a	h	a	b	b	h	h	h	b	b	a	a	h	a	h	b	a	h	h	b	b	h	b	a	h	a	h	h	h	h	h	a	b	b	a	b
3743408_25:C>G	TGCAGAGGAGACGACGCATGGCCTCCACAACGGCGGTGCCG	B	a	h	h	a	a	h	b	a	b	h	h	a	h	a	b	b	h	h	h	b	b	a	a	h	a	h	b	a	h	h	b	b	h	b	h	h	a	h	h	h	h	h	a	b	b	h	b
3743453_28:A>C	TGCAGCTGCAAGCACGATGATCAAGAGAAGGTAGAGACCG	B	a	h	h	a	a	h	b	a	b	h	h	a	h	a	b	b	h	h	h	b	b	a	a	h	a	h	b	a	h	h	b	b	h	b	h	h	a	h	h	h	h	h	a	b	b	a	b
3743513_26:C>G	TGCAGGTCCGTCGTCGTCTCCTCAATCTCATCACCAACGCTACACTAGGCAGCACTACAATCCCGCAAC	B	a	h	h	a	h	a	b	a	b	h	h	h	h	a	b	b	h	h	h	h	b	h	a	h	a	h	b	a	h	a	b	h	h	b	h	h	a	h	h	b	b	h	a	b	b	h	b
3743536_23:G>A	TGCAGGGCCAGTTCGTTCTTGGCGACCGCCGCGTGCCCG	B	h	h	h	h	a	h	h	b	h	h	h	h	h	h	h	h	b	h	h	a	h	b	h	h	a	h	h	a	h	a	h	h	b	b	a	a	b	b	h	b	a	b	a	a	a	a	b
3743550_33:A>C	TGCAGTGACTCGTGAAAAGAAAATCGATAGTAAACCCATTTGTTTGCGAAAGAATGCACGCCGATCACT	A	a	h	h	a	a	h	b	a	b	h	h	a	h	a	b	b	h	h	h	b	b	a	a	h	a	a	b	a	h	a	b	b	h	b	b	h	a	h	h	h	a	h	a	b	b	a	b
3743652_36:C>T	TGCAGATTTGCTTGTGATCTTTTCGGGTTTTCTTGACGAGTTCTTGGTTGGTATGAGTGGAATGGTTTG	B	a	h	h	a	a	h	b	a	b	h	h	a	h	a	b	b	h	h	h	b	b	a	a	h	a	h	b	a	h	h	b	b	h	b	h	h	a	h	h	h	h	h	a	b	b	a	b
3743730_43:C>T	TGCAGTAAATTTGTCACCTCGCTGTACATGTTATCCATGTGGACATGGACCTCGTCACTGCTATAGTCG	B	h	h	h	h	a	h	h	b	h	h	h	h	h	h	h	h	b	h	h	a	h	b	h	h	a	h	a	a	h	a	h	h	b	b	a	a	b	b	h	h	a	b	a	a	a	h	b
3743783_8:A>G	TGCAGTTCACGTACCAGAGCTTCGACGCGGCCAGCGAGGCCGACTTCAGCTTCACCCCG	A	h	h	h	h	h	a	a	a	b	h	b	h	b	a	h	b	h	h	a	h	b	h	h	h	a	h	b	a	h	a	h	h	h	b	h	a	a	h	h	b	b	h	a	b	b	h	b
3743785_10:C>G	TGCAGTTCCCCCGCGCGATCAGCACGAAGGCCATCCCGCTCCCGCCG	B	h	h	b	h	b	a	b	a	b	h	a	h	b	h	h	b	b	h	h	h	h	b	b	a	h	b	h	h	a	h	b	a	h	h	a	h	a	h	a	b	h	h	b	h	h	a	a
3743797_41:T>C	TGCAGCGGCACAGCAACGGGCCGATGCAGCCAGACTCTCCGTGGACGAGGGTGCACTGGTGCCATCACC	B	h	h	h	h	a	h	h	b	h	h	h	h	h	h	h	h	b	h	h	a	h	b	h	h	a	h	h	a	h	a	h	h	b	b	a	a	b	b	h	b	a	b	a	a	a	-	b
3743821_48:T>G	TGCAGGTGCACCATCTTGGCGTACACGCCGCCTTCGCCGCCGTCCATGTCGACGAGCTCGTCGTGCGTG	A	a	h	h	a	a	h	b	a	b	h	h	h	h	a	b	b	h	h	h	b	b	a	a	h	a	h	b	a	h	a	b	b	h	b	h	h	a	h	h	b	h	h	a	b	b	h	b
3743956_55:C>G	TGCAGGGTCGCCCAACTCCTAGCCGACCCTACCGTGGCGCGCGTGGAAGAGCTCACCATCAGCTGCGTG	A	a	h	b	h	h	h	b	a	b	h	h	h	a	a	b	b	h	h	h	h	b	a	a	h	a	h	b	a	h	h	b	b	h	b	h	h	a	h	h	h	h	a	h	h	b	h	b
3744195_9:G>C	TGCAGCTGTGAGTGTGACACGAACCTTTGCGGCGAGCTTGACAGTGCAGCCCAGGAAGACCCTGTTGGC	A	a	h	h	a	a	h	b	a	b	h	h	a	h	a	b	b	h	h	h	b	b	a	a	h	a	h	b	a	h	h	b	b	h	b	h	h	a	a	h	h	h	h	a	b	b	h	b
3744426_22:G>A	TGCAGAAGCCGCCGAACACGCCGCACGCCTCGCTCCACGTCACCTCCTTGTCGCCGTTGTACGCCAGGT	B	a	h	h	a	a	h	b	a	b	h	h	a	h	a	b	b	h	h	h	b	b	a	a	h	a	h	b	a	h	b	b	b	h	b	h	b	a	h	h	h	h	h	a	b	b	a	b
3744472_67:G>C	TGCAGAAGGAGCAGCTGTTCGTGGAGGACAGGGAGAGCGGGATGATGTGCCTCATGATCGGCAAGACGG	B	a	h	h	a	a	h	b	a	b	h	h	a	h	a	b	b	h	h	h	b	b	a	a	h	a	h	b	a	h	h	b	b	h	b	h	h	a	h	h	h	h	h	a	b	b	h	b
3744995_7:G>C	TGCAGGTGTATGTGGACGGCACAACCACCATGTCCACCCACGAAAGGAAGGCCAGCATCAGGGAGTTCT	B	h	h	h	h	a	h	h	b	h	h	h	h	h	h	h	h	b	h	h	a	h	b	h	h	a	h	h	a	h	a	h	h	b	b	a	a	b	b	h	b	a	b	a	a	a	a	b
3745025_34:C>T	TGCAGCCAGACGGTTCATCCATTACAGCATCGTTCCACTTAAGCAATTCAGTACACTGCCGGGGAGGGG	B	h	h	b	h	b	a	b	a	b	h	h	h	b	h	h	b	h	h	h	h	h	h	b	h	h	b	h	h	a	h	b	h	b	h	a	h	a	h	a	a	h	h	b	h	h	a	a
3745207_15:G>A	TGCAGGCACTAAGATGGAAATGGGAAATTACTAGCTTCCGTAGCTGCTACCG	B	a	h	h	a	a	h	b	a	b	h	h	a	a	a	b	b	h	h	h	b	b	a	a	h	a	h	b	a	h	h	b	b	h	b	h	h	a	h	h	h	h	a	h	h	b	h	b
3745237_13:A>T	TGCAGCAGTTCTTAGGGGCATTTCCTCGAACAGCCTCCTTGCACTCTCCAAGTCCCCGCACTTCACGTA	A	a	h	h	a	a	h	b	a	h	h	h	a	h	a	b	b	h	h	h	b	b	a	a	h	a	h	b	a	h	h	b	b	h	b	h	h	a	h	h	h	h	h	a	b	b	h	b
3745429_64:C>G	TGCAGGACTGGCAGCGGCGGTACGGCGCCATGCTGCGGCGGAAGGGGAAGGCGGTCAATGTGCTCGAGT	B	a	h	b	a	a	h	b	a	b	h	h	a	a	a	b	b	h	h	h	b	b	a	a	h	a	h	b	a	h	h	b	b	h	b	h	h	a	h	h	h	h	a	h	h	b	h	b
3745644_53:T>C	TGCAGGTGTACTGGTGGGCGCTGCGCGCGTTGCGGTCGAGGAAGCCGAGCGCGTGGCCG	B	a	h	b	h	h	h	b	h	b	h	h	h	a	h	b	b	h	h	h	h	b	a	a	h	a	h	b	a	h	h	b	b	h	b	h	h	a	h	h	h	h	a	h	h	b	h	b
3745768_26:G>C	TGCAGCTTAGGGACGCTCAAGGGGCTGAAGGTCAACAGGAGCGGGACCACGATGCTGGGGCTCAAGAAC	B	a	h	b	h	h	a	b	a	b	h	a	h	h	h	h	b	h	h	h	h	b	a	a	h	a	h	b	a	h	h	b	b	h	b	a	h	a	h	h	h	b	a	h	h	b	h	h
3745836_15:C>T	TGCAGGCTGATTAGGCATGCGACTACGCGGGAGACCGCCGTGGTATTATCACTCGGATCCGATCCGAGA	B	a	h	h	a	a	h	b	a	b	h	h	h	h	a	b	b	h	h	h	b	b	a	a	h	a	h	b	a	h	a	b	b	h	b	h	h	a	h	h	b	h	h	a	b	b	h	b
3745894_10:A>G	TGCAGGTACGAATCAGAGCGGCTGCTCTACCCCGTTCAGGCCAGCGGTCACCACGTCGCCG	B	a	h	h	a	a	h	b	a	b	h	h	a	h	a	b	b	h	h	h	b	b	a	a	h	a	h	b	a	h	h	b	b	h	b	h	h	a	h	h	h	h	h	a	b	b	h	b
3746009_31:C>G	TGCAGACCGCCCCGTCATCGAACAGCACATCCACGTCGATGGACACCTCGACGACCTGGCCGAGCCACG	B	h	h	h	h	a	h	h	b	h	h	h	h	h	h	h	h	b	h	h	a	h	b	h	h	a	h	h	a	h	a	h	h	b	b	a	a	b	b	h	b	a	b	a	a	a	a	b
3746431_66:A>T	TGCAGCCAACACCGCCGCACCATGACTGCTCGAACAGAGCTCCGCCGCCTAGCCGCCGTCGACGCCATG	A	h	a	b	a	h	h	h	h	b	h	h	b	a	h	a	b	h	h	h	a	h	a	b	h	h	h	h	a	h	h	h	b	-	h	a	h	-	h	h	h	b	a	a	a	a	b	h
3747142_38:A>G	TGCAGGTACTCGTCATTGAAGAAACGTATTGGCATAGAAGTCAGGTACTCATAGTAGCAGCTGCTGGGG	B	h	h	h	h	a	h	h	b	h	h	h	h	h	h	h	h	b	h	h	a	h	b	h	h	a	h	h	a	h	a	h	h	b	b	a	a	b	b	h	b	a	b	a	a	a	a	b
3747193_8:T>G	TGCAGATCTCTTCCTATGCTTTTCCATTTTAATCACACGGAAAGTCACTAATCTCTGAAACGGATCAAC	B	a	h	h	a	a	h	b	a	b	h	h	a	a	a	b	b	h	h	h	h	b	a	a	a	a	h	b	a	h	h	b	b	h	b	h	h	a	h	h	h	h	h	h	h	b	h	b
3747207_7:T>C	TGCAGCTTGGCCTCGTCGGTCTTGTCGTACTCGACGGAGAGCAGCACGTTCTTGCGGCGCACGAACGTG	B	a	h	b	h	a	h	b	a	b	h	h	a	a	a	b	b	h	h	h	h	h	a	a	h	a	h	b	a	h	h	b	b	h	b	h	h	a	h	h	h	h	a	h	h	b	h	b
3747473_5:A>T	TGCAGAAGGGCGTGTCCCCTCGGTACATGAAGACATCACTGTCGCGCGCCAGCCGTTTGGCGCAGAGCG	B	h	h	h	h	h	a	a	a	b	h	b	h	b	a	h	b	h	h	a	h	b	h	h	h	a	h	b	a	h	a	h	h	h	b	h	a	a	h	h	b	b	h	a	b	b	h	b
3747855_20:T>G	TGCAGGATCCCAAGGGGCTGTCCGCCGAGATGGGCGCGTCCGCGCACGGCGGAGTCGGGCCGTTCGGGC	A	a	a	a	a	a	a	a	-	a	a	-	a	-	a	a	a	a	a	a	a	a	a	a	-	a	a	-	a	a	a	a	-	a	-	a	a	-	-	a	-	a	-	a	a	a	a	-
3749813_32:C>T	TGCAGCTCCTCCATGTCCGGCATTTGCCACAGCGCCG	B	a	h	b	h	h	h	b	a	b	h	h	h	a	h	h	b	h	h	h	h	b	a	a	h	a	h	b	a	h	h	b	b	h	b	a	h	a	h	h	h	b	a	h	h	b	h	h
3749835_12:T>A	TGCAGATGCTTCTGGCAGTTGGCCAGGCACCCTTCTTGCTTGCAAAAGTGCTTCGGAAGGACGGCATCA	A	b	a	h	h	a	h	h	b	h	h	h	h	h	h	h	h	b	h	h	a	h	h	h	h	a	h	a	a	a	-	h	h	b	b	a	a	b	b	a	h	a	b	a	a	a	a	b
3749849_12:G>T	TGCAGCTGCTGTGCAGGCAGGAGATCAGGCCCCTCCGAGAGCCGCCG	B	h	h	h	h	a	h	h	b	h	h	h	h	h	h	h	h	b	h	h	a	h	b	h	h	a	h	h	a	h	a	h	h	b	b	a	a	b	b	h	b	h	b	a	a	a	a	b
3750373_9:A>G	TGCAGCAGGAATGCAAGCGGACGCGTCGCCAAGCAAAAACTAAGCTAATCATTGCTGCTACTTAGAAAT	B	h	h	h	h	a	h	h	b	h	h	h	h	h	h	h	h	b	h	h	a	h	b	h	h	a	h	h	a	h	a	h	h	b	b	a	a	b	b	h	b	a	b	a	a	a	a	b
3750794_17:A>G	TGCAGCATGTTGTAGACAGTCATGGCGAGGCTCACAACACTGGCGACCCCG	B	a	h	h	a	a	h	b	a	b	h	h	a	a	a	b	b	h	h	h	b	b	a	a	h	a	h	b	a	h	b	b	b	h	b	h	h	a	h	h	h	h	h	h	h	b	h	b
3750801_8:G>C	TGCAGCTTGAGCTCCAACAACAACATCCTGTGGCCG	B	b	h	h	h	a	h	h	b	h	h	h	h	h	h	h	h	b	h	h	a	h	h	h	h	a	h	a	a	h	a	h	h	b	b	a	a	b	b	h	h	a	b	a	a	a	h	b
3750914_31:G>C	TGCAGCTGCGGCGAGGAGGCGGCGAGCGCGGGCGGGATCTGCCAGCCCCCG	B	h	h	h	h	a	h	h	b	h	h	h	h	h	h	h	h	b	h	h	a	h	b	h	h	a	h	h	a	h	a	h	h	b	b	a	a	b	b	h	b	a	b	a	a	a	a	b
3882666_43:C>A	TGCAGGTGCAAGGAGCGAGAACTCACTCGTGTTGAGAAGCCGACGCCGAAGCCGAAGAAGCGGGAGGGG	B	h	h	h	h	h	a	a	a	b	h	b	h	b	a	b	b	h	h	a	h	b	h	a	h	a	h	b	a	h	a	h	h	h	b	h	a	a	h	h	b	b	h	a	b	b	h	b
3882734_18:T>C	TGCAGCTTCAGACCTTCCTCCTGCGCCAACCG	B	a	h	h	a	a	h	b	a	b	h	h	a	h	a	b	b	h	h	h	b	b	a	a	h	a	h	b	a	h	h	b	b	h	b	h	h	a	h	h	h	h	h	a	b	b	h	b
3883193_17:G>A	TGCAGGAAGGAGAAGGCGAACAAGCCG	B	a	h	b	h	a	h	b	a	b	h	h	a	a	a	b	b	h	h	h	b	b	a	a	h	a	h	b	a	h	h	b	b	h	b	h	h	a	h	h	h	h	a	h	h	b	h	b
3883237_22:T>C	TGCAGACATGCGACGGATGGAATCGCCAGCCAGATAGAGCCG	B	a	h	b	h	h	h	b	a	b	h	h	h	a	a	b	b	h	h	h	h	b	a	a	h	a	h	b	a	h	h	b	b	h	b	h	h	a	h	h	h	h	a	h	h	b	h	b
3883238_14:A>G	TGCAGCGGTAGGATATTGCCGCCGGCCAGGTGCACGTTAGCCGAGTCCACTGGCGCCCGAAGTGTAACA	B	h	h	h	h	a	h	h	b	h	h	h	h	h	h	h	h	b	h	h	a	h	b	h	h	a	h	h	a	h	a	h	h	b	b	a	a	b	b	h	b	a	b	a	a	a	h	b
3883257_15:C>T	TGCAGTGACCGAAACCGAAGGAAACAAAAAGGGGAGGCATCAAAAGTATTTAACAAATGAATGTACCTT	B	h	h	b	h	b	h	b	a	b	b	a	h	b	h	h	b	b	h	h	h	h	b	b	a	h	b	h	h	a	h	b	a	h	a	a	h	a	h	a	h	h	h	b	a	h	a	a
3884119_27:G>A	TGCAGTGGCCCCCACTCGCTACAGTTCGTCGCTTGCTACACGGGCCG	B	b	h	h	h	a	h	h	b	h	h	h	h	h	h	h	h	b	h	h	a	h	h	h	h	a	h	a	a	h	a	h	h	b	b	a	a	b	b	h	h	a	b	a	a	a	a	b
3884665_60:A>C	TGCAGTGAGCACCAGCACGCGCGCACATCATCCTCTTCCGATCTGATCCGCCGATGGCTCAGCCGCTTA	B	h	h	b	h	b	h	b	a	b	b	a	h	b	h	h	b	b	h	h	h	h	b	b	a	h	b	h	h	a	h	b	a	h	a	a	a	a	h	a	h	h	h	b	a	h	h	a
3884952_22:T>G	TGCAGCCCGAGTCGACGCGCGGTCGGGCTAGCTACCGCTAAGCGCTAGCTACAGCTCCCCACCACGCGA	B	h	h	h	h	a	h	h	b	h	h	h	h	h	h	h	h	b	h	h	a	h	b	h	h	a	h	h	a	h	a	h	h	b	b	a	a	b	b	h	b	a	b	a	a	a	a	b
3885496_23:C>A	TGCAGGAGGAGCGGACGACGACGCCGACGCTGCCCCCGACACCG	B	h	h	b	h	b	h	b	a	b	b	a	h	b	h	h	b	b	h	h	h	h	b	b	a	h	b	h	h	a	h	b	a	h	a	a	h	a	h	a	h	h	h	b	a	h	h	a
3886371_15:T>C	TGCAGGAATATAAAATGGCAGCATAGCTTTGACCTAATTATCATCCGTCACCGATCTGCGATCACATCA	B	a	h	h	h	h	a	h	a	b	h	h	h	h	a	b	b	h	h	a	h	b	h	a	h	a	h	b	a	h	a	h	h	h	b	h	h	a	h	h	b	b	h	a	b	b	h	b
3886497_11:T>A	TGCAGCCTACCTAACCAACGAGGTTAACTCCTACAGTTTGAGAAACAAACAAGCATGCAAAAACGTGAA	B	h	h	h	h	a	h	h	b	h	h	h	h	h	h	h	h	b	h	h	a	h	b	b	h	a	h	h	a	h	a	h	h	b	b	a	a	b	b	h	b	a	b	a	a	a	a	b
3886645_6:A>G	TGCAGCATAGTCGCTCGATCGACGCGAGAACCTATGATGGCCG	B	a	h	b	h	a	h	b	a	b	h	h	h	a	a	b	b	h	h	h	b	b	a	a	h	a	h	b	a	h	h	b	b	h	b	h	h	a	h	h	h	h	a	h	h	b	h	b
3888121_51:A>C	TGCAGGCCACGACCCATGGAAGGATGACGAATCTGACTCTGACGAGGAGGAAGTGACCCCG	A	b	h	h	h	a	h	h	b	h	h	h	h	h	h	h	h	b	h	h	a	h	h	h	h	a	h	a	a	h	a	h	h	b	b	a	a	b	b	h	h	a	b	a	a	a	a	b
3888139_17:C>G	TGCAGCGAGGAGCTCCTCGTGGAGCGCCTGGTGCGCCGAGGCTTGGAGCAGAACAATAAGCCTCTGAGC	B	h	h	b	h	b	h	b	a	b	b	a	h	b	h	h	b	b	h	h	h	h	b	b	a	h	b	h	h	a	h	b	a	h	a	a	h	a	h	a	h	h	h	b	a	h	b	a
3888327_20:A>G	TGCAGGACGAAGGTGACGCAATTGCCGTCCTCGTGCGCGCCGATGCCGTTGTTCTCGTCGGAGGATGTC	A	h	h	h	h	a	h	a	b	h	h	b	h	h	a	h	h	h	h	a	a	h	h	h	b	a	h	h	a	h	a	h	h	b	b	a	a	b	b	h	b	a	b	a	a	a	a	b
3888601_15:C>T	TGCAGCAGTTGAGTGCACTGTACAGGTCTCATCTACGTACGCACAGTATGCATGCCTATACTGTACGCG	B	h	h	h	h	h	a	a	h	h	h	b	h	b	a	h	b	h	h	a	a	b	h	h	h	a	h	b	a	h	a	h	h	h	b	h	a	h	h	h	b	b	b	a	h	h	h	b
3888643_17:C>T	TGCAGACCACTACGAACCAGCAGATCTGACCGAGTACAGCGAGTGAGTAGGGTAGGAAGCTGTGCTCAC	A	a	h	b	h	a	h	b	a	b	h	h	a	a	a	b	b	h	h	h	h	b	a	a	h	a	h	b	a	h	h	b	b	h	b	h	h	a	h	h	h	h	a	h	h	b	h	b
3889232_39:C>T	TGCAGGAGCTTAATTGGTGCTTAAATCTGGAGGGTCCAACAATGCGCCTATTCGATTATCTTGTGCATA	B	h	b	h	h	h	a	a	h	h	h	b	h	h	a	h	b	h	h	a	a	b	h	b	h	a	h	b	a	h	a	h	h	b	b	h	a	a	h	h	b	b	h	a	h	h	h	b
3889624_5:G>T	TGCAGGGGCTTCCATGTCACCTTCGTCAACTCCGAGTTCAACCACCG	A	a	h	h	a	a	h	b	a	b	h	h	a	h	a	b	b	h	h	h	b	b	a	a	h	a	h	b	a	h	h	b	b	h	b	h	h	a	h	h	h	h	h	a	b	b	h	b
3889825_35:C>G	TGCAGAAAAATGGCGGCGGCGGCAGAATATCCCAGCTCCACTCCTTGTCAACAGCCG	A	a	a	b	h	a	-	b	a	b	b	a	h	a	a	b	b	h	h	h	b	b	a	a	a	a	a	-	a	h	a	b	b	b	b	-	-	-	-	-	b	-	a	-	a	b	-	-
3890047_10:A>G	TGCAGTGACCAAAACCGAAGGAAACAAAAAAGGGAGGCATCAAAAGTATTTAACAAATGAATGTACCTT	B	h	h	b	h	b	h	b	a	b	b	a	h	b	h	h	b	b	h	h	h	h	b	b	a	h	b	h	h	a	h	b	a	h	a	a	h	a	h	a	h	h	h	b	a	h	a	a
3890504_12:A>G	TGCAGGTCGAGCACCTCGCCGCGGAGCTTGTCGGGGAGGGCGTCGACGAGCGTGATCTCGTCGGCCAGG	A	h	h	b	h	h	a	b	a	b	h	a	h	b	h	h	b	h	h	h	h	h	a	h	h	a	h	h	a	h	h	b	b	b	a	a	h	a	h	a	h	b	h	h	a	b	h	a
3891614_26:C>T	TGCAGGTACTCGTCATTGAAGAAACGCATTGGCATAGAGGTGAGGTAGTCATAGTAGCAGCTGCTGGGG	B	h	h	h	h	a	h	h	b	h	h	h	h	h	h	h	h	b	h	h	a	h	b	h	h	a	h	h	a	h	a	h	h	b	b	a	a	b	b	h	b	a	b	a	a	a	a	b
3891720_18:A>C	TGCAGCAGCACAGCCAACAGAGGAGGAAGACGACCTGATAGCCGAGGCCCTCTACGGGCACAGCGGCCG	A	a	h	h	a	a	h	b	a	b	h	h	a	a	a	b	b	h	h	h	b	b	a	a	h	a	h	b	a	h	h	b	b	h	b	h	h	a	h	h	h	h	a	h	h	b	h	b
3892803_31:A>G	TGCAGGAACGTTGTTTTAGCAACTTGAACCAACCGTGACAGAGTACTAGAGTAGTTCTGAATATTTGAG	B	a	h	h	a	a	h	b	a	b	h	h	a	h	a	b	b	h	h	h	b	b	a	a	h	a	h	b	a	h	h	b	b	h	b	h	h	a	h	h	h	h	h	a	b	b	h	b
3893275_10:G>C	TGCAGGCGCTGATCAGGGGCCACCTGGTGAGGAAGCAGGCCCGAGCCACGCTCCGCCGCATGCAGGCCC	A	h	h	h	h	h	a	a	a	b	h	b	h	h	a	b	b	h	h	a	h	b	h	a	h	a	h	b	a	h	a	h	h	h	b	h	a	a	h	h	b	b	h	a	b	b	h	b
3893298_10:C>T	TGCAGGAGGCCGAGGGGAGGCTCGAGAAGGTCTACCG	B	a	h	h	a	a	h	b	a	b	h	h	h	h	a	b	b	h	h	h	b	b	a	a	h	a	h	b	a	h	a	b	b	h	b	h	h	a	h	h	b	h	h	a	b	b	a	b
3893948_65:G>C	TGCAGGACGCCGCCCTGATCGACGACGTCATCATGGAGGCCGCGGAGGAGTGCTACAACGGGAAGGACC	A	a	h	h	a	h	a	b	a	b	h	h	h	h	a	b	b	h	h	h	h	b	h	a	h	a	h	b	a	h	a	b	h	h	b	h	h	a	h	h	b	b	h	a	b	b	h	b
3894077_34:C>G	TGCAGCAATGGCCAACAAAGTACACGCACCTTCTCCAACTAAAAGCAGGTGATGTGCATGAGGAGATTG	B	h	h	h	h	a	a	h	b	h	h	h	h	h	h	h	h	b	h	h	a	h	b	a	h	a	h	h	a	h	a	h	h	b	b	a	a	b	b	h	b	a	b	a	a	a	a	b
3894719_28:T>C	TGCAGCTGCGGCGACGAGGCGGCGAGCGTGGGCGGCACCTCCCAGCCCCCG	B	h	h	h	h	a	h	h	b	h	h	h	h	h	h	h	h	b	h	h	a	h	b	h	h	a	h	h	a	h	a	h	h	b	b	h	a	b	b	h	b	a	b	a	a	a	a	b
3895947_24:A>G	TGCAGCGTTAATGAATCGTGCACCAAAATCTGAATTATCAACCG	B	a	h	h	a	a	h	b	a	b	h	h	a	h	a	b	b	h	h	h	b	b	a	a	h	a	h	b	a	h	h	b	b	h	b	h	h	a	h	h	h	h	h	a	b	b	a	b
3896238_25:T>C	TGCAGGGCCGCAAAGCGCAAACACATGTACTCTGGCTGTCCATCCGTTCTCACGTCCAAACGGGAGATG	B	a	h	h	a	a	h	b	a	b	h	h	h	h	a	b	b	h	h	h	b	b	a	a	h	a	h	b	a	h	a	b	b	h	b	h	h	a	h	h	b	b	h	a	b	b	h	b
3896258_24:T>C	TGCAGGACGGGCTCTTCGACCTCATCGAGGACGGCGGCGGCGGCGTGGTGTTGGACACCG	B	h	h	h	h	a	h	h	b	h	h	h	h	h	h	h	h	b	h	h	a	h	b	h	h	a	h	h	a	h	a	h	h	b	b	a	a	b	b	h	b	a	b	a	a	a	a	b
3896308_27:T>C	TGCAGAAATTTCCCTACGGGGAACCGATCAAACATGTACGAGCCG	B	h	h	h	h	h	a	a	a	b	h	b	h	b	a	b	b	h	h	a	h	b	h	a	h	a	h	b	a	h	a	h	h	h	b	h	a	a	h	h	b	b	h	a	b	b	h	b
3897055_50:G>C	TGCAGAGACACGGTGCTGCTGCTGAGCATGACGTTCACCGCCGACATCGTGGGCCGATCCGCGGGGCTG	B	a	h	h	a	a	h	b	a	b	h	h	a	h	a	b	b	h	h	h	b	b	a	a	h	a	h	b	a	h	h	b	b	h	b	h	h	a	h	h	h	h	h	a	b	b	a	b
3897533_40:T>G	TGCAGGGGCGGTGGAGGCTGGTCTACAGCAGCGCCTTCTCTTCGCGGACGCTGGGCGGCAGCCGCCCCG	B	a	h	b	a	a	h	b	a	b	h	h	a	a	a	b	b	h	h	h	b	b	a	a	h	a	h	b	a	h	h	b	b	h	b	h	h	a	h	h	h	h	a	h	h	b	h	b
3898024_11:T>C	TGCAGCAGCAGTAGGGTGGTTCGATGGTTGATGGACCGCGATCGATCTCAGATCGGAACTGAGGTGACC	B	a	h	h	a	a	h	b	a	b	h	h	a	h	a	b	b	h	h	h	b	b	a	a	h	a	h	b	a	h	h	b	b	h	b	h	h	a	h	h	h	h	h	a	b	b	h	b
3898803_25:G>A	TGCAGTGCTACGACAAGTACCTGGAGGAGGATTTCAGAGCGGCAGCAATGGATGCCG	B	a	h	h	a	a	h	b	a	b	h	h	a	h	a	b	b	h	h	h	b	b	a	a	h	a	h	b	a	h	h	b	b	h	b	h	h	a	h	h	h	h	h	a	b	b	h	b
3899138_7:T>C	TGCAGCATGCTGCGGCCTTCCTCCCGCGCGTCCGCATCGTCTCCG	B	h	h	b	h	h	a	b	a	b	h	a	h	b	h	h	b	h	h	h	h	h	a	h	h	a	a	h	a	h	h	b	b	h	h	a	h	a	h	a	h	b	h	h	h	b	a	a
3900491_11:T>A	TGCAGGCTGCATCTTTGTGCGTGCAGATCGGTTGCACGGAGGCGGCCAACACGCGAGTATCATGGTGGA	A	b	h	h	h	h	h	h	a	h	b	a	h	h	h	h	b	b	h	b	h	h	h	h	a	h	h	h	b	a	b	b	a	h	a	-	h	a	h	-	b	h	h	b	a	h	h	a
3900911_46:T>C	TGCAGTGCAGAGACGGAAGAGTTCACACGTCACTCGCTAGCTATCTTCTTTCAGTTCAGTCACCGAGAT	B	a	h	b	h	a	h	b	a	b	h	h	a	a	a	b	b	h	h	h	b	b	a	a	h	a	h	b	a	h	h	b	b	h	b	h	h	a	h	h	h	h	a	h	h	b	h	b
3901324_58:G>A	TGCAGATCTCACTGAGATGGATATTCGAGCAAGGAGCGAGCATGGTAGCCAAGAGTATGAAAAAGGAGA	A	a	h	h	a	a	h	b	a	b	h	h	a	h	a	b	b	h	h	h	b	b	a	a	h	a	h	b	a	h	h	b	b	h	b	h	h	a	h	h	h	h	h	a	b	b	a	b
3901821_50:G>C	TGCAGCATGTACACGGACAAGGAGGTCTCGGTGATCGCGCGCCAGTCGGTGAACTGCTCGACCGTCCAG	B	h	h	h	h	a	a	a	h	h	h	b	h	b	a	h	h	h	h	a	a	b	h	h	b	a	h	b	a	h	a	h	b	h	b	h	a	b	h	h	b	b	b	a	h	h	a	b
3903045_10:G>A	TGCAGGAGTCGTAGTCTGCCTTGCTGACCTCGAGGACGTCATGTGCCTGAGGGGAGTACTTGAAGACGA	B	h	h	h	h	a	h	h	b	h	h	h	h	h	h	h	h	b	h	h	a	h	b	h	h	a	h	b	a	h	a	h	h	b	b	a	a	b	b	h	b	a	b	a	a	a	a	b
3903132_17:G>A	TGCAGGGAATGGACAAGGGCTTGCTGAGCCGAGAATGGCAGCCCTGTCATCATGCCG	B	h	h	h	h	a	h	h	b	h	h	h	h	h	h	h	h	b	h	h	a	h	b	h	h	a	h	h	a	h	a	h	h	b	b	a	a	b	b	h	b	a	b	a	a	a	a	b
3903265_11:G>C	TGCAGCCCAGCGAGAAGAACTCAGTCGATAGCGAGAGCTAAAGGGCCG	B	h	h	h	h	a	h	h	b	h	h	h	h	h	h	h	h	b	h	h	a	h	b	h	h	a	h	h	a	h	a	h	h	b	b	a	a	b	b	h	b	a	b	a	a	a	h	b
3905175_22:G>C	TGCAGGCATCTCTTTATTTGTTGACAATCTATTATTAGGGACCAGTACCCCG	B	h	h	h	h	a	b	h	b	h	h	b	h	h	h	h	h	h	h	h	a	h	h	h	b	a	h	a	a	h	a	h	b	h	b	a	a	b	b	h	b	a	b	a	a	a	a	b
3905808_12:A>G	TGCAGCTCGCCGAGGTGCTCCACGGCCGCGGCCTCGCGGTCACCATCCTCCACACCACGTTCAACGCCC	B	a	h	b	a	a	h	b	a	b	h	h	a	a	a	b	b	h	h	h	b	b	a	a	h	a	h	b	a	h	h	b	b	h	b	h	h	a	h	h	h	h	a	h	h	b	h	b
3905904_19:T>C	TGCAGGAGCTGGACCTGGCTGGCAACGACCTCAACGGGTCCATCCCCGCCCAGCTGGGCTCGCTTCACG	B	a	h	b	h	a	h	h	a	b	h	h	a	a	a	b	b	h	h	h	b	b	a	a	h	a	h	b	a	h	h	b	b	h	b	h	h	a	h	h	h	h	a	h	h	b	h	b
3905972_19:A>C	TGCAGGAACCTCGACGACGACACCTACTCAACCCGCTGTCGACGACCG	B	a	h	h	a	a	h	b	a	b	h	h	a	h	a	b	b	h	h	h	b	b	a	a	h	a	h	b	a	h	h	b	b	h	b	h	h	a	h	h	h	h	h	a	b	b	h	b
3906339_14:C>T	TGCAGGAAGGACTCCTTGGTGCCTTCGTCCTCGCCAAGAATGCCGACCGGCACGGCGCCGACTGACTTG	B	h	h	h	h	a	h	a	b	h	h	b	h	b	a	h	h	h	h	a	a	h	h	h	b	a	h	b	a	h	a	h	b	h	b	a	a	b	b	h	b	a	b	a	h	a	h	b
3906618_19:G>A	TGCAGCACCTGCGCGTGCGGCTGCCCCGGCCACGCTCCG	B	a	h	b	h	h	h	b	a	b	h	h	h	a	h	h	b	h	h	h	h	b	a	a	h	a	h	b	a	h	h	b	b	h	b	a	h	a	h	h	h	b	a	h	h	b	h	a
3906666_24:T>C	TGCAGTGCGGGGATTCGCTTGTTCTGAGGGGGATTTTGGGCTTTTTGCCGCGGTTTGGGGTTCGGGGCT	A	h	h	h	a	a	h	b	a	b	h	h	a	a	a	b	b	h	h	h	b	b	a	a	h	a	h	b	a	h	h	b	b	h	b	h	h	a	h	h	h	h	h	h	h	b	h	b
3906698_13:T>G	TGCAGAGCTTCGTTGTGCAGGTCCTCGCGGCCGCCTATGTCCTCTACGAGTCATCCATCTTCGTAGGCG	B	h	h	b	h	h	a	b	a	b	h	a	h	b	h	h	b	h	h	h	h	h	a	h	h	a	h	h	a	a	h	b	b	h	h	a	h	a	h	h	h	b	h	h	h	b	a	a
3906976_31:G>A	TGCAGCTTCATGCGTGCACGGCAGTACATGCGTGTTGGCTGGCTCTGGAACCAAAGTCCG	B	a	h	h	h	h	a	h	a	b	h	h	h	h	a	b	b	h	h	a	h	b	h	a	h	a	h	b	a	h	a	h	h	h	b	h	h	a	a	h	b	b	h	a	b	b	h	b
3907065_12:G>T	TGCAGGACCCGCGTGATCACGAACCCGGCCTACTGCGACGACGACACGGCCGACAGCTCCTTCCTCTCC	B	h	h	h	h	a	h	h	b	h	h	h	h	h	h	h	h	b	h	h	a	h	b	h	h	a	h	h	a	h	a	h	h	b	b	a	a	b	b	h	b	a	b	a	a	a	h	b
3907071_21:C>G	TGCAGATGCTCTAATGGAAGTCGTCGTCAACCTATCTATATATGCGATTGCATGCTCGATAGTAGCCAT	B	a	h	h	a	a	h	b	a	b	h	h	a	h	a	b	b	h	h	h	b	b	a	a	h	a	h	b	a	h	a	b	b	h	b	h	h	a	h	h	h	h	h	a	b	b	h	b
3907397_13:G>C	TGCAGTGCTCTGAGTTCAGAGTGTAAATGCAGCTAACAGCTAGAGTACGATGGGATCACTGGGGTTTAT	B	a	h	h	a	h	a	b	a	b	h	h	h	h	a	b	b	h	h	h	b	b	h	a	h	a	h	b	a	h	a	b	b	h	b	h	h	a	h	h	b	b	h	a	b	b	h	b
3907504_38:C>T	TGCAGCCGCTGGATTCAGCTTGGCGCATTCTACCCGTTCGCCAGGGCCCACGCAGAGAAGACAACCCTC	B	h	h	h	h	a	h	h	b	h	h	h	h	h	h	h	h	b	h	h	a	h	b	h	h	a	h	h	a	h	a	h	h	b	b	a	a	b	b	h	b	a	b	a	a	a	h	b
3907844_40:C>T	TGCAGCAGACGGACGTGAAGATCGACTCGGCTAAGCGGCGCTCGCCCAGACCCACGGCGGCGTCGACGT	B	h	h	h	h	h	a	a	h	b	h	b	h	b	a	h	b	h	h	a	h	b	h	h	h	a	h	b	a	h	a	h	b	h	b	h	a	a	h	h	b	b	h	a	b	b	h	b
3907911_14:G>A	TGCAGCGGTTCACGGCGGAGGCCGAGTGCCACCGTGGGCAGCGGCACTCCAGGAAGGTGTCCATCGCCA	B	h	h	h	h	h	a	a	a	b	h	b	h	h	a	h	b	h	h	a	h	b	a	h	h	a	h	b	a	h	a	h	h	h	b	h	a	a	h	h	b	b	h	a	b	b	h	b
3907911_15:T>C	TGCAGCGGTTCACGGTGGAGGCCGAGTGCCACCGTGGGCAGCGGCACTCCAGGAAGGTGTCCATCGCCA	B	h	h	h	h	h	a	a	a	b	h	b	h	b	a	h	b	h	h	a	h	b	a	h	h	a	h	b	a	h	a	h	h	h	b	h	a	a	h	h	b	b	h	a	b	b	h	b
3907965_25:C>T	TGCAGAAGTGCTTGTACGCCGCCAGCGGCGGCTGGGGACGAGGCGGCATCTGGCCATGACGCTCAAGAA	B	a	h	h	h	h	a	h	a	b	h	h	h	h	a	b	b	h	h	a	h	b	h	a	h	a	h	b	a	h	a	h	h	h	b	h	h	a	h	h	b	b	h	a	b	b	h	b
3908452_68:T>G	TGCAGGTCCCTCGTCTCCTCCCTCAGCAGCGCGACGAGCCGCGGGAAGTCCATGCGCAGCGCCTCCCCT	B	h	h	h	h	a	a	a	h	h	h	b	h	b	a	h	h	h	h	a	a	b	h	h	b	a	h	b	a	h	a	h	b	h	b	h	a	b	h	h	b	b	b	a	h	h	h	b
3908468_35:C>G	TGCAGCTCCGACGCCGAGATGAAGCCGTCGCCGTCCACGTCGAACACCTTGAAGGCCTCCCGCATCTCC	B	a	h	b	h	h	h	b	a	b	h	h	h	a	a	b	b	h	h	h	h	b	a	a	h	a	h	b	a	h	h	b	b	h	b	h	h	a	h	h	h	h	a	h	h	b	h	b
3908558_6:A>C	TGCAGCATCGGGCTTATCAATACCTCCCCACCTCCCACGCTCCTCCCACAGTCTGCTCTTCCCCGTCCT	B	h	h	h	h	a	a	a	h	h	h	b	h	b	a	h	h	h	h	a	a	b	h	h	b	a	h	b	a	h	a	h	b	h	b	h	h	b	h	h	b	b	b	a	h	h	h	b
3908692_28:C>T	TGCAGGTCCTGCGGGGTGTACATGGCCGCCATCTCGACTCGTTGCAATGCCGCCGCCGCTGCGAGGGAG	B	a	h	h	a	a	h	b	a	b	h	h	a	h	a	b	b	h	h	h	b	b	a	a	h	a	h	b	a	h	a	b	b	h	b	h	h	a	h	h	b	h	h	a	b	b	a	b
3908704_68:G>C	TGCAGGACGATCCACATGGACCACGTCACGTTGACGAGCACCATGAGCAACGTGCCCATGATCCACGTG	B	h	h	h	h	a	a	a	h	h	h	b	h	b	a	h	b	h	h	a	a	b	h	h	h	a	h	b	a	h	a	h	b	h	b	h	a	h	h	h	b	b	b	a	h	h	h	b
3909156_63:C>G	TGCAGCGTGATTACAGCCGTCACCCGTGGTAGTACACCGACAGGTCGAGCCGGCCGCCCCCACCCGTCA	B	a	h	h	a	a	h	b	a	b	h	h	a	h	a	b	b	h	h	h	b	b	a	a	h	a	h	b	a	h	a	b	b	h	b	a	h	a	b	b	b	h	b	a	b	b	h	b
3909197_5:C>T	TGCAGCTGCTGGGAAGACGATGGAGCAGAACACGGCGACGAAACCCATCAGATGCAAAGGTACTCGCCG	B	a	h	h	a	a	h	b	a	b	h	h	a	a	a	b	b	h	h	h	b	b	a	a	h	a	h	b	a	h	h	b	b	h	b	h	h	a	b	h	h	h	a	h	h	b	h	b
3909233_42:T>C	TGCAGTGACCGCATTAATGGTAAAAGTAATTGCAGTCGACTGTGCCG	B	a	h	h	a	h	a	b	a	b	h	h	h	h	a	b	b	h	h	h	h	b	h	a	h	a	h	b	a	h	a	b	h	h	b	h	h	a	h	h	b	b	h	a	b	b	h	b
3909259_28:G>A	TGCAGGGCCGCGTCCCGGCGAGCCTCGGGCAATGCCG	B	a	h	h	a	h	h	b	a	b	h	h	h	h	a	b	b	h	h	h	b	b	a	a	h	a	h	b	a	h	a	b	h	h	b	h	h	a	h	h	b	b	h	a	b	b	h	b
3909920_21:T>G	TGCAGTTGGCGGCGAGCTTCCTGGAGAAGGTGTCGTCGGCGCGCTGAGACCG	B	h	h	h	h	a	h	h	b	h	h	h	h	h	h	h	h	b	h	h	a	h	b	h	h	a	h	a	a	h	a	h	h	b	b	a	a	b	b	h	h	a	b	a	a	a	a	b
3910002_38:A>G	TGCAGGTCCTTGGGGTCCTTCCCGTCGACGGTGCAGCCAACGCTGACGCAGGTGCCGAGGATCTCCTTG	B	h	h	h	h	h	a	a	h	h	h	b	h	b	a	h	b	h	h	a	h	b	h	h	h	a	h	b	a	h	a	h	h	h	b	h	a	a	h	h	b	b	h	a	b	b	h	b
4093305_31:G>A	TGCAGGGCGTGGTCGACCTGCTCCCGGTGGAGGCGAGCGGCGCCGTCCCGGTGGCCTTCTACTTCGCGC	B	a	h	h	a	a	h	b	a	b	h	h	a	a	a	b	b	h	h	h	b	b	a	a	h	a	a	b	a	h	h	b	b	h	b	h	h	a	h	h	h	h	h	h	h	b	h	b
4093428_19:C>G	TGCAGTCCACCATGGAGGACGAGCTGATTGCAGCCAGGGAGAGCGGGCTCCTTGCCAGCGGCGCCGAGA	B	h	h	h	h	h	a	a	h	b	h	b	h	b	a	h	b	h	h	a	h	b	h	h	h	a	h	b	a	h	a	h	h	h	b	h	a	a	h	h	b	b	h	a	b	b	h	b
4093876_46:G>C	TGCAGCCGACTGACTACGTCATGCCGCTGGTGCTGGTCACCCCGTCGGACGGCGCCGCTATCCAGAAGT	B	a	h	h	a	a	h	b	a	b	h	h	a	h	a	b	b	h	h	h	b	b	a	a	h	a	h	b	a	h	h	b	b	h	b	h	h	a	h	h	h	h	h	a	b	b	h	b
4094802_25:T>C	TGCAGGCCAATATGAATTCAATGGTTTCTTGATCTCTGAATTTTACGCAGGCGAACCACGTGCACTGGC	B	h	h	b	h	h	a	b	a	b	h	a	h	b	h	h	b	h	h	h	h	h	a	h	h	a	h	h	a	h	h	b	b	h	h	a	h	a	h	a	h	h	h	h	h	b	a	a
4094802_52:G>C	TGCAGGCCAATATGAATTCAATGGTTTCTTGATCTCTGAATTTTACGCAGGCGAACCACGTGCACTGGC	B	h	h	b	h	h	a	b	a	b	h	a	h	b	h	h	b	h	h	h	h	h	a	h	h	a	h	h	a	h	h	b	b	h	h	a	h	a	h	a	h	h	h	h	h	b	a	a
4094911_32:G>C	TGCAGGTCGCTGCTGTAGTGCGTGGACTCGTCGAGGACGTGGTACGCCGTCTCCAGGCTCATCTTGAGG	B	b	h	h	h	a	h	h	b	h	h	h	h	h	h	h	h	b	h	h	a	h	h	h	h	a	h	a	a	h	a	h	h	b	b	h	a	b	b	h	h	a	b	a	a	a	h	b
4095111_62:G>A	TGCAGGATTGGTTTTCCATTTATTACAAGATTAAGGGCATTTACAATGTTGACCCTTAATTCGCCCGCA	B	a	h	h	a	a	h	b	a	b	h	h	a	a	a	b	b	h	h	h	b	b	a	a	h	a	h	b	a	h	h	b	b	h	b	b	h	a	a	h	a	h	a	h	h	b	h	b
4095376_42:T>C	TGCAGTGACCGCATTAATGGTAAAAGTAATTGCAGTCGACTGTGCCGGTACCCGCATTGAAGCCCCGTG	B	a	h	h	a	h	a	b	a	b	h	h	h	h	a	b	b	h	h	h	h	b	h	a	h	a	b	b	a	h	a	b	h	h	b	h	h	a	h	h	b	b	b	a	b	b	h	b
4095909_5:C>T	TGCAGCTGCTGATGCGGCACTTCGCGACGTGCGCGAGAAAGGCCGCGCCG	B	a	h	h	a	a	h	b	a	b	h	h	h	h	a	b	b	h	h	h	b	b	a	a	h	a	h	b	a	h	a	b	b	h	b	h	h	a	h	h	b	h	h	a	b	h	h	b
4096330_7:A>G	TGCAGGTACACGGCGCCGCGGTAGGGACGAGCGGCCG	B	h	h	h	h	a	h	a	h	h	h	b	h	b	a	h	h	h	h	a	a	b	h	h	b	a	h	b	a	h	a	h	b	a	b	h	a	b	h	a	b	h	b	a	h	h	h	b
4097114_59:G>A	TGCAGTTATCTTCTTGCCAAATTTGTGAGAGCGCTTCTTGATTTCCCGAACATAACCATGGTTGATGGT	B	a	h	b	h	a	h	b	a	b	h	h	a	a	a	b	b	h	h	h	b	b	a	a	h	a	h	b	a	h	h	b	b	h	b	h	h	a	h	h	h	h	a	h	h	b	h	b
4098356_32:C>T	TGCAGCATCATGAGGGGACCGTGAACGTTGGCCAGGTCCCGCAGCGCACGGTGTGGCAGCACGTTCATG	B	a	h	h	a	a	h	b	a	b	h	h	a	h	a	b	b	h	h	h	b	b	a	a	h	a	h	b	a	h	h	b	b	h	b	h	h	a	h	h	h	h	h	a	b	b	a	b
4098964_10:C>A	TGCAGCGGAACGCCGACGCCGACGCGCCTCCGAGGCCGCCG	A	a	h	h	a	h	a	b	a	b	h	h	h	h	a	b	b	h	h	h	h	b	h	a	h	a	h	b	a	h	a	b	h	h	b	h	h	a	h	a	b	b	h	a	b	b	h	b
4104894_25:T>C	TGCAGGGGCTGTCCAAGTACGACCTTGTGGACATGGACGGCGACGCGCAGGTGCGGTGCTTCCCGCGCG	A	h	h	h	h	h	a	a	h	h	h	b	h	b	a	h	b	h	h	a	h	b	h	h	h	a	h	b	a	h	a	h	h	h	b	h	a	a	h	h	b	b	h	a	b	b	h	b
4105408_6:C>T	TGCAGACTCGCCCAAGATTCCTCTCCAACATGTTCATGGAGCCGGGACGGCGGATCCG	B	a	h	b	h	a	h	b	a	b	h	h	a	a	a	b	b	h	h	h	b	b	a	a	h	a	h	b	a	h	h	b	b	h	b	h	h	a	h	h	h	h	a	h	h	b	h	b
4484547_24:A>C	TGCAGCTAGCTAGCTAAGCCTGGGATGAGCTGGGCTGGGGCTGGGGCCG	B	h	h	b	h	h	a	b	a	b	h	a	h	b	h	h	b	h	h	h	h	h	a	h	h	a	h	h	a	h	h	b	b	h	h	a	h	a	h	h	h	b	h	h	h	b	a	a
4484684_5:G>C	TGCAGGTGCAGGTGGTAGTGGTACCG	B	a	h	h	a	a	h	b	a	b	h	h	a	a	a	b	b	h	h	h	b	b	a	a	h	a	h	b	a	h	h	b	b	h	b	h	h	a	h	h	h	h	h	h	h	b	h	b
4485016_5:G>C	TGCAGGGTGGAGACGAGCGCGCCGACCAGCGCCGCGCCATCCCTGTCGACGGCGCGCGCCAGGCACCGC	B	h	h	h	h	a	h	h	b	h	h	h	h	h	h	h	h	b	h	h	a	h	b	h	h	a	h	h	a	h	a	h	h	b	b	a	a	b	b	h	b	a	b	a	a	a	a	b
4485180_13:G>C	TGCAGGCGCCGTGGGCCTCCACGGGCAGCCG	B	h	h	h	h	a	h	a	h	h	h	b	h	b	a	h	h	h	h	a	a	b	h	h	b	a	h	b	a	h	a	h	b	h	b	h	a	b	h	a	b	h	b	a	h	a	h	b
4485189_31:A>C	TGCAGCAGCTGTTCCTCGACGACAACAGCTTAGTCGGGGAGCTGCCG	A	a	h	b	h	h	h	b	a	b	h	h	h	a	h	h	b	h	h	h	h	b	a	a	h	a	h	b	a	h	h	b	b	h	b	a	h	a	h	h	h	b	a	h	h	b	h	h
4485225_21:T>G	TGCAGTGCGGTAGTGGGGCACTAGCGGCAGGCTGAATCCG	B	a	h	b	h	a	h	b	a	b	h	h	h	a	a	b	b	h	h	h	b	b	a	a	h	a	h	b	a	h	h	b	b	h	b	h	h	a	h	h	h	h	a	h	h	b	h	b
4485264_5:A>C	TGCAGAGGGCTGTTCTCCTTCCCCG	B	h	h	h	a	a	h	b	h	b	h	h	a	h	a	b	b	h	h	h	b	b	a	a	h	a	h	b	a	h	h	b	b	h	b	h	h	a	h	h	h	h	h	a	b	b	h	b
4485470_26:T>C	TGCAGAGAGCGCGGCCGAGAAGGTGGTGCGTGCCGAGGAGGTCGCCAAGGCGAAGGCCG	A	a	h	h	a	a	h	b	a	b	h	h	a	h	a	b	b	h	h	h	h	b	a	a	h	a	h	b	a	h	h	b	b	h	b	h	h	a	h	h	h	h	h	a	b	b	h	b
4485528_18:C>G	TGCAGAGGGACGAGACGGCGTAGTACACCCG	B	h	h	h	h	a	h	h	b	h	h	h	h	h	h	h	h	b	h	h	a	h	b	h	h	a	h	h	a	h	a	h	h	b	b	a	a	b	b	h	b	a	b	a	a	a	h	b
4485585_46:T>C	TGCAGCTAGCTACCCTAGTCTGCTGATGATTGCAGAAAATTGTATATAGACAATCAGGAGCCAAGGTGT	B	h	h	h	h	h	a	a	h	b	h	b	h	b	a	h	b	h	h	a	h	b	h	h	h	a	h	b	a	h	a	h	h	h	b	h	a	a	h	h	b	b	h	a	b	b	h	b
4485596_12:G>A	TGCAGGCTTCTCGTGAGGAACCTTGTCGGAACCG	B	h	h	h	h	a	h	h	b	h	h	h	h	h	h	h	h	b	h	h	a	h	b	h	h	a	h	h	a	h	a	h	h	b	b	a	a	b	b	h	b	a	b	a	a	a	h	b
4485942_42:T>G	TGCAGGTAATATGCTCAGGAATGGCGACTTTGAGGACGGGCCTTACATCTTCCCG	B	a	h	h	a	a	h	b	a	b	h	h	h	h	a	b	b	h	h	h	b	b	a	a	h	a	h	b	a	h	a	b	b	h	b	h	h	a	h	h	b	b	h	a	b	b	a	b
4486168_17:C>T	TGCAGCTTTCTGAATTCCAGCACCTACCG	B	a	h	b	h	h	h	b	a	b	h	h	h	a	h	h	b	h	h	h	h	b	a	a	h	a	h	b	a	h	h	b	b	h	b	a	h	a	h	h	h	b	a	h	h	b	h	h
4486493_6:A>G	TGCAGCAGCTTCGGCTATGTGGTCTTCCG	B	a	h	h	a	a	h	b	a	b	h	h	a	a	a	b	b	h	h	h	b	b	a	a	h	a	h	b	a	h	h	b	b	h	b	h	h	a	h	h	h	h	h	h	h	b	h	b
4486616_12:G>C	TGCAGGTAGTAGGCCTCCCTGGAGCGGCGCACCCATGTGTCGTCCCTGGCGGCGGACGACGCCG	B	h	h	h	h	h	a	a	a	b	h	b	h	b	a	b	b	h	h	a	h	b	h	a	h	a	h	b	a	h	a	h	h	h	b	h	a	a	h	h	b	b	h	a	b	b	h	b
4486854_21:A>G	TGCAGCCGCCGTGGCGAGGGGACGGCGAATTTTACATGCTTTCGGAGTGCGTTTGCACCCG	B	h	h	h	h	a	a	a	b	h	h	b	a	b	a	h	h	h	h	a	a	h	h	h	b	a	h	-	a	h	a	h	b	h	b	a	a	b	b	h	b	a	b	a	h	a	h	b
4486927_49:G>C	TGCAGGTAGCTCTTGTACGCCTTGAAGAACTGGAACGGCTGGAACAGAGGGTCCCACCCGCCG	B	h	h	h	h	h	a	a	a	b	h	b	h	b	a	h	b	h	h	a	h	b	h	h	h	a	h	b	a	h	a	h	h	h	b	h	a	a	h	h	b	b	h	a	b	b	h	b
4487045_17:C>G	TGCAGTCACATGAGCGCCTACCG	B	h	h	b	h	h	a	b	a	b	h	a	h	b	h	h	b	b	h	h	h	h	a	b	h	h	b	h	a	a	h	b	b	h	h	a	h	a	h	a	a	h	h	b	h	h	a	a
4487339_25:T>G	TGCAGGCCGCGTCGGCGGCGTTGGGTCCG	B	a	h	h	a	h	a	b	a	b	h	h	h	h	a	b	b	h	h	h	h	b	h	a	h	h	h	b	a	h	a	b	h	h	b	h	h	a	h	h	b	h	h	a	b	b	h	b
4487805_26:C>G	TGCAGCATGCGCTTGCACCGCGCGCACCCGCCCG	B	a	h	h	a	a	h	b	a	b	h	h	h	h	a	b	b	h	h	h	b	b	a	a	h	a	h	b	a	h	a	b	b	h	b	h	h	a	h	h	b	h	h	a	b	b	h	b
4488339_42:T>C	TGCAGCACCCCATAGACCCCCCTAAGCGTCGCCTCCTGTGCATCGCAGCCTCGCCTGCGTCCGTACCTG	B	a	h	h	a	a	h	b	a	b	h	h	a	h	a	b	b	h	h	h	b	b	a	a	h	a	h	b	a	h	h	b	b	h	b	h	h	a	h	h	h	h	h	a	b	b	a	b
4488348_37:C>A	TGCAGCCACATCGGCATATCACTATAGCACGCCTTCCCTGCAAGCCCG	B	h	h	b	h	b	h	b	a	b	b	a	h	b	h	h	b	b	h	h	h	h	b	b	a	h	b	h	h	a	a	b	a	h	a	a	h	a	h	a	h	h	h	b	a	h	a	a
4488371_25:T>C	TGCAGGACGACGTCGACAGCGAAATTGACCCG	B	a	h	b	h	a	h	b	a	b	h	h	h	a	a	b	b	h	h	h	b	b	a	a	h	a	h	b	a	h	h	b	b	h	b	h	h	a	h	h	h	h	a	h	h	b	h	b
4488727_10:G>C	TGCAGATGGCGGGGTGCGCGGTGCCGCTGTTCCG	B	a	h	b	h	a	h	b	a	b	h	h	a	a	a	b	b	h	h	h	h	b	a	a	h	a	h	b	a	a	h	-	b	h	b	a	a	a	a	a	a	h	a	a	h	b	a	b
4489293_6:C>G	TGCAGCCCAGAAATGCAAATCGCCCAGCGGCCG	B	a	h	h	a	a	h	b	a	b	h	h	a	a	a	b	b	h	h	h	b	b	a	a	h	a	h	b	a	h	h	b	b	h	b	h	h	a	h	h	h	h	a	h	h	b	h	b
4489563_36:G>T	TGCAGCCCGATTCCGTTGTACATGGCGGCGGTGGAGGCGCCG	A	h	h	h	h	h	a	a	a	b	h	b	h	b	a	b	b	h	h	a	h	b	h	a	h	a	h	b	a	h	a	h	h	h	b	h	a	a	h	h	b	b	a	a	b	b	h	b
4489875_53:G>C	TGCAGCGCGCCCTGCCAGGGGCCGAGCTCGGGGTGGAACGCCACCACGTCCTCGACCCACCG	A	a	h	h	h	h	a	b	a	b	h	h	h	h	a	b	b	h	h	a	h	b	h	a	h	a	h	b	a	h	a	h	h	h	b	h	h	a	h	h	b	b	h	a	b	b	h	b
4490182_17:A>G	TGCAGATCACACCGAACACCGGGAACATGAGCCACCG	B	h	h	h	h	h	a	a	a	b	h	b	h	b	a	h	b	h	h	a	h	b	h	h	h	a	h	b	a	h	a	h	h	h	b	h	a	a	h	h	b	b	h	a	b	b	h	b
4490268_43:G>A	TGCAGCATGTCGTCGGGGCCGCCGTCGGGGTAGTCTGCTTTGCGGGAGCTGACGATGCTGGAGAATATG	A	a	h	h	a	a	h	b	a	b	h	h	a	h	a	b	b	h	h	h	b	b	a	a	h	a	h	b	a	h	h	b	b	h	b	h	h	a	h	h	h	h	h	h	b	b	h	b
4491004_8:T>C	TGCAGCGGTGAGCTGGGCCTGAGAAGCCGCCG	B	a	h	b	b	a	h	b	a	b	h	b	a	a	a	b	b	h	h	h	b	b	a	a	b	a	h	b	a	h	h	b	b	h	b	b	h	a	h	b	b	h	a	h	h	b	b	b
4491142_15:A>G	TGCAGTACAACGGGAACGGGCGGGGGTTGAAAACGGACCG	B	a	h	h	a	h	a	b	a	b	h	h	h	h	a	b	b	h	h	h	h	b	h	a	h	h	h	b	a	h	a	b	h	h	b	h	h	a	h	h	b	b	h	a	b	b	h	b
4491345_6:G>A	TGCAGTGAGGTTGGGTGGCGCCCG	B	h	h	h	h	a	h	a	b	h	h	b	h	h	a	h	h	h	h	a	a	h	h	h	b	a	h	b	a	a	a	h	b	h	b	a	a	b	b	h	b	a	b	a	h	a	h	b
4491583_39:T>C	TGCAGCGGGACGGTCTGGTTGAAGGCGTTGGACGCGAGGTTGAGGCCG	B	a	h	h	a	a	h	b	a	b	h	h	a	h	a	b	b	h	h	h	b	b	a	a	h	a	h	b	a	h	a	b	b	h	b	h	h	a	h	a	b	h	h	a	b	h	a	b
4492893_11:A>C	TGCAGTTATTTATCTATCTTTTGACTGTTTCAAACATTTTTAAACTTCAAGATACTAAATTTGCATAAG	B	a	h	h	a	a	h	b	a	b	h	h	a	h	a	b	b	h	h	h	b	b	a	a	h	a	h	b	a	h	h	b	b	h	b	h	h	a	h	h	h	h	h	a	b	b	h	b
4493219_9:A>G	TGCAGCTTCACCTTCGTCCCG	B	h	h	h	h	a	h	h	b	h	h	h	h	h	h	h	h	b	h	h	a	h	b	a	h	a	h	h	a	h	a	h	h	b	b	a	a	b	b	h	b	a	b	a	a	a	a	b
4493222_25:A>C	TGCAGAAGCTGCGCCTGCCTGAGAGAGCCG	A	h	h	h	h	h	a	a	h	b	h	b	h	b	a	h	b	h	h	a	h	b	h	h	h	a	h	b	a	h	a	h	h	h	b	h	a	a	h	h	b	b	h	a	b	b	h	b
4493263_27:A>G	TGCAGTTCCAAACCCATGCAAAAAGCGACCG	B	a	h	b	h	a	h	h	a	b	h	h	h	a	a	b	b	h	h	h	h	b	a	a	h	a	h	b	a	h	h	b	b	h	b	h	h	a	h	h	h	h	a	h	h	b	h	b
4493933_10:C>G	TGCAGGCGCCCCTTGTTAGATTTAGATTTACATAAAATGAACACCG	A	a	h	b	a	h	h	h	h	a	h	h	a	h	b	h	h	h	a	h	h	a	h	b	a	a	h	a	h	a	h	a	b	a	h	h	b	a	b	h	h	a	b	h	h	a	h	h
4494073_28:T>C	TGCAGGTGACCTCAATTTCTATCTCGTATTACTACCG	B	a	h	h	a	h	h	b	a	b	h	h	h	h	a	b	b	h	h	h	b	b	a	a	h	a	h	b	a	h	a	b	h	h	b	h	h	a	h	h	b	b	h	a	b	b	h	b
4494430_17:G>T	TGCAGCTTCGACATGTCGCCG	B	b	h	h	h	a	h	h	b	h	h	h	h	h	h	h	h	b	h	h	a	h	h	h	h	a	h	a	a	h	a	h	h	b	b	a	a	b	b	h	h	a	b	a	a	a	a	b
4494656_5:A>G	TGCAGAGTCCTCACAAGGACGGCGTCTATTGGCTTGAAGCCCG	B	h	h	h	h	a	a	h	b	h	h	h	h	h	h	h	h	b	h	h	a	h	b	h	h	a	h	a	a	h	a	h	h	b	b	a	a	b	b	h	b	a	b	a	a	a	a	b
4494983_14:C>T	TGCAGTTCAGGCATCGTGTACAGGTCACCCG	B	h	h	h	h	a	h	h	b	h	h	h	h	h	h	h	h	b	h	h	a	h	b	h	h	a	h	h	a	h	a	h	h	b	b	a	a	b	b	h	b	a	b	a	a	a	a	b
4495104_67:C>G	TGCAGGCGAACTCGGCGAAGTGGCTGGACATGAAGCACGTGTGGGGCGCCACGTGGTGCCTCTACGGCG	A	a	h	h	a	h	a	b	a	b	h	h	h	h	a	b	b	h	h	h	b	b	h	a	h	a	h	b	a	h	a	b	h	h	b	h	h	a	h	h	b	b	h	a	b	b	h	b
4495617_19:C>G	TGCAGCACGCCCGCTTCCCCGCGCGCGCCCCGCCGTCGTCGTGGATCCTGTACCGCATGGCGCAGCCGA	B	a	h	b	h	a	h	b	a	b	h	h	h	a	a	b	b	h	h	h	b	b	a	a	b	a	h	b	a	h	h	b	b	h	b	h	h	a	h	b	b	h	a	h	h	b	h	b
4495686_29:C>G	TGCAGCTGCCGCTCCCGTCGGGCTCCCTCCTGCGGGTGCGCGCGAGGCAGAGCCG	B	a	h	h	a	a	h	b	a	b	h	h	a	h	a	b	b	h	h	h	b	b	a	a	h	a	h	b	a	h	h	b	b	h	b	h	h	a	h	h	h	h	h	a	b	b	h	b
4496622_41:A>G	TGCAGCTCCCTAATCAAGATACCTACACCATAGGCACCAACAGCTCGCCCTCTGTACTCGCTGTCCACT	B	h	h	b	h	b	h	b	a	b	b	a	h	b	h	h	b	b	h	h	h	h	b	b	a	h	b	h	h	a	h	b	a	h	a	a	h	a	h	a	h	h	h	b	a	h	h	a
4496758_5:G>T	TGCAGGTCGTGCTCGATGCTGCACCG	B	a	h	b	h	a	h	b	a	b	h	h	h	a	a	b	b	h	h	h	b	b	a	a	h	a	h	b	a	h	h	b	b	h	b	h	h	a	h	h	h	h	a	h	h	b	h	b
4497231_8:C>G	TGCAGGAGCAGGTTGAGGAAGAGGGCGAGCCG	B	h	h	h	h	a	a	a	h	h	h	b	h	b	a	h	h	h	h	a	a	b	h	h	b	a	h	b	a	h	a	h	b	h	b	h	a	b	h	a	b	h	b	a	h	a	h	b
4498217_12:A>T	TGCAGCATGCGCATGCACCGCGCGCACCCGCCCG	B	a	h	h	a	a	h	b	a	b	h	h	h	h	a	b	b	h	h	h	h	b	a	a	h	a	h	b	a	h	a	b	b	h	b	h	h	a	h	h	b	h	h	a	b	b	h	b
4498264_13:T>C	TGCAGTGCGTGCGTACATAGAAACAAACTGATGATTTTTCTGATGCCGCCGTACGCATGCAATTGTGGT	B	h	h	h	h	a	h	h	b	h	h	h	h	h	h	h	h	b	h	h	a	h	b	h	h	a	h	h	a	h	a	h	h	b	b	a	a	b	b	h	b	a	b	a	a	a	a	b
4498529_52:T>C	TGCAGCTGCCACCCATGCTGCCAGAGCTGGGCATGGAGATCGTCGACATCTTTGACGAGGAATAGATAA	B	h	h	h	h	h	a	a	a	b	h	b	h	b	a	h	b	h	h	a	h	b	h	h	h	a	h	b	a	h	a	h	h	h	b	h	a	a	h	h	b	b	h	h	b	h	h	b
4498961_26:G>A	TGCAGTTCAGGCATCGTGTACAGGTCGACCG	B	h	h	h	h	a	h	h	b	h	h	h	h	h	h	h	h	b	h	h	a	h	b	h	h	a	h	h	a	h	a	h	h	b	b	a	a	b	b	h	b	a	b	a	a	a	a	b
5034755_13:T>A	TGCAGCAAAAAAATTCAGGCGAGAGCCGAGAGAGGTGGAGGCACATCTTCGAACCGCAAGCACGCGCGC	B	h	h	h	h	h	a	a	a	b	h	b	h	b	a	b	b	h	h	a	h	b	h	a	h	a	h	b	a	h	a	h	h	h	b	h	a	a	h	h	b	b	h	a	b	b	h	b
5035109_63:C>T	TGCAGGACAGCATCCCAAGGGTGTACCTCGCCGCCGCGGCCGCCGCGCTGTACGCGCGCGCGTCGTCGT	B	h	h	b	h	h	a	b	a	b	h	a	h	b	h	h	b	b	h	h	h	h	a	h	h	h	b	h	a	a	h	b	h	b	h	a	h	a	h	a	a	h	h	b	h	h	a	a
5036955_10:G>A	TGCAGGTGAGGGCGGCGACGAGCGATGGCGGCTGGGACGGGCCG	B	h	h	h	h	a	h	h	b	h	h	h	h	h	h	h	h	b	h	h	a	h	b	h	h	a	h	h	a	h	a	h	h	b	b	a	a	b	b	h	b	a	b	a	a	a	a	b
5037271_18:G>A	TGCAGGAAAAAAGGGGCGGACGTATAGCCAGCAGCAGTAGCGGGAGAGGAAGATGATGATGACTCAAGT	B	a	h	h	a	a	h	b	a	b	h	h	h	h	a	b	b	h	h	h	b	b	a	a	b	a	h	b	a	h	a	b	b	h	b	h	h	a	h	h	b	b	h	a	b	b	a	b
5037449_65:G>C	TGCAGAAATCGGCGGCGCTCTCCTGTTCGCCCTCGCCGCCGCCGCGGCCCTCTTCGCCGCCGTCTGCAC	B	a	h	h	a	a	h	b	a	b	h	h	a	a	a	b	b	h	h	h	b	b	a	a	h	a	h	b	a	h	h	b	b	h	b	h	h	a	h	h	h	h	a	h	h	b	h	b
5037637_46:C>T	TGCAGCGAGAGCGGCAGCTGCACCAACATCCACGTCAACTCCGTGGCGATCACAGCTACGTACGGCGGA	A	a	h	h	h	h	a	b	a	b	h	h	h	h	a	b	b	h	h	h	h	b	h	a	h	a	h	b	a	h	a	b	h	h	b	h	h	a	h	h	b	b	h	a	b	b	h	b
5039211_44:T>C	TGCAGTTCTCGGGCTCCTCCTCGTCGTCTGTGTCAGGGTAGTGTTTCGAGGAGTAAGTCTTCTTCTCCG	B	h	h	b	h	h	a	b	a	b	h	a	h	b	h	h	b	h	h	h	h	h	a	h	h	a	h	h	a	h	h	b	b	h	h	a	h	a	h	a	h	h	h	b	h	b	h	a
5040768_34:A>C	TGCAGCCGCCGTGATGGCGCCAGTCCCGGCCGCTACCAAGAGCTCCCTCGAGGTCTTGCTCGAGTCCAT	B	a	h	h	a	a	h	b	a	b	h	h	a	h	a	b	b	h	h	h	b	b	a	a	h	a	h	b	a	h	h	b	b	h	b	h	h	a	h	h	h	h	h	h	b	b	h	b
5043899_12:G>A	TGCAGTTCGTTTGTTAATCTGCTCTGCCATTTCTGTGCACATTGTTTTCTTTGTGGCAGTGCACGGAGT	B	b	h	h	h	h	a	a	a	b	h	b	h	b	a	b	b	h	h	a	h	b	h	a	h	a	h	b	a	h	a	h	h	h	b	h	a	a	h	h	b	b	h	a	b	b	h	b
5046115_19:G>A	TGCAGGGAGGAGACAAACCGTCCATGCATCCTTTGATATTATATATGTACAGGGACTCGAGCCTACAAA	A	b	h	h	h	a	h	h	b	h	h	h	h	h	h	h	h	b	h	h	a	h	h	h	h	a	h	a	a	h	a	h	h	b	b	h	a	b	b	h	h	a	b	a	a	a	a	b
5046643_27:G>A	TGCAGTGAAGCGTAAAGGCCGGCCGGCGCGCGGCCGCGCACCCATGCAGGCGCCTGTGGCTGTGGGTAT	B	a	h	h	a	a	h	b	a	b	h	h	a	a	a	b	b	h	h	h	b	b	a	a	h	a	h	b	a	b	h	b	b	h	b	b	a	a	h	b	h	h	a	h	h	b	h	b
5046748_10:T>C	TGCAGAACTGTAAAACCACTCACCATTTCTCCCCCAAAGTCTAGCTATGGGTAGCTGCTTGCCATGGGG	B	h	h	h	h	a	b	a	b	h	h	b	h	b	a	h	h	h	h	a	a	h	h	h	b	a	h	h	a	h	a	b	b	h	b	a	a	b	b	h	b	a	b	a	h	a	h	b
5047034_28:T>C	TGCAGCACGCCGCGGCCTTCCTCCCGCGTGTGCGCATCGTCTCCCGCACCGACGCCGCCGTCACCAAGA	B	h	h	b	h	h	a	b	a	b	h	a	h	b	h	h	b	h	h	h	h	h	a	h	h	a	h	h	a	h	h	b	b	h	h	a	h	a	h	a	h	b	h	h	h	b	a	a
5137748_10:C>G	TGCAGGCGCTCGTCAGCTGGAGGGACCCGCGGGCGAGCCG	B	h	h	b	h	b	h	b	a	b	b	a	h	b	h	h	b	b	h	h	h	h	b	b	a	h	b	h	h	a	h	b	a	h	a	a	h	a	h	a	h	h	h	b	a	h	h	a
5138661_8:T>A	TGCAGCAATGGAAAGGAAGACAAGGTGAGGGGAAGAGAGGAGGAGAGGGATCCCGGTGAAGAAGGAGGG	B	h	h	h	h	a	h	h	b	h	h	h	h	h	h	h	h	b	h	h	a	h	b	h	h	a	h	h	a	h	a	h	h	b	b	a	a	b	b	h	b	a	b	a	a	a	a	b
5138901_34:C>T	TGCAGCTCTACAACAACAGCCTGAGCGGAGAGGTCCCAGCCGGGATCACCCAGGCGAGGAAGCTCAGAG	B	a	h	b	h	h	h	b	a	b	h	h	h	a	h	h	b	h	h	h	h	b	a	a	h	a	h	b	a	h	h	b	b	h	b	a	h	a	h	h	h	b	a	h	h	b	h	h
5139236_53:A>G	TGCAGCTCCCTGCCGTTCTTGCCGGCCGACATGGCGTCGGAGAGCATGGTCGTAAGGCTCCG	A	a	h	h	a	a	h	b	a	b	h	h	a	h	a	b	b	h	h	h	b	b	a	a	h	a	h	b	a	h	h	b	b	h	b	h	h	a	h	h	h	h	h	a	b	b	h	b
5200246_10:G>C	TGCAGCAGGCGGGGCTGGAGGTGTAGGGGCGCGCGTGTCCGCCGGGATTGGCGGTGGCTTTGACGACGT	B	h	h	h	h	a	h	h	b	h	h	h	h	h	a	a	h	b	h	h	a	h	-	h	h	a	h	h	a	a	a	h	h	b	b	a	a	b	b	a	b	a	b	a	a	a	a	-
5200942_26:T>C	TGCAGAGAGCGCGGCCGAGAAGGTGGTGCGTGCCGAGGAGGTCGCCAAGGCGAAGGCCGGCGAGGTGAC	B	a	h	h	a	a	h	b	a	b	h	h	a	h	a	b	b	h	h	h	b	b	a	a	h	a	h	b	a	h	h	b	b	h	b	b	h	a	h	h	h	h	h	a	b	b	h	b
5201307_21:C>G	TGCAGGCCCGCTGCTGAACGGCAACTTCGAGTACACGCCCACCAGGTCCCAGATGAACGGCTCGAGGGT	A	h	h	h	h	b	b	a	h	h	h	a	b	a	h	b	h	a	a	h	h	h	b	a	a	b	h	a	h	h	a	h	h	a	h	h	b	h	a	h	b	h	b	b	b	h	h	h
5201496_33:G>A	TGCAGCTAGGTTGGCGATGAGGCCGCTTGTGCCGTTGTTGGATCCGATGGCCTGGAGGAGCTGTTGTAG	B	h	h	h	h	h	a	a	h	b	h	b	h	b	a	h	b	h	h	a	h	b	h	h	h	a	h	b	a	h	a	h	h	h	b	h	a	a	h	h	b	b	h	a	b	b	h	b
5201531_13:C>A	TGCAGGCCCCGTGCGTGGTAAACCG	B	b	h	h	h	a	h	h	b	h	h	h	h	h	h	h	h	b	h	h	a	h	h	h	h	a	h	a	a	h	a	h	h	b	b	a	a	b	b	h	h	a	b	a	a	a	a	b
5201852_49:A>G	TGCAGAGCCCCTCCCAGTAACCATCTCTTCTCGCAGCGGCGGGAGACGGAGGCGACGTGGGCGTCGCGC	A	h	h	h	h	h	a	h	a	b	h	h	h	b	a	b	b	h	h	a	h	b	h	a	h	a	h	b	a	h	a	h	h	h	b	h	a	a	h	h	b	b	h	a	b	b	h	b
5202337_49:T>C	TGCAGGTAGGTCAATCATGGCTCTGGGTTCTGGATCGATCAGGTGCATGTATCTCTGCATGTTGTGTAA	B	h	h	h	h	a	b	a	b	h	h	b	h	h	a	h	h	h	h	a	a	h	h	h	b	a	h	h	a	h	a	h	b	a	b	a	a	b	b	h	b	a	b	a	h	a	h	b
5202534_5:G>A	TGCAGGTTATGGCGAACAGATCAGACCTTGACGCTCAGCGGGAGGCCGCAGCGCGCGGTACGGCGGGTG	B	a	h	b	a	a	h	b	a	b	h	h	a	a	a	b	b	h	h	h	b	b	a	a	h	a	h	b	a	h	h	b	b	h	b	h	h	a	h	h	h	h	a	h	h	b	h	b
5202538_16:C>G	TGCAGCATCTCCACACCGTCACGAACATCGACCAGGTCATCCAAGACCACCGCCGCAGGTGAGCGCCCG	B	a	h	b	h	h	h	b	a	b	h	h	h	h	a	b	b	h	h	h	h	b	a	a	h	a	h	b	a	h	h	b	b	h	b	h	h	a	h	h	a	h	a	h	h	b	h	b
5202924_61:G>A	TGCAGGCGGCAGCACGGCGGTGGTCGTGGGCGTGCTGCTCGTCTGCGCGTTCCTCCATGCGGGGGTGGC	B	a	h	b	a	a	h	b	a	b	h	h	a	a	a	b	b	h	h	h	b	b	a	a	h	a	h	b	a	h	h	b	b	h	b	h	h	a	h	h	h	h	a	h	h	b	h	b
5203078_43:T>A	TGCAGCGTCGGCAGCCACTCAAAATGGCCCTGCTTTCTCGCACTCGCACCCAATTTGAAGCTTCTACAT	B	h	h	h	h	h	a	a	a	b	h	b	h	b	a	b	b	h	h	a	h	b	h	a	h	a	h	b	a	h	a	h	h	h	b	h	a	a	h	h	b	b	h	a	b	b	h	b
5203509_6:C>T	TGCAGGCAATCATAAATTTCTCAAAAACAATTTTCAAACATAACTAATTTATCTGATAGATTGAAATAC	B	a	h	h	a	h	a	b	a	b	h	h	h	h	a	b	b	h	h	h	h	b	h	a	h	a	h	b	a	h	a	b	h	h	b	h	h	a	h	h	b	b	h	a	b	b	h	b
5204123_18:C>T	TGCAGCAAACCATGCCTCCAGCCG	B	h	h	h	h	a	h	h	b	h	h	h	h	h	h	h	h	b	h	h	a	h	b	h	h	a	h	h	a	h	a	h	h	b	b	a	a	b	b	h	b	a	b	a	a	a	a	b
5204161_11:C>T	TGCAGGTAGTACGAGATCGCCGCCACAACAATGCCCTGAAACACCGCGCGCTTTTAGTCATGGCAAGAA	B	a	h	h	a	a	h	b	a	b	h	h	a	h	a	b	b	h	h	h	b	b	a	a	h	a	h	b	a	h	h	b	b	h	b	h	h	a	b	h	h	h	h	a	b	b	a	b
5204274_44:T>C	TGCAGAAGGGCGTGTCCCCTCTGTACATGAAGATGTCGCTGTCCTGCGCCAGCGGCTTGGTGCAGAGCG	B	h	h	h	h	h	a	a	a	b	h	b	h	b	a	h	b	h	h	a	h	b	h	h	h	a	h	b	a	h	a	h	h	h	b	h	a	a	h	h	b	b	h	a	b	b	h	b
5204533_10:G>A	TGCAGCTGGCGTTGCCAAATTGTGCCG	B	a	h	b	h	a	h	b	a	b	h	h	h	a	a	b	b	h	h	h	b	b	a	a	h	a	h	b	a	h	h	b	b	h	b	h	h	a	h	h	h	h	a	h	h	b	h	b
5204745_12:C>T	TGCAGACCGTGGCGGCTCCAAGCCGAGCGGCAGGGACGGCACACTGCCCG	B	h	h	b	h	h	a	b	a	b	h	a	h	h	h	h	b	h	h	h	h	b	a	a	h	a	h	b	a	h	h	b	b	h	b	a	h	a	h	h	h	b	a	h	h	b	h	h
5204829_36:G>T	TGCAGCACAATACCAAAATGACTTGTCCAATGCATAGAAAGTCTTTCAACTTGTAACAAACGGCAAGCG	B	a	h	h	a	a	h	b	a	b	h	h	a	a	a	b	b	h	h	h	b	b	a	a	h	a	h	b	a	h	h	b	b	h	b	h	h	a	h	h	h	h	a	h	h	b	h	b
5205103_18:A>G	TGCAGCACTCGCGAATCCACCGCCAACCGCCGCGAGCCGAACAGGAGGTACCCTGCCGCCGCCGTCCGC	B	h	h	h	h	h	a	a	h	h	h	b	h	b	a	h	b	h	h	a	h	b	h	h	h	a	h	b	a	h	a	h	h	h	b	h	a	a	h	h	b	b	h	a	b	h	h	b
5205312_24:T>A	TGCAGTAATGTTTCCCTCGAGCACTGACACCACTCCGAAGCTTGCCGCTGTCATCTCGTGCTGATTTTC	A	a	h	h	a	a	h	b	a	b	h	h	a	a	a	b	b	h	h	h	b	b	a	a	h	a	h	b	a	h	h	b	b	h	b	h	h	a	h	h	h	h	a	h	h	b	h	b
5206024_20:C>G	TGCAGCTGGAGCTCCACCAGCTCCCG	B	a	h	b	h	h	h	b	a	b	h	h	h	a	h	h	b	h	h	h	h	b	a	a	b	a	h	b	a	h	h	b	b	h	b	a	h	a	b	a	h	b	a	h	h	h	h	b
5206455_46:A>G	TGCAGCGGAGGGCCGACGTCGGCGGCGCGTCGTCCGCCATGCCGACATTCGAGGAGGCGTTCGAGCTCT	B	a	h	b	h	h	a	b	a	b	h	a	h	a	h	h	b	h	h	h	h	b	a	h	h	a	h	b	a	h	h	b	b	h	b	a	h	a	h	h	h	b	a	h	h	b	h	h
5207060_60:G>C	TGCAGCTGCTTGCCCTCTTGTGCTTGCCATGGCTTGGAGGGGACACCTAAGGACGGGGACGGGGACGGT	B	h	h	h	h	a	a	a	b	h	h	b	h	b	a	h	h	h	h	a	a	h	h	h	b	a	h	b	a	h	a	h	b	h	b	a	h	b	b	h	b	a	b	a	h	a	h	b
5207162_61:A>G	TGCAGAACCACGTGGCGCCCGTCACGAGCCCCTCGTCGGCCGCGTTGCAGCGGCACCTGCCACACCCCG	B	a	h	b	a	a	h	b	a	b	h	h	a	a	a	b	b	h	h	h	b	b	a	a	h	a	h	b	a	h	h	b	b	h	b	h	h	a	h	b	h	h	a	h	h	b	h	b
5207381_11:G>A	TGCAGTTCCCAGAGGCTAAGTAGGGATATTCCG	B	h	h	h	h	a	h	h	b	h	h	h	h	h	h	h	h	b	h	h	a	h	b	h	h	a	h	h	a	h	a	h	h	b	b	a	a	b	b	h	b	a	b	a	a	a	a	b
5207759_53:A>G	TGCAGCTGCCGCTGCTGCTGCTGGAGCAGGAGCACGGTGTGGTTGAAGGCGCCATCGACGGCGTGGAGG	B	h	h	b	h	h	a	b	a	b	h	a	h	h	h	h	b	h	h	h	h	b	a	h	h	a	h	h	a	h	h	b	b	h	h	a	h	a	h	h	h	b	h	h	h	b	a	h
5208846_53:C>A	TGCAGCTCCTTCTTGATGCGTGAGTACACAATGAGGGCGCTTCTGCACCCCCACCGTAATACCACTCCC	B	h	h	h	h	a	h	h	b	h	h	h	h	h	h	h	h	b	h	h	a	h	b	h	h	a	h	h	a	h	a	h	h	b	b	a	a	b	b	h	b	a	b	a	a	a	a	b
5209094_20:G>C	TGCAGCGGCGTGGGGATCCTGGGCATCGCCTGGGCGTTCGGCGGCATGATCTTCGTGCTCGTCTACTGC	B	a	h	h	a	h	a	b	a	b	h	h	h	h	a	b	b	h	h	h	h	b	h	a	h	a	h	b	a	h	a	b	h	h	b	h	h	a	h	h	b	b	h	a	b	b	h	b
5209178_40:A>G	TGCAGGTGAAAGTGCCGAAAGTGTTCGCACATGGGAGCACAGGGGATCCCGGCGTTCTCTCGCTAGATT	B	a	h	h	a	h	a	b	a	b	h	h	h	h	a	b	b	h	h	h	h	b	h	a	h	a	h	b	a	h	a	b	h	h	b	h	h	a	h	h	b	b	h	a	b	b	h	b
5209361_13:A>G	TGCAGCAGGGGAGAATCAAGAGAAAGAAGAAGCAGGGGAAGAAGCACGGCGGGCTTCCTATCCTCGTGT	B	a	h	h	a	h	a	b	a	b	h	h	h	h	a	b	b	h	h	h	h	b	h	a	h	a	h	b	a	h	a	b	h	h	b	h	h	a	h	h	b	b	h	a	b	b	h	b
5210059_38:A>C	TGCAGGGGTTCTACATGCGGGAGGTGATCATGCGCGTGACGGCGGTGAGGAGGCCGCGGCCGCCCGAGA	B	h	h	h	h	a	h	h	b	h	h	b	h	h	h	h	h	b	h	h	a	h	b	h	h	a	h	h	a	h	a	h	h	b	b	a	a	b	b	h	b	a	b	a	a	a	h	b
5210070_13:G>A	TGCAGTGGATCATGGCCAACCTGGTCCG	B	h	h	h	h	a	h	h	b	h	h	h	h	h	h	h	h	b	h	h	a	h	b	h	h	a	h	h	a	h	a	h	h	b	b	a	a	b	b	h	b	a	b	a	a	a	a	b
5211390_17:C>G	TGCAGCGCCGCGACGTCCGCGGCGGCTATACGGTAGATGCGGTTAACGGCGGTGGCGGCGACGGTGGCC	B	h	h	h	h	h	a	a	a	b	h	b	h	b	a	b	b	h	h	a	h	b	h	a	h	a	h	b	a	h	a	h	h	h	b	h	a	a	h	h	b	b	h	a	b	b	h	b
5212193_12:T>G	TGCAGGACCCGCTTGATCACGAACCCG	B	h	h	h	h	a	h	h	b	h	h	h	h	h	h	h	h	b	h	h	a	h	b	h	h	a	h	h	a	h	a	h	h	b	b	a	a	b	b	a	b	a	b	a	a	a	h	b
5212381_13:A>G	TGCAGATGTGATTAGCGACGACGACCG	B	b	a	h	h	a	a	h	b	a	h	a	h	h	h	h	h	b	h	a	a	h	h	h	h	a	a	a	a	h	a	h	h	b	b	a	a	b	b	h	a	a	b	a	a	a	a	b
5212504_16:C>G	TGCAGGCCGCCTTCGCCGCCGTCGCGCTCGCCGTCATGGTGTCCACCGACGACTTCTCCTCCGTTACCA	B	h	h	h	h	a	h	h	b	h	h	h	h	h	h	h	h	b	h	h	a	h	b	h	h	a	h	h	a	h	a	h	h	b	b	a	a	b	b	h	b	a	b	a	a	a	a	b
5212738_31:G>C	TGCAGGCGCACAACGACGCGCGCCGCGAGGTGGGCGTGGCGCCCCTGAAGTGGAACTCGACGCTGGAGC	B	h	h	h	h	h	a	a	a	b	h	b	h	b	a	b	b	h	h	a	h	b	h	a	h	a	h	b	a	h	a	h	h	h	b	a	a	a	h	h	b	b	h	a	b	b	h	b
5212905_9:T>G	TGCAGTTCATAATTTAAGAAGTTGATGCATACATTTCTCTCTATTTAATAGTGCATGAGATATTGGAGT	B	h	h	b	h	b	b	b	a	b	b	a	h	b	h	h	b	b	h	h	h	h	b	b	a	b	b	h	h	a	h	b	a	h	a	a	h	a	h	a	h	h	h	b	a	h	a	a
5213755_27:G>C	TGCAGCCACGCGGCGTGCAGGCGGAGCGCCTCGGCTAGGGGCACGCCGCCGTCCACGTCCGCCTGCCGA	B	h	h	h	h	h	a	a	h	h	h	b	h	b	a	h	b	h	h	a	a	b	h	h	h	a	h	b	a	h	a	h	h	h	b	h	a	a	h	h	b	b	h	a	h	h	h	b
5214409_25:T>G	TGCAGGGAAGGGGGTGACGGGATGATGAGCGCAGGTTCATTTAAGAGGGATCACGAGCGCGGATCCGTT	B	a	h	h	a	h	a	b	a	b	h	h	h	h	a	b	b	h	h	h	h	b	h	a	h	a	h	b	a	h	a	b	h	h	b	h	h	a	h	h	b	b	h	a	b	b	h	b
5214840_55:G>A	TGCAGCTGCAAGCGACACCCTCAAGGCGGGCCAGTCGCTCGCCGTCGGCGGCAGCGAGCTCGTCTCGGG	B	h	h	h	h	a	a	a	h	h	h	b	h	b	a	h	b	h	h	a	a	b	h	h	h	a	h	b	a	h	a	h	b	h	b	h	a	h	h	h	b	b	b	a	h	h	h	b
5214896_7:G>A	TGCAGCAGCGGCTGTTCTACCCG	B	h	h	b	h	b	h	b	a	b	b	a	h	b	h	h	b	b	h	h	h	h	b	b	a	h	b	h	h	a	h	b	a	h	a	a	h	a	h	a	h	h	h	b	a	h	h	a
5215049_29:G>C	TGCAGGCATCTAGGGGCGGGTCAGCTAGAGTGATAACCGATAATATGGCATGGCAGCGTGTCGTTTTCC	A	a	h	h	a	h	a	b	a	b	h	h	h	h	a	b	b	h	h	h	h	b	h	a	h	a	h	b	a	h	a	b	h	h	b	h	h	a	h	h	b	b	h	a	b	b	h	b
5215190_51:T>C	TGCAGATGCATGCGGTGTATGTTGATTGCAGGAACGAATCTAACAGGGCTATGGAAGGAGTTATACCTT	B	h	h	b	h	b	a	b	a	h	b	a	h	b	h	h	b	b	h	h	h	h	b	b	a	h	b	h	h	a	h	b	a	h	a	a	h	a	h	a	a	h	h	b	h	h	h	a
5215541_8:C>G	TGCAGGGTCGACGTGACGTCGCCCTGGTCAGGCCAAGCCGCCGCCGCGGCGGCGGCGCCGTACAGGGCA	A	b	b	b	b	-	b	-	b	b	b	b	b	b	-	b	b	b	b	-	-	b	b	b	b	-	-	b	-	-	-	b	b	b	b	-	-	b	b	-	b	b	b	-	b	-	b	b
5216139_28:T>C	TGCAGTAGTAGGCCATGGATGGGCGCAGTGCAAGGTGGAGATAAGTCAGGTTCTTGCACCG	B	h	h	b	h	h	a	b	a	b	h	a	h	b	h	h	b	h	h	h	h	h	a	h	h	a	h	h	a	h	h	b	b	h	h	a	h	a	h	a	h	h	h	b	h	b	a	a
5216165_43:A>T	TGCAGTTCAGTCCTCCTCCTTGCACGTGCCACCCACATACTGAATTATCGATTATCCAGGACATAGATC	B	h	h	h	h	a	h	h	b	h	h	h	h	h	h	h	h	b	h	h	a	h	b	h	h	a	h	a	a	h	a	h	h	b	b	a	a	b	b	h	h	a	b	a	a	a	h	b
5216167_68:G>C	TGCAGAAAATCCCGTGTGAGGTACACGTCAGCGGAGGGGCGTGTGGCTGCCACACGCAAGTGCGATCGG	B	a	h	h	a	h	a	b	a	b	h	h	h	h	a	b	b	h	h	h	h	b	h	a	h	a	h	b	a	h	a	b	h	h	b	h	h	a	h	h	b	b	h	a	b	b	h	b
5216386_40:C>G	TGCAGGTCCACCACCACCACCAGCAGCAACTCGTCTGACGCCGCCAGACGAGGAAGGGTAGGGGAATCT	B	h	h	h	h	a	h	a	b	h	h	b	h	b	a	h	h	h	h	a	a	h	h	h	b	a	h	b	a	h	a	h	b	h	b	a	a	b	b	h	b	a	b	a	h	a	h	b
5216530_68:A>G	TGCAGAGATTGTTGCCAGGAGTCCACACTTGGAAGAATTAGTGGAGCAGTAGGCGATAAACTTGCCCAA	A	a	h	h	a	h	a	b	a	b	h	h	h	h	a	b	b	h	h	h	h	b	h	a	h	a	h	b	a	h	a	b	h	h	b	h	h	a	h	h	b	b	h	a	b	b	h	b
5216902_26:T>C	TGCAGCAGCGTGGATCCATGGCGCCTTGGGGAAGAAAGTGAAGGGAATAAGACGGTCCAGCACCGTTCG	B	h	h	b	h	b	h	b	a	b	b	a	h	b	h	h	b	b	h	h	h	h	b	b	a	h	b	h	h	a	h	b	a	h	a	a	h	a	h	a	h	h	h	b	a	h	h	a
5217686_29:T>C	TGCAGGAACCTCGCCGGAGAAGCTGTTGTTTTCCAGAGCAAGCACCTGGAGAGCACCGCATCTGCCAAT	B	a	h	h	h	h	a	b	a	b	h	h	h	h	a	b	b	h	h	a	h	b	h	a	h	a	h	b	a	h	a	h	h	h	b	h	h	a	h	h	b	b	h	a	b	b	h	b
5218010_18:G>T	TGCAGAGCAAGTGCCCCGGCAGCCCCAACTTCACCAACGACCCCACGGTGGTGCAAGACATCGTCACCC	B	a	h	b	a	a	h	b	a	b	h	h	a	a	a	b	b	h	h	h	b	b	a	a	h	a	h	b	a	h	h	b	b	h	b	h	h	h	h	h	h	h	a	h	h	b	h	b
5218277_12:G>C	TGCAGGAACGATGGTAACAATTTGACCG	B	a	h	h	h	h	a	b	a	b	h	h	h	h	a	b	b	h	h	h	h	b	h	a	h	a	h	b	a	h	a	h	h	h	b	h	h	a	h	h	b	b	h	a	b	b	h	b
5218534_11:A>G	TGCAGAAGGGCATGTCCCCTCTGTACATGAAGACGTCGCTGTCGCGCGCCAGCGGCTTGGCGCAGAGCG	B	h	h	h	h	h	a	a	a	b	h	b	h	b	a	h	b	h	h	a	h	b	h	h	h	a	h	b	a	h	a	h	h	h	b	h	a	a	h	h	b	b	h	a	b	b	h	b
5218661_45:A>T	TGCAGTACGGCAACGGAATCGATCGGGACGGTTGGTGGCCGGCTGAGCTGGGCTGGCTGGGCGACGGGA	B	a	h	h	a	a	h	b	a	b	h	h	a	a	a	b	b	h	h	h	b	b	a	a	h	a	h	b	a	h	h	b	b	h	b	h	h	a	a	h	h	h	a	h	h	b	h	b
5218719_34:T>G	TGCAGGAGGCGAGGAAGACGTACCACAAGTTCGCTGAGATCGTGGAGCCGTCCAAGGAAGGGTACGCGC	B	a	h	h	a	h	a	b	a	b	h	h	h	h	a	b	b	h	h	h	h	b	h	a	h	a	h	b	a	h	a	b	h	h	b	h	h	a	h	h	b	b	h	a	b	b	h	b
5219222_8:C>T	TGCAGTGCCAGAGCGGCCGTCAGGATAGCCG	B	h	h	b	h	b	h	b	a	b	b	a	h	b	h	h	b	b	h	h	h	h	b	b	a	h	b	h	h	a	a	b	a	h	a	a	h	a	h	a	h	h	h	b	a	h	b	a
5219698_61:G>A	TGCAGGCGATGAGGGGCTGGGTCGTGGACCACAAGCTGCGGGCCGTAGGTGCGCCGCGGGGGGTTCCCC	B	a	h	b	h	a	h	b	a	b	h	h	h	a	a	b	b	h	h	h	b	b	a	a	h	a	h	b	a	h	h	b	b	h	b	h	h	a	h	h	h	h	a	h	h	b	h	b
5220496_13:T>C	TGCAGTCGTCGCTTATCATGTCGGCGGTGGTGTCCGTGGTCATCGCCGTCATCTGGCTGTTCACGGAGC	A	a	h	b	h	a	h	b	a	b	h	h	a	a	a	b	b	h	h	h	b	b	a	a	h	a	h	b	a	a	h	b	b	h	b	h	h	a	h	h	h	h	a	h	h	b	h	b
5220931_21:C>G	TGCAGCAGCCTGGTGAGGCCGCGGTTCATGTCGGAGGGGTTCGGGGGTAGGCGGTCGGTGAAGGAGGAG	B	a	h	b	a	a	h	b	a	b	h	h	a	a	a	b	b	h	h	h	b	b	a	a	h	a	h	b	a	h	h	b	b	h	b	a	h	a	h	h	h	h	a	h	h	b	h	b
5221244_29:A>G	TGCAGGGCCACGGCCGCCGCGTGCGTGTCACCGACCTCCCCG	B	a	h	h	a	a	h	b	a	b	h	h	a	h	a	b	b	h	h	h	b	b	a	a	h	a	h	b	a	h	h	b	b	h	b	h	h	a	h	h	h	h	h	a	b	b	h	b
5221392_23:C>T	TGCAGGCCGACCCGCTTCCTCCTCAGCGTCTCGATCTCCTCGATCGGCCACTGCACCAGCCGCTTCCCG	B	h	h	h	h	a	h	a	b	h	h	b	h	b	h	h	h	h	h	a	a	h	h	h	b	a	h	b	a	h	a	h	b	h	b	a	a	b	h	h	b	a	b	a	h	a	h	b
5221401_14:C>G	TGCAGCACCTCCTTCCTCTTCCTCCCG	B	h	h	h	h	a	h	h	b	h	h	h	h	h	h	h	h	b	h	h	a	h	b	h	h	a	h	h	a	h	a	h	h	b	b	a	a	b	b	h	b	a	b	a	a	a	a	b
5221401_7:C>G	TGCAGCACCTCCTTCCTCTTCCTCCCG	B	h	h	h	h	a	h	h	b	h	h	h	h	h	h	h	h	b	h	h	a	h	b	h	h	a	h	h	a	h	a	h	h	b	b	a	a	b	b	h	b	a	b	a	a	a	a	b
5221983_59:C>G	TGCAGCTCCGCCTTGCGGCAGGTCTCCCCCAGCGCCTCGAGGAGGCGCGAGCATGGCCACGAGAAGGCG	B	h	h	h	h	a	h	h	b	h	h	h	h	h	h	h	h	b	h	h	a	h	b	h	h	a	h	h	a	h	a	h	h	b	b	a	a	b	b	h	b	a	b	a	a	a	a	b
5222433_25:C>G	TGCAGAGGAGACGACGCATGGCCTCCACAACGGCGGTGCCGGAGGTGGTGCTGCGGTCCG	B	a	h	h	a	a	h	b	a	b	h	h	a	h	a	b	b	h	h	h	b	b	a	a	h	a	h	b	a	h	h	b	b	h	b	h	h	a	h	h	h	a	h	a	b	b	h	b
5222704_40:G>A	TGCAGCACTCGCGAATCCGCCGCCAACCGCCGCGAGCCGAGCAGGAGGTACCCTGCCGCCGCCGTCCGC	B	h	a	h	h	h	a	a	h	h	h	b	h	b	a	h	b	h	h	a	h	b	h	h	h	a	h	b	a	h	a	h	h	h	b	h	h	a	h	h	b	b	h	a	b	h	h	b
5222863_45:T>G	TGCAGGCCGACCAGGGGTGGTCGAGGCGGGTGACGTTGGCGTGCATCGCCTTCTGCACGTCCG	B	a	h	b	h	a	h	b	a	b	h	h	a	a	a	b	b	h	h	h	b	b	a	a	h	a	h	b	a	h	h	b	b	h	b	h	h	a	h	h	h	h	a	h	h	b	h	b
5223058_58:G>A	TGCAGCAGCACTCATCAGTATCTGTAACCAGGATGTACTTATGCAAATGCTCAGCCTCGTGGTATCATC	B	h	h	b	h	h	a	b	a	b	h	a	h	b	h	h	b	h	h	h	h	h	a	h	h	a	h	h	a	h	h	b	b	h	h	a	h	a	h	h	h	b	h	h	h	b	a	h
5223422_20:T>C	TGCAGAAGAAGAATCGGAAGTCAATTCCGCTGCGACGATGCTACCAGTTCATCTTCTTTGGAAAAACAA	B	h	h	h	h	a	h	h	b	h	h	h	h	h	h	h	h	b	h	h	a	h	b	h	h	a	h	h	a	h	a	h	h	b	b	a	a	b	b	h	b	a	b	a	a	a	h	b
5223994_10:C>G	TGCAGGTGTCCGTGCTGCTGCCCAACGTGCCG	B	h	h	h	h	a	h	h	b	h	h	h	h	h	h	h	h	b	h	h	a	h	b	h	h	a	h	h	a	h	a	h	h	b	b	a	a	b	b	h	b	a	b	a	a	a	a	b
5224355_59:A>G	TGCAGCCGCTCGAAGACGATCGATCGGCCTTCCATGACCAGCTGCTGCGCATTTCCGTCACCGATCATG	B	a	h	b	h	a	h	b	a	b	h	h	a	a	a	b	b	h	h	h	b	b	a	a	h	a	h	b	a	h	h	b	b	h	b	h	h	a	h	h	h	h	a	h	h	b	h	b
5224970_7:C>G	TGCAGCTCGGCTCGTTTGACCGAGGATGGACCAGCCGCCGAATGGCTTCGCCGCCG	B	h	h	h	h	a	h	h	b	h	h	h	h	h	h	h	h	b	h	h	a	h	b	h	h	a	h	h	a	h	a	h	h	b	b	a	a	b	b	h	b	a	b	a	a	a	a	b
5225085_12:T>C	TGCAGATCAGATTGGAATAATCACAAGAAGACAACGACTCACCATCCCGGGGGAAAACTTGACCCGCTT	B	h	h	h	h	h	a	a	a	b	h	b	h	b	a	h	b	h	h	a	h	b	h	h	h	a	h	b	a	h	a	h	h	h	b	h	a	a	h	h	b	b	h	a	b	b	h	b
5225331_5:T>C	TGCAGTGGATGGCCGACGTCGGCGGCGCGTCGTCCGCCATGCCGACGTTCGAGGAGGCATTCGAGCTCT	B	a	h	b	h	h	a	b	a	b	h	a	h	a	h	h	b	h	h	h	h	b	a	h	h	a	h	b	a	h	h	b	b	h	b	a	h	a	h	h	h	b	a	h	h	h	h	h
5225943_43:C>A	TGCAGAAGGAGCTGGAGCACGGCAGCGCGGCGTAGGTGGAGGACGACGAGGGGTCGAACACCG	B	a	h	h	a	a	h	b	a	b	h	h	a	h	a	b	b	h	h	h	b	b	a	a	h	a	h	b	a	h	h	b	b	h	b	h	h	a	h	h	h	h	h	a	b	b	h	b
5226185_31:G>C	TGCAGCGGGAGCCTCTCGCCGCCGACGCCGAGCCCCGTCAGGCCCACGTAGTAGAAGCTCGGCTCCTGC	B	h	h	h	h	a	h	h	b	h	h	h	h	h	h	h	h	b	h	h	a	h	b	h	h	a	h	a	a	h	a	h	h	b	b	a	a	b	b	h	b	a	b	a	a	a	a	b
5226347_15:C>A	TGCAGCACTGCACGACACATCTTTTTCATTTCCTCTGCTCAAATCGTTCGATGTGTATGTGAATTATTC	B	h	h	h	h	a	h	h	b	h	h	h	h	h	h	h	h	b	h	h	a	h	b	h	h	a	h	h	a	h	a	h	h	b	b	a	a	b	b	h	b	a	b	a	a	a	a	b
5226708_6:A>G	TGCAGCACATTGTCGGGGAGAGTGCTCAGCCTGTCTGCGCCCTCGCTGTGCGACGGCGCCATCGTCGTC	B	h	h	h	h	a	h	a	h	h	h	b	h	b	a	h	h	h	h	a	a	h	h	h	b	a	h	b	a	h	a	h	b	h	b	a	a	b	h	h	b	h	b	a	h	a	h	b
5227651_10:T>C	TGCAGATCGGTCCTGATTTGCATGGCCCG	B	h	h	h	h	a	h	h	b	h	h	h	h	h	h	h	h	b	h	h	a	h	b	h	h	a	h	h	a	h	a	h	h	b	b	a	a	b	b	h	b	a	b	a	a	a	a	b
5227659_49:G>C	TGCAGGCTGGCGACGCGGTCCAGGCAGCGGCGGCTGGTACGGAAGCGTCGTCGGAGCACGGCAACGTGC	B	a	h	h	a	h	a	b	a	b	h	h	h	h	a	b	b	h	h	h	h	b	h	a	h	a	h	b	a	h	a	b	h	h	b	h	h	a	h	h	b	b	h	a	b	b	h	b
5227806_27:G>C	TGCAGTGACAATGTCGGCAATCAGTCCGTGCACGCGCCCACTGTTCTGATTGCAGAACCATGAACAGCA	B	h	h	h	h	a	h	h	b	h	h	h	h	h	h	h	h	b	h	h	a	h	b	h	h	a	h	h	a	h	a	h	h	b	b	a	a	b	b	h	b	a	b	a	a	a	a	b
5227806_33:G>A	TGCAGTGACAATGTCGGCAATCAGTCCGTGCACGCGCCCACTGTTCTGATTGCAGAACCATGAACAGCA	B	h	h	h	h	a	h	h	b	h	h	h	h	h	h	h	h	b	h	h	a	h	b	h	h	a	h	h	a	h	a	h	h	b	b	a	a	b	b	h	b	a	b	a	a	a	a	b
5227806_65:A>G	TGCAGTGACAATGTCGGCAATCAGTCCGTGCACGCGCCCACTGTTCTGATTGCAGAACCATGAACAGCA	B	h	h	h	h	a	h	h	b	h	h	h	h	h	h	h	h	b	h	h	a	h	b	h	h	a	h	h	a	h	a	h	b	b	b	a	a	b	b	h	b	a	b	a	a	a	a	b
5227846_22:G>A	TGCAGAGCTAGCTAGAGTGGCAGATCACGGTTTGGTGTTTTTCTGGCACGGATCCATGAGATTTCCGGC	A	a	a	a	a	a	-	a	-	a	a	-	a	a	a	a	a	a	a	a	a	a	a	a	-	a	a	a	a	a	a	a	-	a	-	a	a	-	-	a	-	a	-	a	a	a	a	-
5228019_9:A>G	TGCAGGTGCACAAATACTATTGCCG	B	h	h	h	h	h	a	a	a	b	h	b	h	b	a	h	b	h	h	a	h	b	h	h	h	a	h	b	a	h	a	h	h	h	b	h	a	a	h	h	b	b	h	a	b	b	h	b
5486062_24:T>C	TGCAGATAAACGACTCAGCATGAATCTCCAGCATTTGTTGTATATGTAATGGGCATGGTGTTAACTAGC	B	h	h	h	h	a	b	a	b	h	h	b	h	h	a	h	h	h	h	a	a	h	h	h	b	a	h	h	a	h	a	h	b	h	b	a	a	b	b	h	b	a	b	a	h	a	a	b
5487157_55:C>T	TGCAGTTCCGCGACTATTAGCGAGTTTTATCCTTTTTAGTGTGTCCACCCAACTGCCTTTTAGCACAAG	A	a	h	h	a	h	h	b	a	b	h	h	a	a	a	b	b	h	h	h	b	b	a	a	h	a	h	b	a	a	h	b	b	h	b	h	h	a	h	h	h	h	a	h	h	b	h	b
5494302_16:A>G	TGCAGAGCAAGAATCAAAGGCGGCCTCAGTCCTCCG	B	h	h	h	h	a	h	h	b	h	h	h	h	h	h	h	h	b	h	h	a	h	b	h	h	a	h	h	a	h	a	h	h	b	b	a	a	b	b	h	b	a	b	a	a	a	a	b
5496975_31:G>T	TGCAGGAGGCGGGCGGCGAGCTCGTGGAGCTGCTGTGGCAGGACGGGGCCATCGTACCACAGGCGCAGG	A	a	h	h	a	a	h	b	a	b	h	h	a	h	a	b	b	h	h	h	b	b	a	a	h	a	h	b	a	h	h	b	b	h	b	h	h	a	h	h	h	h	h	a	b	b	a	b
5497271_51:T>G	TGCAGATGCAAAGGATAGCTGAAAGTTCCACTTGCTCTTTTTAGGACGAGATGATTCTTTTTTCGACAA	A	a	a	a	a	a	a	a	a	a	a	a	a	a	a	a	a	a	a	a	a	a	a	a	a	a	a	a	a	a	a	a	a	a	a	a	a	a	a	a	a	a	a	a	a	a	h	a
5497838_52:C>G	TGCAGCTCCCTTCTTTTCAAGTTCTGGCCAAAAAGTCTCTCGCATGATCCGTCTGCTCCTGAGACACTG	A	h	h	h	h	h	h	a	a	b	h	b	h	b	a	b	b	h	h	a	h	b	h	a	h	a	h	b	a	h	a	h	h	h	b	h	a	a	h	h	b	b	h	a	b	b	b	b
5497902_26:G>T	TGCAGCTGCGTCACGGTGACCTTCCTGACGCTGGCGAACCTGCGCGAGTACGGGGTGATGTTCCACTCG	B	h	h	h	h	h	a	a	h	h	h	b	h	b	a	h	b	h	h	a	h	b	h	h	h	a	h	b	a	h	a	h	h	h	b	h	a	a	h	h	b	b	h	a	b	b	h	b
5498025_5:A>G	TGCAGAACTGCATATTTTTTGGGGGTAGAGGACTGTATTAATACTGACACGGCTTATGCAATGGTCTGT	B	a	h	h	h	h	a	b	a	b	h	h	h	h	a	b	b	h	h	h	h	b	h	a	h	a	h	b	a	h	a	h	h	h	b	h	h	a	h	h	b	b	h	a	b	b	h	b
5498221_59:A>G	TGCAGGCTGACGTTCGTGATCGCGGAGGTGTGCCTGCTGGCGGGGTCGGTGCGGAACGCATACCACACC	B	h	h	h	h	a	h	h	b	h	h	h	h	h	h	h	h	b	h	h	a	h	b	h	h	a	h	h	a	h	a	h	h	b	b	a	a	b	b	h	b	a	b	a	a	a	a	b
5498304_7:T>G	TGCAGGGTGTGTGGGTGTGGCGGCCCTCGTAGGTGGTGATCACCATGCGGCAGTCCTCCGACAGCCGCT	A	a	h	h	a	h	a	b	a	b	h	h	h	h	a	b	b	h	h	h	h	b	h	a	h	a	h	b	a	h	a	b	h	h	b	h	h	a	h	h	b	b	h	a	b	b	h	b
5498446_25:T>G	TGCAGTAGATCCCTCACGCAAGCCATCGAGATCGGCGCGTCGCCTGACCCCGCCCAGCTAGTAAAGCAG	B	a	h	h	a	a	h	b	a	b	h	h	a	h	a	b	b	h	h	h	b	b	a	a	h	a	h	b	a	h	a	b	b	h	b	h	h	a	h	h	b	h	h	a	b	b	h	b
5498473_9:G>T	TGCAGTCAGGGAACTCGATCGATTCTTTAGAGGTCGTGTGCTGCAAAGAAGGCCTCCAGGTCGGCCCCG	B	a	h	b	a	a	h	b	a	b	h	h	a	a	a	b	b	h	h	h	b	b	a	a	h	a	h	b	a	h	h	b	b	h	b	h	h	a	h	h	h	h	a	h	h	b	h	b
5498655_22:G>C	TGCAGAAGAGTCACAAGCAAACGGCATCGATCCAGCGGTAGACAGACGATCGATGGCAGTCGACAGCAT	B	h	h	b	h	h	a	b	a	b	h	a	b	b	h	h	b	h	h	h	h	h	a	h	h	a	h	b	a	h	h	b	b	h	h	a	h	a	h	h	h	b	h	h	h	b	h	h
5499700_40:A>G	TGCAGAGGCCGAGCTCGCCGAGGTGGGGGAAGGAGGCGCCACGCAGGGCGGCCGTGTCCG	A	h	h	b	h	h	a	b	a	b	h	a	h	b	h	h	b	b	h	h	h	h	a	b	h	h	b	h	a	a	h	b	b	h	h	a	h	a	h	a	a	h	h	b	h	h	h	a
5499761_23:C>T	TGCAGCAAATTGTCCTCGCAACTCACCG	B	a	h	h	a	h	a	b	a	b	h	h	h	h	a	b	b	h	h	h	h	b	h	a	h	a	h	b	a	h	a	b	h	h	b	h	h	a	h	h	b	b	h	a	b	b	h	b
5499843_24:A>G	TGCAGCCACCGCGGATGGCGCGCGACCG	B	a	h	h	a	h	h	b	a	b	h	h	a	h	a	b	b	h	h	h	h	b	a	h	h	a	h	b	a	h	h	b	b	h	b	h	h	a	h	h	h	h	h	a	b	b	h	b
5500002_5:C>T	TGCAGCGTGCTGGTGGACGGCACGCCG	B	h	h	h	h	h	a	a	a	b	h	b	h	h	a	b	b	h	h	a	h	b	h	a	h	a	h	b	a	h	a	h	h	h	b	h	a	a	h	h	b	b	h	a	b	h	h	b
5501295_18:G>T	TGCAGCAGCAGCTTGCCTGGGACACGAGCGCTAGTGGCGGCGGACGTGGTCTGCACGTCGGAGCCGAGA	A	h	h	h	h	a	h	h	b	h	h	b	h	h	h	h	h	b	h	h	a	h	b	h	h	a	h	h	a	h	a	h	h	b	b	a	a	b	b	h	b	a	b	a	a	a	h	b
5501351_53:G>C	TGCAGCCACCCGTCCCTCGTCGCCGTGTACAGCGTCCCGCCCGCCGCCGCGTCGATGTGCACGTCCTCC	B	a	h	h	a	a	h	b	a	b	h	h	a	a	a	b	b	h	h	h	b	b	a	a	h	a	h	b	a	h	h	b	b	h	b	h	h	a	h	h	h	h	a	h	h	b	h	b
5501356_35:G>A	TGCAGCCAGAGCAGCAGCGGCGTGTCGGCCGGCGCGGTGAGCGGGTGGCTGGCCTCGTAGAAGGCGTAG	B	h	h	b	h	b	h	b	a	b	b	a	h	b	h	h	b	b	h	h	h	h	b	b	a	h	b	h	h	a	h	b	h	h	a	a	h	a	h	a	h	h	h	b	a	h	a	a
5501495_39:C>G	TGCAGCGGGAGCGAGGCGCGGAGGTAGGCGCGCATGACGCTGCTGACGACGAACGCGTCCGCGTCGGCC	A	a	h	b	a	a	h	b	a	b	h	h	a	a	a	b	b	h	h	h	b	b	a	a	h	a	h	b	a	h	h	b	b	h	b	h	h	a	h	h	h	h	a	h	h	h	h	b
5501581_13:T>G	TGCAGCTGCTGCGTCGGGCGGCGAGGCGGAGCCGCCACCGCATGTCCAGGCTCGTCGCGAGGACCACCG	B	a	h	h	a	a	h	b	a	b	h	h	a	h	a	b	b	h	h	h	b	b	a	a	h	a	h	b	a	h	h	b	b	h	b	h	h	a	h	h	h	h	h	a	b	b	h	b
5501592_44:T>C	TGCAGCTGTAGCGGCAGAGCGAAGCCAAGTACTAGGAGGAGTAGTGTCTGGCGGTTCGCAATCAAGTCC	A	a	h	h	a	h	h	b	a	b	h	h	a	a	a	b	b	h	h	h	h	b	a	a	h	a	h	b	a	h	h	b	b	h	b	h	h	a	h	h	h	h	a	h	h	b	h	b
5501806_35:G>A	TGCAGGTACCCACCATGAAAATTGGGGGGTGATGGGGTTGGTGACGCGTAGTGCAACGGCGGTGGTGAA	B	a	h	h	a	h	a	b	a	b	h	h	h	h	a	b	b	h	h	h	h	b	h	a	h	a	h	b	a	h	a	b	h	h	b	h	h	h	h	h	b	b	h	a	b	b	h	b
5502652_18:G>A	TGCAGGACGGCGGGGAGGGTCCG	B	a	h	h	a	h	a	b	a	b	h	h	h	h	a	b	b	h	h	h	h	b	h	a	h	a	h	b	a	h	a	b	h	a	b	h	h	a	h	h	b	b	h	a	b	b	h	b
5502778_26:C>G	TGCAGGTTCACCGTCGTCGACGGTGCCGCCG	A	a	h	b	h	h	h	b	a	b	h	h	h	a	a	b	b	h	h	h	h	b	a	a	h	a	h	b	a	h	h	b	b	h	b	h	h	a	h	h	h	h	a	h	h	b	h	b
5502783_16:C>G	TGCAGTTCTCGGTGGGCGACGCCG	B	a	h	h	a	a	h	b	a	b	h	h	h	h	a	b	b	h	h	h	b	b	a	a	h	a	h	b	a	h	a	b	b	h	b	h	h	a	h	h	b	b	h	a	b	b	a	b
5503050_25:G>C	TGCAGAAGATGGAGGGCGCGTTCGGGGAGTGCTCCAAGGGCAAGGCCTTCTTCGGCGGCGACGGCCCCG	B	h	h	h	h	a	a	a	h	h	h	b	h	b	a	h	h	h	h	a	a	b	h	h	b	a	h	b	a	h	a	h	b	h	b	h	a	b	h	h	b	b	b	a	h	h	h	b
5503162_22:T>C	TGCAGCCCTTCTCCTGGATTCATGGTGGCTGGTTGTGTTTGTGGAGCTTCCCGAAATTCTGGTGCGACG	B	b	h	h	h	a	h	h	b	h	h	h	h	h	h	h	h	b	h	h	a	h	h	h	h	a	h	a	a	h	a	h	h	b	b	a	a	b	b	h	h	a	b	a	a	a	a	b
5503254_46:G>A	TGCAGCTTCCTCGCCGTGCTGCTCATGGCGACGCACGAGAGGAGCAGCGCGAGGAGGAACACGGGTGCG	B	a	h	h	a	a	h	b	a	b	h	h	a	a	a	b	b	h	h	h	b	b	a	a	h	a	a	b	a	h	h	b	b	a	b	h	a	a	h	h	b	h	h	h	-	b	a	b
5503365_19:C>G	TGCAGGTTTTGGCTTGGCCCAACTATTGTTGGCAGTCCCATTGCGCTTGGCTGCGCATGTCGTGCGCTT	B	a	h	b	h	h	h	b	a	b	h	a	h	a	h	h	b	h	h	h	h	b	a	a	h	a	h	b	a	h	h	b	b	h	b	a	h	a	h	h	h	b	a	h	h	b	h	h
5503688_14:T>C	TGCAGCTTGCCGTGTTCGGTCCG	B	h	h	h	h	h	a	a	h	b	h	b	h	b	a	h	b	h	h	a	h	b	h	h	h	a	h	b	a	h	a	h	h	h	b	h	a	a	h	h	b	b	h	a	b	b	h	b
5503701_7:G>A	TGCAGGAGCAAGAGCACCCCG	B	a	h	h	h	h	a	b	a	b	h	h	h	h	a	b	b	h	h	a	h	b	h	a	h	a	h	b	a	h	a	h	h	h	b	h	h	a	h	h	b	b	h	a	b	b	h	b
5503939_31:A>T	TGCAGATCTTCTGACTGAAAATGGAGTAAGGAGGTGGTGCTTGTCAAATTCAGGAAGCATGCATGCCCG	B	h	h	b	h	h	a	b	a	b	h	a	h	a	h	h	b	h	h	h	h	b	a	h	h	a	h	h	a	h	h	b	b	h	h	a	a	a	h	h	h	b	h	h	h	b	h	h
5503939_40:T>A	TGCAGATCTTCTGACTGAAAATGGAGTAAGGAGGTGGTGCTTGTCAAATTCAGGAAGCATGCATGCCCG	A	h	h	b	h	h	a	b	a	b	h	a	h	a	h	h	b	h	h	h	h	b	a	h	h	a	a	h	a	h	h	b	b	h	h	a	h	a	h	h	h	b	h	h	h	b	h	h
5504261_10:T>C	TGCAGGCTGCTGACAGAGAAGAGACGGCGGCCG	B	h	h	b	h	h	a	b	a	b	h	a	h	b	h	h	b	h	h	h	h	h	a	h	h	a	h	h	a	h	h	b	b	h	h	a	h	a	h	h	h	b	h	h	h	b	a	h
5504894_11:A>C	TGCAGCGCGGAAACGGCGGACGACTGGAACCG	B	a	h	h	a	a	h	b	a	b	h	h	a	h	a	b	b	h	h	h	b	b	a	a	h	a	h	b	a	h	h	b	b	h	b	h	h	a	h	a	h	h	h	a	b	b	a	b
5788570_5:A>G	TGCAGACGCCAGACCTGCCTACACCTACACATACACGGTGGGTGACATGCAAATGCAACAGTCACTGCA	B	a	h	h	h	h	a	b	a	b	h	h	h	h	a	b	b	h	h	a	h	b	h	a	h	a	h	b	a	h	a	h	h	h	b	h	h	a	h	h	b	b	h	a	b	b	h	b
5788819_8:G>T	TGCAGCATGACGGTGACGAACGTGAAGAAGAGGCAGGCGACCAGGGCTTCCACGGCCGGGCTGTAGCGG	B	a	h	h	a	a	h	b	a	b	h	h	a	a	a	b	b	h	h	h	b	b	a	a	h	a	h	b	a	h	h	b	b	h	b	h	h	a	h	h	h	h	h	h	h	b	h	b
5788979_5:C>A	TGCAGCGGCTGCCTGCCTGCGCCTGCCCCTGCACTCACGCCGTGGTACGAGCGATCCCCAGGAGCCCAG	B	a	h	h	a	h	a	b	a	b	h	h	h	h	a	b	b	h	h	h	h	b	h	a	h	a	a	b	a	h	a	b	h	h	b	h	h	a	h	h	b	b	h	a	b	b	h	b
5789727_13:C>A	TGCAGGTCCGAGCCAAGGGTAGGACACGAGTTTAACCGCCGGGAAAATCCAGCGGCGGGGCACGGCGCG	B	h	h	h	h	a	h	h	b	h	h	h	b	h	h	h	h	b	h	h	a	h	b	h	h	a	h	h	a	h	a	h	a	b	b	a	a	b	b	h	b	a	b	a	a	a	a	b
5791964_10:A>G	TGCAGAGGAGATTGGCCGCCGCCG	B	h	h	b	h	b	h	b	a	b	b	a	h	b	a	h	b	b	h	h	h	h	b	b	h	h	b	h	h	a	h	b	a	h	a	a	h	a	h	a	h	h	h	b	a	h	b	a
5791991_43:T>C	TGCAGATCTAGCCGAGAGGCTGCCATGAGCATGCCAGGCTAGGTGAGGGAGGAAAGAAGATCGGAAGAG	B	a	h	b	a	a	h	b	a	b	h	h	a	a	a	b	b	h	h	h	b	b	a	a	h	a	h	b	a	h	h	b	b	h	b	h	h	a	h	h	h	h	a	h	h	b	h	b
5792222_9:T>C	TGCAGCTCGTGGTCGCTGTCGCCGTGGCGCCCG	B	a	h	h	a	a	h	b	a	b	h	h	h	h	a	b	b	h	h	h	h	b	h	a	h	a	h	b	a	h	a	b	b	h	b	h	h	a	h	h	b	h	h	a	b	b	a	b
5792491_6:C>G	TGCAGTCGAGAGGATGGGGTTCCCGTACTGGCCG	B	a	h	b	a	a	h	b	a	b	h	h	a	a	a	b	b	h	h	h	b	b	a	a	h	a	h	b	a	b	h	b	b	h	b	h	h	a	h	h	h	h	a	h	h	b	h	b
5796207_27:G>A	TGCAGCCCATTTAGGCGCCAATACTTCGGTGCAGACTACAGCGTAAGAGGTAAGTAAGGGGATCCATGA	B	a	h	h	h	h	a	b	a	b	h	h	h	h	a	b	b	h	h	a	h	b	h	a	h	a	h	b	h	h	a	h	a	h	b	h	h	a	h	h	b	b	h	a	h	b	h	b
5796577_44:G>T	TGCAGGGAACAGACGGTGGCGAGCAGGAGATCAAGGACGTGGCGGCTGGAGGTGGGGAGCAGAGCAATA	B	a	h	h	a	a	h	b	a	b	h	h	a	h	a	b	b	h	h	h	b	b	a	a	h	a	h	b	a	h	h	b	b	h	b	h	h	a	h	h	h	h	h	a	b	b	h	b
5796603_32:T>G	TGCAGGGCGTACGCGGCGGCGGACGTCAGCGGTGGCATCAACCGCGGGTGCGTCGTCTGGGCCGTGGAT	B	h	h	h	h	a	h	h	b	h	h	h	h	h	h	h	h	b	h	h	a	h	b	h	h	a	h	h	a	h	a	h	h	b	b	a	a	b	b	h	b	a	b	a	a	a	a	b
5797753_50:T>A	TGCAGATCTCTCCTTGTTTCCCGGCATCAAACCACTCTACTCTCTCTTAATCCCCTGCCG	B	a	h	h	h	h	a	h	a	b	h	h	h	h	a	b	b	h	h	a	h	b	b	a	h	a	h	b	a	h	a	h	h	h	b	h	h	a	h	h	b	b	h	a	b	b	h	b
5798114_7:A>G	TGCAGGAAGTGCGGCTCGCCCTGCCG	B	h	h	h	h	h	a	a	a	b	h	b	h	b	a	b	b	h	h	a	h	b	h	a	h	a	h	b	a	h	a	h	h	h	b	h	a	a	h	h	b	b	h	a	b	b	h	b
5798256_11:C>G	TGCAGGGCGATCGACAAGGACGCGCGGGCTAGCCCG	B	a	h	h	h	h	a	b	a	b	h	h	h	h	a	b	b	h	h	h	h	b	h	a	h	a	h	b	a	a	a	h	h	h	b	h	h	a	h	h	b	b	h	a	b	b	h	b
5798306_14:T>C	TGCAGGTGCGTGTGTATTCCTACTCCG	B	a	h	b	h	a	h	b	a	b	h	h	a	a	a	b	b	h	h	h	b	b	a	a	h	a	h	b	a	h	h	b	b	h	b	h	h	a	h	h	h	h	a	h	h	b	h	b
5799849_28:G>T	TGCAGCGTCTCGCTCTCGAGCGACACGCGCCCGTCGAACCGCCCCGCCGGCATCTTGTAGTCAATCATG	B	a	h	b	a	a	h	b	a	b	h	h	a	a	a	b	b	h	h	h	b	b	a	a	h	a	h	b	a	h	h	b	b	h	b	h	h	a	h	h	h	h	a	h	h	b	b	b
5800136_12:G>A	TGCAGGTTTCTCGGGGATAAATTATCAGATAATCTATCTGGGGTGTTCGAAGTATATCAATCCCGTATA	B	a	h	h	a	a	h	b	a	b	h	h	h	h	a	b	b	h	h	h	b	b	a	a	b	a	h	b	a	h	a	b	b	h	b	h	h	a	h	h	b	h	h	a	b	b	a	b
5800219_31:T>C	TGCAGTGGGACCTGGACGTGCTGGACGACGATGGCAGGCACCGCGGCTCGCCGCTGAACTGGATCACGT	B	a	h	h	a	a	h	b	a	b	h	h	a	h	a	b	b	h	h	h	b	b	a	a	h	a	h	b	a	h	h	b	b	h	b	h	h	a	h	h	h	h	h	a	b	b	h	b
5800601_13:C>T	TGCAGAGGCTGAGCTTACAGGACAACAACCTCTCCG	B	h	h	h	h	a	h	h	b	h	h	h	h	h	h	h	h	b	h	h	a	h	b	h	h	a	h	h	a	h	a	b	h	b	b	a	a	b	b	h	b	a	b	a	a	a	a	b
5800922_9:A>C	TGCAGCTGGAACACCCGAAACCCG	B	a	h	b	h	a	h	b	a	b	h	h	h	a	a	b	b	h	h	h	b	b	a	a	h	a	h	b	a	h	h	b	b	h	b	h	h	a	h	h	h	h	a	h	h	b	h	b
5801820_5:A>T	TGCAGATCAATTCAGATCAGACAAATTCAGTCCAAACTAATCACAGAGAATGCAATCTACCAGGTAAAA	B	h	h	h	h	h	a	a	h	b	h	b	h	b	a	h	b	h	h	a	h	b	h	h	h	a	h	b	a	h	a	h	h	h	b	h	a	a	h	h	b	b	h	a	b	b	h	b
5802578_7:C>G	TGCAGCTCTCCCTCGCCATCCGCATCACCTCCGAGGCCTTCCTCGCCG	B	h	h	h	h	h	a	a	a	b	h	b	h	b	a	b	b	h	h	a	h	b	h	a	h	a	h	b	a	h	a	h	h	h	b	h	a	a	h	h	b	b	h	a	b	b	h	b
5802636_5:C>G	TGCAGCAGCGCGGCCAGCGAGGCCCG	B	a	h	b	h	a	h	b	a	b	h	h	a	a	a	b	b	h	h	h	b	b	a	a	h	a	h	b	a	h	h	b	b	h	b	h	h	a	h	h	h	h	a	h	h	b	h	b
5802656_49:A>G	TGCAGGCACCCGTTGACATCGAGCCAGTGGCGGCCGAGGATGCTGACGAAGTGCCCG	B	a	h	h	a	h	h	b	a	b	h	h	h	h	a	b	b	h	h	h	b	b	a	a	h	a	h	b	a	h	a	b	h	h	b	h	h	a	h	h	b	b	h	a	b	b	h	b
5803134_63:T>C	TGCAGCAGCCGCCGCCGCTGCACCTGCTCCCCGCGGCCGCCACGTGCTACGGGAAACCCATGGTCGGCG	A	a	h	h	h	h	a	h	a	b	h	h	h	h	a	b	b	h	h	a	h	b	h	a	h	a	h	b	a	h	a	h	h	h	b	h	h	a	h	h	b	b	h	a	b	h	h	b
5803164_33:T>A	TGCAGCGCGCCGTGGAGCGGGCCTCGGAGCTGCTCCAGCCGCACGGCGCATCCGTGGCGGAGTACACCA	B	a	h	b	h	a	h	b	a	b	h	h	a	a	a	b	b	h	h	h	b	b	a	a	h	a	h	b	a	h	h	b	b	h	b	h	h	a	h	h	h	h	a	h	h	b	h	b
5803165_43:G>C	TGCAGCGCGCCGTGGAGCGGGCCTCGGAGCTGCTCCAGCCGCAGGGCGCGTCCGTGGCGGAGTACACCA	A	a	h	b	h	a	h	b	a	b	h	h	a	a	a	b	b	h	h	h	b	b	a	a	h	a	h	b	a	h	h	b	b	h	b	h	h	a	h	h	h	h	a	h	h	b	h	b
5803411_6:A>G	TGCAGAACCTCGCGGCTGCGGCGGTCCG	B	b	h	h	h	a	h	h	b	h	h	h	h	h	h	h	h	b	h	h	a	h	h	h	h	a	h	a	a	h	a	h	h	b	b	h	a	b	b	h	h	a	b	a	h	h	a	b
5805397_28:C>T	TGCAGCACCTGCTGGACATCCCAGACAGCGAGGCCG	B	a	h	h	a	a	h	b	a	b	h	h	h	h	a	b	b	h	h	h	b	b	a	a	h	a	h	b	a	h	a	b	b	h	b	h	h	a	h	h	b	b	h	a	b	h	h	b
5805558_52:T>C	TGCAGAGGAACGTGGCGCTGTACCGGAAGATCGTGCCGCCCGTGGCCGAGCATTCACCG	B	h	h	b	h	h	a	b	a	h	h	a	h	b	h	h	b	h	h	h	h	h	a	h	h	a	h	h	a	h	h	b	b	h	b	a	a	a	b	-	h	b	h	h	h	b	a	a
5805592_52:C>T	TGCAGCACGCCGCGGCCTTCCTCCCGCGCGTCCGCATCGTCTCCGGCACCGACGCCGCCGTCACCAAGA	B	h	h	b	h	h	a	b	a	b	h	a	h	b	h	h	b	h	h	h	h	h	a	h	h	a	b	b	a	b	h	b	b	h	b	a	h	a	h	a	h	b	h	h	h	b	a	a
5805821_14:G>A	TGCAGCGGTAGGATGTTGCCGCCG	B	h	h	h	h	a	h	h	b	h	h	h	h	h	h	h	h	b	h	h	a	h	b	h	h	a	h	h	a	h	a	h	h	b	b	a	a	b	b	h	b	a	b	a	a	a	a	b
5805821_5:C>T	TGCAGCGGTAGGATGTTGCCGCCG	B	h	h	h	h	a	h	h	b	h	h	h	h	h	h	h	h	b	h	h	a	h	b	h	h	a	h	h	a	h	a	h	h	b	b	a	a	b	b	h	b	h	b	a	a	a	a	b
6210898_14:C>A	TGCAGAGCGGCACGCGGCAGGCCCG	B	a	h	h	a	a	h	b	a	b	h	h	h	h	a	b	b	h	h	h	b	b	a	a	h	a	h	b	a	h	a	b	b	h	b	h	h	a	h	h	b	h	h	a	b	b	a	b
6211117_10:G>C	TGCAGTTCATGTGGGGGCTGGGAGTCCCG	B	a	h	h	a	h	a	b	a	b	h	h	h	h	a	b	b	h	h	h	h	b	h	a	h	a	h	b	a	h	a	b	h	h	b	h	h	a	h	h	b	b	h	a	b	b	h	b
6211118_5:T>C	TGCAGTTCCACCAATCATGCAAGAGGCCGAGGCCG	B	a	h	b	a	a	h	b	a	b	h	h	a	a	a	b	b	h	h	h	b	b	a	a	h	a	h	b	a	h	h	b	b	h	b	h	h	a	h	h	h	h	a	h	h	b	h	b
6211268_5:A>G	TGCAGATGCGGCGCCGCGGCGTCGGGGTGCGCCGCGCAGAGCGTGGCAAGGAGACGTATCGACTCGCGC	B	a	h	h	a	a	h	b	a	b	h	h	a	h	a	b	b	h	h	h	b	b	a	a	h	a	h	b	a	h	h	b	b	h	b	h	h	a	h	h	h	h	h	a	b	b	a	b
6211342_11:T>G	TGCAGATCGATTATCTCACGTCCG	B	h	h	b	h	b	h	b	a	b	b	a	h	b	h	h	b	b	h	h	h	h	b	b	a	h	b	h	h	a	h	b	a	h	a	a	h	a	h	a	h	h	h	b	a	h	b	a
6211465_19:C>G	TGCAGGTGCTGCTCGCTGTCGGTGGCATTGCCCG	A	b	h	a	h	h	a	a	b	b	h	b	b	h	h	h	h	h	h	b	h	b	a	h	h	a	h	b	h	h	a	a	h	h	h	b	b	h	a	h	h	h	h	a	h	h	b	h
6211685_37:C>T	TGCAGTACGACGTGGACTCCCTGGACCAGAACCTGGCCCAGAACCTGGCGGGTGAGATCATCGGCACCC	A	a	a	a	a	a	a	a	a	a	a	a	a	a	a	a	a	a	a	a	a	a	a	a	a	a	a	a	a	a	a	a	a	a	a	a	a	a	a	a	a	a	a	a	a	a	h	a
6211812_5:G>C	TGCAGGTGGGCGTGGACATGCTCCG	B	b	h	h	h	a	h	h	b	h	h	h	h	h	h	h	h	b	h	h	a	h	h	h	h	a	h	a	a	h	a	h	h	b	b	a	a	b	b	h	h	a	b	a	a	a	a	b
7086356_44:T>A	TGCAGAACCAGGCAAGTCGCTGGGGTGGAGGGAGGTCAGGGAAGTAGGAAGAGGAAGGCGGGAGTGGTG	A	a	a	a	a	a	a	-	a	-	a	a	a	a	a	-	-	a	a	a	-	-	a	a	a	a	a	-	a	a	a	-	-	a	-	a	a	a	a	a	a	a	a	a	a	-	h	-
7087075_59:C>G	TGCAGCTGCCGTCGGTGATCGCATTCCAAGATGGAGCGGTGACGACAACGGCGGCCACACACCAAGTGT	A	a	h	h	a	h	h	b	a	b	h	h	h	h	a	b	b	h	h	h	b	b	a	a	h	a	h	b	a	h	a	b	h	h	b	h	h	a	h	h	b	b	h	a	b	b	h	b
7088287_20:G>A	TGCAGCGTCTGGGTGCACACGCGGTGCGCGCGCTACGTCCG	B	h	h	b	h	b	a	b	a	b	h	a	h	b	h	h	b	b	h	h	h	h	b	b	a	h	b	h	h	a	h	b	a	h	h	a	h	a	h	a	h	h	h	b	h	h	a	a
7089018_20:A>G	TGCAGGTCGGAGGAAGAGCGACCGTTCCG	B	a	h	b	h	a	h	b	a	b	h	h	a	a	a	b	b	h	h	h	b	b	a	a	h	a	h	b	a	h	h	b	b	h	b	h	h	a	h	h	h	h	a	h	h	b	h	b
7092891_37:C>G	TGCAGTTGGCGGCGAGCTTCCTCGAGAAGGTGTCGTCCGCGCGCTTAGACCGGTCTTCGAAGCTGCCGC	B	h	h	h	h	a	h	h	b	h	h	h	h	h	h	h	h	b	h	h	a	h	b	h	h	a	h	a	a	h	a	h	h	b	b	a	a	b	b	h	b	a	b	a	a	a	a	b
7093116_5:C>G	TGCAGCGGCACCCCCTTGGGCGCGCCG	B	h	h	b	h	h	a	b	a	b	h	a	h	b	h	h	b	h	h	h	h	h	h	h	h	a	h	h	a	h	h	b	b	h	h	a	h	a	h	h	h	b	h	h	h	b	a	h
7093156_14:A>G	TGCAGGTCCATGCCATCCTTCATGGCTTCCGCCACTGCCGCGGGAGCAATGACGCCG	B	a	h	h	a	a	h	b	a	b	h	h	a	h	a	b	b	h	h	h	b	b	a	a	h	a	h	b	a	h	h	b	b	h	b	h	h	a	h	h	h	h	h	a	b	b	h	b
7103734_21:A>G	TGCAGCCGCTGCCCGCTGTCCATGGTCCGTCCATGCCGGCCGCGGCCGCCGTGCGCCCCTTCCG	B	h	h	h	h	h	a	a	a	b	h	b	h	b	a	b	b	h	h	a	h	b	h	a	h	a	h	b	h	h	a	h	h	h	b	h	a	a	h	h	b	b	h	a	b	b	h	b
7103748_50:G>A	TGCAGCCTGGCGCTTGAGCGCCACCCGTGGCAGACGGCGCGGAGGCGGACGCGGTCGACGAGGGACGGC	A	a	h	b	a	a	h	b	a	b	h	h	a	a	a	b	b	h	h	h	b	b	a	a	h	a	h	b	a	h	h	b	b	h	b	h	h	a	h	h	h	h	a	h	h	b	h	b
7103818_59:G>A	TGCAGCTCGCTCTTGCCCTCCGTGCTCGCGCTCATCGGCGCCCCGCGCGGGTCCATGCCGCCCGACGCC	B	h	h	h	h	a	h	h	b	h	h	b	h	h	a	h	h	b	h	a	a	h	h	h	b	a	h	h	a	h	a	h	h	b	b	a	a	b	b	h	b	a	b	a	a	a	a	b
7103819_31:C>T	TGCAGCTCGGCATCAACGTCTCCATGCTGGTCGGTGCGGGTCTCATGTCCATGCTCGCCAAATGGGCCT	B	h	h	h	h	a	a	a	h	h	h	b	h	h	a	h	b	h	h	a	a	h	h	h	h	a	h	b	a	h	a	h	b	h	b	h	a	h	h	h	b	b	b	a	h	h	h	b
7356886_66:T>G	TGCAGAGTGAAAATGAACGGTGCGGTTACTCGCAATGGGGGGAGCAAACAAATGAGCTGGGGGAGGTGA	B	h	h	b	h	b	h	b	a	b	b	a	h	b	h	h	b	b	h	h	h	h	b	b	a	h	b	h	h	a	h	b	a	h	a	a	h	a	h	a	h	h	h	b	a	h	b	a
7357061_38:C>G	TGCAGTGGAGAGAAAGCAAAGCTGAACGAACTGGAGGACGACGTCGTGCAAGCCTCTCCACATGTTTCT	B	a	h	h	a	a	h	b	a	b	h	h	a	a	a	b	b	h	h	h	b	b	a	a	h	a	h	b	a	h	h	b	b	h	b	h	h	a	h	h	h	h	a	h	h	b	h	b
7357361_21:A>G	TGCAGGTGGGACAGGTGCATGAATAATAATTTTCCGCCG	B	h	h	b	h	b	h	b	a	b	b	a	h	b	h	h	b	b	h	h	h	h	b	b	a	h	b	h	h	a	h	b	a	h	a	a	h	a	h	a	h	h	h	b	a	h	h	a
7357406_19:C>A	TGCAGGTGCAACAGGAAAACATGCGCAAACGGCCG	B	h	h	h	h	a	h	h	b	h	h	h	h	h	h	h	h	b	h	h	a	h	b	h	h	a	h	h	a	h	a	h	h	b	b	a	a	b	b	h	b	a	b	a	a	a	a	b
7357671_53:A>G	TGCAGCTTGTGGTGTCGGAACTGTGCCGCGTCCAGGAGCTGGTACGGCAGCTGAAGCTGCACCTGCACG	B	a	h	h	a	a	h	b	a	b	h	h	a	a	a	b	b	h	h	h	b	b	a	a	h	a	h	b	a	h	h	b	b	h	b	h	h	a	h	h	h	h	a	h	h	b	h	b
7357936_16:T>G	TGCAGCCTGTACGATCTCCCG	B	a	h	h	a	a	h	b	a	b	h	h	h	h	a	b	b	h	h	h	b	b	a	a	h	a	h	b	a	h	a	b	b	h	b	h	h	a	h	h	b	b	h	a	b	b	a	b
7357936_17:C>G	TGCAGCCTGTACGATCTCCCG	B	a	h	h	a	a	h	b	a	b	h	h	h	h	a	b	b	h	h	h	b	b	a	a	h	a	h	b	a	h	a	b	b	h	b	h	h	a	h	h	b	b	h	a	b	b	a	b
7414034_14:A>G	TGCAGCCAGGTCGCATCGCCG	B	a	h	h	a	a	h	b	a	b	h	h	a	a	a	b	b	h	h	h	b	b	a	a	h	a	h	b	a	h	h	b	b	h	b	h	h	a	h	h	h	h	h	h	h	b	h	b
7414041_8:C>T	TGCAGCTTCCAGGCTTGCCG	B	a	h	b	h	h	h	b	a	b	h	h	h	a	h	h	b	h	h	h	h	b	a	a	h	a	h	b	a	h	h	b	b	h	b	h	h	a	h	h	h	h	a	h	h	b	h	b
7414060_17:G>A	TGCAGATCACACCGAACGCCG	B	h	h	h	h	h	a	a	a	b	b	b	h	b	a	h	b	h	h	a	h	b	h	h	h	a	h	b	a	h	a	h	h	h	b	h	a	a	h	h	b	b	h	a	b	b	h	b
7414132_13:C>T	TGCAGGTGGGCGGCGCCGCCG	B	h	h	h	h	h	a	a	a	b	h	b	h	b	a	h	b	h	h	a	h	b	h	h	h	a	h	b	a	a	a	h	h	h	b	h	a	a	h	h	b	b	h	a	b	b	h	b
7414304_28:A>C	TGCAGTCAAGGCGCGGCAGTCAAGAAGGAGCAACTTCCCCAGCCTCAACCTGTGTTTTGATTTTCGGCT	B	h	h	h	h	a	a	a	h	h	h	b	h	b	a	h	b	h	h	a	a	b	h	h	h	a	h	b	a	h	a	h	b	h	b	h	a	h	h	h	b	b	b	a	h	h	h	b
7414928_37:A>G	TGCAGACTTCGTCTCTGCGTGGGCGTCGACACTTGGCATGTCCCGTTCCGCTGAGACAGGAATCCAGCC	B	a	h	b	h	a	h	b	a	b	h	h	h	a	a	b	b	h	h	h	b	b	a	a	h	a	h	b	a	h	h	b	b	h	b	h	h	a	h	h	h	h	a	h	h	b	h	b
7415660_25:T>C	TGCAGATCGCCTCCCAGTACAGGTCTCTCGCCGCCATCTGCTCGCCG	B	b	h	h	h	a	h	h	b	h	h	h	h	h	h	h	h	b	h	h	a	h	h	h	h	a	h	a	a	h	a	h	h	b	b	a	a	b	b	h	h	a	b	a	a	a	a	b
7415732_43:T>C	TGCAGTTGGGAACGAGAGGGATAAGTTTCTTAGCTGTGGCGGCTCCAAAGAGTTCATAGATGCAGTCCT	B	a	h	h	a	a	h	b	a	b	h	h	a	h	a	b	b	h	h	h	b	b	a	a	h	a	h	b	a	h	h	b	b	h	b	h	h	a	h	h	h	h	h	a	b	b	a	b
7415826_13:C>G	TGCAGGTCGGCGTCGACCTGCTGCGGTCCG	B	h	h	h	h	a	h	a	b	h	h	b	h	b	a	h	h	h	h	a	a	h	h	h	b	a	h	b	a	h	a	h	b	h	b	a	a	b	b	h	b	-	b	a	h	a	h	b
7415826_26:T>G	TGCAGGTCGGCGTCGACCTGCTGCGGTCCG	B	h	h	h	h	a	h	a	b	h	h	b	h	b	a	h	h	h	h	a	a	h	h	h	b	a	h	b	a	h	a	h	b	h	b	a	a	b	b	h	b	-	b	a	h	a	h	b
7416103_39:T>G	TGCAGAAGGGCGTGTCCCCTCTGTACATGAAGATGTCGCTGTCGCGCGTCAGCGGCTTGGCGCAGAGCG	B	h	h	h	h	h	a	a	a	b	h	b	h	b	a	h	b	h	h	a	h	b	h	h	h	a	h	b	a	h	a	h	h	h	b	h	a	a	h	h	b	b	h	a	b	b	h	b
7416103_48:T>C	TGCAGAAGGGCGTGTCCCCTCTGTACATGAAGATGTCGCTGTCGCGCGTCAGCGGCTTGGCGCAGAGCG	B	h	h	h	h	h	a	a	a	b	h	b	h	b	a	h	b	h	h	a	h	b	h	h	h	a	h	b	a	h	a	h	h	h	b	h	a	a	h	h	b	b	h	a	b	b	h	b
7416103_53:G>C	TGCAGAAGGGCGTGTCCCCTCTGTACATGAAGATGTCGCTGTCGCGCGTCAGCGGCTTGGCGCAGAGCG	B	h	h	h	h	h	a	a	a	b	h	b	h	b	a	h	b	h	h	a	h	b	h	h	h	a	h	b	a	h	a	h	h	h	b	h	a	a	h	h	b	b	h	a	b	b	h	b
7466554_5:T>G	TGCAGTGGAGAGCTCCAGCACGCCGAGCTCGGTGGGTGAGCTGAGGAAATAGAACTTGCCCCGGCACGA	B	a	h	b	h	h	a	b	a	b	h	a	h	a	h	h	b	h	h	h	h	b	a	a	h	a	h	b	a	h	h	b	b	h	b	a	h	a	h	h	h	b	a	h	a	b	h	h
7466633_14:C>T	TGCAGAGTATTTATCAAATTACATGAGAGCAAACCATGAAAAGGTAACGGTGATCTCAGCTTCTACCCA	B	h	h	h	h	a	h	a	b	h	h	h	h	h	h	h	h	b	h	h	a	h	b	h	h	a	h	a	a	h	a	h	h	b	b	a	a	b	b	h	h	a	b	a	a	a	a	b
7466917_7:G>A	TGCAGGAGCAAGAGCACCCCGGTGATCACAGATGTTCTGTTCGACTGATCATTTGGCAAGTTGTGACAA	B	a	h	h	h	h	a	b	a	b	h	h	h	h	a	b	b	h	h	a	h	b	h	a	h	a	h	b	a	h	a	h	h	h	b	h	h	a	h	h	b	b	h	a	b	b	h	b
7467438_19:C>T	TGCAGACAATCATGAATTTCTAACAAAACATTTTTCAAACATAACTAATTTCTCTCATAGATTGAAATA	B	a	h	h	a	h	a	b	a	b	h	h	h	h	a	b	b	h	h	h	h	b	h	a	h	a	h	b	a	h	a	b	h	h	b	h	h	a	h	h	b	b	h	a	b	b	h	b
7467504_39:T>C	TGCAGCAAAAAGCAGATCACGGCAGCTTCAGCAACAGATTATCTTTACCCACAGATTACGATGCAGCTT	B	a	h	h	a	h	a	b	a	b	h	h	h	h	a	b	b	h	h	h	h	b	h	a	h	a	h	b	a	h	a	b	h	h	b	h	h	a	h	h	b	b	h	a	b	b	h	b
7467543_17:G>A	TGCAGCATGTTGTAGACGGTCATGGCGAGGCTCACAACACTGGCGATCCCGGCGATGACCAGGTCCAAG	B	a	h	h	a	a	h	b	a	b	h	h	a	a	a	b	b	h	h	h	b	b	a	a	h	a	h	b	a	h	h	b	b	h	b	h	h	a	h	a	h	h	h	h	h	b	h	b
7468158_25:C>G	TGCAGCATGTGCACTCCAACGACTTCTATGCAGTTATGCTAGGTAGGTGCAAGTGTTTCACGAGACTGT	B	a	h	b	h	h	h	b	a	b	h	h	h	a	h	h	b	h	h	h	h	b	a	a	h	a	h	b	a	a	h	b	b	h	b	h	h	a	h	h	h	h	a	h	a	b	h	b
7468203_21:G>A	TGCAGCTGCGGATAAACACGTGGACGATGGTTGGGGATTCAGTGGCGGATCTAGACGGCGTGCCGAGAT	B	a	h	h	a	h	a	b	a	b	h	h	h	h	a	b	b	h	h	h	h	b	h	a	h	a	h	b	a	h	a	b	h	h	b	h	h	a	h	h	b	b	h	a	b	b	h	b
7468607_25:T>C	TGCAGATCGCCTCCCAGTACAGGTCTCTCGCCGCCATCTGCTCGCCGGGGTCCAGCACCTTGCTGCACC	B	b	h	h	h	a	h	h	b	h	h	h	h	h	h	h	h	b	h	h	a	h	h	h	h	a	h	a	a	h	a	h	h	b	b	a	a	b	b	h	h	a	b	a	a	a	a	b
[truncated: 137 more columns]
