# Supplementary material for: How Machine Learning Methods Helped Find Putative Rye Wax Genes Among GBS Data
Source: Int J Mol Sci. 2020 Oct 12;21(20):7501. doi: 10.3390/ijms21207501 (PMC7593958; doi:10.3390/ijms21207501)
Supplement: Supplementary file 1 [file ijms-21-07501-s001.zip › Table S4.xlsx]

## Sheet: legend
Article title	How machine learning methods helped find putative rye wax genes among GBS data
Authors	Magdalena Góralska1, Jan Bińkowski1, Natalia Lenarczyk1, Anna Bienias1, Agnieszka Grądzielewska2, Ilona Czyczyło-Mysza3, Kamila Kapłoniak3, Stefan Stojałowski1, Beata Myśków1,*
Afiliiation	1 Department of Plant Genetics, Breeding and Biotechnology; West-Pomeranian University of Technology, Szczecin; ul. Słowackiego 17; 71-434 Szczecin; Poland
Afiliiation	2 Institute of Plant Genetics, Breeding and Biotechnology; University of Life Sciences in Lublin; ul. Akademicka, 20-950 Lublin, Poland
Afiliiation	3 Polish Academy of Sciences, The Franciszek Górski Institute of Plant Physiology, Niezapominajek 21; 30-239 Kraków; Poland
Table S4	The reference map of chromosome 2R of rye RIL-S population [56].
[56]	Milczarski, P.; Hanek, M.; Tyrka, M.; Stojałowski, S. The application of GBS markers for extending the dense genetic map of rye (Secale cereale L.) and the localization of the Rfc1 gene restoring male fertility in plants with the C source of sterility-inducing cytoplasm. J. Appl. Genet. 2016, 57, 439–451, doi:10.1007/s13353-016-0347-4.

## Sheet: Tab.S4
The reference map of chromosome 2R of rye RIL-S population [57].
Locus	Position	Rescaled position
3734755	0	0
3584395	3.1	1.36016
3749109	6.2	2.72032
3357247_68:T>C	9.2	4.03661
3730911	10.6	4.65088
3741570	12.1	5.30902
3740329	16.3	7.15182
3359331	17	7.45895
3591136	17.7	7.76609
3747359	20	8.77524
3745854_53:C>G	20.6	9.0385
3347408	23.4	10.267
3579440	24.1	10.5742
3750551	25.6	11.2323
3747888	27.1	11.8905
3733243	29.4	12.8996
3346176_52:C>A	30.1	13.2067
3740514	32.4	14.2159
3600797	33.2	14.5669
3589113_18:C>A	34.6	15.1812
3740969	34.6	15.1812
3732694	35.8	15.7077
3353098	36.5	16.0148
3343306_17:T>A	37.1	16.2781
3747994	37.8	16.5852
3343459	38.4	16.8485
3587528	42.2	18.5158
3746813	43	18.8668
3733964	44.4	19.481
3750861	47.2	20.7096
3731369	47.8	20.9728
3359053	49.8	21.8503
3734800	51.3	22.5085
3742306_17:G>C	52.7	23.1228
3342103	53.3	23.386
3349914	54.7	24.0003
3747162	56.9	24.9656
3746802	57.5	25.2288
3734289	61.2	26.8522
3347714	61.9	27.1594
3356152	66.3	29.0899
3749236	69.2	30.3623
3590113_23:C>G	71.3	31.2837
3356922	73.5	32.249
3740953	75.8	33.2582
3349552	78.9	34.6183
3358184	82	35.9785
3730157	84.3	36.9876
3350843	86.3	37.8652
3350099	89.2	39.1376
3345679	90.6	39.7518
3343703	92	40.3661
3363437_49:G>A	94.8	41.5946
3740891	94.8	41.5946
3597159_45:C>G	95.5	41.9018
3731800	96.1	42.165
3355758	98.1	43.0426
3736556	102.4	44.9292
3601950	103.1	45.2364
3363036	103.8	45.5435
3730301	106.2	46.5965
3346058	108.5	47.6057
3347360	109.9	48.2199
3736320	110.6	48.5271
3363075_34:G>C	112	49.1413
3346201	112.6	49.4046
3343290	114	50.0189
3347502_16:C>T	114	50.0189
3734780	114	50.0189
3731397	118.1	51.8178
3584365	119.4	52.3882
3353057_31:T>A	120.8	53.0024
3348937	121.4	53.2657
3344950	122.1	53.5728
3750433	125.8	55.1963
3738103	128.1	56.2054
3749376	128.8	56.5125
3362272_62:A>T	128.8	56.5125
3577692	130.2	57.1268
3739579	133.1	58.3992
3349631	133.8	58.7064
3348906	134.6	59.0574
3583947_26:C>G	136.8	60.0226
3747399	136.8	60.0226
3745768_27:A>G	137.4	60.2859
3599592	137.4	60.2859
3730874	138.1	60.593
3355985	139.5	61.2073
3744137	140.2	61.5144
3354616_58:T>C	144.4	63.3572
3730988	145.7	63.9276
3601569	147.1	64.5419
3596089_42:T>C	149.2	65.4633
3351468	149.9	65.7704
3358518	151.9	66.6479
3603159	153.3	67.2622
XrPt402027	154.6	67.8326
3596823_41:G>A	156	68.4469
3750301	158.3	69.456
3365185_35:T>G	160.6	70.4652
3584604	160.6	70.4652
3598236	161.2	70.7284
3362934_9:C>T	161.2	70.7284
3364925_68:G>C	163.3	71.6498
3363113	163.9	71.9131
3588537	164.6	72.2202
3746298_34:T>A	164.6	72.2202
3364257_62:T>G	165.2	72.4835
3746395	166.6	73.0977
3359470	169.6	74.414
3599011	172.6	75.7303
3342853	174.7	76.6517
3749539	176	77.2221
3735829_50:T>C	176.7	77.5292
3737121	176.7	77.5292
3736782	177.3	77.7925
3585896_29:C>T	177.3	77.7925
3747524_63:G>A	178	78.0996
3577064	178.7	78.4068
3353069	179.4	78.7139
3750366	180	78.9772
3742303_32:C>T	181.3	79.5476
3342986	181.3	79.5476
3730952_42:A>G	182	79.8547
3744841	184.9	81.1271
3355902	188.5	82.7066
3742911_43:T>C	190.5	83.5842
3342764	190.5	83.5842
3733494	192.7	84.5494
3733965	195.9	85.9535
3744609	198.3	87.0065
3731355	199.7	87.6208
3583847	201.8	88.5422
XrPt411377	202.5	88.8493
XrPt508514	202.5	88.8493
XrPt411369	202.5	88.8493
XrPt390789	202.5	88.8493
XrPt411261	202.5	88.8493
XrPt508567	202.5	88.8493
XrPt505886	202.5	88.8493
XrPt389602	203.1	89.1126
XrPt505226	203.1	89.1126
XrPt401744	203.1	89.1126
XrPt401315	203.1	89.1126
XrPt401994	203.1	89.1126
3742065	203.1	89.1126
XrPt506319	203.8	89.4197
XrPt402203	203.8	89.4197
XrPt401329	203.8	89.4197
XrPt400417	203.8	89.4197
XrPt390536	203.8	89.4197
3748324_5:G>A	204.5	89.7268
3579229	205.8	90.2972
XrPt398731	207.1	90.8676
XrPt505274	208.6	91.5258
3733561	211.9	92.9737
3746793	215.2	94.4216
3732047	218.4	95.8256
3740112	220.5	96.747
3739786	225	98.7214
3746879	228.9	100.433
3579476	230.3	101.047
3730171	232.4	101.968
3352726	233.7	102.539
3348632	236.8	103.899
XrPt506758	239.8	105.215
XrPt507446	241.1	105.786
XrPt399529	242.5	106.4
XrPt506791	244.7	107.365
XrPt402433	245.5	107.716
XrPt402680	246.2	108.023
XrPt507141	246.2	108.023
XrPt506026	247	108.374
XrPt411226	248.3	108.945
XrPt402612	248.3	108.945
XrPt400565	248.3	108.945
XrPt506254	249	109.252
XrPt347074	249	109.252
XrPt399821	249	109.252
XrPt507432	251.4	110.305
XrPt400731	254.7	111.753
XrPt345424	256.8	112.674
XrPt401997	258.8	113.552
XrPt508470	258.8	113.552
XrPt399828	258.8	113.552
XrPt399706	258.8	113.552
3733681	261	114.517
3344161	264	115.833
3743731_38:C>G	266.2	116.798
3596987	267.6	117.413
3594316	269.7	118.334
3343556_15:C>G	271.1	118.948
3578950	272.4	119.519
3596352_66:C>A	273.1	119.826
XrPt506893	273.8	120.133
3594264	275.3	120.791
3732215	277.6	121.8
3741034	279.9	122.809
XrPt509669	280.6	123.117
XrPt400224	280.6	123.117
XrPt401533	281.9	123.687
XrPt347325	282.6	123.994
XrPt347195	283.3	124.301
XrPt400538	283.3	124.301
3734678	284.7	124.916
3741936	286.8	125.837
3733320	288.9	126.758
XrPt507714	289.7	127.109
XrPt399800	289.7	127.109
XrPt402421	289.7	127.109
XrPt402547	289.7	127.109
XrPt390292	291	127.68
3736830	293.9	128.952
XrPt347183	296.1	129.917
XrPt506926	296.8	130.225
XrPt508735	297.4	130.488
XrPt411165	298.2	130.839
XrPt389441	298.9	131.146
3346880	301.7	132.374
3353820	303.9	133.34
XrPt402102	305.3	133.954
XrPt401256	305.3	133.954
3745031	306.7	134.568
3737544	310.5	136.236
3731724	313.6	137.596
3355222	316.7	138.956
3600196	317.4	139.263
3360337	318.1	139.57
3747932	319.6	140.228
3732716	321.9	141.237
3349320	324.3	142.291
3362951_10:T>C	325.7	142.905
3747247_18:C>T	326.4	143.212
3351780	326.4	143.212
3364494_41:A>C	327.7	143.782
3734466	328.3	144.046
3355321_46:C>G	329.6	144.616
3736460	331.1	145.274
3747292	332.5	145.888
3598295_37:T>A	334.5	146.766
3358607	337.3	147.994
3576524	337.9	148.258
3749663	338.6	148.565
3749432	339.2	148.828
XrPt506760	343.3	150.627
XrPt506241	343.9	150.89
XrPt505566	348.5	152.909
XrPt401233	348.5	152.909
Xscsz131L400fr2	352.8	154.795
XrPt411506	355.5	155.98
XrPt411521	356.2	156.287
XrPt508204	357.6	156.901
XrPt506761	358.3	157.208
3362536_60:A>G	362.1	158.876
3359452	362.8	159.183
3587014_10:G>T	364.1	159.753
3345945	364.8	160.06
3343518	365.4	160.324
3361209	366.1	160.631
3356466	366.7	160.894
3741415	368.8	161.815
3348272	372	163.219
3731727	374.3	164.229
3748336_31:G>C	374.3	164.229
3735795_18:G>A	376.2	165.062
3601532	376.9	165.369
3737860	378.3	165.984
3600591_11:G>A	380.4	166.905
3731415	381.8	167.519
3577670	386.4	169.538
3342301	388.4	170.415
3352699_59:C>G	389.7	170.986
3344388	389.7	170.986
3582960	390.3	171.249
3356612	391.7	171.863
3581036	392.3	172.126
3745920_53:T>G	392.3	172.126
3732816	393	172.433
3345259	395.7	173.618
3359963	396.4	173.925
3356323	397	174.189
3736643	398.3	174.759
3747003_37:C>G	399.7	175.373
3354748	399.7	175.373
3359630	400.4	175.68
3364147_68:C>G	401.1	175.987
3352577	401.8	176.295
3357785	402.4	176.558
3600925_57:C>T	402.4	176.558
3734310	406.2	178.225
3748850	410.8	180.243
3346135_30:T>A	411.5	180.551
3746353_67:A>C	412.1	180.814
3345133	412.1	180.814
3365258_6:A>T	412.8	181.121
3350542	414.2	181.735
3344164	416.6	182.788
3737011	417.3	183.095
XrPt508253	420.9	184.675
3731867	425.1	186.518
3581473_25:C>T	426.4	187.088
3749070	426.4	187.088
3341943	427.1	187.395
3348540	427.7	187.659
3362881_68:C>A	427.7	187.659
3363311_38:G>A	428.4	187.966
3734973	429	188.229
3735614	430.3	188.799
3596863_12:C>G	430.3	188.799
3343524	431.6	189.37
3349712	433.7	190.291
3346478	437.4	191.914
3358474	438.1	192.222
3352045	438.7	192.485
3358054	439.4	192.792
3342007	440	193.055
3747067	442.1	193.977
3745418_20:T>C	442.1	193.977
3343162	446.1	195.732
3586434	448.5	196.785
3586095_9:A>G	451.6	198.145
XrPt401405	455.6	199.9
