# Supplementary material for: How Machine Learning Methods Helped Find Putative Rye Wax Genes Among GBS Data
Source: Int J Mol Sci. 2020 Oct 12;21(20):7501. doi: 10.3390/ijms21207501 (PMC7593958; doi:10.3390/ijms21207501)
Supplement: Supplementary file 1 [file ijms-21-07501-s001.zip › Table S5.xlsx]

## Sheet: legend
Article title	How machine learning methods helped find putative rye wax genes among GBS data
Authors	Magdalena Góralska1, Jan Bińkowski1, Natalia Lenarczyk1, Anna Bienias1, Agnieszka Grądzielewska2, Ilona Czyczyło-Mysza3, Kamila Kapłoniak3, Stefan Stojałowski1, Beata Myśków1,*
Afiliiation	1 Department of Plant Genetics, Breeding and Biotechnology; West-Pomeranian University of Technology, Szczecin; ul. Słowackiego 17; 71-434 Szczecin; Poland
Afiliiation	2 Institute of Plant Genetics, Breeding and Biotechnology; University of Life Sciences in Lublin; ul. Akademicka, 20-950 Lublin, Poland
Afiliiation	3 Polish Academy of Sciences, The Franciszek Górski Institute of Plant Physiology, Niezapominajek 21; 30-239 Kraków; Poland
Table S5	Map of 2R of rye BK2 population constructed of 883 loci linked to wax at LOD 50 using maximum likelihood algorithm. Bolded loci flanking wax used to map short wax region.

## Sheet: Tab.S5
Map of 2R of rye BK2 population constructed of 883 loci linked to wax at LOD 50 using maximum likelihood algorithm. Bolded loci flanking wax used to map short wax region.
Locus	Identical	Position	Rescaled position	A - assigned to 2R previously, all the rest - assigned to 2R herein
5805558_52:T>C	-	0	0
3356968_25:C>G	-	2.653	0.296259
5805592_52:C>T	-	10.619	1.18582
5047034_28:T>C	-	12.866	1.43674
3360811_16:G>A	-	15.115	1.68788
3364686_37:G>C	-	28.59	3.19263	A
3349402_13:C>T	-	29.415	3.28476
3353642_7:T>C	-	31.086	3.47136
5212905_9:T>G	-	41.596	4.645
5501356_35:G>A	-	47.438	5.29738
4488348_37:C>A	-	49.979	5.58113
3883257_15:C>T	-	51.651	5.76784
3890047_10:A>G	-	53.037	5.92261
3597051_5:T>C	-	54.424	6.0775
3730362_22:A>G	-	55.812	6.2325	A
5137748_10:C>G	-	57.484	6.41921
3742942_53:C>G	-	60.321	6.73601
3591758_9:T>C	-	68.035	7.59743
3582180_47:T>C	-	76.412	8.53289
3583169_54:A>G	-	84.189	9.40134
3731435_25:T>C	-	87.712	9.79475
3588935_26:T>G	-	89.958	10.0456	A
3365132_59:C>G	-	91.916	10.2642	A
3357247_68:T>C	-	94.163	10.5151	A
5791964_10:A>G	-	95.835	10.7018
5214896_7:G>A	-	98.374	10.9854
3885496_23:C>A	-	98.922	11.0466
4496622_41:A>G	-	100.881	11.2653
7357361_21:A>G	-	102.552	11.4519
3361513_13:A>G	-	103.378	11.5442
6211342_11:T>G	-	104.203	11.6363
7356886_66:T>G	-	105.59	11.7912
5219222_8:C>T	-	106.977	11.9461
3888139_17:C>G	-	108.936	12.1648
5216902_26:T>C	-	110.895	12.3836
3884665_60:A>C	-	114.933	12.8345
3361825_11:G>T	-	122.513	13.681
5215190_51:T>C	-	130.778	14.6039
3743785_10:C>G	-	137.7	15.3769
7088287_20:G>A	-	140.241	15.6606
3348229_36:C>A	-	140.789	15.7218	A
3598488_26:A>G	-	141.614	15.814
3358130_35:G>C	-	144.745	16.1636	A
3341750_34:C>T	-	147.877	16.5133
3741286_28:G>A	-	148.425	16.5745
3745025_34:C>T	-	150.673	16.8256
3602396_38:T>G	-	152.632	17.0443
3346645_6:T>C	-	155.762	17.3939
3358381_19:C>G	-	156.867	17.5173
5035109_63:C>T	-	157.692	17.6094
3354603_27:C>T	-	158.24	17.6706
4487045_17:C>G	-	160.197	17.8891
5499700_40:A>G	-	160.745	17.9503	A
5039211_44:T>C	-	166.348	18.576
5216139_28:T>C	-	167.174	18.6682
3600580_28:A>C	3600580_28:A>C	168.278	18.7915
4094802_25:T>C	3600580_28:A>C	168.278	18.7915
4094802_52:G>C	3600580_28:A>C	168.278	18.7915
3595687_67:G>A	-	169.104	18.8838
3601977_9:G>C	-	170.209	19.0071
3365346_20:A>G	-	171.879	19.1936
3890504_12:A>G	-	172.427	19.2548	A
3899138_7:T>C	-	175.852	19.6373
3906698_13:T>G	-	178.098	19.8881
4484547_24:A>C	4484547_24:A>C	179.485	20.043
3364745_31:C>A	4484547_24:A>C	179.485	20.043
3586714_11:C>G	-	180.59	20.1664
3363075_34:G>C	3363075_34:G>C	181.138	20.2276	A
3576378_14:G>C	3363075_34:G>C	181.138	20.2276	A
3353300_13:A>G	-	182.243	20.351
7093116_5:C>G	-	183.068	20.4431
5504261_10:T>C	-	184.456	20.5981
3362340_59:G>A	3362340_59:G>A	185.561	20.7215	A
5223058_58:G>A	3362340_59:G>A	185.561	20.7215
3353853_5:C>G	-	187.809	20.9725
3347502_16:C>T	-	191.238	21.3554	A
3363680_50:A>G	-	197.163	22.0171
5498655_22:G>C	-	203.739	22.7514
5207759_53:A>G	-	208.705	23.306
3364575_22:C>T	-	211.539	23.6224	A
5503939_40:T>A	-	214.08	23.9062	A
5503939_31:A>T	-	217.211	24.2558
3734787_27:G>C	-	229.843	25.6664
7466554_5:T>G	-	245.479	27.4125
3749813_32:C>T	-	255.395	28.5198
5503365_19:C>G	-	260.351	29.0733
3357472_32:C>G	-	262.309	29.2919
5204745_12:C>T	-	263.134	29.384
3745768_26:G>C	-	263.407	29.4145
3586402_5:T>G	-	263.955	29.4757
3365292_23:A>G	-	265.342	29.6306
5206455_46:A>G	-	265.89	29.6918
5225331_5:T>C	-	266.715	29.7839
3363523_65:C>G	-	268.102	29.9388
3364180_40:T>G	-	271.529	30.3215
5138901_34:C>T	-	277.445	30.9821
4485189_31:A>C	4485189_31:A>C	279.117	31.1688	A
3361410_20:C>G	4485189_31:A>C	279.117	31.1688
3346582_15:A>G	-	279.665	31.23	A
3596276_31:C>A	-	282.498	31.5464
5206024_20:C>G	-	288.096	32.1715
3344478_17:T>C	-	294.665	32.9051
3360278_26:C>T	-	298.096	33.2882
17394038_6:G>T	-	299.201	33.4116
3354616_58:T>C	-	300.589	33.5666	A
17395092_19:A>G	-	301.976	33.7215
3595388_21:T>G	-	304.811	34.0381
3906618_19:G>A	-	307.94	34.3875
4486168_17:C>T	-	309.899	34.6063
3595361_64:G>T	-	312.148	34.8574
3597655_13:T>G	-	315.58	35.2406
3362515_39:C>T	-	318.121	35.5244	A
3596089_42:T>C	-	319.793	35.7111	A
7414041_8:C>T	-	320.618	35.8032
7468158_25:C>G	-	321.723	35.9266
3342906_24:A>G	-	323.395	36.1133
3745644_53:T>C	-	327.436	36.5646
3365185_35:T>G	-	329.108	36.7513	A
3349795_66:A>G	-	333.76	37.2708
3599374_37:C>G	-	334.033	37.3013
5202538_16:C>G	5202538_16:C>G	335.138	37.4247
3581365_35:A>G	5202538_16:C>G	335.138	37.4247
3743087_54:T>C	-	336.809	37.6113
3883237_22:T>C	-	337.914	37.7347
3908468_35:C>G	-	339.019	37.8581
3349546_55:C>G	3349546_55:C>G	339.844	37.9502	A
5502778_26:C>G	3349546_55:C>G	339.844	37.9502	A
3363113_50:A>C	3349546_55:C>G	339.844	37.9502	A
3357495_25:C>T	3349546_55:C>G	339.844	37.9502
3365072_9:T>C	-	341.515	38.1368
3359061_9:T>C	-	345.547	38.587
3591146_13:A>C	-	350.819	39.1758
3743956_55:C>G	-	353.066	39.4267	A
5800922_9:A>C	-	354.737	39.6133
4496758_5:G>T	-	355.285	39.6745
7414928_37:A>G	-	357.531	39.9253
3365025_20:A>C	-	361.257	40.3414	A
3352984_31:A>G	-	363.503	40.5922
3742303_32:C>T	-	364.329	40.6844	A
3346112_34:T>A	-	365.716	40.8393
4493263_27:A>G	-	367.387	41.0259
3739537_13:T>C	-	368.774	41.1808	A
3602926_39:A>G	3602926_39:A>G	369.322	41.242	A
5204533_10:G>A	3602926_39:A>G	369.322	41.242
3581946_60:C>T	-	369.87	41.3032	A
3591779_40:A>T	-	371.542	41.4899
5219698_61:G>A	-	373.214	41.6766
3351616_8:C>A	-	374.039	41.7687	A
4488371_25:T>C	-	375.144	41.8921
3350401_21:G>A	-	376.249	42.0155
3597069_39:A>G	-	377.636	42.1704	A
3353739_8:A>C	-	378.741	42.2938	A
3353310_5:C>G	-	379.846	42.4172
3582080_56:A>G	-	380.671	42.5093
3600472_60:C>G	-	382.629	42.728
3356533_24:G>T	-	385.166	43.0113
3355267_5:A>G	-	386.272	43.1348
3905904_19:T>C	-	388.52	43.3858
3362841_40:C>T	-	389.906	43.5406
3741450_28:G>C	-	391.011	43.664
5798306_14:T>C	-	392.116	43.7874
4105408_6:C>T	-	392.942	43.8796
4097114_59:G>A	-	393.767	43.9717
3590794_31:A>G	-	396.013	44.2226
3602693_18:T>C	3602693_18:T>C	398.259	44.4734
3741910_14:G>A	3602693_18:T>C	398.259	44.4734
3883193_17:G>A	3602693_18:T>C	398.259	44.4734
5803164_33:T>A	-	399.365	44.5969
5803165_43:G>C	-	401.323	44.8155	A
3741973_46:C>T	-	406.594	45.4041
3587179_64:A>C	-	410.019	45.7866
3742920_23:C>G	-	411.123	45.9099
3745429_64:C>G	-	411.949	46.0021
5207162_61:A>G	-	413.053	46.1254
5501495_39:C>G	-	414.158	46.2488	A
3583154_23:C>T	3583154_23:C>T	414.431	46.2793	A
3596290_46:A>G	3583154_23:C>T	414.431	46.2793	A
3587817_10:T>C	3583154_23:C>T	414.431	46.2793
3577243_29:C>A	3583154_23:C>T	414.431	46.2793
5218010_18:G>T	-	416.102	46.4659
5799849_28:G>T	-	422.784	47.2121
3361314_11:T>G	-	430.531	48.0772
5202534_5:G>A	-	431.919	48.2322
3909197_5:C>T	-	433.305	48.3869
5046643_27:G>A	-	437.646	48.8717
4095111_62:G>A	-	445.697	49.7707
5218661_45:A>T	-	453.757	50.6708
5487157_55:C>T	-	461.968	51.5877	A
3353366_66:T>C	-	466.923	52.141
28523157_26:T>C	-	468.882	52.3598
3589389_19:C>A	-	470.84	52.5784
3750794_17:A>G	-	472.227	52.7333
3343477_12:G>A	3343477_12:G>A	473.053	52.8256	A
3596864_14:T>C	3343477_12:G>A	473.053	52.8256	A
3362656_49:A>G	3343477_12:G>A	473.053	52.8256
3589275_20:G>C	3343477_12:G>A	473.053	52.8256
4484684_5:G>C	3343477_12:G>A	473.053	52.8256
3747193_8:T>G	-	475.01	53.0441
7467543_17:G>A	-	482.224	53.8497
3596281_44:T>C	-	492.717	55.0214
4093305_31:G>A	-	502.494	56.1132
3581436_55:C>T	-	506.525	56.5634
3906666_24:T>C	-	507.35	56.6555	A
3344305_52:G>C	-	508.175	56.7476
3591246_57:G>A	-	510.712	57.0309	A
7357061_38:C>G	-	514.436	57.4468
3347155_31:C>T	-	517.266	57.7628
3576915_10:G>C	3576915_10:G>C	518.091	57.8549
28856727_7:G>A	3576915_10:G>C	518.091	57.8549
3595473_20:C>T	3576915_10:G>C	518.091	57.8549
3745207_15:G>A	3576915_10:G>C	518.091	57.8549
3363836_47:A>C	3576915_10:G>C	518.091	57.8549
7414034_14:A>G	-	519.196	57.9783
5788819_8:G>T	-	520.301	58.1017
3357357_23:G>A	-	521.126	58.1939	A
3575929_27:T>C	-	522.231	58.3173
3584956_12:A>C	-	522.504	58.3477
3743162_28:G>C	-	523.609	58.4711	A
3581464_21:G>A	-	524.157	58.5323
5040768_34:A>C	-	526.117	58.7512	A
3583913_29:C>T	-	530.161	59.2028
3364723_46:G>T	-	535.965	59.8509
3743277_28:A>C	-	539.2	60.2122
3731765_5:C>T	-	547.424	61.1305
5504894_11:A>C	-	554.644	61.9368
3362900_7:T>C	-	555.749	62.0602
3362914_30:T>C	-	556.854	62.1836	A
3593146_10:C>A	-	557.679	62.2757	A
3361857_18:A>G	-	559.066	62.4306
4488339_42:T>C	-	560.453	62.5855
3744426_22:G>A	-	562.701	62.8365
3354773_6:G>T	3354773_6:G>T	564.659	63.0552	A
5496975_31:G>T	3354773_6:G>T	564.659	63.0552	A
3578568_54:G>A	3354773_6:G>T	564.659	63.0552
7415732_43:T>C	3354773_6:G>T	564.659	63.0552
6211268_5:A>G	3354773_6:G>T	564.659	63.0552
3895947_24:A>G	3354773_6:G>T	564.659	63.0552
3897055_50:G>C	-	565.484	63.1473
3363125_45:T>G	-	566.589	63.2707	A
3348449_42:T>G	-	568.261	63.4574
3364019_17:A>T	-	570.507	63.7082
4098356_32:C>T	-	573.933	64.0908
3364792_14:G>T	-	578.578	64.6095
5222433_25:C>G	-	583.791	65.1916
3744472_67:G>C	-	587.285	65.5818
4492893_11:A>C	-	589.242	65.8003
3732194_6:T>C	-	590.913	65.9869
5221244_29:A>G	-	592.3	66.1418
3362635_21:G>A	-	592.573	66.1723
5499843_24:A>G	-	594.822	66.4235
3599804_52:A>G	-	597.07	66.6745
4485470_26:T>C	-	597.343	66.705	A
3363308_35:G>C	-	598.73	66.8599
3349756_36:G>A	3349756_36:G>A	599.835	66.9832	A
3362334_55:T>C	3349756_36:G>A	599.835	66.9832	A
3898024_11:T>C	3349756_36:G>A	599.835	66.9832
3599394_22:A>G	-	600.66	67.0754
3597618_37:G>A	3597618_37:G>A	601.765	67.1988	A
3595628_27:C>A	3597618_37:G>A	601.765	67.1988	A
3602649_38:T>G	3597618_37:G>A	601.765	67.1988	A
3601251_41:A>G	3597618_37:G>A	601.765	67.1988
3602887_65:A>T	3597618_37:G>A	601.765	67.1988
3741211_25:T>C	3597618_37:G>A	601.765	67.1988
3356896_63:A>C	-	602.591	67.291
3365213_6:A>G	-	603.696	67.4144
3600801_46:A>T	-	604.521	67.5065
3578307_27:A>G	-	605.626	67.6299
wax_F3	-	608.4	67.9397
wax_F2	-	609.296	68.0398
3360445_66:T>C	-	615.357	68.7166	A
3599042_25:A>G	-	616.183	68.8088
3363223_9:A>G	-	618.723	69.0925
3597038_38:C>A	-	620.681	69.3111	A
3356927_52:G>T	-	623.812	69.6607
5203509_6:C>T	-	627.247	70.0443
3363181_68:T>G	-	632.851	70.6701	A
3362676_59:C>A	-	640.417	71.515
3593075_5:C>T	-	645.704	72.1054
3595989_55:A>C	-	647.091	72.2603
5803134_63:T>C	-	647.917	72.3525	A
3590058_44:A>G	3590058_44:A>G	648.465	72.4137	A
3577913_36:C>G	3590058_44:A>G	648.465	72.4137	A
3907965_25:C>T	3590058_44:A>G	648.465	72.4137
3349344_10:A>G	-	649.852	72.5686
3740574_24:A>G	-	652.988	72.9188
3357122_63:C>T	-	654.949	73.1378
5788570_5:A>G	-	656.336	73.2927
3602895_9:C>T	-	657.724	73.4477	A
3602895_63:G>C	-	658.549	73.5398
3362822_24:A>C	-	660.508	73.7586	A
3362017_64:C>T	-	662.466	73.9772
4489875_53:G>C	-	663.292	74.0695	A
7466917_7:G>A	-	669.625	74.7767
3590289_66:A>G	-	677.831	75.693
5503701_7:G>A	-	685.836	76.5869
3585843_43:C>G	-	700.475	78.2217
3907397_13:G>C	-	711.144	79.4131
3597531_67:T>C	-	716.117	79.9684	A
3577946_28:A>G	-	718.365	80.2194
7467438_19:C>T	-	719.191	80.3117
3598674_35:C>A	-	719.739	80.3729
3362297_56:C>T	3362297_56:C>T	720.012	80.4034	A
3601333_6:G>A	3362297_56:C>T	720.012	80.4034
3362297_52:T>G	3362297_56:C>T	720.012	80.4034
5209361_13:A>G	3362297_56:C>T	720.012	80.4034
5216530_68:A>G	-	720.837	80.4955	A
3362559_6:C>T	-	722.225	80.6505
5215049_29:G>C	-	723.05	80.7426	A
5209094_20:G>C	-	724.155	80.866
4487339_25:T>G	-	725.542	81.0209
3341813_33:A>G	3341813_33:A>G	726.93	81.1759	A
3588246_8:C>T	3341813_33:A>G	726.93	81.1759
3346133_39:G>A	3341813_33:A>G	726.93	81.1759
5218719_34:T>G	-	727.478	81.2371
3893948_65:G>C	3893948_65:G>C	728.583	81.3605	A
3363943_45:G>A	3893948_65:G>C	728.583	81.3605
3602494_30:A>C	3893948_65:G>C	728.583	81.3605
4491142_15:A>G	-	729.409	81.4527
5498304_7:T>G	-	730.234	81.5448	A
3360782_46:T>C	3360782_46:T>C	731.059	81.637	A
3361911_21:C>A	3360782_46:T>C	731.059	81.637
5227659_49:G>C	3360782_46:T>C	731.059	81.637
3586854_12:T>C	3360782_46:T>C	731.059	81.637
3598384_29:G>C	3360782_46:T>C	731.059	81.637
3364735_40:A>G	-	731.885	81.7292	A
3364373_9:A>G	-	732.99	81.8526	A
3362374_36:T>C	-	734.662	82.0393	A
5209178_40:A>G	-	736.333	82.2259
3584190_40:G>A	-	737.438	82.3493
3362794_58:T>A	-	738.543	82.4727	A
3363163_23:G>A	-	738.816	82.5032	A
3365101_60:A>T	-	740.203	82.6581	A
3346821_7:C>G	-	747.77	83.5031	A
3364755_46:C>G	-	755.673	84.3856	A
3344079_41:C>A	-	760.951	84.975
5037637_46:C>T	-	764.989	85.4259	A
3596574_5:C>T	3596574_5:C>T	765.815	85.5181
3576270_13:T>G	3596574_5:C>T	765.815	85.5181
3600907_35:G>C	-	766.363	85.5793
3364368_28:G>C	-	767.188	85.6715
3588856_15:A>G	-	767.736	85.7327
3595782_46:G>C	-	768.284	85.7939	A
3346987_21:T>C	-	768.832	85.8551
5218277_12:G>C	-	769.658	85.9473
3730711_13:C>T	-	771.045	86.1022
3588347_52:G>A	-	772.15	86.2256
5798256_11:C>G	-	773.538	86.3806
3363018_5:A>G	-	774.363	86.4727
3601959_35:G>T	-	775.469	86.5962
3364566_31:T>C	-	776.857	86.7512	A
3355655_41:T>G	-	777.682	86.8433
3355077_27:T>G	-	779.641	87.0621	A
5217686_29:T>C	-	781.313	87.2488
3358118_44:C>G	3358118_44:C>G	782.138	87.3409	A
3365064_25:A>C	3358118_44:C>G	782.138	87.3409	A
5796207_27:G>A	-	784.098	87.5598
3345799_54:A>G	-	788.14	88.0112
5201852_49:A>G	5201852_49:A>G	788.412	88.0415	A
3594700_52:T>G	5201852_49:A>G	788.412	88.0415
3597633_20:G>C	-	790.371	88.2603	A
3351485_34:C>T	-	792.042	88.4469
3362282_20:T>C	-	792.59	88.5081
3361433_48:C>A	-	794.263	88.6949
3363910_5:T>C	-	797.394	89.0446
3358913_10:A>G	-	802.045	89.5639
3365326_30:A>G	-	804.879	89.8804
3592491_9:C>G	-	807.126	90.1313
5802578_7:C>G	-	808.232	90.2548
7103734_21:A>G	-	809.057	90.347
3347188_42:C>G	3347188_42:C>G	809.882	90.4391
12323285_13:T>C	3347188_42:C>G	809.882	90.4391
3358326_55:G>C	-	813.921	90.8901
5211390_17:C>G	-	819.52	91.5154
3602405_5:A>G	-	821.193	91.7022
3356324_31:G>C	-	822.018	91.7943
5798114_7:A>G	-	822.843	91.8864
4489563_36:G>T	-	824.372	92.0572	A
3585281_11:T>C	-	825.901	92.2279
3592885_61:G>A	-	828.44	92.5114
3896308_27:T>C	-	831.274	92.8279
3362026_50:T>C	3362026_50:T>C	832.099	92.92	A
3595915_38:C>T	3362026_50:T>C	832.099	92.92	A
3594051_62:G>T	3362026_50:T>C	832.099	92.92
5034755_13:T>A	-	833.771	93.1068
5500002_5:C>T	-	836.605	93.4232
3355335_22:T>C	-	839.439	93.7397
3893275_10:G>C	-	841.977	94.0231	A
3882666_43:C>A	-	843.648	94.2097
5212738_31:G>C	-	847.377	94.6261
4490182_17:A>G	-	853.611	95.3223
7414132_13:C>T	-	856.741	95.6718
5228019_9:A>G	-	858.699	95.8905
7414060_17:G>A	-	862.435	96.3076
3576610_29:G>C	-	866.786	96.7935
7416103_39:T>G	7416103_39:T>G	867.334	96.8547
3582977_11:G>C	7416103_39:T>G	867.334	96.8547
3598716_50:C>T	7416103_39:T>G	867.334	96.8547
5204274_44:T>C	7416103_39:T>G	867.334	96.8547
3598716_8:G>C	-	869.874	97.1384
4498529_52:T>C	-	877.115	97.947
3907911_15:T>C	-	883.677	98.6797
3907911_14:G>A	-	884.503	98.772
3356531_16:C>T	-	888.237	99.1889
5225085_12:T>C	-	892.064	99.6163
3598410_28:G>A	-	900.537	100.562
4093428_19:C>G	-	908.092	101.406
5801820_5:A>T	-	910.343	101.658
3356455_17:A>G	-	914.685	102.142
3910002_38:A>G	-	917.226	102.426
4104894_25:T>C	-	917.774	102.487	A
5497902_26:G>T	-	918.046	102.518
3595477_67:A>C	-	921.178	102.867	A
3578037_42:T>A	-	922.85	103.054
5222704_40:G>A	-	924.237	103.209
5205103_18:A>G	-	925.062	103.301
3344978_44:G>A	-	926.168	103.425
3580936_32:A>G	-	927.84	103.611
3581869_9:A>C	-	931.272	103.995	A
3888601_15:C>T	-	935.311	104.446
3908452_68:T>G	-	940.592	105.035
3901821_50:G>C	-	943.426	105.352
3908558_6:A>C	-	947.157	105.769
4096330_7:A>G	-	955.068	106.652
3364825_41:G>C	-	960.633	107.273	A
3364448_43:C>T	-	961.496	107.37	A
3600925_55:T>C	-	962.601	107.493
5226708_6:A>G	-	963.427	107.585
5221392_23:C>T	-	966.56	107.935
5207060_60:G>C	-	970.297	108.353
4486854_21:A>G	-	975.58	108.942
3906339_14:C>T	-	981.189	109.569
3362564_13:G>C	-	982.294	109.692	A
7415826_26:T>G	-	983.12	109.784
7415826_13:C>G	-	983.668	109.846
3596268_14:T>C	-	985.055	110.001
3734647_5:A>C	-	986.16	110.124
4491345_6:G>A	-	988.409	110.375
3741346_46:C>G	-	994.018	111.001
5486062_24:T>C	-	995.405	111.156
3741346_53:C>T	-	996.23	111.248
3362627_47:C>G	-	998.77	111.532	A
31722959_14:T>C	-	1000.16	111.687
3888327_20:A>G	-	1001.54	111.842	A
7103818_59:G>A	7103818_59:G>A	1004.98	112.225
3577987_26:G>C	7103818_59:G>A	1004.98	112.225
3345109_25:C>T	-	1008.11	112.575	A
3600449_40:C>T	-	1010.07	112.794
5210059_38:A>C	-	1012.32	113.045
3576721_64:T>C	-	1014.28	113.264
3353795_40:T>A	-	1016.53	113.515
3743250_15:T>A	-	1018.2	113.702	A
3597504_13:C>G	-	1019.59	113.857
5501295_18:G>T	-	1020.41	113.949	A
5223422_20:T>C	-	1022.08	114.135
3362266_61:G>C	-	1023.19	114.259	A
3349223_30:G>A	3349223_30:G>A	1024.01	114.351	A
3365052_16:A>G	3349223_30:G>A	1024.01	114.351
3361753_36:C>G	3349223_30:G>A	1024.01	114.351
7357406_19:C>A	-	1025.97	114.57
3886497_11:T>A	-	1028.81	114.886
3743797_41:T>C	-	1030.48	115.073
3903265_11:G>C	-	1030.48	115.073
3581617_48:C>T	-	1031.03	115.134
3364668_31:T>C	-	1031.85	115.226	A
5796603_32:T>G	-	1032.68	115.318
4485016_5:G>C	-	1033.5	115.41
3349735_11:C>T	-	1033.77	115.441
5224970_7:C>G	-	1034.05	115.471
3590012_26:G>C	-	1034.32	115.502
4493219_9:A>G	-	1035.71	115.657
3750914_31:G>C	-	1037.96	115.908
3749849_12:G>T	-	1039.91	116.127
5805821_5:C>T	-	1041.59	116.313
5498221_59:A>G	-	1044.6	116.65
3738231_10:G>A	-	1046.67	116.882
3891614_26:C>T	-	1047.78	117.005
3358397_13:A>C	-	1048.05	117.035
5221983_59:C>G	-	1048.88	117.128
5210070_13:G>A	-	1049.7	117.22
3738705_21:G>A	-	1050.81	117.343
3355805_11:C>T	-	1053.35	117.627
3600757_46:A>C	-	1055.02	117.814
4485596_12:G>A	-	1056.41	117.969
3594729_35:T>G	3594729_35:T>G	1057.8	118.124	A
3907504_38:C>T	3594729_35:T>G	1057.8	118.124
4485528_18:C>G	3594729_35:T>G	1057.8	118.124
3362611_13:C>G	3594729_35:T>G	1057.8	118.124
5204123_18:C>T	-	1058.9	118.247
3744995_7:G>C	3744995_7:G>C	1059.73	118.339
3903132_17:G>A	3744995_7:G>C	1059.73	118.339
3358234_58:G>T	3744995_7:G>C	1059.73	118.339
3747142_38:A>G	3744995_7:G>C	1059.73	118.339
3365089_8:A>T	3744995_7:G>C	1059.73	118.339
3746009_31:C>G	3744995_7:G>C	1059.73	118.339
3596763_58:A>G	3744995_7:G>C	1059.73	118.339
5494302_16:A>G	3744995_7:G>C	1059.73	118.339
5223994_10:C>G	3744995_7:G>C	1059.73	118.339
5207381_11:G>A	3744995_7:G>C	1059.73	118.339
5227651_10:T>C	3744995_7:G>C	1059.73	118.339
5221401_7:C>G	3744995_7:G>C	1059.73	118.339
5221401_14:C>G	3744995_7:G>C	1059.73	118.339
3743536_23:G>A	3744995_7:G>C	1059.73	118.339
4494983_14:C>T	3744995_7:G>C	1059.73	118.339
5212504_16:C>G	3744995_7:G>C	1059.73	118.339
3601114_13:C>T	-	1061.98	118.591
3740162_63:T>C	-	1064.82	118.907
5200246_10:G>C	-	1071.07	119.606
5789727_13:C>A	-	1081.09	120.725
3750373_9:A>G	-	1090.35	121.759
5226347_15:C>A	-	1095.95	122.384
5227806_65:A>G	-	1098.2	122.635
5227806_33:G>A	-	1099.87	122.822
3364695_21:C>T	-	1100.42	122.883
5805821_14:G>A	-	1100.97	122.945
3884952_22:T>G	-	1101.79	123.037
4494656_5:A>G	-	1104.33	123.32
3903045_10:G>A	-	1108.37	123.771
3736978_20:C>T	-	1117.16	124.752
5800601_13:C>T	-	1125.23	125.654
5208846_53:C>A	5208846_53:C>A	1126.9	125.841
5036955_10:G>A	5208846_53:C>A	1126.9	125.841
4498961_26:G>A	-	1127.45	125.902
3896258_24:T>C	-	1127.73	125.933
3730230_36:G>A	-	1128.55	126.025
3894077_34:C>G	-	1132.9	126.51
3602927_8:C>G	-	1141.47	127.468
7092891_37:C>G	-	1148.69	128.273
5212381_13:A>G	-	1161.23	129.674
3350425_30:G>A	-	1171.55	130.827
3749835_12:T>A	-	1177.14	131.45	A
3363000_35:T>G	-	1181.47	131.934
3742759_6:T>C	-	1183.43	132.153
3750801_8:G>C	-	1184.26	132.245
3601061_11:C>G	-	1185.64	132.4	A
3884119_27:G>A	-	1186.75	132.524
3578369_38:C>G	3578369_38:C>G	1187.02	132.554	A
3888121_51:A>C	3578369_38:C>G	1187.02	132.554	A
3734269_20:C>G	3578369_38:C>G	1187.02	132.554
5201531_13:C>A	3578369_38:C>G	1187.02	132.554
3345956_39:T>G	3578369_38:C>G	1187.02	132.554
3583385_67:G>C	3578369_38:C>G	1187.02	132.554
4494430_17:G>T	3578369_38:C>G	1187.02	132.554
3358883_23:T>C	-	1188.69	132.741	A
7415660_25:T>C	-	1190.37	132.927
5803411_6:A>G	-	1193.2	133.244
3599545_25:C>G	-	1196.86	133.653
6211812_5:G>C	-	1198.03	133.784
7468607_25:T>C	-	1198.86	133.876
31722855_38:C>G	-	1200.82	134.094
5503162_22:T>C	-	1203.06	134.345
5046115_19:G>A	-	1205.31	134.596	A
4094911_32:G>C	-	1207.27	134.815
3602192_20:T>C	-	1208.1	134.907
5216165_43:A>T	-	1208.64	134.969
3599438_37:C>G	-	1209.47	135.061
3595904_37:G>C	-	1210.57	135.184
3362924_68:C>T	-	1211.68	135.307
3364619_34:C>T	-	1212.23	135.369
3351220_68:T>G	-	1213.61	135.523
3576502_40:G>T	-	1215.57	135.742
3595904_13:C>G	-	1216.67	135.865	A
3909920_21:T>G	-	1216.95	135.896
3352572_51:A>T	-	1217.77	135.988
3364796_17:T>C	-	1218.05	136.019
3579106_29:C>T	3579106_29:C>T	1218.87	136.111
3360178_41:C>G	3579106_29:C>T	1218.87	136.111
3597255_45:C>T	-	1220.54	136.297
3597823_41:A>G	-	1221.65	136.421
3577876_10:C>G	-	1222.47	136.513
7466633_14:C>T	-	1223.86	136.668
3743730_43:C>T	-	1229.14	137.257
3907065_12:G>T	-	1236.04	138.028
5212193_12:T>G	-	1238.58	138.311
4498264_13:T>C	-	1239.68	138.435
3894719_28:T>C	-	1240.79	138.558
5138661_8:T>A	-	1241.61	138.65
3351891_21:T>G	-	1242.44	138.743
3365008_39:G>A	-	1242.99	138.804
3883238_14:A>G	-	1244.09	138.927
5227806_27:G>C	-	1245.2	139.051
3357678_12:G>T	-	1245.75	139.112
5226185_31:G>C	-	1247.26	139.281
3732426_61:T>C	-	1249.09	139.485
3905175_22:G>C	-	1256.97	140.365
5046748_10:T>C	-	1268.08	141.606
5202337_49:T>C	-	1271.59	141.997
3364558_25:C>T	-	1274.72	142.347	A
3596863_12:C>G	3596863_12:C>G	1274.99	142.378	A
3359463_6:T>C	3596863_12:C>G	1274.99	142.378	A
3364028_26:C>T	-	1276.95	142.596
5216386_40:C>G	-	1278.62	142.783
3357785_10:T>C	-	1281.46	143.1
3354730_31:G>C	-	1287.06	143.726
3362536_60:A>G	-	1291.72	144.246	A
4485180_13:G>C	-	1292.54	144.338
4497231_8:C>G	-	1294.79	144.589
5503050_25:G>C	-	1297.04	144.84
7414304_28:A>C	-	1298.43	144.995
7103819_31:C>T	-	1299.53	145.118
3908704_68:G>C	-	1300.64	145.241
5214840_55:G>A	-	1301.74	145.365
3349989_48:A>T	-	1303.99	145.616	A
3342471_38:G>A	-	1304.82	145.708
3342086_35:C>G	3342086_35:C>G	1306.78	145.927	A
3600840_27:G>C	3342086_35:C>G	1306.78	145.927	A
3360327_52:A>G	-	1307.88	146.05
5213755_27:G>C	-	1309.27	146.205
3587035_41:C>G	-	1309.93	146.279
3345965_68:T>G	-	1310.92	146.39
3889232_39:C>T	-	1315.58	146.91
3362473_21:A>G	-	1320.55	147.465	A
3601499_28:G>A	-	1321.1	147.526
3737278_18:A>C	-	1321.37	147.557
3599061_56:G>C	-	1322.76	147.712	A
3601538_47:A>C	-	1324.72	147.93
3580391_37:C>T	-	1329.17	148.428	A
3596752_10:G>A	-	1337.29	149.335	A
3364480_8:G>C	-	1341.03	149.752
3353709_11:C>A	-	1342.13	149.875
3600025_5:T>G	-	1343.8	150.062
3577452_43:A>G	-	1348.16	150.548
3347540_68:C>T	-	1351.29	150.898
3345768_21:C>T	-	1353.83	151.182
3588913_24:G>A	-	1356.08	151.433
3596449_33:G>A	-	1357.18	151.556
3595624_36:T>C	-	1358.29	151.68
3355321_46:C>G	-	1359.39	151.803	A
3347863_34:T>G	-	1360.5	151.926
5201496_33:G>A	-	1361.33	152.019
3907844_40:C>T	-	1363	152.205
3347352_63:A>G	3347352_63:A>G	1364.38	152.36
3579049_5:G>C	3347352_63:A>G	1364.38	152.36
4485585_46:T>C	3347352_63:A>G	1364.38	152.36
4493222_25:A>C	3347352_63:A>G	1364.38	152.36	A
5503688_14:T>C	3347352_63:A>G	1364.38	152.36
3602842_59:T>C	-	1365.21	152.452
3584411_20:G>T	-	1366.32	152.576
3363279_46:G>T	-	1367.42	152.699	A
4486927_49:G>C	-	1368.81	152.854
3586919_12:C>T	-	1369.08	152.885
3731636_35:C>T	-	1369.91	152.977
3584224_41:C>G	-	1371.29	153.132	A
3601786_42:A>G	-	1372.96	153.318
3342224_12:A>T	-	1374.07	153.442
5218534_11:A>G	5218534_11:A>G	1374.62	153.503
7416103_48:T>C	5218534_11:A>G	1374.62	153.503
3602737_13:G>A	-	1375.72	153.626
3602737_10:C>A	-	1376.27	153.687
3747473_5:A>T	-	1377.38	153.811
3358040_20:T>C	-	1377.92	153.872
7416103_53:G>C	-	1379.31	154.027
3743783_8:A>G	-	1381.85	154.311	A
3593968_35:C>G	-	1382.96	154.434
3591671_13:A>G	-	1386.09	154.784
3586503_23:G>A	-	1386.36	154.814
3362772_44:G>C	-	1387.47	154.938	A
5497838_52:C>G	-	1390.9	155.321	A
5043899_12:G>A	-	1397.81	156.093
3363388_38:G>C	-	1405.07	156.903
5203078_43:T>A	-	1411.29	157.597
3358379_44:C>G	3358379_44:C>G	1412.67	157.752
3358830_5:A>C	3358379_44:C>G	1412.67	157.752	A
3363077_56:T>G	3358379_44:C>G	1412.67	157.752	A
4486616_12:G>C	3358379_44:C>G	1412.67	157.752
3355363_21:A>G	-	1413.78	157.876
3906976_31:G>A	-	1417.51	158.292
3586861_11:G>A	-	1419.18	158.479	A
5797753_50:T>A	-	1420.57	158.634
3359012_26:C>T	-	1421.96	158.789
3886371_15:T>C	-	1423.06	158.912
5498025_5:A>G	-	1428.45	159.514
3364986_52:C>G	-	1435.24	160.273
4095376_42:T>C	-	1442.79	161.116
5502652_18:G>A	-	1449.15	161.826
5788979_5:C>A	-	1452.17	162.163
3353624_6:G>C	-	1454.13	162.382
4098964_10:C>A	-	1454.96	162.474	A
5214409_25:T>G	-	1455.5	162.535
3909233_42:T>C	-	1455.78	162.566
6211117_10:G>C	-	1456.6	162.658
3363188_27:A>C	-	1458.56	162.877	A
5216167_68:G>C	-	1461.39	163.193
5501806_35:G>A	-	1463.64	163.444
3365135_13:C>G	-	1465.89	163.695	A
3351659_42:C>G	-	1468.43	163.978	A
3592308_12:A>G	-	1469.25	164.071	A
3599346_20:G>C	-	1470.64	164.226
3596826_16:C>G	-	1471.74	164.349	A
3743513_26:C>G	-	1472.29	164.41
5499761_23:C>T	-	1473.68	164.565
7467504_39:T>C	-	1474.79	164.688
3599749_50:C>G	3599749_50:C>G	1475.61	164.781	A
7468203_21:G>A	3599749_50:C>G	1475.61	164.781
3738994_19:A>G	-	1476.44	164.873
4495104_67:C>G	-	1476.98	164.934	A
3362620_36:C>T	-	1478.37	165.089	A
3591783_14:A>T	3591783_14:A>T	1481.51	165.439
3596570_35:C>T	3591783_14:A>T	1481.51	165.439
3597450_45:T>A	3591783_14:A>T	1481.51	165.439
3602424_26:T>G	3591783_14:A>T	1481.51	165.439	A
4494073_28:T>C	3591783_14:A>T	1481.51	165.439
5802656_49:A>G	3591783_14:A>T	1481.51	165.439
3909259_28:G>A	-	1482.05	165.5
3578079_32:G>T	-	1482.88	165.592
3590813_8:T>C	-	1484.55	165.779
3578079_66:A>G	-	1488.59	166.23
3349541_21:A>G	-	1492.32	166.646
7087075_59:C>G	-	1493.7	166.801	A
3362007_55:C>G	-	1494.53	166.893
3362538_51:C>T	-	1495.92	167.048	A
3359269_8:T>C	-	1496.74	167.14
3600516_53:C>T	-	1498.41	167.327
5805397_28:C>T	-	1501.55	167.677
3596844_65:A>G	-	1504.38	167.993
3735519_58:G>A	-	1507.21	168.31
3743821_48:T>G	-	1508.6	168.465	A
3576059_16:C>A	-	1511.43	168.781
3576252_19:T>A	-	1513.68	169.032
3745836_15:C>T	-	1515.64	169.25
3359921_9:G>A	-	1519.37	169.667
3351366_5:T>C	-	1521.04	169.853
3582305_49:T>C	3582305_49:T>C	1522.42	170.008
6210898_14:C>A	3582305_49:T>C	1522.42	170.008
3584665_13:T>C	-	1523.81	170.163
5037271_18:G>A	-	1527.23	170.545
3362375_19:A>G	-	1529.77	170.829
3896238_25:T>C	-	1532.9	171.178
3597454_58:C>A	-	1536.33	171.561
4485942_42:T>G	-	1538.28	171.779
5502783_16:C>G	-	1538.56	171.81
7357936_17:C>G	-	1540.8	172.061
7357936_16:T>G	-	1541.35	172.122
3596333_37:G>A	-	1543.31	172.34	A
3362424_51:T>G	-	1544.13	172.433	A
5800136_12:G>A	-	1546.22	172.665
4095909_5:C>T	-	1548.92	172.968
3363492_12:T>A	-	1549.47	173.029
3893298_10:C>T	-	1549.74	173.059
5792222_9:T>C	-	1550.85	173.183
3729929_68:C>G	-	1554.28	173.566
4498217_12:A>T	-	1556.53	173.817
4487805_26:C>G	-	1557.08	173.878
5498446_25:T>G	-	1558.18	174.001
3742260_27:C>T	-	1560.43	174.252
3908692_28:C>T	-	1562.67	174.503
3362575_18:C>T	-	1563.5	174.595
4491583_39:T>C	-	1564.6	174.718
3597165_23:G>T	-	1566.28	174.905
3581600_21:G>A	-	1566.55	174.936
3743550_33:A>C	-	1569.67	175.285	A
3363977_41:C>G	-	1574.62	175.837
3347180_29:C>T	-	1578.96	176.321
3907071_21:C>G	-	1582.68	176.737
3909156_63:C>G	-	1588.9	177.432
3355862_32:C>G	-	1596.45	178.274
3343593_45:A>G	-	1600.18	178.691
3599431_24:G>A	-	1600.45	178.722
3592055_18:C>G	-	1600.73	178.752
3889624_5:G>T	-	1601.55	178.844	A
5796577_44:G>T	-	1601.83	178.875
3743408_25:C>G	-	1602.93	178.998
5225943_43:C>A	5225943_43:C>A	1603.48	179.06
5501581_13:T>G	5225943_43:C>A	1603.48	179.06
3595673_27:A>G	-	1604.03	179.121
3743453_28:A>C	-	1604.57	179.182
3363085_22:A>G	-	1605.68	179.305	A
5204161_11:C>T	-	1607.93	179.556
3578578_46:G>A	-	1609.14	179.692
3361202_14:G>A	-	1610.99	179.898
3597253_30:G>A	-	1613.23	180.149	A
3365128_31:T>C	-	1614.62	180.304	A
3735542_6:A>G	-	1615.73	180.427
3362482_47:A>G	-	1617.11	180.582
3362668_28:C>T	-	1618.5	180.737
5200942_26:T>C	-	1621.77	181.102
4093876_46:G>C	-	1625.36	181.503
3602583_51:C>G	-	1629.85	182.005
3597821_10:G>A	-	1634.03	182.471
3741990_20:A>G	-	1634.86	182.564	A
3583348_40:T>A	-	1635.68	182.656
3743652_36:C>T	-	1637.35	182.842
31722858_14:G>T	-	1641.69	183.326
3578901_22:G>T	-	1645.11	183.709
3734173_32:C>T	-	1645.66	183.77
3901324_58:G>A	-	1646.76	183.893	A
3597605_25:G>C	-	1647.87	184.017	A
5139236_53:A>G	-	1649.38	184.186	A
3744195_9:G>C	-	1651.21	184.39	A
3362355_44:C>T	-	1653.46	184.641
3341805_9:T>A	3341805_9:T>A	1654.85	184.796
3361948_38:C>G	3341805_9:T>A	1654.85	184.796
3365241_37:A>C	3341805_9:T>A	1654.85	184.796	A
3584608_15:T>C	3341805_9:T>A	1654.85	184.796
3585804_7:C>T	3341805_9:T>A	1654.85	184.796	A
3592013_38:T>G	3341805_9:T>A	1654.85	184.796	A
3738514_14:A>T	3341805_9:T>A	1654.85	184.796
3745894_10:A>G	3341805_9:T>A	1654.85	184.796
3882734_18:T>C	3341805_9:T>A	1654.85	184.796
3892803_31:A>G	3341805_9:T>A	1654.85	184.796
3905972_19:A>C	3341805_9:T>A	1654.85	184.796
4495686_29:C>G	3341805_9:T>A	1654.85	184.796
7093156_14:A>G	3341805_9:T>A	1654.85	184.796
4485264_5:A>C	-	1655.95	184.919
3362916_29:G>A	-	1657.34	185.074	A
3745237_13:A>T	-	1659.01	185.261	A
3362194_55:C>A	-	1661.26	185.512
3602911_7:T>C	-	1662.64	185.666
3586257_14:G>A	-	1663.75	185.79
3898803_25:G>A	-	1664.57	185.882
3583880_49:T>C	-	1666.9	186.142
5800219_31:T>C	-	1672.72	186.792
3596294_67:T>A	-	1677.99	187.381
3365200_8:T>C	-	1679.82	187.585	A
4490268_43:G>A	-	1681.34	187.754	A
5503254_46:G>A	-	1685.85	188.258
3740114_8:T>G	-	1689.41	188.655
3362329_17:G>T	-	1690.23	188.747	A
4486493_6:A>G	-	1691.62	188.902
5501351_53:G>C	-	1692.72	189.025
4489293_6:C>G	-	1693	189.056
3349124_48:G>A	-	1693.54	189.117
3596063_45:A>G	-	1694.09	189.178	A
3891720_18:A>C	-	1694.92	189.27	A
5037449_65:G>C	-	1695.46	189.332
3364532_28:C>G	-	1696.29	189.424	A
5204829_36:G>T	-	1696.84	189.485
5205312_24:T>A	-	1698.22	189.64	A
3584542_63:C>A	-	1699.33	189.763
3598771_23:G>C	-	1699.33	189.763
5501592_44:T>C	-	1700.15	189.855	A
3602128_16:T>C	-	1701.26	189.979	A
3363007_9:A>T	-	1702.09	190.071
7357671_53:A>G	-	1703.47	190.226
3360601_46:T>C	-	1705.14	190.412
3582856_67:G>A	3582856_67:G>A	1706.53	190.567	A
3592932_13:A>T	3582856_67:G>A	1706.53	190.567
3595937_14:C>A	3582856_67:G>A	1706.53	190.567	A
7103748_50:G>A	3582856_67:G>A	1706.53	190.567	A
6211118_5:T>C	-	1707.08	190.628
5498473_9:G>T	-	1707.35	190.659
3905808_12:A>G	-	1709.6	190.91
5202924_61:G>A	-	1712.43	191.226
5792491_6:C>G	-	1713.82	191.381
3362999_19:C>A	3362999_19:C>A	1714.64	191.473
3593040_30:C>A	3362999_19:C>A	1714.64	191.473
3897533_40:T>G	3362999_19:C>A	1714.64	191.473
5791991_43:T>C	3362999_19:C>A	1714.64	191.473
3578565_59:T>C	-	1716.6	191.691
5220931_21:C>G	-	1719.72	192.041
3742469_23:T>C	-	1722.26	192.324
4488727_10:G>C	-	1731.2	193.322
5220496_13:T>C	-	1740.13	194.32	A
3601328_9:A>G	-	1742.09	194.539
3601328_34:C>T	-	1742.92	194.631
3747207_7:T>C	-	1743.47	194.692
3581502_38:C>A	-	1745.71	194.943
3599840_26:G>A	3599840_26:G>A	1747.39	195.13
5222863_45:T>G	3599840_26:G>A	1747.39	195.13
5224355_59:A>G	3599840_26:G>A	1747.39	195.13
7089018_20:A>G	3599840_26:G>A	1747.39	195.13
3733214_6:T>C	-	1748.49	195.253
3364784_6:A>T	-	1749.88	195.408
3584379_61:A>G	-	1752.71	195.724
3349429_18:T>C	-	1757.36	196.243
5802636_5:C>G	-	1759.6	196.494
3888643_17:C>T	-	1760.43	196.586	A
3900911_46:T>C	-	1760.98	196.647
3349193_14:A>G	-	1761.25	196.678
3362014_48:T>C	-	1761.8	196.739	A
3596650_5:C>T	-	1762.9	196.862
3576280_54:T>C	-	1767.11	197.332
3346561_17:A>G	3346561_17:A>G	1770.36	197.696
3578347_33:T>G	3346561_17:A>G	1770.36	197.696
3578347_8:G>T	3346561_17:A>G	1770.36	197.696	A
3886645_6:A>G	3346561_17:A>G	1770.36	197.696
3595514_13:C>T	-	1770.64	197.726
31722954_8:A>G	-	1771.18	197.787
4485225_21:T>G	-	1771.73	197.848
3359409_29:G>A	-	1772.84	197.972
3364915_25:A>C	-	1774.22	198.127	A
3597387_17:A>G	-	1777.35	198.476
4495617_19:C>G	-	1782.63	199.065
4491004_8:T>C	-	1791.03	200.003
