# Supplementary material for: How Machine Learning Methods Helped Find Putative Rye Wax Genes Among GBS Data
Source: Int J Mol Sci. 2020 Oct 12;21(20):7501. doi: 10.3390/ijms21207501 (PMC7593958; doi:10.3390/ijms21207501)
Supplement: Supplementary file 1 [file ijms-21-07501-s001.zip › Table S6.xlsx]

## Sheet: legend
Article title	How machine learning methods helped find putative rye wax genes among GBS data
Authors	Magdalena Góralska1, Jan Bińkowski1, Natalia Lenarczyk1, Anna Bienias1, Agnieszka Grądzielewska2, Ilona Czyczyło-Mysza3, Kamila Kapłoniak3, Stefan Stojałowski1, Beata Myśków1,*
Afiliiation	1 Department of Plant Genetics, Breeding and Biotechnology; West-Pomeranian University of Technology, Szczecin; ul. Słowackiego 17; 71-434 Szczecin; Poland
Afiliiation	2 Institute of Plant Genetics, Breeding and Biotechnology; University of Life Sciences in Lublin; ul. Akademicka, 20-950 Lublin, Poland
Afiliiation	3 Polish Academy of Sciences, The Franciszek Górski Institute of Plant Physiology, Niezapominajek 21; 30-239 Kraków; Poland
Table S6	Loci connected with wax segregation, selected based on three machine learning methods. A - assigned to 2R previously, B - assigned to 2R herein.

## Sheet: Tab.S6
Loci connected with wax segregation, selected based on three machine learning methods. A - assigned to 2R previously, B - assigned to 2R herein.
Marker	Assignment to 2R	Logistic regression	Logistic regression coefficient	Random forest	Random forest coefficient	XGBoost	XGBoost coefficient	Points	Impact
3591025	A	TRUTH	0.636214	TRUTH	0.016755	TRUTH	0.824829	3	1.4778
3593882	B	TRUTH	0.552643	TRUTH	0.021924	TRUTH	0.0242158	3	0.598783
3578307_27:A>G	B	TRUTH	0.412798	TRUTH	0.0128771	TRUTH	0.0128851	3	0.43856
3889647	A	TRUTH	0.285105	TRUTH	0.0250289	TRUTH	0.0351364	3	0.345271
3908692_28:C>T	B	TRUTH	0.314596	TRUTH	0.0139231	TRUTH	0.00845009	3	0.336969
3362575_18:C>T	B	TRUTH	0.192316	TRUTH	0.0142288	TRUTH	0.086207	3	0.292752
4485942_42:T>G	B	TRUTH	0.192047	TRUTH	0.00154614	TRUTH	0.0689678	3	0.262561
3597393_10:T>G	B	TRUTH	0.0616145	TRUTH	0.00464558	TRUTH	0.162081	3	0.228341
3358122	A	TRUTH	0.161686	TRUTH	0.0137777	TRUTH	0.0191798	3	0.194644
3585843	A	TRUTH	0.16873	TRUTH	0.0147654	TRUTH	0.0098973	3	0.193393
3341848	A	TRUTH	0.0637668	TRUTH	0.00153396	TRUTH	0.00197557	3	0.0672763
4092788_55:G>A	B	TRUTH	0.0444551	TRUTH	0.00445042	TRUTH	0.00942528	3	0.0583308
3750485	B	TRUTH	0.0221355	TRUTH	0.00952808	TRUTH	0.00246983	3	0.0341334
3896238	B	TRUTH	0.52146	TRUTH	0.0100083	FALSE	0	2	0.531468
3731702	B	TRUTH	0.352067	TRUTH	0.011865	FALSE	0	2	0.363932
5498446_25:T>G	B	FALSE	0	TRUTH	0.0136406	TRUTH	0.302354	2	0.315995
3736574	B	TRUTH	0.144542	FALSE	0	TRUTH	0.12856	2	0.273102
3348473	B	TRUTH	0.197486	FALSE	0	TRUTH	0.0641196	2	0.261606
7504525	B	TRUTH	0.237236	FALSE	0	TRUTH	0.00345633	2	0.240692
3730050	B	TRUTH	0.209902	TRUTH	0.0061835	FALSE	0	2	0.216086
3582305_49:T>C	B	TRUTH	0.189211	TRUTH	0.00680637	FALSE	0	2	0.196017
3362424_51:T>G	A	TRUTH	0.19098	TRUTH	0.00176192	FALSE	0	2	0.192742
4491583_39:T>C	B	TRUTH	0.17955	TRUTH	0.00348551	FALSE	0	2	0.183035
3596333_37:G>A	A	TRUTH	0.170083	TRUTH	0.00466539	FALSE	0	2	0.174749
3594432	B	TRUTH	0.163648	TRUTH	0.00246136	FALSE	0	2	0.166109
3885543	B	TRUTH	0.149956	TRUTH	0.0104812	FALSE	0	2	0.160438
6210898_14:C>A	B	TRUTH	0.137707	TRUTH	0.0206917	FALSE	0	2	0.158399
3362375_19:A>G	B	TRUTH	0.154224	TRUTH	0.00274537	FALSE	0.000335631	2	0.157305
5499982_6:G>C	B	TRUTH	0.131266	TRUTH	0.00464558	FALSE	0	2	0.135912
3600801_46:A>T	B	TRUTH	0.124121	TRUTH	0.00457441	FALSE	0	2	0.128695
3584665_13:T>C	B	TRUTH	0.0935021	TRUTH	0.0284493	FALSE	0	2	0.121951
3905156	A	TRUTH	0.112633	TRUTH	0.00419879	FALSE	0	2	0.116832
5201380	B	TRUTH	0.112026	TRUTH	0.00411171	FALSE	0	2	0.116138
5502783_16:C>G	B	TRUTH	0.106252	TRUTH	0.00632902	FALSE	0	2	0.112581
4093876	B	TRUTH	0.0995573	TRUTH	0.0105696	FALSE	0	2	0.110127
3590103	A	TRUTH	0.0853427	TRUTH	0.0171587	FALSE	0	2	0.102501
3893298_10:C>T	B	TRUTH	0.0968477	TRUTH	0.00381287	FALSE	0	2	0.100661
3361842	B	TRUTH	0.0870835	TRUTH	0.0111855	FALSE	0	2	0.0982691
3589362	B	TRUTH	0.0794904	TRUTH	0.0111913	FALSE	0	2	0.0906817
3341813	A	TRUTH	0.087918	TRUTH	0.00144956	FALSE	0	2	0.0893676
5486309	A	TRUTH	0.0689232	TRUTH	0.0136408	FALSE	0	2	0.082564
3344515	B	TRUTH	0.0671931	TRUTH	0.00998939	FALSE	0	2	0.0771825
3345490	B	TRUTH	0.0492732	TRUTH	0.0151438	FALSE	0	2	0.064417
3741242	B	TRUTH	0.0327047	TRUTH	0.0133271	FALSE	0	2	0.0460318
3597618_37:G>A	A	TRUTH	0.0383671	TRUTH	0.00479613	FALSE	0	2	0.0431633
3891425	B	TRUTH	0.0243832	TRUTH	0.0137754	FALSE	0	2	0.0381586
3736285	A	TRUTH	0.0216416	TRUTH	0.0124494	FALSE	0	2	0.034091
3576641	A	FALSE	0	TRUTH	0.0245138	TRUTH	0.001317	2	0.0258308
3907397_13:G>C	B	TRUTH	0.0225734	TRUTH	0.00213174	FALSE	0	2	0.0247052
3583533	A	FALSE	0	TRUTH	0.00518454	TRUTH	0.0147615	2	0.019946
3353144	A	FALSE	0	TRUTH	0.00954543	TRUTH	0.00940462	2	0.0189501
3583762	A	FALSE	0	TRUTH	0.00346786	TRUTH	0.00846405	2	0.0119319
3342436	A	FALSE	0	TRUTH	0.00148364	TRUTH	0.00851348	2	0.00999712
3360445_66:T>C	A	FALSE	0	TRUTH	0.00224373	TRUTH	0.00345424	2	0.00569797
3347774	A	TRUTH	0.00412324	TRUTH	0.000984655	FALSE	0	2	0.00510789
