# Supplementary material for: How Machine Learning Methods Helped Find Putative Rye Wax Genes Among GBS Data
Source: Int J Mol Sci. 2020 Oct 12;21(20):7501. doi: 10.3390/ijms21207501 (PMC7593958; doi:10.3390/ijms21207501)
Supplement: Supplementary file 1 [file ijms-21-07501-s001.zip › Table S7.xlsx]

## Sheet: legend
Article title	How machine learning methods helped find putative rye wax genes among GBS data
Authors	Magdalena Góralska1, Jan Bińkowski1, Natalia Lenarczyk1, Anna Bienias1, Agnieszka Grądzielewska2, Ilona Czyczyło-Mysza3, Kamila Kapłoniak3, Stefan Stojałowski1, Beata Myśków1,*
Afiliiation	1 Department of Plant Genetics, Breeding and Biotechnology; West-Pomeranian University of Technology, Szczecin; ul. Słowackiego 17; 71-434 Szczecin; Poland
Afiliiation	2 Institute of Plant Genetics, Breeding and Biotechnology; University of Life Sciences in Lublin; ul. Akademicka, 20-950 Lublin, Poland
Afiliiation	3 Polish Academy of Sciences, The Franciszek Górski Institute of Plant Physiology, Niezapominajek 21; 30-239 Kraków; Poland
Table S7	Wax locus region map constructed using 31 loci (17 nearest flanking loci from whole BK2 map and selected 13 loci pointed out in three machine learning methods) using a regression mapping algorithm.

## Sheet: Tab.S7
Wax locus region map constructed using 31 loci (17 nearest flanking loci from whole BK2 map and selected 13 loci pointed out in three machine learning methods) using a regression mapping algorithm.
Locus	Identical	Position cM
3358122		0
3599394_22:A>G		2.946
3356896_63:A>C		3.288
3349756_36:G>A		3.821
3362334_55:T>C	3349756_36:G>A	3.821
3898024_11:T>C	3349756_36:G>A	3.821
3601251_41:A>G		3.945
3602887_65:A>T	3601251_41:A>G	3.945
3741211_25:T>C	3601251_41:A>G	3.945
3597618_37:G>A	3601251_41:A>G	3.945
3602649_38:T>G	3601251_41:A>G	3.945
3595628_27:C>A	3601251_41:A>G	3.945
3365213_6:A>G		4.019
3600801_46:A>T		4.58
3578307_27:A>G		5.218
3591025		5.471
3908692_28:C>T		6.065
3362575_18:C>T		6.352
3889647		7.074
wax_F3		7.162
wax_F2		7.87
4485942_42:T>G		8.73
3585843		9.926
3360445_66:T>C		11.434
3599042_25:A>G		11.991
3363223_9:A>G		14.278
3341848		14.787
4092788_55:G>A		30.463
Bolded markers are these shown on the Figure with the map of wax region (9 cM)
