# Supplementary material for: How Machine Learning Methods Helped Find Putative Rye Wax Genes Among GBS Data
Source: Int J Mol Sci. 2020 Oct 12;21(20):7501. doi: 10.3390/ijms21207501 (PMC7593958; doi:10.3390/ijms21207501)
Supplement: Supplementary file 1 [file ijms-21-07501-s001.zip › Table S8.xlsx]

## Sheet: legend
Article title	How machine learning methods helped find putative rye wax genes among GBS data
Authors	Magdalena Góralska1, Jan Bińkowski1, Natalia Lenarczyk1, Anna Bienias1, Agnieszka Grądzielewska2, Ilona Czyczyło-Mysza3, Kamila Kapłoniak3, Stefan Stojałowski1, Beata Myśków1,*
Afiliiation	1 Department of Plant Genetics, Breeding and Biotechnology; West-Pomeranian University of Technology, Szczecin; ul. Słowackiego 17; 71-434 Szczecin; Poland
Afiliiation	2 Institute of Plant Genetics, Breeding and Biotechnology; University of Life Sciences in Lublin; ul. Akademicka, 20-950 Lublin, Poland
Afiliiation	3 Polish Academy of Sciences, The Franciszek Górski Institute of Plant Physiology, Niezapominajek 21; 30-239 Kraków; Poland
Table S8	Meteorological data for the years of conducting experiments at the field of the West Pomeranian University of Technology in Szczecin (Poland)

## Sheet: Tab.S8
Months	Months	Air temperature		Ground temperature at a depth of 5 cm	Precipitation	Isolation
		Average temperature [oC]	Miniumum temperature at ground level [oC]	Average temperature [oC]	Total precipitation [mm]	Total isolation [h]
2016	I	-0.9	-18.7	-0.3	27	56.4
	II	3.7	-8.3	2.8	40.6	62.3
	III	4.3	-7.9	4.1	28.1	117
	IV	8.8	-5.6	9.1	20.2	200.4
	V	15.7	-1.6	17.6	18.9	287.8
	VI	18.5	-0.8	20.6	56.8	331
	VII	19	6.6	21	50	196.4
	VIII	17.8	5.6	19.5	47.8	217.8
	IX	16.8	0.3	18.3	13.7	256
	X	8.6	-0.9	9.3	55.3	43.1
	XI	3.9	-8.4	4	40.3	33
	XII	3.1	-8.9	2.6	57.5	48.7
2017	I	-0.7	-15.7	0.3	29.5	50.8
	II	1.6	-10.4	1	37.7	34.1
	III	6.7	-5.9	5.9	38.1	142.8
	IV	7.4	-5.7	7.9	42.2	143.2
	V	14.1	-1	15.1	90.8	268.2
	VI	17.2	4.6	19.1	132.7	215.5
	VII	17.7	6.2	19.6	192.5	197.1
	VIII	18.2	5.9	19.8	43.8	229.1
	IX	13.6	3.1	14.4	30.4	130.6
	X	11.2	-0.2	11	93.9	96.4
	XI	5.8	-4.6	5.4	74.3	50.2
	XII	3.4	-6.7	2.7	34.4	33.7
2018	I	2.7	-10.3	2.1	71.4	30.7
	II	-1.8	-14.2	-0.3	5.5	126.7
	III	0.5	-16.3	0.6	42.9	140.1
	IV	12.3	-0.9	11.9	26.8	257.6
	V	16.6	-1.3	19.2	22.5	349.8
	VI	18.5	4.1	21.7	15	253.6
	VII	20	16	23.1	92.8	301
	VIII	20	4.1	23	21.4	269.2
	IX	15.4	0.9	17.2	16.3	204
	X	10.3	-3.1	10.6	20.2	170.6
	XI	4.7	-9	4.9	11.5	66.9
	XII	3.9	-5.8	3.7	54.8	13.5
